# Supplementary material for: Depletion of KNL2 Results in Altered Expression of Genes Involved in Regulation of the Cell Cycle, Transcription, and Development in Arabidopsis
Source: Int J Mol Sci. 2019 Nov 15;20(22):5726. doi: 10.3390/ijms20225726 (PMC6888302; doi:10.3390/ijms20225726)
Supplement: Supplementary file 1 [file ijms-20-05726-s001.zip]

Archive with 13 entries (13 files):
- supplemental/Supplemental Dataset 1.xlsx
- supplemental/Supplemental Dataset 2.xlsx
- supplemental/Supplemental Dataset 3.xlsx
- supplemental/Supplemental Figure 1.pptx
- supplemental/Supplemental Figure 2.pptx
- supplemental/Supplemental Figure 3.pptx
- supplemental/Supplemental Table 1.xlsx
- supplemental/Supplemental Table 2.xlsx
- supplemental/Supplemental Table 3.xlsx
- supplemental/Supplemental Table 4.xlsx
- supplemental/Supplemental Table 5.xlsx
- supplemental/Supplemental Table 6.xlsx
- supplemental/Thumbs.db
