# Supplementary material for: Depletion of KNL2 Results in Altered Expression of Genes Involved in Regulation of the Cell Cycle, Transcription, and Development in Arabidopsis
Source: Int J Mol Sci. 2019 Nov 15;20(22):5726. doi: 10.3390/ijms20225726 (PMC6888302; doi:10.3390/ijms20225726)
Supplement: Supplementary file 1 [file ijms-20-05726-s001.zip › supplemental/Supplemental Dataset 1.xlsx]

## Sheet: GO_Terms_down-reg__knl2_fl
GO terms overrepresented in the knl2 flower buds. All differentially expressed genes downregulated in the knl2 flower buds were analysed.
Date	Wed Jun 13 06:22:45 EDT 2018
Aspect	P
P-value cutoff	0.05
Calculate FDR	Yes
Regulation links followed	Yes
Bonferroni correction	No
Annotation file	gene_association.tair
Evidence codes used	IEA (45147), ISM (27678), IGI (3304), IEP (5004), IBA (14361), NAS (753), IPI (14305), ND (21196), IC (211), ISS (25906), IMP (14319), IDA (36424), RCA (46), TAS (6813)
Unknown identifiers (51)	AT1G23720 AT5G40348 AT4G01525 AT3G33235 AT2G21720 AT2G07080 AT3G44640 AT3G59455 AT2G05960 AT5G34825 AT4G08109 AT4G08112 AT5G28626 AT1G21327 AT3G28153 AT5G28675 AT5G28141 AT2G07070 AT1G11572 AT1G06265 AT4G11375 AT2G12440 AT4G04077 AT5G28970 AT5G28415 AT1G44191 AT3G43080 AT5G45116 AT5G49615 AT1G21290 AT1G30860 AT4G04410 AT3G44042 AT3G20975 AT5G18245 AT1G77860 AT1G78865 AT3G42520 AT2G11240 AT5G33382…
GOID	TERM	CORRECTED_PVALUE	UNCORRECTED_PVALUE	NUM_LIST_ANNOTATIONS	LIST_SIZE	TOTAL_NUM_ANNOTATIONS	POPULATION_SIZE	FDR_RATE	EXPECTED_FALSE_POSITIVES	ANNOTATED_GENES
GO:0005975	carbohydrate metabolic process	-	1.3325e-13	150	2242	1078	29802	0	0	AT5G07420, AT2G46480, AT2G43900, AT5G50850, AT1G73140, AT5G40760, AT3G47400, AT4G26970, AT5G38430, AT2G38320, AT1G77410, AT5G55720, AT4G33670, AT1G27680, AT5G04885, AT2G03210, AT5G20710, AT3G27190, AT3G62750, AT5G04360, AT2G13680, AT1G66980, AT1G16300, AT3G53190, AT4G31140, AT2G36190, AT4G20460, AT4G24450, AT1G12840, AT1G02730, AT2G16730, AT5G57440, AT5G51830, AT2G15440, AT5G17420, AT2G22900, AT5…
GO:0005976	polysaccharide metabolic process	-	3.89805e-12	76	2242	434	29802	0	0	AT5G07420, AT1G13250, AT1G26810, AT2G40320, AT1G32180, AT2G46480, AT1G73140, AT3G47400, AT4G24010, AT3G57220, AT1G63180, AT3G25050, AT2G38320, AT5G47500, AT5G55720, AT5G19220, AT1G27680, AT5G04885, AT2G03210, AT3G30720, AT3G27190, AT5G19730, AT2G13680, AT5G04360, AT3G53190, AT2G21770, AT2G36190, AT4G20460, AT3G24670, AT5G07720, AT1G02730, AT4G00740, AT2G32990, AT4G10260, AT5G51830, AT5G44030, AT2…
GO:0009555	pollen development	-	4.09527e-11	61	2242	328	29802	0	0	AT1G77980, AT3G03250, AT1G22130, AT1G18370, AT2G34220, AT5G54800, AT5G57880, AT2G31220, AT2G16910, AT3G23840, AT4G11720, AT3G13220, AT4G28580, AT1G05690, AT5G46795, AT1G06660, AT5G22420, AT1G34210, AT1G63180, AT2G37040, AT3G60460, AT3G47870, AT3G11980, AT1G69500, AT4G35420, AT1G01280, AT5G52560, AT5G41090, AT3G28470, AT2G13680, AT5G16530, AT3G28780, AT4G29860, AT3G14950, AT1G42470, AT3G04620, AT4…
GO:0071554	cell wall organization or biogenesis	-	1.44178e-10	102	2242	706	29802	0	0	AT5G03795, AT5G25830, AT5G15630, AT5G07420, AT1G13250, AT2G40320, AT1G32180, AT1G27120, AT4G27110, AT4G16590, AT2G46480, AT4G01080, AT3G07620, AT2G31220, AT3G23840, AT4G13410, AT1G73140, AT1G28470, AT3G47400, AT4G24010, AT1G63180, AT3G25050, AT2G38320, AT5G47500, AT1G75110, AT3G02440, AT5G04885, AT2G03210, AT1G17950, AT5G19730, AT2G13680, AT1G75120, AT2G21770, AT3G62060, AT5G16600, AT5G07720, AT1…
GO:0051179	localization	-	4.43698e-10	264	2242	2433	29802	0	0	AT4G28700, AT4G29340, AT3G13620, AT5G47470, AT4G14455, AT5G61690, AT3G17630, AT2G36590, AT2G17470, AT3G56620, AT3G18570, AT3G30340, AT1G21810, AT3G29060, AT3G52130, AT1G71980, AT1G13120, AT5G51210, AT5G53190, AT1G20925, AT3G61680, AT3G45680, AT2G36190, AT5G37060, AT1G71870, AT1G16780, AT1G16510, AT2G35800, AT1G12840, AT5G19610, AT1G25250, AT1G29330, AT1G10090, AT4G16480, AT2G19770, AT1G66850, AT2…
GO:0009932	cell tip growth	-	5.07717e-10	40	2242	181	29802	0	0	AT5G35700, AT1G04450, AT1G77980, AT5G28470, AT1G22130, AT4G14455, AT5G49680, AT3G07880, AT4G38430, AT1G04880, AT2G41970, AT5G13990, AT5G52360, AT1G08730, AT2G13680, AT3G51460, AT1G19780, AT5G14870, AT1G76850, AT1G15990, AT2G25600, AT1G54280, AT4G29470, AT2G20430, AT4G13240, AT5G05620, AT5G46220, AT5G49270, AT5G13150, AT1G68090, AT3G18360, AT1G21170, AT3G12160, AT1G54560, AT5G16490, AT5G65090, AT1…
GO:0055085	transmembrane transport	-	8.51475e-10	108	2242	787	29802	0	0	AT4G28700, AT4G18050, AT1G15170, AT3G06100, AT1G77110, AT2G28315, AT3G13620, AT5G19640, AT4G32500, AT5G04160, AT1G15960, AT3G20870, AT5G60740, AT3G54700, AT2G17470, AT4G01470, AT5G19760, AT4G22840, AT2G01770, AT1G24400, AT5G58140, AT5G03555, AT5G14870, AT3G45680, AT3G54450, AT3G21180, AT2G36830, AT5G26820, AT5G14880, AT1G78180, AT1G71870, AT1G16780, AT3G22840, AT1G12840, AT2G40900, AT2G34190, AT4…
GO:0045229	external encapsulating structure organization	-	9.37513e-10	83	2242	550	29802	0	0	AT5G03795, AT5G25830, AT5G15630, AT5G07420, AT1G13250, AT1G32180, AT4G27110, AT4G16590, AT2G46480, AT3G07620, AT2G31220, AT3G23840, AT4G13410, AT3G47400, AT4G24010, AT1G63180, AT3G25050, AT3G11980, AT5G47500, AT1G75110, AT1G01280, AT2G03210, AT5G19730, AT2G13680, AT1G75120, AT2G21770, AT4G20460, AT3G62060, AT1G02050, AT1G02730, AT4G14080, AT3G42950, AT4G00740, AT1G78570, AT2G32990, AT5G22260, AT1…
GO:0044264	cellular polysaccharide metabolic process	-	2.56658e-09	51	2242	278	29802	0	0	AT3G03250, AT1G26810, AT5G54690, AT1G32180, AT5G66460, AT1G09610, AT3G55990, AT1G73140, AT4G24010, AT1G63180, AT3G25050, AT3G12060, AT2G38320, AT3G01510, AT4G18780, AT5G19220, AT3G10940, AT1G27680, AT5G04885, AT2G03210, AT3G30720, AT3G27190, AT2G13680, AT5G04360, AT5G67210, AT1G70710, AT2G40840, AT2G21770, AT4G39010, AT2G36190, AT4G20460, AT5G07720, AT1G02730, AT2G37090, AT1G66430, AT4G10260, AT2…
GO:0000271	polysaccharide biosynthetic process	-	2.97651e-09	42	2242	207	29802	0	0	AT1G13250, AT1G26810, AT5G54690, AT1G32180, AT2G46480, AT4G37690, AT1G09610, AT3G55990, AT1G73140, AT4G24010, AT3G57220, AT1G63180, AT3G12060, AT2G38320, AT4G18780, AT5G19220, AT1G27680, AT5G04885, AT2G03210, AT3G30720, AT3G27190, AT2G13680, AT5G04360, AT5G67210, AT2G21770, AT4G20460, AT5G07720, AT1G02730, AT2G37090, AT1G66430, AT4G10260, AT5G51830, AT5G44030, AT4G09990, AT3G50220, AT2G15440, AT5…
GO:0007049	cell cycle	-	3.13435e-09	83	2242	564	29802	0	0	AT1G15570, AT5G37680, AT4G17380, AT1G18370, AT4G03270, AT4G24010, AT1G34210, AT3G11520, AT3G47870, AT5G11510, AT4G21270, AT3G22880, AT5G51600, AT3G54710, AT4G33270, AT4G32830, AT5G01630, AT2G13680, AT3G18730, AT2G27120, AT2G21770, AT5G67270, AT5G06150, AT5G44330, AT3G55005, AT3G27730, AT3G53760, AT1G16590, AT1G02730, AT4G05190, AT1G32320, AT2G17620, AT3G05210, AT5G44030, AT5G17420, AT5G56580, AT2…
GO:0048229	gametophyte development	-	3.68632e-09	70	2242	446	29802	0	0	AT1G18370, AT2G31220, AT3G23840, AT4G28580, AT1G05690, AT5G46795, AT1G34210, AT1G63180, AT2G37040, AT3G47870, AT3G11980, AT1G01280, AT3G54710, AT5G41090, AT2G13680, AT3G14950, AT1G42470, AT3G21180, AT5G56110, AT3G57370, AT1G02050, AT2G07050, AT4G14080, AT5G22260, AT1G68090, AT4G14790, AT1G79530, AT2G31210, AT2G30490, AT5G52000, AT5G39650, AT5G17310, AT1G77980, AT1G22130, AT3G03250, AT5G35600, AT2…
GO:0044262	cellular carbohydrate metabolic process	-	4.91494e-09	66	2242	413	29802	0	0	AT1G26810, AT1G32180, AT2G43900, AT1G73140, AT4G24010, AT4G26970, AT1G63180, AT3G25050, AT2G38320, AT5G19220, AT1G27680, AT5G04885, AT2G03210, AT3G30720, AT3G27190, AT5G04360, AT2G13680, AT1G66980, AT2G21770, AT2G36190, AT4G20460, AT1G51420, AT5G07720, AT1G02730, AT5G57440, AT4G10260, AT2G32990, AT5G51830, AT5G44030, AT2G15440, AT3G50220, AT5G17420, AT3G21720, AT2G36390, AT2G20680, AT1G64390, AT5…
GO:0033692	cellular polysaccharide biosynthetic process	-	5.75491e-09	37	2242	173	29802	0	0	AT1G26810, AT5G54690, AT1G32180, AT1G09610, AT3G55990, AT1G73140, AT4G24010, AT1G63180, AT3G12060, AT2G38320, AT4G18780, AT5G19220, AT1G27680, AT5G04885, AT2G03210, AT3G30720, AT3G27190, AT2G13680, AT5G04360, AT5G67210, AT2G21770, AT4G20460, AT5G07720, AT2G37090, AT1G02730, AT1G66430, AT4G10260, AT5G51830, AT5G44030, AT3G50220, AT4G09990, AT2G15440, AT5G17420, AT5G03650, AT2G36390, AT5G36870, AT5…
GO:0000904	cell morphogenesis involved in differentiation	-	6.03845e-09	48	2242	260	29802	0	0	AT5G35700, AT1G04450, AT1G77980, AT5G28470, AT1G22130, AT4G14455, AT5G49680, AT4G38430, AT1G04880, AT2G41970, AT4G20780, AT5G13990, AT5G52360, AT1G08730, AT2G13680, AT3G51460, AT1G19780, AT5G14870, AT1G76850, AT1G15990, AT3G01140, AT1G54280, AT2G25600, AT4G29470, AT1G17920, AT2G20430, AT5G56110, AT5G23940, AT4G13240, AT5G05620, AT1G74030, AT5G46220, AT5G38110, AT5G13150, AT1G68090, AT3G18360, AT1…
GO:0009860	pollen tube growth	-	7.09346e-09	34	2242	152	29802	0	0	AT5G35700, AT1G04450, AT1G77980, AT5G28470, AT1G22130, AT4G14455, AT5G49680, AT4G38430, AT1G04880, AT2G41970, AT5G13990, AT5G52360, AT1G08730, AT2G13680, AT1G19780, AT5G14870, AT1G76850, AT1G15990, AT2G25600, AT1G54280, AT4G29470, AT2G20430, AT4G13240, AT5G46220, AT5G13150, AT1G68090, AT3G18360, AT1G21170, AT3G12160, AT1G54560, AT5G16490, AT1G69940, AT3G13900, AT5G47100
GO:0034637	cellular carbohydrate biosynthetic process	-	7.3137e-09	43	2242	221	29802	0	0	AT1G26810, AT5G54690, AT1G32180, AT5G10170, AT1G09610, AT3G55990, AT1G73140, AT4G24010, AT1G63180, AT3G12060, AT2G38320, AT4G18780, AT5G19220, AT1G27680, AT5G04885, AT2G03210, AT3G30720, AT3G27190, AT4G39120, AT2G13680, AT5G04360, AT5G67210, AT2G21770, AT4G20460, AT1G51420, AT2G22190, AT5G07720, AT1G02730, AT2G37090, AT1G66430, AT5G57440, AT4G10260, AT5G51830, AT5G44030, AT4G09990, AT3G50220, AT2…
GO:0034220	ion transmembrane transport	-	8.15073e-09	59	2242	356	29802	0	0	AT2G30070, AT4G28700, AT3G06100, AT2G28315, AT3G13620, AT4G32500, AT3G05030, AT5G54800, AT1G15960, AT3G20870, AT3G54700, AT2G21410, AT2G17470, AT4G01470, AT5G19760, AT4G22840, AT3G08560, AT2G39510, AT1G02510, AT5G46240, AT4G00370, AT2G38460, AT2G01770, AT1G24400, AT5G58140, AT5G04770, AT5G14870, AT4G25760, AT2G25600, AT3G21180, AT2G22950, AT3G58060, AT2G36830, AT5G26820, AT5G14880, AT1G16780, AT1…
GO:0022402	cell cycle process	-	1.21294e-08	58	2242	351	29802	0	0	AT3G50960, AT1G15570, AT4G17380, AT1G22260, AT1G18370, AT4G11920, AT1G76540, AT4G24710, AT5G57880, AT5G07660, AT5G63920, AT1G06660, AT4G24010, AT5G22420, AT1G34210, AT5G11300, AT3G47870, AT5G11510, AT4G21270, AT3G22880, AT4G18780, AT3G57860, AT5G51600, AT5G50930, AT3G20475, AT3G60740, AT4G32830, AT2G13680, AT2G31970, AT4G29860, AT3G18730, AT2G21770, AT3G50630, AT3G55005, AT3G60840, AT3G27730, AT3…
GO:0016051	carbohydrate biosynthetic process	-	1.54731e-08	60	2242	371	29802	0	0	AT1G13250, AT1G26810, AT5G54690, AT1G32180, AT2G46480, AT5G10170, AT4G37690, AT1G09610, AT3G55990, AT1G73140, AT4G24010, AT3G57220, AT5G38430, AT1G63180, AT3G12060, AT2G38320, AT4G18780, AT5G19220, AT4G33670, AT1G27680, AT5G04885, AT2G03210, AT5G65690, AT3G30720, AT3G27190, AT4G39120, AT2G13680, AT5G04360, AT5G67210, AT5G23790, AT3G04790, AT2G21770, AT5G56490, AT4G20460, AT1G51420, AT5G38420, AT2…
GO:0016043	cellular component organization	-	2.02932e-08	261	2242	2499	29802	0	0	AT4G29340, AT4G16590, AT5G41600, AT4G14455, AT4G38430, AT4G13410, AT3G27360, AT4G21270, AT1G05385, AT4G29730, AT5G39860, AT1G01280, AT1G32080, AT1G13120, AT2G13680, AT1G19780, AT3G12560, AT3G54560, AT4G38470, AT4G20460, AT1G17920, AT1G12840, AT4G13240, AT3G27730, AT4G05190, AT1G66810, AT3G18360, AT3G46520, AT5G17420, AT3G08900, AT2G19770, AT2G41225, AT2G18950, AT5G47100, AT1G11160, AT1G64390, AT5…
GO:0032989	cellular component morphogenesis	-	2.59372e-08	72	2242	486	29802	0	0	AT4G14455, AT4G38430, AT5G62310, AT3G11980, AT4G20780, AT5G39860, AT5G13990, AT1G01280, AT1G08730, AT2G13680, AT1G19780, AT5G14870, AT3G01140, AT1G17920, AT5G56110, AT5G23940, AT1G02050, AT1G12840, AT4G13240, AT4G28880, AT4G14080, AT1G66810, AT5G22260, AT1G68090, AT3G18360, AT3G12160, AT1G30825, AT5G65090, AT5G47100, AT3G13900, AT2G28620, AT5G35700, AT1G77980, AT1G04450, AT2G40610, AT5G28470, AT1…
GO:0048468	cell development	-	3.29916e-08	56	2242	343	29802	0	0	AT5G35700, AT1G04450, AT1G77980, AT5G28470, AT1G77110, AT1G22130, AT1G04160, AT4G14455, AT5G49680, AT4G18640, AT4G38430, AT1G04880, AT2G41970, AT1G75110, AT4G20780, AT5G13990, AT5G52360, AT1G08730, AT2G13680, AT3G51460, AT1G19780, AT5G14870, AT1G76850, AT1G15990, AT3G01140, AT1G75120, AT1G54280, AT2G25600, AT4G29470, AT1G17920, AT2G20430, AT5G56110, AT5G23940, AT4G13240, AT3G25710, AT5G05620, AT3…
GO:0006629	lipid metabolic process	-	4.63846e-08	125	2242	1022	29802	0	0	AT5G40610, AT2G42990, AT2G04020, AT3G53100, AT1G11755, AT1G71160, AT1G77590, AT3G03540, AT5G26230, AT4G01900, AT1G06250, AT4G25970, AT3G55190, AT2G43900, AT5G49900, AT3G23840, AT5G42170, AT4G11820, AT5G24155, AT1G75960, AT3G23530, AT3G63170, AT1G32200, AT3G11980, AT4G32980, AT4G10030, AT1G01280, AT4G26770, AT3G05970, AT1G78440, AT5G57030, AT1G66980, AT3G53130, AT5G49460, AT3G61680, AT4G15440, AT1…
GO:0006811	ion transport	-	4.97026e-08	96	2242	727	29802	0	0	AT4G28700, AT3G06100, AT2G28315, AT3G13620, AT4G32500, AT3G17630, AT5G38820, AT1G15960, AT3G20870, AT3G54700, AT2G36590, AT2G17470, AT4G28580, AT3G51480, AT4G01470, AT5G19760, AT2G28660, AT4G22840, AT1G16310, AT3G29060, AT2G01770, AT1G24400, AT4G02900, AT5G58140, AT5G14870, AT1G73220, AT3G61680, AT3G45680, AT3G21180, AT5G37060, AT2G36830, AT3G45710, AT5G26820, AT5G14880, AT1G16780, AT1G12840, AT3…
GO:0009699	phenylpropanoid biosynthetic process	-	6.56695e-08	29	2242	128	29802	0	0	AT1G77520, AT3G53260, AT3G13610, AT4G11210, AT5G60020, AT2G38080, AT4G39230, AT1G74550, AT2G22420, AT1G02050, AT1G12840, AT2G46770, AT5G22420, AT1G63910, AT4G34850, AT2G37040, AT3G10340, AT3G11980, AT5G13930, AT4G00040, AT3G16920, AT5G54160, AT2G40890, AT2G21890, AT4G11190, AT3G27190, AT2G30490, AT3G13662, AT1G65870
GO:0009834	plant-type secondary cell wall biogenesis	-	7.54423e-08	20	2242	68	29802	0	0	AT5G15630, AT2G40320, AT5G66300, AT5G16600, AT2G38080, AT2G37090, AT2G46770, AT1G66810, AT1G28470, AT1G63910, AT5G12870, AT4G18780, AT5G44030, AT3G50220, AT5G03170, AT5G17420, AT1G73410, AT1G17950, AT1G62990, AT5G67210
GO:0051234	establishment of localization	-	9.38161e-08	242	2242	2325	29802	0	0	AT4G28700, AT4G18050, AT3G45280, AT3G13620, AT5G47470, AT4G14455, AT5G61690, AT3G17630, AT5G38820, AT4G18190, AT2G36590, AT3G29070, AT1G56590, AT2G17470, AT4G28580, AT5G47510, AT4G22840, AT4G08520, AT3G56620, AT3G30340, AT3G29060, AT3G52130, AT2G01770, AT1G71980, AT1G13120, AT4G08670, AT5G03555, AT5G53190, AT1G20925, AT3G61680, AT3G45680, AT2G36190, AT5G37060, AT1G09930, AT1G78180, AT1G71870, AT1…
GO:0006810	transport	-	1.03731e-07	240	2242	2305	29802	0	0	AT4G28700, AT4G18050, AT3G45280, AT3G13620, AT5G47470, AT4G14455, AT5G61690, AT3G17630, AT5G38820, AT4G18190, AT2G36590, AT3G29070, AT1G56590, AT2G17470, AT4G28580, AT5G47510, AT4G22840, AT4G08520, AT3G56620, AT3G30340, AT3G29060, AT3G52130, AT2G01770, AT1G71980, AT1G13120, AT4G08670, AT5G03555, AT5G53190, AT1G20925, AT3G61680, AT3G45680, AT2G36190, AT5G37060, AT1G09930, AT1G78180, AT1G71870, AT1…
GO:0048588	developmental cell growth	-	1.1523e-07	39	2242	209	29802	0	0	AT5G35700, AT1G04450, AT1G77980, AT5G28470, AT1G77110, AT1G22130, AT1G04160, AT4G14455, AT5G49680, AT4G38430, AT1G04880, AT2G41970, AT5G13990, AT5G52360, AT1G08730, AT2G13680, AT3G51460, AT1G19780, AT5G14870, AT1G76850, AT1G15990, AT2G25600, AT1G54280, AT4G29470, AT2G20430, AT4G13240, AT5G05620, AT5G46220, AT5G13150, AT1G68090, AT3G18360, AT1G21170, AT3G12160, AT1G54560, AT5G16490, AT1G69940, AT3…
GO:0030198	extracellular matrix organization	-	3.20689e-07	17	2242	55	29802	0	0	AT5G15630, AT4G27110, AT1G62940, AT1G02050, AT3G13220, AT4G14080, AT5G49270, AT4G34850, AT3G11980, AT5G22260, AT1G69500, AT4G35420, AT1G01280, AT5G16490, AT1G09790, AT2G13680, AT3G28780
GO:0043062	extracellular structure organization	-	4.28284e-07	17	2242	56	29802	0	0	AT5G15630, AT4G27110, AT1G62940, AT1G02050, AT3G13220, AT4G14080, AT5G49270, AT4G34850, AT3G11980, AT5G22260, AT1G69500, AT4G35420, AT1G01280, AT5G16490, AT1G09790, AT2G13680, AT3G28780
GO:0071840	cellular component organization or biogenesis	-	4.58496e-07	284	2242	2860	29802	0	0	AT4G29340, AT4G16590, AT5G41600, AT4G14455, AT4G38430, AT4G13410, AT3G27360, AT2G38320, AT4G21270, AT1G05385, AT4G29730, AT5G39860, AT1G01280, AT1G32080, AT1G13120, AT2G13680, AT1G19780, AT3G12560, AT3G54560, AT4G38470, AT4G20460, AT1G17920, AT1G12840, AT4G13240, AT3G27730, AT4G05190, AT1G66810, AT1G63910, AT3G18360, AT3G46520, AT5G17420, AT3G08900, AT2G19770, AT2G41225, AT2G18950, AT5G47100, AT1…
GO:0071555	cell wall organization	-	5.07989e-07	71	2242	514	29802	0	0	AT5G03795, AT5G25830, AT5G15630, AT5G07420, AT1G13250, AT1G32180, AT4G27110, AT4G16590, AT2G46480, AT3G07620, AT2G31220, AT3G23840, AT4G13410, AT3G47400, AT4G24010, AT1G63180, AT3G25050, AT5G47500, AT1G75110, AT2G03210, AT5G19730, AT2G13680, AT1G75120, AT2G21770, AT3G62060, AT1G02730, AT3G42950, AT4G00740, AT1G78570, AT2G32990, AT1G24070, AT5G44030, AT2G31210, AT5G17420, AT3G08900, AT1G54940, AT2…
GO:0051301	cell division	-	5.97247e-07	54	2242	355	29802	0	0	AT3G50960, AT1G22260, AT1G18370, AT2G37630, AT4G11920, AT4G03270, AT1G08560, AT4G24010, AT3G11520, AT5G11300, AT3G47870, AT5G11510, AT4G21270, AT4G18780, AT3G57860, AT5G51600, AT5G62500, AT4G33270, AT3G60740, AT4G32830, AT1G20610, AT2G26760, AT1G07270, AT4G37490, AT2G44190, AT3G18730, AT2G21770, AT5G67270, AT5G44330, AT5G06150, AT3G55005, AT3G60840, AT4G35620, AT4G19560, AT3G24140, AT1G02730, AT5…
GO:0009698	phenylpropanoid metabolic process	-	6.27344e-07	33	2242	173	29802	0	0	AT3G53260, AT3G13610, AT4G11210, AT5G60020, AT2G38080, AT1G20490, AT5G22420, AT2G37040, AT3G10340, AT3G11980, AT4G00040, AT1G31720, AT2G40890, AT2G21890, AT4G11190, AT3G27190, AT1G77520, AT1G74550, AT4G39230, AT1G02050, AT2G22420, AT5G17050, AT1G12840, AT2G46770, AT4G34850, AT1G63910, AT3G16920, AT5G13930, AT5G54160, AT5G01190, AT2G30490, AT3G13662, AT1G65870
GO:0042546	cell wall biogenesis	-	8.14531e-07	41	2242	242	29802	0	0	AT5G15630, AT2G40320, AT5G54690, AT1G32180, AT4G27110, AT2G38080, AT1G09610, AT3G55990, AT1G73140, AT1G28470, AT4G24010, AT3G25050, AT2G38320, AT1G75110, AT4G18780, AT5G03170, AT1G73410, AT2G03210, AT1G17950, AT5G67210, AT1G75120, AT2G21770, AT5G66300, AT5G16600, AT1G02730, AT2G37090, AT2G46770, AT1G66810, AT5G49270, AT1G63910, AT5G12870, AT5G44030, AT1G07410, AT2G15440, AT4G09990, AT3G50220, AT5…
GO:0080110	sporopollenin biosynthetic process	-	1.17998e-06	6	2242	7	29802	0	0	AT4G34850, AT1G02050, AT4G35420, AT1G69500, AT1G62940, AT1G01280
GO:0048868	pollen tube development	-	1.57237e-06	36	2242	205	29802	0	0	AT5G35700, AT1G04450, AT1G77980, AT5G28470, AT1G22130, AT4G14455, AT5G49680, AT4G38430, AT1G04880, AT2G41970, AT5G13990, AT5G52360, AT1G08730, AT2G13680, AT1G19780, AT5G14870, AT1G76850, AT1G15990, AT2G25600, AT1G54280, AT4G29470, AT2G20430, AT4G13240, AT5G46220, AT4G24580, AT5G13150, AT1G68090, AT3G18360, AT1G21170, AT3G12160, AT1G54560, AT3G03650, AT5G16490, AT1G69940, AT3G13900, AT5G47100
GO:0016052	carbohydrate catabolic process	-	2.62506e-06	41	2242	253	29802	0.0005	0.02	AT5G24090, AT5G07420, AT3G62170, AT5G07410, AT1G09340, AT5G66460, AT1G11920, AT4G29130, AT5G50850, AT3G47400, AT5G47500, AT3G01510, AT5G55720, AT3G10940, AT4G37840, AT5G04885, AT5G19730, AT1G47840, AT5G04360, AT3G24230, AT1G16300, AT3G53190, AT4G26390, AT1G70710, AT1G34430, AT2G40840, AT4G39010, AT2G36190, AT3G24670, AT3G06830, AT1G74030, AT5G48900, AT2G32990, AT1G79530, AT5G42740, AT4G15980, AT1…
GO:0048869	cellular developmental process	-	2.63762e-06	122	2242	1070	29802	0.0005	0.02	AT5G25830, AT3G03450, AT1G77110, AT1G04160, AT1G15570, AT4G14455, AT4G18640, AT4G38430, AT5G62310, AT1G34210, AT3G11980, AT3G47870, AT5G11510, AT1G75110, AT4G20780, AT1G26780, AT5G39860, AT5G13990, AT1G01280, AT1G17950, AT1G08730, AT1G69120, AT2G13680, AT3G51080, AT1G19780, AT5G14870, AT3G01140, AT1G75120, AT1G12860, AT1G17920, AT5G16600, AT5G56110, AT5G23940, AT1G02050, AT1G12840, AT4G13240, AT4…
GO:0006928	movement of cell or subcellular component	-	2.96301e-06	16	2242	57	29802	0.0005	0.02	AT4G27370, AT3G58160, AT1G04160, AT5G54670, AT5G27950, AT1G18370, AT4G27180, AT4G05190, AT4G14150, AT2G33240, AT4G21270, AT1G54560, AT4G14330, AT5G33300, AT1G08730, AT2G28620
GO:0016049	cell growth	-	3.06351e-06	62	2242	451	29802	0.0005	0.02	AT5G35700, AT1G04450, AT3G50960, AT1G77980, AT5G28470, AT5G15630, AT2G40610, AT1G77110, AT1G22130, AT1G04160, AT4G27110, AT4G14455, AT5G49680, AT3G07880, AT4G38430, AT5G62310, AT1G04880, AT2G41970, AT5G07830, AT1G48100, AT5G39860, AT5G13990, AT5G52360, AT1G08730, AT2G13680, AT3G51460, AT5G02260, AT1G19780, AT5G14870, AT1G76850, AT1G15990, AT4G37490, AT1G70710, AT1G54280, AT2G25600, AT4G29470, AT2…
GO:0008643	carbohydrate transport	-	3.13401e-06	25	2242	121	29802	0.0005	0.02	AT3G05960, AT1G21070, AT5G62850, AT5G50790, AT5G55950, AT5G54800, AT1G50310, AT5G59740, AT1G12600, AT3G28007, AT1G11560, AT4G15920, AT4G32770, AT4G10850, AT3G03090, AT4G00370, AT3G19930, AT4G16480, AT5G25400, AT2G18950, AT5G27360, AT2G16130, AT5G53190, AT1G07290, AT1G09960
GO:0009832	plant-type cell wall biogenesis	-	3.19853e-06	31	2242	169	29802	0.0004	0.02	AT5G15630, AT2G21770, AT2G40320, AT5G66300, AT1G32180, AT4G27110, AT5G16600, AT2G38080, AT1G02730, AT2G37090, AT2G46770, AT1G28470, AT1G66810, AT5G49270, AT4G24010, AT3G25050, AT1G63910, AT5G12870, AT4G18780, AT5G44030, AT3G50220, AT5G03170, AT5G17420, AT3G08900, AT5G16490, AT1G73410, AT2G03210, AT1G17950, AT1G09790, AT1G62990, AT5G67210
GO:0009826	unidimensional cell growth	-	3.88452e-06	49	2242	330	29802	0.0004	0.02	AT5G35700, AT1G04450, AT1G77980, AT5G28470, AT2G40610, AT1G22130, AT4G14455, AT5G49680, AT3G07880, AT4G38430, AT5G62310, AT1G04880, AT2G41970, AT5G07830, AT5G39860, AT5G13990, AT5G52360, AT1G08730, AT2G13680, AT3G51460, AT5G02260, AT1G19780, AT5G14870, AT1G76850, AT1G15990, AT1G54280, AT2G25600, AT4G29470, AT2G20430, AT1G12840, AT4G13240, AT5G05620, AT5G46220, AT1G66810, AT5G49270, AT5G26240, AT5…
GO:0000272	polysaccharide catabolic process	-	4.84727e-06	30	2242	164	29802	0.0004	0.02	AT1G70710, AT5G24090, AT2G40840, AT5G07420, AT3G62170, AT4G39010, AT5G07410, AT1G09340, AT5G66460, AT1G11920, AT3G24670, AT3G06830, AT3G47400, AT5G48900, AT2G32990, AT5G47500, AT3G01510, AT5G55720, AT3G10940, AT5G04885, AT4G15980, AT1G69940, AT5G19730, AT2G20680, AT1G64390, AT5G04360, AT4G22080, AT3G24230, AT3G53190, AT1G02800
GO:0007010	cytoskeleton organization	-	6.02226e-06	33	2242	191	29802	0.0004	0.02	AT5G35700, AT1G04450, AT3G50960, AT4G29340, AT5G61980, AT5G55400, AT5G57880, AT4G21270, AT5G51600, AT5G52360, AT1G08730, AT3G60740, AT4G32830, AT2G44190, AT5G67270, AT5G57320, AT3G55005, AT3G60840, AT3G53750, AT3G53760, AT4G05190, AT5G05620, AT4G14150, AT1G54560, AT3G46520, AT2G19770, AT5G16490, AT1G30825, AT1G27920, AT1G11160, AT3G06030, AT3G61650, AT4G25590
GO:0009250	glucan biosynthetic process	-	6.51152e-06	24	2242	118	29802	0.0004	0.02	AT2G21770, AT1G32180, AT5G07720, AT1G02730, AT1G66430, AT4G24010, AT3G12060, AT4G10260, AT5G51830, AT4G18780, AT5G44030, AT5G19220, AT5G17420, AT1G27680, AT5G04885, AT3G30720, AT2G03210, AT5G03650, AT3G27190, AT2G36390, AT5G36870, AT5G04360, AT2G13680, AT5G39790
GO:0000902	cell morphogenesis	-	6.62485e-06	61	2242	452	29802	0.0004	0.02	AT5G35700, AT1G04450, AT1G77980, AT5G28470, AT2G40610, AT1G22130, AT4G14455, AT5G49680, AT3G07880, AT4G38430, AT5G62310, AT1G04880, AT2G41970, AT4G20780, AT5G07830, AT5G39860, AT5G13990, AT5G52360, AT1G08730, AT2G13680, AT3G51460, AT5G02260, AT1G19780, AT5G14870, AT1G76850, AT1G15990, AT3G01140, AT1G54280, AT2G25600, AT4G29470, AT1G17920, AT2G20430, AT5G56110, AT5G23940, AT1G12840, AT4G13240, AT4…
GO:0006073	cellular glucan metabolic process	-	7.49948e-06	36	2242	219	29802	0.0004	0.02	AT3G03250, AT1G32180, AT4G24010, AT3G25050, AT3G12060, AT3G01510, AT4G18780, AT5G19220, AT3G10940, AT1G27680, AT5G04885, AT2G03210, AT3G30720, AT3G27190, AT2G13680, AT5G04360, AT1G70710, AT2G40840, AT2G21770, AT4G39010, AT2G36190, AT5G07720, AT1G02730, AT1G66430, AT4G10260, AT2G32990, AT5G51830, AT5G44030, AT5G17420, AT5G03650, AT2G36390, AT5G36870, AT5G17310, AT1G64390, AT5G39790, AT1G02800
GO:0044042	glucan metabolic process	-	7.49948e-06	36	2242	219	29802	0.0004	0.02	AT3G03250, AT1G32180, AT4G24010, AT3G25050, AT3G12060, AT3G01510, AT4G18780, AT5G19220, AT3G10940, AT1G27680, AT5G04885, AT2G03210, AT3G30720, AT3G27190, AT2G13680, AT5G04360, AT1G70710, AT2G40840, AT2G21770, AT4G39010, AT2G36190, AT5G07720, AT1G02730, AT1G66430, AT4G10260, AT2G32990, AT5G51830, AT5G44030, AT5G17420, AT5G03650, AT2G36390, AT5G36870, AT5G17310, AT1G64390, AT5G39790, AT1G02800
GO:0061982	meiosis I cell cycle process	-	7.77982e-06	16	2242	61	29802	0.0008	0.04	AT4G17380, AT1G22260, AT4G24710, AT3G27730, AT5G57880, AT5G63920, AT1G15660, AT3G22880, AT3G05210, AT3G57860, AT3G20475, AT4G30870, AT5G50930, AT5G22010, AT5G52290, AT2G31970
GO:0006813	potassium ion transport	-	1.03797e-05	21	2242	98	29802	0.0007	0.04	AT2G30070, AT2G25600, AT5G37060, AT4G32500, AT3G05030, AT5G14880, AT3G17630, AT4G22200, AT1G16380, AT2G19600, AT4G10310, AT5G01690, AT2G30240, AT5G55470, AT1G02510, AT2G13620, AT1G79400, AT5G46240, AT5G58460, AT3G52080, AT5G47100
GO:0009813	flavonoid biosynthetic process	-	1.12283e-05	20	2242	91	29802	0.0007	0.04	AT2G47460, AT3G55120, AT5G43935, AT5G08640, AT4G01900, AT1G02050, AT5G17050, AT3G25710, AT4G34135, AT4G34850, AT4G16770, AT1G78570, AT4G00040, AT5G13930, AT1G66370, AT5G54160, AT2G22960, AT2G40890, AT5G49330, AT1G06000
GO:0140013	meiotic nuclear division	-	1.12283e-05	20	2242	91	29802	0.0007	0.04	AT4G17380, AT1G22260, AT4G24710, AT3G27730, AT5G57880, AT5G63920, AT1G06660, AT1G15660, AT4G14150, AT4G21270, AT3G22880, AT3G57860, AT4G30870, AT3G20475, AT5G50930, AT5G22010, AT5G56580, AT5G52290, AT3G14190, AT2G31970
GO:0048658	anther wall tapetum development	-	1.32823e-05	8	2242	17	29802	0.0007	0.04	AT4G21330, AT5G22260, AT1G79530, AT2G31210, AT5G56110, AT2G16910, AT2G31220, AT3G28470
GO:0051555	flavonol biosynthetic process	-	1.32823e-05	8	2242	17	29802	0.0007	0.04	AT2G47460, AT1G78570, AT5G43935, AT5G49330, AT1G06000, AT5G54160, AT4G34135, AT2G22960
GO:0010208	pollen wall assembly	-	1.36006e-05	12	2242	38	29802	0.001	0.06	AT4G34850, AT3G11980, AT5G22260, AT4G35420, AT1G69500, AT1G62940, AT1G01280, AT1G02050, AT3G13220, AT2G13680, AT4G14080, AT3G28780
GO:0085029	extracellular matrix assembly	-	1.36006e-05	12	2242	38	29802	0.001	0.06	AT4G34850, AT3G11980, AT5G22260, AT4G35420, AT1G69500, AT1G62940, AT1G01280, AT1G02050, AT3G13220, AT2G13680, AT4G14080, AT3G28780
GO:0045132	meiotic chromosome segregation	-	1.61869e-05	14	2242	51	29802	0.001	0.06	AT1G15660, AT3G22880, AT4G17380, AT1G22260, AT5G50930, AT4G24710, AT3G20475, AT4G30870, AT5G22010, AT3G27730, AT5G57880, AT5G52290, AT3G14190, AT5G63920
GO:0007017	microtubule-based process	-	1.98711e-05	26	2242	142	29802	0.001	0.06	AT3G50960, AT2G44190, AT5G54670, AT5G27950, AT3G55005, AT3G60840, AT1G18370, AT4G27180, AT3G53760, AT5G57880, AT4G05190, AT5G05620, AT4G14150, AT4G21270, AT3G16120, AT4G14330, AT5G51600, AT5G33300, AT1G27920, AT1G11160, AT3G06030, AT3G60740, AT4G32830, AT2G28620, AT4G38950, AT3G61650
GO:0060560	developmental growth involved in morphogenesis	-	2.05791e-05	51	2242	370	29802	0.001	0.06	AT5G35700, AT1G04450, AT1G77980, AT5G28470, AT2G40610, AT1G77110, AT1G22130, AT1G04160, AT4G14455, AT5G49680, AT3G07880, AT4G38430, AT5G62310, AT1G04880, AT2G41970, AT5G07830, AT5G39860, AT5G13990, AT5G52360, AT1G08730, AT2G13680, AT3G51460, AT5G02260, AT1G19780, AT5G14870, AT1G76850, AT1G15990, AT1G54280, AT2G25600, AT4G29470, AT2G20430, AT1G12840, AT4G13240, AT5G05620, AT5G46220, AT1G66810, AT5…
GO:0010584	pollen exine formation	-	2.11552e-05	10	2242	28	29802	0.0009	0.06	AT4G34850, AT3G11980, AT4G35420, AT1G69500, AT1G62940, AT1G01280, AT1G02050, AT3G13220, AT4G14080, AT3G28780
GO:0098655	cation transmembrane transport	-	2.22817e-05	33	2242	203	29802	0.0009	0.06	AT2G30070, AT4G28700, AT4G32500, AT3G05030, AT1G15960, AT3G20870, AT2G21410, AT3G08560, AT1G02510, AT5G46240, AT2G38460, AT2G01770, AT5G14870, AT2G25600, AT2G22950, AT3G21180, AT3G58060, AT4G22200, AT1G16780, AT5G14880, AT5G26820, AT1G12840, AT4G25950, AT5G46800, AT4G33520, AT2G19600, AT4G10310, AT2G30240, AT5G55470, AT1G80660, AT1G64780, AT5G47100, AT1G64200
GO:0007127	meiosis I	-	2.23156e-05	15	2242	59	29802	0.0009	0.06	AT1G15660, AT3G22880, AT3G57860, AT4G17380, AT1G22260, AT5G50930, AT4G24710, AT3G20475, AT4G30870, AT5G22010, AT3G27730, AT5G57880, AT5G52290, AT2G31970, AT5G63920
GO:0051553	flavone biosynthetic process	-	2.23277e-05	8	2242	18	29802	0.0009	0.06	AT2G47460, AT1G78570, AT5G43935, AT5G49330, AT1G06000, AT5G54160, AT4G34135, AT2G22960
GO:0051554	flavonol metabolic process	-	2.23277e-05	8	2242	18	29802	0.0009	0.06	AT2G47460, AT1G78570, AT5G43935, AT5G49330, AT1G06000, AT5G54160, AT4G34135, AT2G22960
GO:0007131	reciprocal meiotic recombination	-	2.29755e-05	13	2242	46	29802	0.0009	0.06	AT3G22880, AT4G17380, AT1G22260, AT5G50930, AT4G24710, AT3G20475, AT4G30870, AT5G22010, AT3G27730, AT5G57880, AT5G52290, AT2G31970, AT5G63920
GO:0035825	homologous recombination	-	2.29755e-05	13	2242	46	29802	0.0009	0.06	AT3G22880, AT4G17380, AT1G22260, AT5G50930, AT4G24710, AT3G20475, AT4G30870, AT5G22010, AT3G27730, AT5G57880, AT5G52290, AT2G31970, AT5G63920
GO:1903046	meiotic cell cycle process	-	2.33077e-05	25	2242	135	29802	0.0008	0.06	AT4G17380, AT1G22260, AT4G24710, AT3G27730, AT5G57880, AT5G63920, AT1G06660, AT5G22420, AT1G34210, AT1G15660, AT4G14150, AT3G47870, AT4G21270, AT3G22880, AT3G05210, AT3G57860, AT3G20475, AT4G30870, AT5G50930, AT5G22010, AT5G56580, AT2G13680, AT5G52290, AT2G31970, AT3G14190
GO:2000652	regulation of secondary cell wall biogenesis	-	2.3488e-05	9	2242	23	29802	0.0008	0.06	AT1G63910, AT5G12870, AT1G17950, AT5G66300, AT1G62990, AT5G16600, AT1G28470, AT1G66810, AT1G73410
GO:0030154	cell differentiation	-	2.36187e-05	95	2242	826	29802	0.0008	0.06	AT5G25830, AT3G03450, AT1G77110, AT1G04160, AT1G15570, AT4G14455, AT4G18640, AT4G38430, AT5G11510, AT1G75110, AT4G20780, AT1G26780, AT5G13990, AT1G17950, AT1G08730, AT1G69120, AT2G13680, AT3G51080, AT1G19780, AT5G14870, AT3G01140, AT1G75120, AT1G12860, AT1G17920, AT5G16600, AT5G56110, AT5G23940, AT4G13240, AT5G08070, AT3G06300, AT1G63910, AT2G03830, AT5G12870, AT1G78570, AT1G68090, AT3G18360, AT3…
GO:0009856	pollination	-	2.4386e-05	44	2242	305	29802	0.0008	0.06	AT5G35700, AT1G04450, AT1G77980, AT5G28470, AT1G22130, AT5G07410, AT4G14455, AT5G49680, AT4G38430, AT2G43900, AT1G04880, AT2G41970, AT5G13990, AT5G52360, AT1G08730, AT2G13680, AT1G19780, AT5G14870, AT1G76850, AT1G15990, AT1G54280, AT2G25600, AT4G29470, AT2G20430, AT5G07530, AT4G13240, AT5G46220, AT1G09245, AT5G39493, AT4G24580, AT5G19610, AT2G17010, AT5G22260, AT5G13150, AT1G68090, AT3G18360, AT1…
GO:0044706	multi-multicellular organism process	-	2.4386e-05	44	2242	305	29802	0.0008	0.06	AT5G35700, AT1G04450, AT1G77980, AT5G28470, AT1G22130, AT5G07410, AT4G14455, AT5G49680, AT4G38430, AT2G43900, AT1G04880, AT2G41970, AT5G13990, AT5G52360, AT1G08730, AT2G13680, AT1G19780, AT5G14870, AT1G76850, AT1G15990, AT1G54280, AT2G25600, AT4G29470, AT2G20430, AT5G07530, AT4G13240, AT5G46220, AT1G09245, AT5G39493, AT4G24580, AT5G19610, AT2G17010, AT5G22260, AT5G13150, AT1G68090, AT3G18360, AT1…
GO:0044281	small molecule metabolic process	-	2.64146e-05	173	2242	1701	29802	0.0008	0.06	AT2G40790, AT1G77590, AT2G46110, AT1G64970, AT2G20340, AT2G43900, AT5G50850, AT5G40760, AT4G26970, AT2G37040, AT5G39320, AT4G33670, AT5G01410, AT1G68750, AT1G01280, AT3G05970, AT3G27190, AT5G03555, AT5G22630, AT1G66980, AT1G16300, AT3G03900, AT2G44160, AT1G53520, AT3G45680, AT4G20460, AT2G07560, AT1G60810, AT1G69370, AT3G06300, AT4G36940, AT3G51030, AT5G57440, AT1G30520, AT4G13930, AT5G51830, AT3…
GO:0009653	anatomical structure morphogenesis	-	3.07662e-05	113	2242	1028	29802	0.0016	0.12	AT5G66870, AT1G77110, AT1G04160, AT1G15570, AT4G14455, AT4G18640, AT5G53390, AT1G18370, AT4G38430, AT5G62310, AT2G25010, AT1G70560, AT3G11980, AT1G75110, AT4G20780, AT5G57740, AT1G26780, AT4G32980, AT5G51600, AT5G39860, AT5G13990, AT1G01280, AT1G08730, AT1G69120, AT2G13680, AT1G19780, AT5G14870, AT3G01140, AT2G44190, AT1G75120, AT3G18730, AT1G17920, AT5G56110, AT5G23940, AT1G02050, AT1G12840, AT1…
GO:0051552	flavone metabolic process	-	3.6019e-05	8	2242	19	29802	0.0015	0.12	AT2G47460, AT1G78570, AT5G43935, AT5G49330, AT1G06000, AT5G54160, AT4G34135, AT2G22960
GO:0000910	cytokinesis	-	3.63435e-05	21	2242	106	29802	0.0015	0.12	AT3G50960, AT2G21770, AT3G55005, AT3G60840, AT1G18370, AT1G02730, AT5G05620, AT1G53140, AT4G24010, AT4G14150, AT5G11510, AT4G18780, AT5G44030, AT5G17420, AT5G51600, AT5G56580, AT1G27920, AT3G60740, AT2G28620, AT3G61650, AT4G32830
GO:1903047	mitotic cell cycle process	-	4.26957e-05	29	2242	174	29802	0.0015	0.12	AT3G50960, AT3G18730, AT2G21770, AT1G15570, AT3G55005, AT1G18370, AT1G76540, AT3G53760, AT1G16590, AT1G02730, AT5G05620, AT1G53140, AT4G24010, AT1G15660, AT4G14150, AT1G20930, AT5G11300, AT5G38110, AT4G18780, AT3G57860, AT5G44030, AT5G51600, AT5G17420, AT4G30870, AT3G60740, AT4G32830, AT2G28620, AT3G61650, AT1G80370
GO:0051321	meiotic cell cycle	-	4.41398e-05	27	2242	157	29802	0.0015	0.12	AT4G17380, AT1G22260, AT4G24710, AT3G27730, AT3G53760, AT5G57880, AT5G63920, AT1G06660, AT5G22420, AT1G34210, AT1G15660, AT4G14150, AT3G47870, AT4G21270, AT3G22880, AT3G05210, AT3G57860, AT3G20475, AT4G30870, AT5G50930, AT5G22010, AT5G56580, AT5G01630, AT2G13680, AT5G52290, AT2G31970, AT3G14190
GO:0072330	monocarboxylic acid biosynthetic process	-	4.72081e-05	45	2242	323	29802	0.0017	0.14	AT3G53260, AT2G43360, AT5G42650, AT5G15530, AT1G13280, AT1G71160, AT1G77590, AT2G46110, AT4G01900, AT3G23840, AT4G29130, AT5G50850, AT1G70560, AT3G10340, AT2G37040, AT4G18780, AT5G57850, AT4G37840, AT1G01280, AT4G34510, AT4G24670, AT1G47840, AT1G16300, AT4G26390, AT5G59770, AT1G34430, AT1G19640, AT4G11030, AT1G67080, AT3G43600, AT1G60810, AT1G74030, AT1G66430, AT3G05020, AT3G15850, AT5G51830, AT5…
GO:1901617	organic hydroxy compound biosynthetic process	-	4.9205e-05	31	2242	193	29802	0.0017	0.14	AT2G38700, AT2G47460, AT1G11680, AT1G11755, AT5G43935, AT1G67080, AT5G60510, AT3G43600, AT1G64970, AT5G42810, AT4G22756, AT5G10170, AT4G34135, AT4G11820, AT5G24155, AT5G57440, AT4G32770, AT1G78570, AT4G18780, AT5G60760, AT5G54160, AT5G01410, AT2G22960, AT2G38050, AT4G34640, AT2G18950, AT4G39120, AT1G06000, AT5G49330, AT2G43980, AT4G12110
GO:0000278	mitotic cell cycle	-	5.19538e-05	36	2242	239	29802	0.0019	0.16	AT3G50960, AT1G15570, AT1G18370, AT1G76540, AT5G63920, AT4G24010, AT5G11300, AT4G18780, AT3G57860, AT5G51600, AT3G60740, AT4G32830, AT2G27120, AT2G21770, AT3G18730, AT3G55005, AT1G16590, AT3G53760, AT1G02730, AT5G05620, AT1G32320, AT1G53140, AT4G14150, AT1G20930, AT1G15660, AT5G38110, AT5G44030, AT5G17420, AT4G30870, AT5G56580, AT3G06030, AT2G28620, AT3G61650, AT1G09450, AT3G14190, AT1G80370
GO:0044283	small molecule biosynthetic process	-	5.25777e-05	87	2242	757	29802	0.0019	0.16	AT1G11755, AT1G71160, AT1G77590, AT2G46110, AT1G64970, AT4G01900, AT4G34570, AT3G23840, AT5G50850, AT1G70560, AT2G37040, AT3G10340, AT5G39320, AT4G33670, AT3G13110, AT4G32980, AT5G01410, AT1G01280, AT1G78440, AT5G65690, AT3G27190, AT5G22630, AT1G16300, AT3G03900, AT1G34430, AT5G56490, AT1G67080, AT1G60810, AT1G69370, AT5G57440, AT2G26540, AT4G32770, AT1G30520, AT4G13930, AT5G51830, AT1G79530, AT5…
GO:0010927	cellular component assembly involved in morphogenesis	-	5.41286e-05	12	2242	43	29802	0.0019	0.16	AT4G34850, AT3G11980, AT5G22260, AT4G35420, AT1G69500, AT1G62940, AT1G01280, AT1G02050, AT3G13220, AT2G13680, AT4G14080, AT3G28780
GO:0098660	inorganic ion transmembrane transport	-	5.432e-05	33	2242	212	29802	0.0018	0.16	AT2G30070, AT3G06100, AT4G32500, AT3G05030, AT1G15960, AT3G20870, AT2G21410, AT3G08560, AT1G02510, AT5G46240, AT2G38460, AT2G01770, AT5G14870, AT2G25600, AT2G22950, AT3G21180, AT3G58060, AT5G26820, AT4G22200, AT1G16780, AT5G14880, AT1G12840, AT4G25950, AT4G33520, AT2G19600, AT5G19600, AT4G10310, AT2G30240, AT5G55470, AT1G80660, AT4G11810, AT5G47100, AT1G64200
GO:0044255	cellular lipid metabolic process	-	5.57486e-05	81	2242	694	29802	0.0018	0.16	AT5G40610, AT1G11755, AT1G71160, AT1G77590, AT3G03540, AT4G01900, AT4G25970, AT2G43900, AT5G49900, AT3G23840, AT4G11820, AT1G75960, AT3G63170, AT1G32200, AT4G32980, AT1G01280, AT4G26770, AT3G05970, AT1G78440, AT5G57030, AT3G53130, AT3G61680, AT4G15440, AT1G42470, AT1G53520, AT4G20230, AT1G63710, AT1G67080, AT1G52570, AT3G63520, AT4G22756, AT1G60810, AT2G07050, AT3G54020, AT2G40690, AT4G32770, AT5…
GO:0065008	regulation of biological quality	-	5.61257e-05	121	2242	1132	29802	0.0018	0.16	AT4G29340, AT1G77110, AT2G40790, AT4G32500, AT3G01020, AT3G17630, AT1G15960, AT4G34570, AT3G51480, AT1G70560, AT2G37040, AT3G20560, AT3G18570, AT5G57740, AT4G32980, AT1G78440, AT2G01770, AT5G54140, AT5G51210, AT5G07560, AT3G52960, AT2G13680, AT1G16300, AT1G19780, AT1G20925, AT5G14870, AT2G25890, AT3G12560, AT1G07540, AT5G07520, AT5G18120, AT5G16850, AT5G37060, AT5G57320, AT5G26820, AT1G16510, AT4…
GO:0045143	homologous chromosome segregation	-	5.80159e-05	10	2242	31	29802	0.0018	0.16	AT1G15660, AT3G22880, AT4G17380, AT1G22260, AT5G50930, AT3G20475, AT4G30870, AT4G24710, AT3G27730, AT5G57880
GO:0051235	maintenance of location	-	6.23952e-05	15	2242	64	29802	0.002	0.18	AT4G29340, AT3G25160, AT3G18570, AT5G07520, AT5G07600, AT1G29330, AT2G19770, AT5G61610, AT2G01770, AT5G07530, AT3G11050, AT5G51210, AT5G07560, AT2G21410, AT2G25890
GO:0032787	monocarboxylic acid metabolic process	-	6.31588e-05	61	2242	487	29802	0.002	0.18	AT3G53260, AT2G43360, AT3G48460, AT5G42650, AT5G15530, AT1G13280, AT1G71160, AT1G77590, AT2G46110, AT4G01900, AT3G23840, AT4G29130, AT5G50850, AT1G75960, AT4G26970, AT1G70560, AT1G50940, AT3G63170, AT2G37040, AT3G10340, AT4G18780, AT5G57850, AT4G34510, AT4G37840, AT1G01280, AT3G05970, AT4G24670, AT5G25880, AT1G47840, AT1G16300, AT4G15440, AT4G26390, AT5G59770, AT1G34430, AT1G53520, AT1G19640, AT4…
GO:0098662	inorganic cation transmembrane transport	-	6.6047e-05	30	2242	187	29802	0.0019	0.18	AT2G30070, AT2G25600, AT3G21180, AT2G22950, AT4G32500, AT3G58060, AT3G05030, AT5G26820, AT5G14880, AT1G16780, AT4G22200, AT1G15960, AT3G20870, AT1G12840, AT4G25950, AT2G19600, AT2G21410, AT4G33520, AT4G10310, AT3G08560, AT2G30240, AT5G55470, AT1G02510, AT1G80660, AT5G46240, AT2G38460, AT2G01770, AT5G47100, AT5G14870, AT1G64200
GO:0007129	synapsis	-	7.30116e-05	9	2242	26	29802	0.0019	0.18	AT3G22880, AT4G17380, AT1G22260, AT5G50930, AT3G20475, AT4G30870, AT4G24710, AT3G27730, AT5G57880
GO:0045492	xylan biosynthetic process	-	7.87172e-05	10	2242	32	29802	0.0021	0.2	AT2G38320, AT5G54690, AT2G15440, AT3G50220, AT4G09990, AT1G09610, AT2G37090, AT3G55990, AT1G73140, AT5G67210
GO:0051026	chiasma assembly	-	8.41906e-05	7	2242	16	29802	0.0021	0.2	AT4G24710, AT4G30870, AT3G20475, AT3G27730, AT5G57880, AT3G22880, AT4G17380
GO:0071804	cellular potassium ion transport	-	9.36863e-05	13	2242	52	29802	0.0021	0.2	AT2G30070, AT4G10310, AT5G55470, AT2G25600, AT2G30240, AT1G02510, AT5G46240, AT4G32500, AT3G05030, AT5G14880, AT4G22200, AT5G47100, AT2G19600
GO:0071805	potassium ion transmembrane transport	-	9.36863e-05	13	2242	52	29802	0.002	0.2	AT2G30070, AT4G10310, AT5G55470, AT2G25600, AT2G30240, AT1G02510, AT5G46240, AT4G32500, AT3G05030, AT5G14880, AT4G22200, AT5G47100, AT2G19600
GO:0000280	nuclear division	-	0.000107094	24	2242	139	29802	0.002	0.2	AT3G50960, AT4G17380, AT1G22260, AT4G24710, AT3G27730, AT3G53760, AT5G57880, AT1G16590, AT5G63920, AT1G06660, AT1G15660, AT4G14150, AT4G21270, AT3G22880, AT3G57860, AT5G51600, AT3G20475, AT4G30870, AT5G50930, AT5G22010, AT5G56580, AT5G52290, AT2G31970, AT3G14190
GO:0045491	xylan metabolic process	-	0.000127528	11	2242	40	29802	0.0022	0.22	AT2G38320, AT2G40320, AT5G54690, AT2G15440, AT3G50220, AT4G09990, AT1G09610, AT2G37090, AT3G55990, AT1G73140, AT5G67210
GO:0019752	carboxylic acid metabolic process	-	0.000131234	108	2242	1009	29802	0.0022	0.22	AT1G71160, AT1G65930, AT1G77590, AT2G46110, AT4G01900, AT3G60100, AT2G20340, AT4G34570, AT4G33760, AT3G23840, AT5G50850, AT1G75960, AT4G26970, AT1G70560, AT3G63170, AT2G37040, AT3G10340, AT5G57740, AT5G39320, AT4G33670, AT3G13110, AT4G32980, AT5G01410, AT1G68750, AT1G01280, AT3G05970, AT1G78440, AT5G22630, AT1G16300, AT3G03900, AT4G15440, AT2G44160, AT1G34430, AT1G53520, AT5G56490, AT1G63710, AT1…
GO:0015672	monovalent inorganic cation transport	-	0.000131591	29	2242	185	29802	0.0022	0.22	AT2G30070, AT2G25600, AT5G37060, AT4G32500, AT3G05030, AT5G14880, AT3G17630, AT1G16780, AT4G22200, AT1G16380, AT1G12840, AT4G25950, AT2G19600, AT2G21410, AT4G10310, AT4G22840, AT5G55470, AT3G08560, AT5G01690, AT2G30240, AT1G02510, AT2G13620, AT1G80660, AT1G79400, AT5G46240, AT5G58460, AT3G52080, AT5G47100, AT1G64200
GO:0015849	organic acid transport	-	0.000161681	23	2242	134	29802	0.0029	0.3	AT4G25760, AT3G28960, AT4G29470, AT3G13620, AT5G54800, AT5G38820, AT1G21890, AT2G36590, AT2G40900, AT5G46800, AT2G17470, AT3G54830, AT5G19760, AT1G25480, AT4G22840, AT2G39510, AT5G09220, AT4G00370, AT1G24400, AT5G63850, AT5G04770, AT1G47670, AT3G61680
GO:0046942	carboxylic acid transport	-	0.000161681	23	2242	134	29802	0.0029	0.3	AT4G25760, AT3G28960, AT4G29470, AT3G13620, AT5G54800, AT5G38820, AT1G21890, AT2G36590, AT2G40900, AT5G46800, AT2G17470, AT3G54830, AT5G19760, AT1G25480, AT4G22840, AT2G39510, AT5G09220, AT4G00370, AT1G24400, AT5G63850, AT5G04770, AT1G47670, AT3G61680
GO:0006812	cation transport	-	0.000178502	50	2242	392	29802	0.004	0.42	AT2G30070, AT4G28700, AT2G19110, AT4G32500, AT3G05030, AT3G17630, AT1G15960, AT3G20870, AT2G36590, AT2G21410, AT4G28580, AT2G28660, AT4G22840, AT1G16310, AT3G08560, AT5G01690, AT1G02510, AT5G46240, AT2G38460, AT2G01770, AT5G14870, AT1G73220, AT2G25600, AT3G21180, AT2G22950, AT3G58060, AT5G37060, AT5G26820, AT5G14880, AT1G16780, AT4G22200, AT1G16380, AT1G12840, AT3G11050, AT4G25950, AT5G46800, AT2…
GO:0005982	starch metabolic process	-	0.000183905	15	2242	70	29802	0.004	0.42	AT2G40840, AT4G10260, AT3G01510, AT5G51830, AT2G36190, AT5G19220, AT3G10940, AT1G27680, AT3G30720, AT5G03650, AT3G27190, AT2G36390, AT5G04360, AT1G66430, AT5G39790
GO:0009812	flavonoid metabolic process	-	0.00019047	20	2242	110	29802	0.0039	0.42	AT2G47460, AT3G55120, AT5G43935, AT5G08640, AT4G01900, AT1G02050, AT5G17050, AT3G25710, AT4G34135, AT4G34850, AT4G16770, AT1G78570, AT4G00040, AT5G13930, AT1G66370, AT5G54160, AT2G22960, AT2G40890, AT5G49330, AT1G06000
GO:0000086	G2/M transition of mitotic cell cycle	-	0.00020478	7	2242	18	29802	0.0041	0.44	AT1G76540, AT5G11300, AT1G20930, AT4G30870, AT3G18730, AT1G15570, AT1G80370
GO:0007018	microtubule-based movement	-	0.000234961	10	2242	36	29802	0.0044	0.48	AT4G14150, AT4G21270, AT5G54670, AT4G14330, AT5G27950, AT5G33300, AT1G18370, AT4G27180, AT2G28620, AT4G05190
GO:0051726	regulation of cell cycle	-	0.000252591	32	2242	220	29802	0.0045	0.5	AT1G22970, AT1G15570, AT4G11920, AT1G76540, AT4G03270, AT3G11520, AT5G11300, AT5G11510, AT3G57860, AT3G54710, AT4G32830, AT1G20610, AT2G26760, AT4G29860, AT1G07270, AT4G37490, AT3G50630, AT5G06150, AT4G35620, AT4G19560, AT1G16590, AT1G32320, AT2G17620, AT1G20930, AT5G38110, AT1G44110, AT4G30870, AT5G56580, AT3G06030, AT3G14190, AT1G76310, AT1G80370
GO:0034219	carbohydrate transmembrane transport	-	0.000257303	11	2242	43	29802	0.0049	0.54	AT3G05960, AT3G03090, AT4G00370, AT4G16480, AT3G19930, AT5G54800, AT1G50310, AT5G27360, AT2G16130, AT1G11560, AT4G15920
GO:0098656	anion transmembrane transport	-	0.000273221	22	2242	130	29802	0.005	0.56	AT4G25760, AT3G06100, AT2G28315, AT3G13620, AT5G54800, AT1G21890, AT3G54700, AT2G40900, AT5G46800, AT2G17470, AT5G19600, AT5G19760, AT1G25480, AT4G22840, AT2G39510, AT5G09220, AT4G00370, AT1G24400, AT4G11810, AT5G58140, AT2G38060, AT5G04770
GO:0019318	hexose metabolic process	-	0.000276691	20	2242	113	29802	0.005	0.56	AT4G16650, AT4G20460, AT1G14020, AT5G55120, AT4G29130, AT1G22460, AT1G66430, AT5G40760, AT1G63180, AT4G10260, AT4G38390, AT5G51830, AT1G79530, AT4G33670, AT5G14500, AT5G65690, AT5G42740, AT1G16300, AT5G66150, AT3G61610
GO:1903825	organic acid transmembrane transport	-	0.000299377	15	2242	73	29802	0.0049	0.56	AT5G19760, AT1G25480, AT4G25760, AT4G22840, AT2G39510, AT5G09220, AT3G13620, AT4G00370, AT5G54800, AT1G21890, AT1G24400, AT2G40900, AT5G46800, AT2G17470, AT5G04770
GO:1905039	carboxylic acid transmembrane transport	-	0.000299377	15	2242	73	29802	0.0049	0.56	AT5G19760, AT1G25480, AT4G25760, AT4G22840, AT2G39510, AT5G09220, AT3G13620, AT4G00370, AT5G54800, AT1G21890, AT1G24400, AT2G40900, AT5G46800, AT2G17470, AT5G04770
GO:0019252	starch biosynthetic process	-	0.000300432	10	2242	37	29802	0.0048	0.56	AT4G10260, AT5G51830, AT5G19220, AT3G30720, AT1G27680, AT5G03650, AT2G36390, AT5G04360, AT1G66430, AT5G39790
GO:0044839	cell cycle G2/M phase transition	-	0.000303224	7	2242	19	29802	0.0048	0.56	AT1G76540, AT5G11300, AT1G20930, AT4G30870, AT3G18730, AT1G15570, AT1G80370
GO:0022414	reproductive process	-	0.000304356	189	2242	1973	29802	0.0047	0.56	AT5G66870, AT3G03450, AT2G01280, AT4G21330, AT2G47670, AT4G14455, AT4G38430, AT2G43900, AT1G34210, AT3G47870, AT4G21270, AT2G01520, AT1G13120, AT1G08730, AT5G51210, AT5G01630, AT1G69120, AT2G13680, AT1G19780, AT3G03900, AT3G54560, AT1G17920, AT5G56110, AT4G13240, AT3G27730, AT5G19610, AT1G25250, AT3G05210, AT3G18360, AT1G68090, AT3G12160, AT3G03090, AT2G22900, AT1G66350, AT5G08170, AT5G47100, AT4…
GO:0006885	regulation of pH	-	0.000319104	12	2242	51	29802	0.0052	0.62	AT5G55470, AT2G30240, AT5G01690, AT2G13620, AT1G79400, AT5G37060, AT3G05030, AT3G52080, AT5G58460, AT3G17630, AT1G16380, AT2G21410
GO:0070192	chromosome organization involved in meiotic cell cycle	-	0.00031995	11	2242	44	29802	0.0052	0.62	AT3G22880, AT4G17380, AT1G22260, AT5G50930, AT3G20475, AT4G30870, AT4G24710, AT3G27730, AT5G57880, AT2G31970, AT3G14190
GO:0019915	lipid storage	-	0.000342589	8	2242	25	29802	0.0051	0.62	AT3G18570, AT5G07520, AT5G07600, AT5G61610, AT5G07530, AT5G07560, AT5G51210, AT2G25890
GO:1901615	organic hydroxy compound metabolic process	-	0.000349495	39	2242	292	29802	0.0051	0.62	AT2G38700, AT5G42650, AT1G11755, AT5G60510, AT1G64970, AT5G42810, AT5G10170, AT2G43900, AT4G11820, AT5G24155, AT2G37040, AT4G18780, AT5G60760, AT5G01410, AT2G22960, AT4G39120, AT1G66980, AT4G15440, AT1G04010, AT2G47460, AT5G43935, AT1G11680, AT1G67080, AT3G43600, AT4G22756, AT4G34135, AT4G32770, AT5G57440, AT1G78570, AT3G06350, AT5G54160, AT2G38050, AT4G34640, AT2G18950, AT5G49330, AT1G06000, AT2…
GO:0051273	beta-glucan metabolic process	-	0.000352364	17	2242	90	29802	0.005	0.62	AT1G70710, AT4G39010, AT2G21770, AT1G32180, AT1G02730, AT4G24010, AT3G25050, AT3G12060, AT2G32990, AT4G18780, AT5G44030, AT5G17420, AT5G36870, AT3G27190, AT2G13680, AT1G64390, AT1G02800
GO:0000003	reproduction	-	0.00035458	189	2242	1979	29802	0.005	0.62	AT5G66870, AT3G03450, AT2G01280, AT4G21330, AT2G47670, AT4G14455, AT4G38430, AT2G43900, AT1G34210, AT3G47870, AT4G21270, AT2G01520, AT1G13120, AT1G08730, AT5G51210, AT5G01630, AT1G69120, AT2G13680, AT1G19780, AT3G03900, AT3G54560, AT1G17920, AT5G56110, AT4G13240, AT3G27730, AT5G19610, AT1G25250, AT3G05210, AT3G18360, AT1G68090, AT3G12160, AT3G03090, AT2G22900, AT1G66350, AT5G08170, AT5G47100, AT4…
GO:0030001	metal ion transport	-	0.000423388	37	2242	275	29802	0.005	0.62	AT2G30070, AT2G19110, AT4G32500, AT3G05030, AT3G17630, AT1G15960, AT3G20870, AT4G28580, AT2G28660, AT4G22840, AT5G01690, AT1G02510, AT5G46240, AT2G38460, AT2G01770, AT5G14870, AT2G25600, AT2G22950, AT3G21180, AT3G58060, AT5G37060, AT5G26820, AT5G14880, AT4G22200, AT1G16380, AT3G11050, AT2G19600, AT4G33520, AT4G10310, AT2G30240, AT5G55470, AT2G13620, AT1G79400, AT1G64150, AT3G52080, AT5G58460, AT5…
GO:2000123	positive regulation of stomatal complex development	-	0.000425239	3	2242	3	29802	0.0071	0.9	AT5G11300, AT1G15570, AT4G12970
GO:0006732	coenzyme metabolic process	-	0.000429255	39	2242	295	29802	0.0071	0.9	AT2G38700, AT5G14760, AT2G43360, AT1G65930, AT2G46110, AT4G34570, AT4G29130, AT1G12350, AT5G50850, AT4G11820, AT5G40760, AT5G22420, AT3G11980, AT4G33670, AT5G57850, AT5G01410, AT4G37840, AT2G16370, AT5G44520, AT1G47840, AT1G16300, AT5G49460, AT2G44160, AT4G26390, AT1G34430, AT3G04790, AT5G56490, AT1G62940, AT1G60810, AT5G55120, AT1G74030, AT3G06650, AT4G36940, AT1G30520, AT4G13930, AT1G79530, AT5…
GO:0000712	resolution of meiotic recombination intermediates	-	0.000438352	5	2242	10	29802	0.0073	0.94	AT5G50930, AT4G30870, AT5G22010, AT5G52290, AT5G63920
GO:0016053	organic acid biosynthetic process	-	0.000483617	68	2242	600	29802	0.0076	0.98	AT1G71160, AT1G77590, AT2G46110, AT4G01900, AT4G34570, AT3G23840, AT5G50850, AT1G70560, AT2G37040, AT3G10340, AT5G39320, AT4G33670, AT3G13110, AT4G32980, AT1G01280, AT1G78440, AT5G22630, AT1G16300, AT3G03900, AT1G34430, AT5G56490, AT1G67080, AT1G69370, AT1G60810, AT2G26540, AT4G13930, AT5G51830, AT1G79530, AT5G42740, AT2G18950, AT3G53260, AT5G15530, AT5G42650, AT2G43360, AT1G13280, AT4G29130, AT3…
GO:0046394	carboxylic acid biosynthetic process	-	0.000483617	68	2242	600	29802	0.0075	0.98	AT1G71160, AT1G77590, AT2G46110, AT4G01900, AT4G34570, AT3G23840, AT5G50850, AT1G70560, AT2G37040, AT3G10340, AT5G39320, AT4G33670, AT3G13110, AT4G32980, AT1G01280, AT1G78440, AT5G22630, AT1G16300, AT3G03900, AT1G34430, AT5G56490, AT1G67080, AT1G69370, AT1G60810, AT2G26540, AT4G13930, AT5G51830, AT1G79530, AT5G42740, AT2G18950, AT3G53260, AT5G15530, AT5G42650, AT2G43360, AT1G13280, AT4G29130, AT3…
GO:0008610	lipid biosynthetic process	-	0.000540211	65	2242	570	29802	0.0078	1.02	AT5G40610, AT1G11755, AT1G71160, AT1G77590, AT3G03540, AT4G01900, AT4G25970, AT3G23840, AT4G11820, AT5G24155, AT3G23530, AT1G32200, AT4G32980, AT4G10030, AT1G01280, AT4G26770, AT1G78440, AT5G57030, AT3G53130, AT3G61680, AT1G42470, AT4G20230, AT1G67080, AT4G22756, AT1G60810, AT2G07050, AT3G54020, AT2G40690, AT5G51830, AT2G18950, AT3G47350, AT5G58560, AT3G57170, AT2G38700, AT2G24210, AT5G15530, AT5…
GO:0048285	organelle fission	-	0.000540283	27	2242	182	29802	0.0077	1.02	AT3G50960, AT4G17380, AT1G22260, AT3G61760, AT4G24710, AT3G27730, AT3G53760, AT5G57880, AT1G16590, AT1G53140, AT5G63920, AT1G06660, AT1G15660, AT4G14150, AT4G23940, AT4G21270, AT3G22880, AT3G57860, AT5G51600, AT3G20475, AT4G30870, AT5G50930, AT5G22010, AT5G56580, AT5G52290, AT2G31970, AT3G14190
GO:0030243	cellulose metabolic process	-	0.000546472	15	2242	77	29802	0.0077	1.02	AT1G70710, AT3G25050, AT3G12060, AT2G32990, AT4G39010, AT2G21770, AT4G18780, AT5G44030, AT1G32180, AT5G17420, AT3G27190, AT1G64390, AT1G02730, AT1G02800, AT4G24010
GO:0000226	microtubule cytoskeleton organization	-	0.000596379	17	2242	94	29802	0.0078	1.04	AT3G50960, AT2G44190, AT3G55005, AT3G60840, AT3G53760, AT5G57880, AT4G05190, AT5G05620, AT4G14150, AT4G21270, AT5G51600, AT3G06030, AT1G27920, AT1G11160, AT3G60740, AT3G61650, AT4G32830
GO:0061640	cytoskeleton-dependent cytokinesis	-	0.000676248	17	2242	95	29802	0.0081	1.1	AT3G50960, AT2G21770, AT3G55005, AT1G18370, AT1G02730, AT5G05620, AT1G53140, AT4G24010, AT4G14150, AT4G18780, AT5G44030, AT5G17420, AT5G51600, AT5G56580, AT3G60740, AT2G28620, AT3G61650
GO:0071669	plant-type cell wall organization or biogenesis	-	0.000682999	36	2242	272	29802	0.0082	1.12	AT5G15630, AT2G40610, AT2G40320, AT1G32180, AT4G27110, AT2G38080, AT1G28470, AT4G24010, AT3G25050, AT4G18780, AT1G48100, AT5G03170, AT1G73410, AT2G03210, AT1G17950, AT5G02260, AT5G67210, AT2G21770, AT5G66300, AT5G16600, AT2G37090, AT1G02730, AT2G46770, AT1G66810, AT5G49270, AT1G63910, AT4G00740, AT2G26330, AT5G12870, AT5G44030, AT3G50220, AT5G16490, AT3G08900, AT5G17420, AT1G09790, AT1G62990
GO:0098813	nuclear chromosome segregation	-	0.000705814	16	2242	87	29802	0.0085	1.16	AT4G17380, AT1G22260, AT4G24710, AT3G27730, AT1G16590, AT5G57880, AT5G07660, AT5G63920, AT1G15660, AT3G22880, AT3G20475, AT4G30870, AT5G50930, AT5G22010, AT5G52290, AT3G14190
GO:0015749	monosaccharide transmembrane transport	-	0.000707549	9	2242	34	29802	0.0086	1.18	AT3G05960, AT3G03090, AT4G00370, AT4G16480, AT3G19930, AT1G50310, AT5G27360, AT2G16130, AT4G15920
GO:0080092	regulation of pollen tube growth	-	0.000707549	9	2242	34	29802	0.0085	1.18	AT1G77980, AT5G13150, AT1G22130, AT3G18360, AT3G12160, AT5G13990, AT4G38430, AT4G13240, AT2G13680
GO:0048653	anther development	-	0.000710558	13	2242	63	29802	0.0084	1.18	AT4G21330, AT3G57920, AT5G22260, AT1G79530, AT2G31210, AT5G56110, AT4G27330, AT2G16910, AT2G31220, AT3G28470, AT2G46770, AT3G49670, AT2G42200
GO:0010389	regulation of G2/M transition of mitotic cell cycle	-	0.000745394	6	2242	16	29802	0.0089	1.26	AT1G76540, AT5G11300, AT1G20930, AT4G30870, AT1G15570, AT1G80370
GO:0010224	response to UV-B	-	0.000842074	14	2242	72	29802	0.0094	1.34	AT2G37040, AT2G47460, AT5G13930, AT3G55120, AT3G05210, AT4G14690, AT5G01410, AT4G37840, AT1G51400, AT2G22960, AT4G15480, AT1G16590, AT5G49330, AT5G23730
GO:0006855	drug transmembrane transport	-	0.000968381	13	2242	65	29802	0.0116	1.66	AT1G15170, AT4G22840, AT3G06100, AT2G39510, AT4G21910, AT1G15210, AT2G36830, AT2G29940, AT3G53480, AT1G71870, AT5G46800, AT4G18910, AT4G22790
GO:0009846	pollen germination	-	0.000968381	13	2242	65	29802	0.0115	1.66	AT5G35700, AT2G17010, AT4G24580, AT5G19610, AT4G29470, AT5G22260, AT1G21170, AT5G07410, AT1G68090, AT2G43900, AT2G13680, AT1G76850, AT1G04880
GO:0009808	lignin metabolic process	-	0.000973005	17	2242	98	29802	0.0116	1.68	AT1G77520, AT5G60020, AT2G38080, AT1G74550, AT2G22420, AT1G12840, AT2G46770, AT1G63910, AT2G37040, AT3G16920, AT5G54160, AT5G01190, AT1G31720, AT2G21890, AT2G40890, AT3G27190, AT2G30490
GO:0097435	supramolecular fiber organization	-	0.00104048	19	2242	116	29802	0.0116	1.7	AT5G35700, AT1G04450, AT3G50960, AT4G29340, AT5G57320, AT5G55400, AT3G53760, AT5G05620, AT1G54560, AT5G16490, AT2G19770, AT5G51600, AT5G52360, AT1G30825, AT1G08730, AT1G11160, AT3G06030, AT3G61650, AT4G25590
GO:0042737	drug catabolic process	-	0.0010707	31	2242	229	29802	0.0118	1.74	AT5G24090, AT3G53260, AT5G07420, AT3G62170, AT5G07410, AT4G17690, AT1G77490, AT1G11920, AT3G24670, AT4G33870, AT2G22420, AT3G06830, AT2G20340, AT4G30170, AT3G47400, AT5G48900, AT2G37040, AT3G10340, AT5G47500, AT3G16920, AT4G16270, AT5G55720, AT5G43600, AT2G35120, AT4G15980, AT1G69940, AT5G19730, AT2G24800, AT3G24230, AT4G22080, AT3G53190
GO:0006312	mitotic recombination	-	0.00107898	6	2242	17	29802	0.012	1.78	AT5G50930, AT4G30870, AT3G05210, AT3G22880, AT2G31970, AT4G09140
GO:1902749	regulation of cell cycle G2/M phase transition	-	0.00107898	6	2242	17	29802	0.0119	1.78	AT1G76540, AT5G11300, AT1G20930, AT4G30870, AT1G15570, AT1G80370
GO:0006820	anion transport	-	0.00113706	38	2242	300	29802	0.0121	1.82	AT3G28960, AT3G06100, AT2G28315, AT3G13620, AT5G54800, AT5G38820, AT3G54700, AT2G36590, AT2G17470, AT5G19760, AT4G22840, AT2G39510, AT3G29060, AT4G00370, AT1G22550, AT1G24400, AT5G58140, AT5G04770, AT3G61680, AT4G25760, AT3G45680, AT4G29470, AT3G45710, AT1G21890, AT1G50400, AT2G40900, AT5G46800, AT3G54830, AT4G18910, AT5G19600, AT2G17010, AT1G25480, AT1G68740, AT5G09220, AT4G11810, AT5G63850, AT2…
GO:1901137	carbohydrate derivative biosynthetic process	-	0.00115171	57	2242	500	29802	0.0121	1.82	AT5G40610, AT3G50960, AT5G03795, AT1G11730, AT3G57170, AT1G26810, AT1G11755, AT1G27120, AT5G60510, AT3G03540, AT3G07620, AT4G34570, AT2G21410, AT4G29130, AT1G12350, AT1G22460, AT5G50850, AT1G63180, AT3G45400, AT3G08560, AT4G22930, AT5G62670, AT1G22015, AT4G38390, AT5G39320, AT4G37840, AT5G52560, AT2G03210, AT3G27190, AT2G16370, AT1G47840, AT5G19690, AT1G16300, AT4G26390, AT1G34430, AT4G16650, AT4…
GO:0051307	meiotic chromosome separation	-	0.00121241	5	2242	12	29802	0.0124	1.88	AT5G50930, AT4G30870, AT5G22010, AT5G52290, AT5G63920
GO:0044247	cellular polysaccharide catabolic process	-	0.00122091	11	2242	51	29802	0.0124	1.9	AT1G70710, AT2G40840, AT2G32990, AT4G39010, AT3G01510, AT3G10940, AT5G66460, AT2G20680, AT5G04360, AT1G64390, AT1G02800
GO:0000281	mitotic cytokinesis	-	0.00131637	16	2242	92	29802	0.0129	1.98	AT3G50960, AT2G21770, AT3G55005, AT1G18370, AT1G02730, AT5G05620, AT1G53140, AT4G24010, AT4G14150, AT4G18780, AT5G44030, AT5G17420, AT5G51600, AT2G28620, AT3G61650, AT3G60740
GO:0045490	pectin catabolic process	-	0.00131637	16	2242	92	29802	0.0128	1.98	AT5G48900, AT5G07420, AT5G47500, AT3G62170, AT5G07410, AT5G55720, AT1G11920, AT3G24670, AT4G15980, AT3G06830, AT1G69940, AT5G19730, AT4G22080, AT3G24230, AT3G53190, AT3G47400
GO:0042391	regulation of membrane potential	-	0.00136717	9	2242	37	29802	0.0131	2.04	AT2G25600, AT1G02510, AT5G46240, AT4G32500, AT4G22200, AT1G19780, AT1G15990, AT3G48010, AT5G14870
GO:0007059	chromosome segregation	-	0.00137393	17	2242	101	29802	0.0131	2.06	AT4G17380, AT1G22260, AT4G24710, AT3G27730, AT1G16590, AT5G57880, AT5G07660, AT5G63920, AT1G15660, AT3G22880, AT5G04110, AT3G20475, AT4G30870, AT5G50930, AT5G22010, AT5G52290, AT3G14190
GO:0043436	oxoacid metabolic process	-	0.00137974	114	2242	1147	29802	0.013	2.06	AT1G71160, AT1G65930, AT1G77590, AT2G46110, AT4G01900, AT3G60100, AT4G37330, AT2G20340, AT4G34570, AT4G33760, AT3G23840, AT5G50850, AT1G75960, AT4G26970, AT1G70560, AT3G63170, AT2G37040, AT3G10340, AT5G57740, AT5G39320, AT4G33670, AT3G13110, AT4G32980, AT5G01410, AT1G68750, AT1G01280, AT3G05970, AT1G78440, AT5G22630, AT1G16300, AT3G03900, AT4G15440, AT2G44160, AT1G34430, AT1G53520, AT3G45680, AT5…
GO:0006865	amino acid transport	-	0.00139652	15	2242	84	29802	0.0131	2.08	AT4G25760, AT3G28960, AT2G39510, AT5G09220, AT3G13620, AT1G21890, AT5G38820, AT1G24400, AT2G40900, AT2G36590, AT5G46800, AT5G63850, AT3G54830, AT1G47670, AT5G04770
GO:0006082	organic acid metabolic process	-	0.0015078	114	2242	1150	29802	0.0141	2.26	AT1G71160, AT1G65930, AT1G77590, AT2G46110, AT4G01900, AT3G60100, AT4G37330, AT2G20340, AT4G34570, AT4G33760, AT3G23840, AT5G50850, AT1G75960, AT4G26970, AT1G70560, AT3G63170, AT2G37040, AT3G10340, AT5G57740, AT5G39320, AT4G33670, AT3G13110, AT4G32980, AT5G01410, AT1G68750, AT1G01280, AT3G05970, AT1G78440, AT5G22630, AT1G16300, AT3G03900, AT4G15440, AT2G44160, AT1G34430, AT1G53520, AT3G45680, AT5…
GO:0005977	glycogen metabolic process	-	0.00151607	6	2242	18	29802	0.015	2.42	AT1G27680, AT5G03650, AT3G03250, AT2G36390, AT5G17310, AT5G19220
GO:0006112	energy reserve metabolic process	-	0.00151607	6	2242	18	29802	0.0149	2.42	AT1G27680, AT5G03650, AT3G03250, AT2G36390, AT5G17310, AT5G19220
GO:0006011	UDP-glucose metabolic process	-	0.0016051	3	2242	4	29802	0.0182	2.96	AT3G03250, AT5G17310, AT5G52560
GO:0044550	secondary metabolite biosynthetic process	-	0.00162585	41	2242	337	29802	0.0182	2.98	AT3G53260, AT3G13610, AT4G11210, AT5G44620, AT5G60020, AT2G38080, AT3G20940, AT3G28740, AT4G37330, AT5G22420, AT3G26330, AT2G37040, AT3G10340, AT3G11980, AT4G00040, AT3G44250, AT1G01280, AT5G61320, AT2G40890, AT4G11190, AT2G21890, AT3G27190, AT3G48280, AT3G03900, AT1G77520, AT4G39230, AT1G74550, AT1G02050, AT2G22420, AT1G12840, AT3G10570, AT2G46770, AT4G34850, AT1G63910, AT5G13930, AT3G16920, AT1…
GO:0010769	regulation of cell morphogenesis involved in differentiation	-	0.0016734	9	2242	38	29802	0.0184	3.04	AT1G77980, AT5G13150, AT1G22130, AT3G18360, AT3G12160, AT5G13990, AT4G38430, AT4G13240, AT2G13680
GO:0060284	regulation of cell development	-	0.0016734	9	2242	38	29802	0.0183	3.04	AT1G77980, AT5G13150, AT1G22130, AT3G18360, AT3G12160, AT5G13990, AT4G38430, AT4G13240, AT2G13680
GO:0055114	oxidation-reduction process	-	0.00180208	138	2242	1438	29802	0.0208	3.48	AT5G08640, AT3G20940, AT4G28090, AT5G50850, AT2G20360, AT5G40760, AT5G08250, AT4G26970, AT1G16080, AT5G38430, AT1G07450, AT5G39320, AT3G44250, AT4G33670, AT1G68750, AT1G01280, AT1G27680, AT2G29370, AT1G16300, AT2G44160, AT5G06060, AT4G33870, AT5G53090, AT4G22756, AT4G33520, AT3G51030, AT3G13390, AT5G38450, AT3G18410, AT5G01190, AT3G47350, AT5G17310, AT2G19500, AT5G42650, AT3G13610, AT5G51030, AT3…
GO:0015711	organic anion transport	-	0.00180366	24	2242	168	29802	0.0207	3.48	AT4G25760, AT3G28960, AT4G29470, AT2G28315, AT3G13620, AT5G54800, AT5G38820, AT1G21890, AT2G36590, AT2G40900, AT5G46800, AT2G17470, AT3G54830, AT5G19760, AT1G25480, AT4G22840, AT2G39510, AT5G09220, AT4G00370, AT1G24400, AT5G63850, AT5G04770, AT1G47670, AT3G61680
GO:0016042	lipid catabolic process	-	0.00199446	30	2242	228	29802	0.0226	3.82	AT1G04010, AT2G42990, AT2G04020, AT3G04290, AT3G53100, AT3G48460, AT4G29470, AT5G41890, AT1G51440, AT2G04570, AT1G09390, AT3G03540, AT3G63520, AT1G52570, AT3G09930, AT1G06250, AT3G63200, AT5G49900, AT1G58430, AT3G05180, AT5G42170, AT1G50940, AT5G03600, AT1G75910, AT2G19010, AT1G75930, AT1G78440, AT2G40250, AT4G16230, AT5G45960
GO:0046165	alcohol biosynthetic process	-	0.00201211	12	2242	62	29802	0.0226	3.84	AT5G57440, AT1G11755, AT4G18780, AT5G60760, AT1G67080, AT5G60510, AT3G43600, AT4G34640, AT5G42810, AT5G10170, AT4G39120, AT2G43980
GO:0006637	acyl-CoA metabolic process	-	0.00203218	9	2242	39	29802	0.0225	3.84	AT2G38700, AT3G11980, AT1G62940, AT1G60810, AT5G50850, AT4G11820, AT5G49460, AT3G06650, AT5G22420
GO:0035383	thioester metabolic process	-	0.00203218	9	2242	39	29802	0.0223	3.84	AT2G38700, AT3G11980, AT1G62940, AT1G60810, AT5G50850, AT4G11820, AT5G49460, AT3G06650, AT5G22420
GO:1903338	regulation of cell wall organization or biogenesis	-	0.00203218	9	2242	39	29802	0.0222	3.84	AT1G63910, AT5G12870, AT1G17950, AT5G66300, AT1G62990, AT5G16600, AT1G28470, AT1G66810, AT1G73410
GO:0006558	L-phenylalanine metabolic process	-	0.00207585	6	2242	19	29802	0.0222	3.86	AT3G53260, AT2G37040, AT3G10340, AT2G20340, AT5G22630, AT2G27820
GO:0015772	oligosaccharide transport	-	0.00207585	6	2242	19	29802	0.0221	3.86	AT4G32770, AT2G18950, AT5G50790, AT1G09960, AT3G19930, AT1G11560
GO:1902221	erythrose 4-phosphate/phosphoenolpyruvate family amino acid metabolic process	-	0.00207585	6	2242	19	29802	0.0219	3.86	AT3G53260, AT2G37040, AT3G10340, AT2G20340, AT5G22630, AT2G27820
GO:0009251	glucan catabolic process	-	0.00224096	10	2242	47	29802	0.0224	3.96	AT1G70710, AT2G40840, AT2G32990, AT4G39010, AT3G01510, AT3G10940, AT5G04885, AT5G04360, AT1G64390, AT1G02800
GO:0040007	growth	-	0.00225712	74	2242	704	29802	0.0222	3.96	AT5G15630, AT1G77110, AT1G04160, AT4G27110, AT4G14455, AT1G26945, AT4G38430, AT5G62310, AT5G23800, AT2G25010, AT5G39860, AT5G13990, AT1G08730, AT2G13680, AT1G19780, AT5G14870, AT5G16850, AT5G19740, AT1G16510, AT1G12840, AT4G13240, AT3G53760, AT1G02900, AT1G66810, AT1G68090, AT3G18360, AT3G12160, AT2G41225, AT5G65090, AT5G47100, AT3G13900, AT2G30490, AT2G28620, AT5G35700, AT1G77980, AT3G50960, AT1…
GO:0044703	multi-organism reproductive process	-	0.00239127	26	2242	191	29802	0.0232	4.16	AT3G04620, AT3G21180, AT5G07520, AT5G07530, AT5G57880, AT4G12860, AT4G11720, AT1G06660, AT5G22420, AT1G34210, AT4G24580, AT4G14150, AT3G47870, AT3G60460, AT4G21270, AT1G75910, AT4G35280, AT1G75930, AT5G56580, AT4G13560, AT5G52000, AT5G07560, AT5G51210, AT5G39650, AT2G13680, AT3G03900
GO:0048443	stamen development	-	0.00252702	15	2242	89	29802	0.0246	4.42	AT4G21330, AT3G57920, AT5G22260, AT1G79530, AT3G27810, AT2G31210, AT5G56110, AT4G27330, AT2G31220, AT5G40350, AT2G16910, AT3G28470, AT2G46770, AT3G49670, AT2G42200
GO:0048466	androecium development	-	0.00252702	15	2242	89	29802	0.0244	4.42	AT4G21330, AT3G57920, AT5G22260, AT1G79530, AT3G27810, AT2G31210, AT5G56110, AT4G27330, AT2G31220, AT5G40350, AT2G16910, AT3G28470, AT2G46770, AT3G49670, AT2G42200
GO:0009809	lignin biosynthetic process	-	0.00255966	13	2242	72	29802	0.0244	4.44	AT1G77520, AT1G63910, AT3G16920, AT5G54160, AT5G60020, AT2G38080, AT1G74550, AT2G22420, AT2G40890, AT2G21890, AT1G12840, AT3G27190, AT2G46770
GO:0008645	hexose transmembrane transport	-	0.0025617	8	2242	33	29802	0.0246	4.5	AT3G05960, AT1G50310, AT5G27360, AT2G16130, AT3G03090, AT4G16480, AT3G19930, AT4G15920
GO:0016122	xanthophyll metabolic process	-	0.00269852	5	2242	14	29802	0.0267	4.92	AT4G32770, AT5G57030, AT1G67080, AT4G00370, AT3G63520
GO:0042592	homeostatic process	-	0.0027821	59	2242	542	29802	0.0269	4.98	AT1G04450, AT3G50960, AT1G77110, AT2G40790, AT2G19110, AT3G01020, AT3G05030, AT3G17630, AT1G15960, AT5G42810, AT3G03860, AT2G21410, AT4G29130, AT5G01420, AT5G51720, AT4G36910, AT3G51480, AT1G48050, AT5G01690, AT2G39510, AT3G20560, AT4G37840, AT2G01770, AT1G47840, AT3G52960, AT1G16300, AT5G16530, AT2G31970, AT5G14870, AT5G03870, AT3G12560, AT1G07540, AT5G18120, AT5G37060, AT5G16850, AT1G56500, AT1…
GO:0019953	sexual reproduction	-	0.00293771	25	2242	184	29802	0.0274	5.1	AT3G04620, AT3G21180, AT5G07520, AT5G07530, AT5G57880, AT4G12860, AT4G11720, AT1G06660, AT5G22420, AT1G34210, AT4G14150, AT3G47870, AT3G60460, AT4G21270, AT1G75910, AT4G35280, AT1G75930, AT5G56580, AT4G13560, AT5G52000, AT5G07560, AT5G51210, AT2G13680, AT5G39650, AT3G03900
GO:0006310	DNA recombination	-	0.00295749	20	2242	136	29802	0.0273	5.1	AT4G25120, AT4G17380, AT1G22260, AT4G24710, AT3G27730, AT5G57880, AT5G07660, AT5G63920, AT1G48050, AT5G38110, AT3G22880, AT3G05210, AT3G20475, AT4G30870, AT5G50930, AT5G22010, AT5G01630, AT5G52290, AT4G09140, AT2G31970
GO:0006559	L-phenylalanine catabolic process	-	0.0029583	4	2242	9	29802	0.0286	5.38	AT3G53260, AT2G37040, AT3G10340, AT2G20340
GO:1902222	erythrose 4-phosphate/phosphoenolpyruvate family amino acid catabolic process	-	0.0029583	4	2242	9	29802	0.0285	5.38	AT3G53260, AT2G37040, AT3G10340, AT2G20340
GO:0006631	fatty acid metabolic process	-	0.00308084	32	2242	255	29802	0.0291	5.52	AT5G59770, AT3G48460, AT5G42650, AT1G53520, AT5G15530, AT1G19640, AT1G63710, AT1G71160, AT4G11030, AT1G77590, AT1G21540, AT4G01900, AT1G60810, AT3G23840, AT1G66430, AT3G05020, AT1G75960, AT4G32770, AT1G50940, AT3G15850, AT3G63170, AT5G51830, AT5G48880, AT1G01280, AT4G34510, AT3G05970, AT2G22230, AT5G10160, AT2G46720, AT2G18950, AT3G16170, AT4G15440
GO:0050801	ion homeostasis	-	0.00308084	32	2242	255	29802	0.0289	5.52	AT1G04450, AT2G19110, AT3G01020, AT3G05030, AT3G17630, AT1G15960, AT5G42810, AT2G21410, AT5G51720, AT3G51480, AT5G01690, AT2G39510, AT2G01770, AT1G16300, AT5G14870, AT5G37060, AT1G21890, AT5G26820, AT1G16380, AT3G11050, AT4G30110, AT4G33520, AT4G04080, AT1G03120, AT2G30240, AT5G55470, AT1G65540, AT2G13620, AT1G79400, AT1G79530, AT3G52080, AT5G58460
GO:0045488	pectin metabolic process	-	0.00336284	21	2242	147	29802	0.0299	5.74	AT5G07420, AT1G13250, AT3G62170, AT5G07410, AT5G54690, AT2G46480, AT1G11920, AT3G24670, AT3G06830, AT3G47400, AT4G00740, AT5G48900, AT5G47500, AT5G55720, AT5G17420, AT4G15980, AT1G69940, AT5G19730, AT4G22080, AT3G24230, AT3G53190
GO:0009108	coenzyme biosynthetic process	-	0.00341541	28	2242	216	29802	0.0297	5.74	AT1G34430, AT5G14760, AT2G43360, AT5G56490, AT2G46110, AT1G62940, AT5G55120, AT1G60810, AT4G34570, AT1G74030, AT4G29130, AT1G12350, AT5G50850, AT3G06650, AT4G36940, AT1G30520, AT1G79530, AT4G33670, AT5G57850, AT5G01410, AT4G37840, AT5G42740, AT2G30490, AT1G47840, AT2G16370, AT1G16300, AT5G49460, AT4G26390
GO:0044275	cellular carbohydrate catabolic process	-	0.00347177	12	2242	66	29802	0.0299	5.8	AT1G70710, AT2G40840, AT2G32990, AT4G39010, AT3G01510, AT2G36190, AT3G10940, AT5G66460, AT2G20680, AT5G04360, AT1G64390, AT1G02800
GO:0010374	stomatal complex development	-	0.00359618	11	2242	58	29802	0.031	6.04	AT5G11300, AT2G26330, AT1G15570, AT1G12860, AT3G01500, AT4G12970, AT1G04110, AT3G24140, AT3G61650, AT5G05620, AT1G80370
GO:0030048	actin filament-based movement	-	0.00364506	6	2242	21	29802	0.0313	6.14	AT4G27370, AT3G58160, AT1G08730, AT1G04160, AT2G33240, AT1G54560
GO:0010393	galacturonan metabolic process	-	0.00364759	21	2242	148	29802	0.0312	6.14	AT5G07420, AT1G13250, AT3G62170, AT5G07410, AT5G54690, AT2G46480, AT1G11920, AT3G24670, AT3G06830, AT3G47400, AT4G00740, AT5G48900, AT5G47500, AT5G55720, AT5G17420, AT4G15980, AT1G69940, AT5G19730, AT4G22080, AT3G24230, AT3G53190
GO:0005996	monosaccharide metabolic process	-	0.00375375	22	2242	158	29802	0.0313	6.2	AT4G16650, AT5G56490, AT4G20460, AT1G09340, AT1G14020, AT5G55120, AT4G29130, AT1G22460, AT1G66430, AT5G40760, AT1G63180, AT4G10260, AT4G38390, AT5G51830, AT1G79530, AT4G33670, AT5G14500, AT5G65690, AT5G42740, AT1G16300, AT3G61610, AT5G66150
GO:0009800	cinnamic acid biosynthetic process	-	0.00378752	3	2242	5	29802	0.0378	7.52	AT3G53260, AT2G37040, AT3G10340
GO:0010215	cellulose microfibril organization	-	0.00379906	5	2242	15	29802	0.0385	7.7	AT5G15630, AT1G09790, AT4G27110, AT5G16490, AT5G49270
GO:0009100	glycoprotein metabolic process	-	0.00383124	23	2242	168	29802	0.0384	7.72	AT5G03795, AT1G11730, AT4G16650, AT3G11040, AT1G26810, AT1G11755, AT1G27120, AT5G60510, AT5G11130, AT1G14020, AT3G07620, AT1G32210, AT1G27520, AT1G22460, AT2G32430, AT3G45400, AT4G38390, AT1G22015, AT3G03650, AT2G28100, AT2G03210, AT5G19690, AT2G29040
GO:0055046	microgametogenesis	-	0.00412573	11	2242	59	29802	0.0403	8.14	AT4G14150, AT3G04620, AT3G60460, AT5G22260, AT4G35280, AT3G57370, AT5G05850, AT5G52000, AT5G39650, AT3G28470, AT4G11720
GO:0001558	regulation of cell growth	-	0.00432637	15	2242	94	29802	0.0405	8.22	AT5G01770, AT4G37490, AT1G77980, AT2G26330, AT5G13150, AT1G22130, AT3G18360, AT3G12160, AT5G13990, AT2G41225, AT4G38430, AT4G13240, AT1G02900, AT2G13680, AT1G66810
GO:0010410	hemicellulose metabolic process	-	0.00432637	15	2242	94	29802	0.0403	8.22	AT3G25050, AT2G38320, AT2G40320, AT5G54690, AT2G15440, AT3G50220, AT4G09990, AT5G04885, AT2G03210, AT5G07720, AT1G09610, AT2G37090, AT3G55990, AT1G73140, AT5G67210
GO:0048232	male gamete generation	-	0.00446994	12	2242	68	29802	0.0404	8.28	AT4G14150, AT3G04620, AT3G60460, AT4G21270, AT4G35280, AT5G56580, AT5G52000, AT5G57880, AT4G11720, AT5G39650, AT3G03900, AT1G06660
GO:0055067	monovalent inorganic cation homeostasis	-	0.00446994	12	2242	68	29802	0.0402	8.28	AT5G55470, AT2G30240, AT5G01690, AT2G13620, AT1G79400, AT5G37060, AT3G05030, AT3G52080, AT5G58460, AT3G17630, AT1G16380, AT2G21410
GO:0055080	cation homeostasis	-	0.00448697	26	2242	200	29802	0.0402	8.32	AT1G04450, AT2G19110, AT5G37060, AT3G01020, AT3G05030, AT5G26820, AT3G17630, AT1G15960, AT1G16380, AT4G30110, AT3G11050, AT2G21410, AT4G33520, AT5G51720, AT3G51480, AT4G04080, AT1G65540, AT5G01690, AT2G30240, AT5G55470, AT2G13620, AT1G79400, AT5G58460, AT3G52080, AT2G01770, AT5G14870
GO:0046496	nicotinamide nucleotide metabolic process	-	0.00463154	17	2242	113	29802	0.0405	8.42	AT1G34430, AT5G14760, AT3G04790, AT1G65930, AT1G74030, AT4G29130, AT5G50850, AT5G40760, AT4G36940, AT1G79530, AT4G37840, AT5G42740, AT5G44520, AT1G47840, AT5G43330, AT1G16300, AT4G26390
GO:0008216	spermidine metabolic process	-	0.00463826	4	2242	10	29802	0.0428	8.94	AT2G25150, AT5G18930, AT2G23510, AT1G74550
GO:0046835	carbohydrate phosphorylation	-	0.00463826	4	2242	10	29802	0.0426	8.94	AT5G42810, AT1G47840, AT4G29130, AT4G37840
GO:0048589	developmental growth	-	0.00478786	54	2242	500	29802	0.0432	9.12	AT5G35700, AT1G04450, AT1G77980, AT5G28470, AT2G40610, AT1G77110, AT1G22130, AT1G04160, AT4G14455, AT5G49680, AT3G07880, AT4G38430, AT5G62310, AT1G04880, AT2G25010, AT2G41970, AT5G07830, AT5G39860, AT5G13990, AT5G52360, AT1G08730, AT2G13680, AT3G51460, AT5G02260, AT1G19780, AT5G14870, AT1G76850, AT1G15990, AT3G49670, AT1G54280, AT2G25600, AT4G29470, AT2G20430, AT5G16850, AT1G12840, AT4G13240, AT5…
GO:0072524	pyridine-containing compound metabolic process	-	0.00490114	18	2242	123	29802	0.044	9.32	AT1G34430, AT5G14760, AT3G04790, AT1G65930, AT1G74030, AT4G29130, AT5G50850, AT5G40760, AT4G36940, AT1G79530, AT4G37840, AT5G01410, AT5G42740, AT5G44520, AT1G47840, AT5G43330, AT1G16300, AT4G26390
GO:0009130	pyrimidine nucleoside monophosphate biosynthetic process	-	0.00518709	5	2242	16	29802	0.0453	9.64	AT4G22930, AT3G27190, AT2G16370, AT4G34570, AT3G27440
GO:0009987	cellular process	-	0.00545931	1025	2242	12854	29802	0.0459	9.82	AT3G53410, AT1G77590, AT5G15480, AT4G13410, AT2G03440, AT1G32200, AT1G05385, AT4G29730, AT5G39860, AT2G22960, AT1G13120, AT2G13680, AT4G13240, AT3G54490, AT5G61430, AT1G30520, AT1G25250, AT3G13840, AT4G14790, AT5G38450, AT3G46520, AT5G59845, AT2G18950, AT1G11160, AT5G39790, AT1G21590, AT5G07410, AT5G54690, AT3G07880, AT1G09610, AT5G11300, AT3G08560, AT5G41260, AT3G13180, AT1G16760, AT4G24670, AT1…
GO:0019362	pyridine nucleotide metabolic process	-	0.00554365	17	2242	115	29802	0.046	9.9	AT1G34430, AT5G14760, AT3G04790, AT1G65930, AT1G74030, AT4G29130, AT5G50850, AT5G40760, AT4G36940, AT1G79530, AT4G37840, AT5G42740, AT5G44520, AT1G47840, AT5G43330, AT1G16300, AT4G26390
GO:0090407	organophosphate biosynthetic process	-	0.00565438	43	2242	383	29802	0.0465	10.04	AT5G40610, AT2G38700, AT5G14760, AT3G57170, AT5G42810, AT4G25970, AT5G10170, AT4G34570, AT2G21410, AT4G29130, AT1G12350, AT5G50850, AT4G11820, AT3G08560, AT1G32200, AT4G22930, AT5G62670, AT5G60760, AT5G01410, AT4G37840, AT4G26770, AT3G27190, AT2G16370, AT1G47840, AT1G16300, AT4G26390, AT1G34430, AT4G04870, AT2G26830, AT2G07560, AT1G74030, AT2G40690, AT3G05020, AT4G36940, AT2G38110, AT3G27440, AT1…
GO:0006080	substituted mannan metabolic process	-	0.0056572	2	2242	2	29802	0.0657	14.26	AT4G37690, AT2G22900
GO:0010392	galactoglucomannan metabolic process	-	0.0056572	2	2242	2	29802	0.0654	14.26	AT4G37690, AT2G22900
GO:0010426	DNA methylation on cytosine within a CHH sequence	-	0.0056572	2	2242	2	29802	0.0651	14.26	AT4G15950, AT4G19020
GO:0030638	polyketide metabolic process	-	0.0056572	2	2242	2	29802	0.0648	14.26	AT4G34850, AT1G02050
GO:0030639	polyketide biosynthetic process	-	0.0056572	2	2242	2	29802	0.0645	14.26	AT4G34850, AT1G02050
GO:0051069	galactomannan metabolic process	-	0.0056572	2	2242	2	29802	0.0642	14.26	AT4G37690, AT2G22900
GO:0051070	galactomannan biosynthetic process	-	0.0056572	2	2242	2	29802	0.0639	14.26	AT4G37690, AT2G22900
GO:0080064	4,4-dimethyl-9beta,19-cyclopropylsterol oxidation	-	0.0056572	2	2242	2	29802	0.0637	14.26	AT4G22756, AT4G12110
GO:1901347	negative regulation of secondary cell wall biogenesis	-	0.0056572	2	2242	2	29802	0.0634	14.26	AT1G17950, AT1G66810
GO:1901537	positive regulation of DNA demethylation	-	0.0056572	2	2242	2	29802	0.0631	14.26	AT1G20870, AT5G59800
GO:1903339	negative regulation of cell wall organization or biogenesis	-	0.0056572	2	2242	2	29802	0.0628	14.26	AT1G17950, AT1G66810
GO:0030029	actin filament-based process	-	0.00571273	16	2242	106	29802	0.0628	14.32	AT5G35700, AT1G04450, AT4G29340, AT4G27370, AT3G58160, AT1G04160, AT5G57320, AT5G55400, AT2G33240, AT1G54560, AT5G16490, AT2G19770, AT5G52360, AT1G30825, AT1G08730, AT4G25590
GO:0009201	ribonucleoside triphosphate biosynthetic process	-	0.00581074	18	2242	125	29802	0.0628	14.38	AT1G34430, AT2G07560, AT2G21410, AT1G74030, AT4G29130, AT5G50850, AT3G08560, AT1G80660, AT3G27440, AT5G62670, AT1G79530, AT4G37840, AT5G42740, AT3G27190, AT1G47840, AT1G16300, AT4G26390, AT1G64200
GO:0046323	glucose import	-	0.00589815	7	2242	30	29802	0.0637	14.64	AT3G05960, AT1G50310, AT5G27360, AT2G16130, AT3G03090, AT4G16480, AT3G19930
GO:0006084	acetyl-CoA metabolic process	-	0.00595613	6	2242	23	29802	0.064	14.78	AT2G38700, AT1G60810, AT5G50850, AT3G06650, AT5G49460, AT4G11820
GO:0046173	polyol biosynthetic process	-	0.00595613	6	2242	23	29802	0.0637	14.78	AT5G57440, AT5G42810, AT5G10170, AT4G39120, AT5G60760, AT2G43980
GO:0051274	beta-glucan biosynthetic process	-	0.00609448	11	2242	62	29802	0.0639	14.9	AT3G12060, AT2G21770, AT4G18780, AT5G44030, AT1G32180, AT5G17420, AT3G27190, AT5G36870, AT2G13680, AT1G02730, AT4G24010
GO:0090558	plant epidermis development	-	0.00612496	34	2242	288	29802	0.0638	14.94	AT1G77110, AT1G04160, AT1G15570, AT5G49680, AT4G18640, AT3G07880, AT5G11300, AT2G41970, AT1G75110, AT4G20780, AT1G04110, AT3G51460, AT3G01140, AT1G75120, AT1G12860, AT1G17920, AT5G56110, AT5G23940, AT3G25710, AT3G24140, AT1G74030, AT3G06300, AT5G05620, AT5G49270, AT2G26330, AT5G38110, AT3G01500, AT4G12970, AT5G53200, AT1G30825, AT5G65090, AT3G61650, AT1G64690, AT1G80370
GO:0051186	cofactor metabolic process	-	0.00614609	61	2242	585	29802	0.0636	14.94	AT2G38700, AT5G14760, AT2G43360, AT1G77490, AT1G65930, AT2G46110, AT3G01020, AT5G27380, AT1G51390, AT5G41210, AT4G34570, AT4G29130, AT1G12350, AT5G50850, AT5G04900, AT4G11820, AT5G40760, AT5G22420, AT3G11980, AT1G17190, AT2G31250, AT4G33670, AT5G57850, AT5G01410, AT4G37840, AT2G16370, AT1G47840, AT5G44520, AT1G16300, AT5G49460, AT2G44160, AT4G26390, AT1G34430, AT3G04790, AT1G19670, AT4G17690, AT5…
GO:0071702	organic substance transport	-	0.00614917	113	2242	1190	29802	0.0633	14.94	AT4G28700, AT2G28315, AT3G45280, AT3G13620, AT5G50790, AT5G19640, AT4G14455, AT1G20080, AT5G61690, AT3G12390, AT5G04160, AT5G38820, AT1G47603, AT4G18190, AT2G36590, AT3G29070, AT1G56590, AT2G17470, AT2G17380, AT4G01470, AT5G19760, AT4G22840, AT4G08520, AT3G52130, AT1G24400, AT1G71980, AT1G13120, AT4G08670, AT5G53190, AT1G73220, AT3G61680, AT3G45680, AT3G54450, AT2G36830, AT1G09930, AT3G45710, AT2…
GO:0006733	oxidoreduction coenzyme metabolic process	-	0.00631461	18	2242	126	29802	0.0636	15.08	AT1G34430, AT5G14760, AT3G04790, AT1G65930, AT1G74030, AT4G29130, AT5G50850, AT5G40760, AT4G36940, AT1G79530, AT4G37840, AT5G42740, AT2G30490, AT5G44520, AT1G47840, AT5G43330, AT1G16300, AT4G26390
GO:0021700	developmental maturation	-	0.00660529	26	2242	206	29802	0.065	15.48	AT1G77980, AT1G75120, AT3G03450, AT1G77110, AT1G22130, AT1G04160, AT5G17490, AT5G49680, AT4G18640, AT5G54800, AT3G25710, AT3G13220, AT5G05620, AT3G06300, AT5G49270, AT1G34210, AT2G41970, AT1G75110, AT2G22810, AT5G10420, AT5G65090, AT1G66350, AT3G61650, AT3G51460, AT5G56780, AT4G29860
GO:0005978	glycogen biosynthetic process	-	0.00685792	4	2242	11	29802	0.0677	16.18	AT1G27680, AT5G03650, AT2G36390, AT5G19220
GO:0009129	pyrimidine nucleoside monophosphate metabolic process	-	0.00689881	5	2242	17	29802	0.0683	16.4	AT4G22930, AT3G27190, AT2G16370, AT4G34570, AT3G27440
GO:0009806	lignan metabolic process	-	0.00689881	5	2242	17	29802	0.068	16.4	AT4G11190, AT4G11210, AT3G13662, AT4G39230, AT1G65870
GO:0009807	lignan biosynthetic process	-	0.00689881	5	2242	17	29802	0.0678	16.4	AT4G11190, AT4G11210, AT3G13662, AT4G39230, AT1G65870
GO:1901575	organic substance catabolic process	-	0.00703339	119	2242	1267	29802	0.0677	16.44	AT5G40610, AT2G42990, AT2G04020, AT3G53100, AT5G07420, AT1G32361, AT5G60020, AT3G03540, AT1G65160, AT1G06250, AT2G20340, AT2G43900, AT5G49900, AT4G11310, AT5G42170, AT5G50850, AT5G04900, AT1G05690, AT3G47400, AT2G37040, AT3G10340, AT5G47500, AT5G57740, AT5G55720, AT1G76410, AT5G04885, AT1G78440, AT5G19730, AT3G02110, AT5G04360, AT1G16300, AT3G53190, AT5G42240, AT1G34430, AT5G58580, AT2G36190, AT1…
GO:0017144	drug metabolic process	-	0.00710207	66	2242	646	29802	0.0675	16.48	AT5G07420, AT1G13250, AT1G77490, AT2G46480, AT2G20340, AT4G34570, AT5G50850, AT3G47400, AT2G37040, AT3G10340, AT5G47500, AT5G55720, AT5G01410, AT5G19730, AT5G22630, AT1G16300, AT3G53190, AT3G03900, AT1G34430, AT5G18930, AT3G24670, AT4G33870, AT2G22420, AT2G07560, AT4G30170, AT4G00740, AT4G13930, AT4G16270, AT1G79530, AT5G43600, AT5G17420, AT5G42740, AT2G43980, AT4G22080, AT5G24090, AT4G35160, AT3…
GO:0051651	maintenance of location in cell	-	0.00713273	7	2242	31	29802	0.0678	16.62	AT4G29340, AT2G01770, AT3G11050, AT3G25160, AT2G21410, AT1G29330, AT2G19770
GO:1901990	regulation of mitotic cell cycle phase transition	-	0.00713273	7	2242	31	29802	0.0676	16.62	AT1G76540, AT5G11300, AT1G20930, AT4G30870, AT1G15570, AT1G16590, AT1G80370
GO:1904659	glucose transmembrane transport	-	0.00713273	7	2242	31	29802	0.0673	16.62	AT3G05960, AT1G50310, AT5G27360, AT2G16130, AT3G03090, AT4G16480, AT3G19930
GO:0000912	assembly of actomyosin apparatus involved in cytokinesis	-	0.00715157	3	2242	6	29802	0.0728	18.06	AT4G14150, AT3G61650, AT5G05620
GO:0000914	phragmoplast assembly	-	0.00715157	3	2242	6	29802	0.0725	18.06	AT4G14150, AT3G61650, AT5G05620
GO:0006145	purine nucleobase catabolic process	-	0.00715157	3	2242	6	29802	0.0722	18.06	AT4G34900, AT4G20070, AT5G43600
GO:0009803	cinnamic acid metabolic process	-	0.00715157	3	2242	6	29802	0.072	18.06	AT3G53260, AT2G37040, AT3G10340
GO:0010222	stem vascular tissue pattern formation	-	0.00715157	3	2242	6	29802	0.0717	18.06	AT1G31770, AT4G27420, AT1G43130
GO:0010338	leaf formation	-	0.00715157	3	2242	6	29802	0.0714	18.06	AT1G73590, AT2G37630, AT2G42200
GO:0019755	one-carbon compound transport	-	0.00715157	3	2242	6	29802	0.0711	18.06	AT1G64780, AT2G36830, AT4G01470
GO:0045005	DNA-dependent DNA replication maintenance of fidelity	-	0.00715157	3	2242	6	29802	0.0708	18.06	AT5G50930, AT4G30870, AT2G27120
GO:1902407	assembly of actomyosin apparatus involved in mitotic cytokinesis	-	0.00715157	3	2242	6	29802	0.0705	18.06	AT4G14150, AT3G61650, AT5G05620
GO:0010564	regulation of cell cycle process	-	0.00723377	13	2242	81	29802	0.0709	18.22	AT5G11300, AT1G20930, AT5G11510, AT1G15570, AT3G57860, AT4G11920, AT1G76540, AT4G30870, AT1G16590, AT4G32830, AT3G14190, AT1G80370, AT4G29860
GO:0009124	nucleoside monophosphate biosynthetic process	-	0.007234	21	2242	157	29802	0.0707	18.24	AT1G34430, AT2G07560, AT4G34570, AT2G21410, AT1G74030, AT4G29130, AT5G50850, AT3G08560, AT4G22930, AT1G80660, AT3G27440, AT5G62670, AT1G79530, AT4G37840, AT5G42740, AT3G27190, AT1G47840, AT2G16370, AT1G16300, AT4G26390, AT1G64200
GO:0070592	cell wall polysaccharide biosynthetic process	-	0.00732354	10	2242	55	29802	0.0709	18.36	AT2G38320, AT5G54690, AT2G15440, AT3G50220, AT4G09990, AT1G09610, AT2G37090, AT3G55990, AT1G73140, AT5G67210
GO:0015977	carbon fixation	-	0.0074442	6	2242	24	29802	0.0712	18.5	AT5G38430, AT3G04790, AT3G14940, AT3G60750, AT1G68750, AT5G38420
GO:0022607	cellular component assembly	-	0.00766112	63	2242	614	29802	0.0718	18.74	AT5G35700, AT4G29340, AT5G15630, AT5G62850, AT4G17380, AT4G27110, AT3G01020, AT1G51390, AT4G24710, AT5G55400, AT5G57880, AT2G21410, AT3G28007, AT3G13220, AT3G27360, AT5G02520, AT3G11980, AT4G21270, AT3G22880, AT1G05385, AT1G69500, AT4G35420, AT5G51600, AT1G01280, AT3G20475, AT1G54240, AT5G25880, AT3G60740, AT2G13680, AT1G76850, AT3G28780, AT1G73060, AT1G62940, AT3G55005, AT5G57320, AT4G12130, AT1…
GO:0006486	protein glycosylation	-	0.00776747	21	2242	158	29802	0.0718	18.82	AT5G03795, AT1G11730, AT4G16650, AT1G26810, AT1G11755, AT1G27120, AT5G60510, AT5G11130, AT1G14020, AT3G07620, AT1G32210, AT1G27520, AT1G22460, AT2G32430, AT3G45400, AT4G38390, AT1G22015, AT3G03650, AT2G03210, AT5G19690, AT2G29040
GO:0043413	macromolecule glycosylation	-	0.00776747	21	2242	158	29802	0.0716	18.82	AT5G03795, AT1G11730, AT4G16650, AT1G26810, AT1G11755, AT1G27120, AT5G60510, AT5G11130, AT1G14020, AT3G07620, AT1G32210, AT1G27520, AT1G22460, AT2G32430, AT3G45400, AT4G38390, AT1G22015, AT3G03650, AT2G03210, AT5G19690, AT2G29040
GO:0000911	cytokinesis by cell plate formation	-	0.00777156	11	2242	64	29802	0.0713	18.82	AT3G50960, AT4G14150, AT3G55005, AT5G51600, AT1G18370, AT3G60740, AT2G28620, AT1G02730, AT3G61650, AT5G05620, AT1G53140
GO:0006633	fatty acid biosynthetic process	-	0.0077757	22	2242	168	29802	0.0711	18.84	AT5G59770, AT5G42650, AT5G15530, AT1G19640, AT1G71160, AT4G11030, AT1G77590, AT4G01900, AT1G60810, AT3G23840, AT1G66430, AT3G05020, AT3G15850, AT5G51830, AT5G48880, AT1G01280, AT4G34510, AT2G22230, AT5G10160, AT2G46720, AT2G18950, AT3G16170
GO:0007015	actin filament organization	-	0.00798414	12	2242	73	29802	0.0716	19.04	AT5G35700, AT1G04450, AT4G29340, AT1G54560, AT5G57320, AT2G19770, AT5G16490, AT1G30825, AT5G52360, AT5G55400, AT1G08730, AT4G25590
GO:0009142	nucleoside triphosphate biosynthetic process	-	0.00804273	18	2242	129	29802	0.0715	19.08	AT1G34430, AT2G07560, AT2G21410, AT1G74030, AT4G29130, AT5G50850, AT3G08560, AT1G80660, AT3G27440, AT5G62670, AT1G79530, AT4G37840, AT5G42740, AT3G27190, AT1G47840, AT1G16300, AT4G26390, AT1G64200
GO:0051640	organelle localization	-	0.00804273	18	2242	129	29802	0.0712	19.08	AT1G04450, AT3G45280, AT5G16850, AT5G38150, AT5G52340, AT2G18260, AT1G08560, AT1G15660, AT5G13150, AT1G21170, AT1G54560, AT4G14330, AT5G16490, AT5G13990, AT1G08730, AT5G58140, AT2G39820, AT1G76850
GO:0009101	glycoprotein biosynthetic process	-	0.00833249	21	2242	159	29802	0.0717	19.3	AT5G03795, AT1G11730, AT4G16650, AT1G26810, AT1G11755, AT1G27120, AT5G60510, AT5G11130, AT1G14020, AT3G07620, AT1G32210, AT1G27520, AT1G22460, AT2G32430, AT3G45400, AT4G38390, AT1G22015, AT3G03650, AT2G03210, AT5G19690, AT2G29040
GO:0009056	catabolic process	-	0.00855647	136	2242	1480	29802	0.0723	19.52	AT2G04020, AT3G53100, AT5G07420, AT1G32361, AT3G03540, AT2G20340, AT2G43900, AT5G49900, AT5G42170, AT5G50850, AT3G47400, AT2G37040, AT5G55720, AT1G76410, AT5G04885, AT3G02110, AT5G04360, AT1G16300, AT3G53190, AT2G36190, AT1G51440, AT4G33870, AT4G22290, AT1G27520, AT5G36260, AT1G66810, AT3G22650, AT4G14790, AT5G43600, AT5G42740, AT5G01190, AT2G20680, AT1G64390, AT2G19500, AT5G24090, AT3G53260, AT5…
GO:0032506	cytokinetic process	-	0.00873439	11	2242	65	29802	0.0729	19.76	AT3G50960, AT4G14150, AT3G55005, AT5G51600, AT1G18370, AT3G60740, AT2G28620, AT1G02730, AT3G61650, AT5G05620, AT1G53140
GO:1902410	mitotic cytokinetic process	-	0.00873439	11	2242	65	29802	0.0726	19.76	AT3G50960, AT4G14150, AT3G55005, AT5G51600, AT1G18370, AT3G60740, AT2G28620, AT1G02730, AT3G61650, AT5G05620, AT1G53140
GO:0098771	inorganic ion homeostasis	-	0.0087527	27	2242	221	29802	0.0727	19.84	AT1G04450, AT2G19110, AT5G37060, AT3G01020, AT3G05030, AT5G26820, AT3G17630, AT1G15960, AT5G42810, AT1G16380, AT4G30110, AT3G11050, AT2G21410, AT4G33520, AT5G51720, AT3G51480, AT4G04080, AT1G65540, AT5G01690, AT2G30240, AT5G55470, AT2G13620, AT1G79400, AT5G58460, AT3G52080, AT2G01770, AT5G14870
GO:0044772	mitotic cell cycle phase transition	-	0.00888069	8	2242	40	29802	0.0732	20.06	AT1G76540, AT5G11300, AT1G20930, AT4G30870, AT3G18730, AT1G15570, AT1G16590, AT1G80370
GO:0006754	ATP biosynthetic process	-	0.00888473	16	2242	111	29802	0.073	20.08	AT1G34430, AT3G08560, AT5G62670, AT1G80660, AT1G79530, AT4G37840, AT5G42740, AT2G07560, AT1G47840, AT2G21410, AT1G74030, AT4G29130, AT1G16300, AT5G50850, AT1G64200, AT4G26390
GO:0006298	mismatch repair	-	0.00896909	5	2242	18	29802	0.0743	20.5	AT3G20475, AT3G05210, AT4G17380, AT4G09140, AT4G25540
GO:0010152	pollen maturation	-	0.00896909	5	2242	18	29802	0.074	20.5	AT5G54800, AT1G34210, AT1G77980, AT1G22130, AT3G13220
GO:0015766	disaccharide transport	-	0.00896909	5	2242	18	29802	0.0737	20.5	AT4G32770, AT2G18950, AT5G50790, AT1G09960, AT3G19930
GO:0015770	sucrose transport	-	0.00896909	5	2242	18	29802	0.0735	20.5	AT4G32770, AT2G18950, AT5G50790, AT1G09960, AT3G19930
GO:0035384	thioester biosynthetic process	-	0.00896909	5	2242	18	29802	0.0732	20.5	AT1G60810, AT1G62940, AT5G50850, AT3G06650, AT5G49460
GO:0070726	cell wall assembly	-	0.00896909	5	2242	18	29802	0.073	20.5	AT5G15630, AT1G09790, AT4G27110, AT5G16490, AT5G49270
GO:0071616	acyl-CoA biosynthetic process	-	0.00896909	5	2242	18	29802	0.0727	20.5	AT1G60810, AT1G62940, AT5G50850, AT3G06650, AT5G49460
GO:0071668	plant-type cell wall assembly	-	0.00896909	5	2242	18	29802	0.0724	20.5	AT5G15630, AT1G09790, AT4G27110, AT5G16490, AT5G49270
GO:0044038	cell wall macromolecule biosynthetic process	-	0.00943637	10	2242	57	29802	0.0731	20.76	AT2G38320, AT5G54690, AT2G15440, AT3G50220, AT4G09990, AT1G09610, AT2G37090, AT3G55990, AT1G73140, AT5G67210
GO:0070589	cellular component macromolecule biosynthetic process	-	0.00943637	10	2242	57	29802	0.0728	20.76	AT2G38320, AT5G54690, AT2G15440, AT3G50220, AT4G09990, AT1G09610, AT2G37090, AT3G55990, AT1G73140, AT5G67210
GO:0048646	anatomical structure formation involved in morphogenesis	-	0.00949009	26	2242	212	29802	0.0726	20.76	AT2G44190, AT2G40610, AT1G15570, AT1G62940, AT1G18370, AT1G73590, AT2G37630, AT1G02050, AT3G13220, AT4G14080, AT2G42200, AT4G34850, AT3G11980, AT5G22260, AT3G22650, AT5G57740, AT1G69500, AT4G35420, AT1G26780, AT4G32980, AT5G51600, AT1G01280, AT5G56580, AT2G18480, AT2G13680, AT3G28780
GO:0044087	regulation of cellular component biogenesis	-	0.00966154	16	2242	112	29802	0.0728	20.88	AT4G29340, AT1G42470, AT5G66300, AT5G16600, AT5G57320, AT1G66810, AT1G28470, AT5G02520, AT1G63910, AT5G12870, AT5G16490, AT2G19770, AT1G73410, AT1G30825, AT1G17950, AT1G62990
GO:0033356	UDP-L-arabinose metabolic process	-	0.00968067	4	2242	12	29802	0.0756	21.78	AT1G63180, AT4G20460, AT3G08900, AT5G52560
GO:0003333	amino acid transmembrane transport	-	0.0100098	9	2242	49	29802	0.0764	22.08	AT4G25760, AT2G39510, AT5G09220, AT3G13620, AT1G21890, AT1G24400, AT2G40900, AT5G46800, AT5G04770
GO:0030244	cellulose biosynthetic process	-	0.0100098	9	2242	49	29802	0.0761	22.08	AT3G12060, AT2G21770, AT4G18780, AT5G44030, AT1G32180, AT5G17420, AT3G27190, AT1G02730, AT4G24010
GO:0010191	mucilage metabolic process	-	0.0101606	7	2242	33	29802	0.0764	22.22	AT5G04160, AT1G21070, AT1G63930, AT5G22740, AT1G62990, AT4G37690, AT2G22900
GO:0048438	floral whorl development	-	0.0106771	23	2242	183	29802	0.0774	22.6	AT5G66870, AT4G21330, AT5G53390, AT5G56110, AT4G24540, AT2G31220, AT2G16910, AT5G40350, AT2G46770, AT2G42200, AT1G70560, AT5G22260, AT3G57920, AT1G79530, AT2G31210, AT3G27810, AT4G27330, AT4G24670, AT3G28470, AT3G15510, AT3G49670, AT5G58560, AT4G29860
GO:0009740	gibberellic acid mediated signaling pathway	-	0.0107851	13	2242	85	29802	0.0773	22.66	AT5G15230, AT3G03450, AT5G39760, AT3G27810, AT5G59845, AT5G17490, AT2G36830, AT5G39860, AT1G66350, AT5G40350, AT4G21690, AT3G10185, AT5G15160
GO:1901135	carbohydrate derivative metabolic process	-	0.0108893	77	2242	787	29802	0.0773	22.72	AT5G40610, AT5G03795, AT1G11730, AT1G26810, AT1G11755, AT1G27120, AT3G03540, AT3G07620, AT4G37330, AT4G34570, AT5G49900, AT5G50850, AT5G40760, AT1G63180, AT3G45400, AT1G22015, AT4G38390, AT5G39320, AT2G03210, AT3G27190, AT3G62750, AT5G19690, AT1G16300, AT1G34430, AT4G20460, AT2G07560, AT1G32210, AT1G27520, AT5G15210, AT2G40690, AT1G78570, AT1G79530, AT3G08900, AT5G42740, AT2G36390, AT2G29040, AT5…
GO:0055086	nucleobase-containing small molecule metabolic process	-	0.0111271	45	2242	421	29802	0.0774	22.84	AT3G50960, AT5G14760, AT3G03250, AT1G65930, AT4G34570, AT2G21410, AT4G29130, AT1G12350, AT5G50850, AT5G40760, AT1G63180, AT3G08560, AT4G22930, AT5G62670, AT5G39320, AT4G37840, AT5G52560, AT4G29700, AT3G27190, AT2G16370, AT1G47840, AT5G44520, AT5G03555, AT1G16300, AT4G26390, AT1G34430, AT3G04790, AT4G20460, AT2G07560, AT4G25280, AT1G74030, AT1G63000, AT4G36940, AT1G78570, AT1G80660, AT3G27440, AT4…
GO:0010143	cutin biosynthetic process	-	0.0111927	6	2242	26	29802	0.0787	23.3	AT2G38110, AT5G23940, AT3G10570, AT3G05600, AT1G15360, AT3G01140
GO:0048878	chemical homeostasis	-	0.01135	40	2242	366	29802	0.0786	23.34	AT1G04450, AT1G77110, AT2G19110, AT3G01020, AT3G05030, AT3G17630, AT1G15960, AT5G42810, AT2G21410, AT4G29130, AT5G51720, AT3G51480, AT5G01690, AT2G39510, AT4G37840, AT2G01770, AT1G47840, AT1G16300, AT5G16530, AT5G14870, AT5G37060, AT1G73590, AT5G26820, AT1G21890, AT1G16380, AT3G11050, AT4G30110, AT4G33520, AT4G04080, AT1G03120, AT4G26410, AT2G30240, AT5G55470, AT1G65540, AT2G13620, AT1G79400, AT1…
GO:0009934	regulation of meristem structural organization	-	0.011431	5	2242	19	29802	0.0803	23.92	AT1G76540, AT1G20930, AT3G18730, AT2G42620, AT3G49670
GO:0048768	root hair cell tip growth	-	0.011431	5	2242	19	29802	0.08	23.92	AT2G41970, AT3G61650, AT5G05620, AT3G51460, AT5G49680
GO:0070085	glycosylation	-	0.0116778	21	2242	164	29802	0.0801	24.04	AT5G03795, AT1G11730, AT4G16650, AT1G26810, AT1G11755, AT1G27120, AT5G60510, AT5G11130, AT1G14020, AT3G07620, AT1G32210, AT1G27520, AT1G22460, AT2G32430, AT3G45400, AT4G38390, AT1G22015, AT3G03650, AT2G03210, AT5G19690, AT2G29040
GO:0016572	histone phosphorylation	-	0.0118185	3	2242	7	29802	0.086	25.9	AT1G76540, AT4G32830, AT1G09450
GO:1901348	positive regulation of secondary cell wall biogenesis	-	0.0118185	3	2242	7	29802	0.0858	25.9	AT5G12870, AT1G17950, AT5G66300
GO:0010476	gibberellin mediated signaling pathway	-	0.0118552	13	2242	86	29802	0.0855	25.92	AT5G15230, AT3G03450, AT5G39760, AT3G27810, AT5G59845, AT5G17490, AT2G36830, AT5G39860, AT1G66350, AT5G40350, AT4G21690, AT3G10185, AT5G15160
GO:0009112	nucleobase metabolic process	-	0.0119311	8	2242	42	29802	0.086	26.14	AT4G22930, AT3G27440, AT4G20070, AT5G43600, AT4G25280, AT3G27190, AT4G34900, AT5G03555
GO:1901987	regulation of cell cycle phase transition	-	0.0119827	7	2242	34	29802	0.0859	26.2	AT1G76540, AT5G11300, AT1G20930, AT4G30870, AT1G15570, AT1G16590, AT1G80370
GO:0022603	regulation of anatomical structure morphogenesis	-	0.0125839	20	2242	155	29802	0.0879	26.9	AT1G01030, AT1G77980, AT3G18730, AT1G22130, AT4G38430, AT1G76540, AT4G13240, AT4G28880, AT1G66810, AT2G42200, AT1G20930, AT2G26330, AT5G13150, AT3G18360, AT3G12160, AT5G13990, AT2G42620, AT5G36870, AT2G13680, AT3G49670
GO:0006259	DNA metabolic process	-	0.0126359	54	2242	526	29802	0.0878	26.96	AT4G15950, AT3G49250, AT1G15570, AT4G17380, AT4G19020, AT1G22260, AT4G11920, AT1G20870, AT4G24710, AT5G27740, AT5G57880, AT5G07660, AT5G63920, AT5G53960, AT1G48050, AT5G11510, AT2G14050, AT3G22880, AT3G57860, AT2G36490, AT5G50930, AT3G20475, AT4G21600, AT3G54710, AT5G01630, AT2G31970, AT4G29860, AT1G07270, AT3G12560, AT3G54560, AT4G25120, AT2G27120, AT2G32940, AT1G07540, AT3G50630, AT5G16850, AT1…
GO:0006099	tricarboxylic acid cycle	-	0.0129573	9	2242	51	29802	0.0879	27.06	AT4G26970, AT2G46505, AT1G65930, AT4G35650, AT1G68750, AT3G21720, AT3G60100, AT3G14940, AT5G43330
GO:0006101	citrate metabolic process	-	0.0129573	9	2242	51	29802	0.0876	27.06	AT4G26970, AT2G46505, AT1G65930, AT4G35650, AT1G68750, AT3G21720, AT3G60100, AT3G14940, AT5G43330
GO:0006085	acetyl-CoA biosynthetic process	-	0.0131616	4	2242	13	29802	0.091	28.2	AT1G60810, AT5G50850, AT3G06650, AT5G49460
GO:0080144	amino acid homeostasis	-	0.0131616	4	2242	13	29802	0.0907	28.2	AT1G21890, AT2G39510, AT1G79530, AT1G16300
GO:2000033	regulation of seed dormancy process	-	0.0131616	4	2242	13	29802	0.0904	28.2	AT1G66350, AT3G03450, AT5G56780, AT5G17490
GO:0019748	secondary metabolic process	-	0.0135336	54	2242	528	29802	0.0923	28.9	AT3G53260, AT3G13610, AT4G11210, AT5G44620, AT5G60020, AT2G38080, AT3G20940, AT3G28740, AT5G41210, AT4G37330, AT1G04880, AT1G20490, AT5G22420, AT3G26330, AT2G37040, AT3G10340, AT3G11980, AT4G00040, AT1G17190, AT4G18780, AT3G44250, AT4G32980, AT1G01280, AT5G61320, AT2G22960, AT1G31720, AT2G40890, AT4G11190, AT2G21890, AT3G27190, AT3G48280, AT3G03900, AT1G77520, AT4G39230, AT1G10370, AT1G74550, AT2…
GO:0044770	cell cycle phase transition	-	0.0137162	8	2242	43	29802	0.0938	29.46	AT1G76540, AT5G11300, AT1G20930, AT4G30870, AT3G18730, AT1G15570, AT1G16590, AT1G80370
GO:0090626	plant epidermis morphogenesis	-	0.0141065	15	2242	107	29802	0.0948	29.86	AT2G26330, AT5G38110, AT4G20780, AT1G17920, AT5G53200, AT5G56110, AT1G30825, AT5G23940, AT1G04110, AT3G61650, AT3G24140, AT5G05620, AT1G74030, AT3G01140, AT1G64690
GO:0065007	biological regulation	-	0.0142575	482	2242	5869	29802	0.0946	29.88	AT4G29340, AT2G40790, AT5G15480, AT3G17630, AT1G26945, AT4G38430, AT2G03440, AT5G23800, AT3G11520, AT5G11510, AT3G18570, AT1G21810, AT1G68400, AT1G26780, AT4G29730, AT5G39860, AT4G20970, AT5G54140, AT1G13120, AT5G41090, AT4G33270, AT5G51210, AT3G02110, AT5G01630, AT2G13680, AT1G19780, AT1G20925, AT5G05790, AT3G12560, AT4G14010, AT3G54560, AT4G38470, AT1G19510, AT3G22275, AT1G17920, AT5G37060, AT5…
GO:0006595	polyamine metabolic process	-	0.0143151	5	2242	20	29802	0.0961	30.46	AT5G08170, AT2G25150, AT5G18930, AT2G23510, AT1G74550
GO:0009206	purine ribonucleoside triphosphate biosynthetic process	-	0.0143869	16	2242	117	29802	0.096	30.52	AT1G34430, AT3G08560, AT5G62670, AT1G80660, AT1G79530, AT4G37840, AT5G42740, AT2G07560, AT1G47840, AT2G21410, AT1G74030, AT4G29130, AT1G16300, AT5G50850, AT1G64200, AT4G26390
GO:0019359	nicotinamide nucleotide biosynthetic process	-	0.0147078	12	2242	79	29802	0.0964	30.76	AT1G34430, AT5G14760, AT1G79530, AT4G37840, AT5G42740, AT1G47840, AT1G74030, AT4G29130, AT1G16300, AT5G50850, AT4G26390, AT4G36940
GO:0022412	cellular process involved in reproduction in multicellular organism	-	0.0149981	11	2242	70	29802	0.0969	31	AT4G14150, AT3G04620, AT3G60460, AT4G21270, AT4G35280, AT5G56580, AT5G52000, AT5G57880, AT4G11720, AT5G39650, AT1G06660
GO:0045595	regulation of cell differentiation	-	0.0149981	11	2242	70	29802	0.0966	31	AT1G77980, AT5G13150, AT1G22130, AT3G18360, AT3G12160, AT1G17920, AT5G13990, AT4G38430, AT4G13240, AT3G24140, AT2G13680
GO:0003006	developmental process involved in reproduction	-	0.0154129	154	2242	1729	29802	0.0968	31.18	AT5G66870, AT3G03450, AT2G01280, AT4G21330, AT2G47670, AT4G14455, AT4G38430, AT1G34210, AT3G47870, AT2G01520, AT1G13120, AT1G08730, AT1G69120, AT2G13680, AT1G19780, AT3G54560, AT1G17920, AT5G56110, AT4G13240, AT1G25250, AT3G18360, AT1G68090, AT3G12160, AT3G03090, AT2G22900, AT1G66350, AT5G08170, AT5G47100, AT4G13560, AT4G31610, AT5G52000, AT5G39650, AT5G23730, AT1G04450, AT1G77980, AT1G63930, AT2…
GO:0071370	cellular response to gibberellin stimulus	-	0.0155617	13	2242	89	29802	0.0967	31.24	AT5G15230, AT3G03450, AT5G39760, AT3G27810, AT5G59845, AT5G17490, AT2G36830, AT5G39860, AT1G66350, AT5G40350, AT4G21690, AT3G10185, AT5G15160
GO:XXXXXXX	unannotated	-	0.0156757	358	2242	4290	29802	0.0967	31.34	AT1G31710, AT1G10385, AT3G15830, AT3G12850, AT5G33382, AT2G23590, AT1G22380, AT1G65560, AT5G44260, AT3G12870, AT1G20120, AT5G12970, AT2G30100, AT3G28153, AT1G47578, AT3G29770, AT3G51000, AT5G15910, AT3G42850, AT5G12950, AT4G10950, AT3G20150, AT2G23940, AT5G24750, AT2G41830, AT2G40480, AT1G09880, AT1G30860, AT3G21310, AT1G72960, AT4G40042, AT4G28940, AT1G48310, AT5G67265, AT5G26360, AT3G03080, AT1…
GO:0006720	isoprenoid metabolic process	-	0.0157797	24	2242	200	29802	0.0968	31.46	AT2G38700, AT2G24210, AT4G20230, AT1G11755, AT1G67080, AT5G60510, AT1G61120, AT3G43600, AT3G63520, AT2G07050, AT5G36150, AT4G11820, AT4G32770, AT4G18780, AT4G00370, AT4G32980, AT1G78960, AT1G78440, AT4G34640, AT5G57030, AT4G21690, AT3G53130, AT2G02500, AT5G58560
GO:0010192	mucilage biosynthetic process	-	0.016107	6	2242	28	29802	0.0988	32.22	AT1G21070, AT1G63930, AT5G22740, AT1G62990, AT4G37690, AT2G22900
GO:0051304	chromosome separation	-	0.016107	6	2242	28	29802	0.0985	32.22	AT5G50930, AT4G30870, AT5G22010, AT1G16590, AT5G52290, AT5G63920
GO:0006231	dTMP biosynthetic process	-	0.0161211	2	2242	3	29802	0.116	38.04	AT2G16370, AT4G34570
GO:0009256	10-formyltetrahydrofolate metabolic process	-	0.0161211	2	2242	3	29802	0.1156	38.04	AT2G16370, AT4G34570
GO:0009257	10-formyltetrahydrofolate biosynthetic process	-	0.0161211	2	2242	3	29802	0.1153	38.04	AT2G16370, AT4G34570
GO:0009805	coumarin biosynthetic process	-	0.0161211	2	2242	3	29802	0.1149	38.04	AT2G40890, AT3G13610
GO:0009859	pollen hydration	-	0.0161211	2	2242	3	29802	0.1146	38.04	AT2G17010, AT5G07530
GO:0009915	phloem sucrose loading	-	0.0161211	2	2242	3	29802	0.1142	38.04	AT4G32770, AT2G18950
GO:0015755	fructose transmembrane transport	-	0.0161211	2	2242	3	29802	0.1139	38.04	AT3G03090, AT4G15920
GO:0030186	melatonin metabolic process	-	0.0161211	2	2242	3	29802	0.1136	38.04	AT4G35160, AT5G54160
GO:0030187	melatonin biosynthetic process	-	0.0161211	2	2242	3	29802	0.1132	38.04	AT4G35160, AT5G54160
GO:0034755	iron ion transmembrane transport	-	0.0161211	2	2242	3	29802	0.1129	38.04	AT5G26820, AT2G38460
GO:0043496	regulation of protein homodimerization activity	-	0.0161211	2	2242	3	29802	0.1125	38.04	AT5G23730, AT2G46830
GO:0046073	dTMP metabolic process	-	0.0161211	2	2242	3	29802	0.1122	38.04	AT2G16370, AT4G34570
GO:1900386	positive regulation of flavonol biosynthetic process	-	0.0161211	2	2242	3	29802	0.1119	38.04	AT2G47460, AT5G49330
GO:1901535	regulation of DNA demethylation	-	0.0161211	2	2242	3	29802	0.1116	38.04	AT1G20870, AT5G59800
GO:0046434	organophosphate catabolic process	-	0.0161504	14	2242	99	29802	0.1113	38.08	AT5G40610, AT1G34430, AT1G79530, AT3G03540, AT4G37840, AT5G42740, AT2G43900, AT1G47840, AT1G74030, AT4G29130, AT1G16300, AT5G50850, AT2G40690, AT4G26390
GO:0007276	gamete generation	-	0.0161545	12	2242	80	29802	0.1111	38.1	AT4G14150, AT3G04620, AT3G60460, AT4G21270, AT4G35280, AT5G56580, AT5G52000, AT5G57880, AT4G11720, AT5G39650, AT3G03900, AT1G06660
GO:0007264	small GTPase mediated signal transduction	-	0.0163137	7	2242	36	29802	0.1113	38.3	AT4G35950, AT4G24580, AT5G14670, AT5G37680, AT4G28950, AT5G09550, AT5G45970
GO:0009145	purine nucleoside triphosphate biosynthetic process	-	0.016715	16	2242	119	29802	0.1125	38.8	AT1G34430, AT3G08560, AT5G62670, AT1G80660, AT1G79530, AT4G37840, AT5G42740, AT2G07560, AT1G47840, AT2G21410, AT1G74030, AT4G29130, AT1G16300, AT5G50850, AT1G64200, AT4G26390
GO:0051510	regulation of unidimensional cell growth	-	0.0167379	10	2242	62	29802	0.1126	38.96	AT1G77980, AT5G13150, AT1G22130, AT3G18360, AT3G12160, AT5G13990, AT4G38430, AT4G13240, AT2G13680, AT1G66810
GO:0072525	pyridine-containing compound biosynthetic process	-	0.0169751	13	2242	90	29802	0.1126	39.06	AT1G34430, AT5G14760, AT1G79530, AT5G01410, AT4G37840, AT5G42740, AT1G47840, AT1G74030, AT4G29130, AT1G16300, AT5G50850, AT4G26390, AT4G36940
GO:0019637	organophosphate metabolic process	-	0.0173309	57	2242	570	29802	0.1125	39.14	AT5G40610, AT2G38700, AT5G14760, AT3G57170, AT1G65930, AT3G03540, AT5G42810, AT4G25970, AT5G10170, AT2G43900, AT4G34570, AT2G21410, AT4G29130, AT1G12350, AT5G50850, AT4G11820, AT5G40760, AT3G08560, AT1G32200, AT4G22930, AT5G62670, AT5G60760, AT5G01410, AT4G37840, AT4G26770, AT4G29700, AT3G27190, AT2G16370, AT4G39120, AT1G47840, AT5G44520, AT1G16300, AT4G26390, AT1G34430, AT3G04790, AT4G29470, AT4…
GO:0032501	multicellular organismal process	-	0.0173402	282	2242	3334	29802	0.1121	39.14	AT4G14455, AT1G18370, AT4G38430, AT5G46795, AT4G21270, AT1G26780, AT5G39860, AT1G01280, AT1G13120, AT5G41090, AT2G13680, AT1G19780, AT3G54560, AT1G17920, AT5G18930, AT1G16510, AT4G13240, AT5G61430, AT5G19610, AT1G25250, AT3G18360, AT4G14790, AT1G66350, AT2G18950, AT5G47100, AT5G39650, AT5G17310, AT5G23730, AT1G63930, AT5G07410, AT5G66460, AT3G07880, AT3G13220, AT4G11720, AT1G04880, AT1G29010, AT5…
GO:0006596	polyamine biosynthetic process	-	0.0173468	4	2242	14	29802	0.1156	40.46	AT5G08170, AT2G25150, AT5G18930, AT2G23510
GO:0019856	pyrimidine nucleobase biosynthetic process	-	0.0173468	4	2242	14	29802	0.1153	40.46	AT4G22930, AT3G27190, AT4G25280, AT5G03555
GO:2000038	regulation of stomatal complex development	-	0.0173468	4	2242	14	29802	0.1149	40.46	AT5G11300, AT1G15570, AT3G01500, AT4G12970
GO:0007140	male meiotic nuclear division	-	0.0176495	5	2242	21	29802	0.1168	41.22	AT4G14150, AT5G56580, AT4G21270, AT5G57880, AT1G06660
GO:0009833	plant-type primary cell wall biogenesis	-	0.0176495	5	2242	21	29802	0.1164	41.22	AT2G21770, AT4G18780, AT5G44030, AT5G17420, AT4G24010
GO:0010117	photoprotection	-	0.0178611	3	2242	8	29802	0.1241	44.06	AT3G22840, AT4G14690, AT1G67080
GO:0010264	myo-inositol hexakisphosphate biosynthetic process	-	0.0178611	3	2242	8	29802	0.1238	44.06	AT5G42810, AT5G60760, AT2G43980
GO:0033517	myo-inositol hexakisphosphate metabolic process	-	0.0178611	3	2242	8	29802	0.1234	44.06	AT5G42810, AT5G60760, AT2G43980
GO:1905038	regulation of membrane lipid metabolic process	-	0.0178611	3	2242	8	29802	0.1231	44.06	AT1G42470, AT1G54280, AT3G13900
GO:0032259	methylation	-	0.0182721	35	2242	322	29802	0.1232	44.22	AT4G35160, AT4G15950, AT3G49250, AT1G78140, AT2G45730, AT2G46110, AT4G19020, AT1G14030, AT1G64970, AT1G69523, AT3G28460, AT4G34570, AT1G09610, AT2G36490, AT2G16370, AT4G17610, AT1G77520, AT4G36470, AT4G27910, AT3G54560, AT2G32940, AT1G19640, AT1G11680, AT4G14000, AT3G24140, AT3G06290, AT4G00740, AT2G22400, AT5G54160, AT4G09990, AT2G35170, AT5G57380, AT5G22010, AT5G13960, AT5G08540
GO:0051128	regulation of cellular component organization	-	0.0182721	35	2242	322	29802	0.1228	44.22	AT1G04450, AT1G77980, AT4G29340, AT1G22130, AT3G49250, AT4G38430, AT5G02520, AT3G57860, AT2G36490, AT5G13990, AT1G13120, AT2G13680, AT4G37490, AT4G27910, AT5G58580, AT5G57320, AT4G13240, AT1G16590, AT4G28880, AT1G02900, AT3G24140, AT1G66810, AT5G01770, AT2G26330, AT5G13150, AT3G18360, AT3G12160, AT2G19770, AT5G16490, AT2G41225, AT5G57380, AT1G30825, AT5G36870, AT5G22010, AT3G14190
GO:0044036	cell wall macromolecule metabolic process	-	0.0184693	20	2242	161	29802	0.123	44.4	AT2G40320, AT5G54690, AT1G27120, AT5G66460, AT5G07720, AT2G37090, AT1G09610, AT3G55990, AT1G73140, AT3G25050, AT2G38320, AT3G16920, AT4G09990, AT3G50220, AT2G15440, AT5G17420, AT5G04885, AT2G03210, AT2G20680, AT5G67210
GO:0009225	nucleotide-sugar metabolic process	-	0.0185221	9	2242	54	29802	0.1236	44.76	AT1G63180, AT3G03250, AT1G78570, AT4G20460, AT5G39320, AT3G08900, AT5G52560, AT5G17310, AT1G63000
GO:0009314	response to radiation	-	0.0189523	79	2242	831	29802	0.1241	45.06	AT5G25830, AT3G13450, AT1G11755, AT4G01160, AT4G40100, AT4G01900, AT1G26945, AT5G15960, AT3G51480, AT5G38430, AT3G25050, AT1G70560, AT2G37040, AT3G22880, AT4G32980, AT5G01410, AT5G39860, AT2G22960, AT4G15480, AT1G78440, AT5G58140, AT1G54050, AT3G51080, AT5G53660, AT5G06150, AT1G67080, AT1G51140, AT3G22840, AT4G28880, AT1G16590, AT3G09600, AT4G15920, AT4G32770, AT3G05210, AT1G68090, AT2G40100, AT2…
GO:0006833	water transport	-	0.0190488	6	2242	29	29802	0.1249	45.48	AT2G17010, AT2G26330, AT5G07530, AT4G29130, AT2G36830, AT4G01470
GO:0042044	fluid transport	-	0.0190488	6	2242	29	29802	0.1246	45.48	AT2G17010, AT2G26330, AT5G07530, AT4G29130, AT2G36830, AT4G01470
GO:0019725	cellular homeostasis	-	0.0191424	33	2242	301	29802	0.1245	45.56	AT1G04450, AT3G50960, AT2G40790, AT3G01020, AT3G05030, AT1G15960, AT5G42810, AT3G03860, AT2G21410, AT4G29130, AT5G01420, AT4G36910, AT3G51480, AT3G20560, AT4G37840, AT2G01770, AT1G47840, AT3G52960, AT5G14870, AT5G03870, AT5G18120, AT1G56500, AT1G21540, AT5G26820, AT3G11050, AT4G04080, AT1G03120, AT3G51030, AT4G26410, AT5G55470, AT1G65540, AT5G15230, AT1G19730
GO:0051188	cofactor biosynthetic process	-	0.0191424	33	2242	301	29802	0.1241	45.56	AT5G14760, AT2G43360, AT2G46110, AT5G27380, AT4G34570, AT4G29130, AT1G12350, AT5G50850, AT2G31250, AT4G33670, AT5G57850, AT5G01410, AT4G37840, AT2G16370, AT1G47840, AT1G16300, AT5G49460, AT4G26390, AT1G34430, AT4G14690, AT5G56490, AT1G62940, AT3G22840, AT1G60810, AT5G55120, AT1G74030, AT3G06650, AT4G36940, AT2G26540, AT1G30520, AT1G79530, AT5G42740, AT2G30490
GO:0019363	pyridine nucleotide biosynthetic process	-	0.0193664	12	2242	82	29802	0.1247	45.88	AT1G34430, AT5G14760, AT1G79530, AT4G37840, AT5G42740, AT1G47840, AT1G74030, AT4G29130, AT1G16300, AT5G50850, AT4G26390, AT4G36940
GO:0009156	ribonucleoside monophosphate biosynthetic process	-	0.0200313	19	2242	152	29802	0.1254	46.26	AT1G34430, AT2G07560, AT2G21410, AT1G74030, AT4G29130, AT5G50850, AT3G08560, AT4G22930, AT1G80660, AT3G27440, AT5G62670, AT1G79530, AT4G37840, AT5G42740, AT3G27190, AT1G47840, AT1G16300, AT4G26390, AT1G64200
GO:0072350	tricarboxylic acid metabolic process	-	0.0207131	9	2242	55	29802	0.1281	47.38	AT4G26970, AT2G46505, AT1G65930, AT4G35650, AT1G68750, AT3G21720, AT3G60100, AT3G14940, AT5G43330
GO:0006879	cellular iron ion homeostasis	-	0.0214591	5	2242	22	29802	0.1305	48.4	AT5G26820, AT2G01770, AT3G11050, AT3G01020, AT4G04080
GO:0007346	regulation of mitotic cell cycle	-	0.0218004	13	2242	93	29802	0.1314	48.88	AT5G11300, AT1G20930, AT5G38110, AT1G15570, AT3G57860, AT1G76540, AT4G30870, AT5G56580, AT1G16590, AT3G06030, AT1G32320, AT3G14190, AT1G80370
GO:0009072	aromatic amino acid family metabolic process	-	0.0220611	11	2242	74	29802	0.1316	49.1	AT3G53260, AT2G37040, AT3G10340, AT3G06350, AT5G57850, AT2G27820, AT2G02380, AT1G69370, AT2G20340, AT5G22630, AT3G29200
GO:0030036	actin cytoskeleton organization	-	0.0230318	12	2242	84	29802	0.1395	52.18	AT5G35700, AT1G04450, AT4G29340, AT1G54560, AT5G57320, AT2G19770, AT5G16490, AT1G30825, AT5G52360, AT5G55400, AT1G08730, AT4G25590
GO:0009411	response to UV	-	0.0239423	15	2242	114	29802	0.1422	53.34	AT2G37040, AT2G47460, AT5G13930, AT3G55120, AT3G05210, AT4G14690, AT5G01410, AT4G37840, AT1G51400, AT2G22960, AT4G15480, AT3G22840, AT1G16590, AT5G49330, AT5G23730
GO:1901362	organic cyclic compound biosynthetic process	-	0.0240285	274	2242	3258	29802	0.1419	53.34	AT5G15480, AT1G64970, AT1G26945, AT5G50850, AT5G11510, AT1G30590, AT1G26780, AT4G29730, AT5G01410, AT5G39860, AT4G20970, AT5G41090, AT5G01630, AT5G05790, AT3G12560, AT3G54560, AT1G19510, AT4G20460, AT1G17920, AT5G38140, AT4G22756, AT1G12840, AT3G54490, AT5G61430, AT1G66810, AT1G63910, AT1G70920, AT1G25250, AT3G13840, AT5G38450, AT5G42740, AT1G66350, AT2G18950, AT3G47350, AT1G15360, AT3G53260, AT2…
GO:0043086	negative regulation of catalytic activity	-	0.025045	12	2242	85	29802	0.1447	54.54	AT2G10970, AT3G50630, AT5G46940, AT3G57860, AT2G47670, AT5G46970, AT1G70720, AT1G54620, AT5G46990, AT5G50060, AT5G46930, AT3G17130
GO:0035337	fatty-acyl-CoA metabolic process	-	0.0253125	3	2242	9	29802	0.1533	57.96	AT3G11980, AT1G62940, AT5G22420
GO:0046113	nucleobase catabolic process	-	0.0253125	3	2242	9	29802	0.1529	57.96	AT4G34900, AT4G20070, AT5G43600
GO:1903340	positive regulation of cell wall organization or biogenesis	-	0.0253125	3	2242	9	29802	0.1525	57.96	AT5G12870, AT1G17950, AT5G66300
GO:0009165	nucleotide biosynthetic process	-	0.0254451	24	2242	209	29802	0.1522	58	AT1G34430, AT5G14760, AT2G07560, AT4G34570, AT2G21410, AT1G74030, AT4G29130, AT1G12350, AT5G50850, AT4G36940, AT3G08560, AT4G22930, AT5G62670, AT1G80660, AT3G27440, AT1G79530, AT4G37840, AT5G42740, AT3G27190, AT2G16370, AT1G47840, AT1G16300, AT4G26390, AT1G64200
GO:0015893	drug transport	-	0.0255412	13	2242	95	29802	0.1523	58.16	AT1G15170, AT4G22840, AT3G06100, AT2G39510, AT4G21910, AT1G15210, AT2G36830, AT2G29940, AT3G53480, AT1G71870, AT5G46800, AT4G18910, AT4G22790
GO:0048764	trichoblast maturation	-	0.0257317	14	2242	105	29802	0.1532	58.68	AT1G75120, AT2G41970, AT1G77110, AT1G04160, AT1G75110, AT5G49680, AT4G18640, AT5G65090, AT3G25710, AT3G61650, AT5G05620, AT3G51460, AT3G06300, AT5G49270
GO:0048765	root hair cell differentiation	-	0.0257317	14	2242	105	29802	0.1528	58.68	AT1G75120, AT2G41970, AT1G77110, AT1G04160, AT1G75110, AT5G49680, AT4G18640, AT5G65090, AT3G25710, AT3G61650, AT5G05620, AT3G51460, AT3G06300, AT5G49270
GO:0006206	pyrimidine nucleobase metabolic process	-	0.0257654	5	2242	23	29802	0.1537	59.18	AT4G22930, AT3G27190, AT4G25280, AT3G27440, AT5G03555
GO:0042398	cellular modified amino acid biosynthetic process	-	0.0259853	6	2242	31	29802	0.1549	59.78	AT5G27380, AT4G29890, AT2G16370, AT4G34570, AT2G46110, AT5G57850
GO:0009624	response to nematode	-	0.0263886	11	2242	76	29802	0.1549	59.96	AT3G45680, AT3G03090, AT1G59740, AT5G51600, AT5G54800, AT1G64780, AT3G53760, AT3G61650, AT5G04770, AT5G05620, AT1G02800
GO:0048469	cell maturation	-	0.0276682	14	2242	106	29802	0.1576	61.16	AT1G75120, AT2G41970, AT1G77110, AT1G04160, AT1G75110, AT5G49680, AT4G18640, AT5G65090, AT3G25710, AT3G61650, AT5G05620, AT3G51460, AT3G06300, AT5G49270
GO:0010876	lipid localization	-	0.0278141	23	2242	200	29802	0.1575	61.26	AT4G29470, AT5G07520, AT5G07600, AT5G48485, AT5G61690, AT3G07450, AT5G07530, AT5G61700, AT5G27630, AT3G47750, AT1G18280, AT5G07230, AT3G18570, AT5G65687, AT3G52130, AT5G61610, AT1G66850, AT4G08670, AT5G07560, AT5G51210, AT5G62080, AT3G61680, AT2G25890
GO:0046785	microtubule polymerization	-	0.0279687	4	2242	16	29802	0.1602	62.48	AT3G53760, AT3G61650, AT5G05620, AT5G51600
GO:0016126	sterol biosynthetic process	-	0.0280829	7	2242	40	29802	0.1607	62.84	AT4G34640, AT2G38700, AT4G22756, AT1G11680, AT4G12110, AT4G11820, AT5G24155
GO:1901293	nucleoside phosphate biosynthetic process	-	0.0281083	24	2242	211	29802	0.1604	62.86	AT1G34430, AT5G14760, AT2G07560, AT4G34570, AT2G21410, AT1G74030, AT4G29130, AT1G12350, AT5G50850, AT4G36940, AT3G08560, AT4G22930, AT5G62670, AT1G80660, AT3G27440, AT1G79530, AT4G37840, AT5G42740, AT3G27190, AT2G16370, AT1G47840, AT1G16300, AT4G26390, AT1G64200
GO:0006887	exocytosis	-	0.0287681	11	2242	77	29802	0.162	63.68	AT1G04450, AT2G32670, AT5G13150, AT1G21170, AT1G04760, AT5G13990, AT5G16490, AT5G52340, AT2G18260, AT1G08560, AT1G76850
GO:0044092	negative regulation of molecular function	-	0.0297339	13	2242	97	29802	0.1636	64.44	AT2G10970, AT3G50630, AT5G46940, AT3G57860, AT2G47670, AT5G46970, AT1G70720, AT1G54620, AT5G46990, AT5G58140, AT5G50060, AT5G46930, AT3G17130
GO:0032502	developmental process	-	0.0297392	306	2242	3682	29802	0.1631	64.44	AT4G14455, AT1G18370, AT4G38430, AT5G46795, AT5G11510, AT1G26780, AT5G39860, AT1G01280, AT1G13120, AT5G41090, AT2G13680, AT3G51080, AT1G19780, AT3G54560, AT1G17920, AT5G18930, AT1G16510, AT1G12840, AT4G13240, AT1G18520, AT5G61430, AT1G66810, AT2G03830, AT1G63910, AT1G25250, AT3G18360, AT4G14790, AT1G66350, AT5G47100, AT5G39650, AT5G17310, AT5G23730, AT1G63930, AT5G66460, AT3G07880, AT3G13220, AT4…
GO:0030865	cortical cytoskeleton organization	-	0.0300092	6	2242	32	29802	0.1641	64.98	AT3G50960, AT3G53760, AT3G06030, AT1G11160, AT5G67270, AT3G55005
GO:0009416	response to light stimulus	-	0.030143	75	2242	802	29802	0.1638	65.02	AT5G25830, AT3G13450, AT1G11755, AT4G01160, AT4G40100, AT4G01900, AT1G26945, AT5G15960, AT3G51480, AT5G38430, AT3G25050, AT1G70560, AT2G37040, AT4G32980, AT5G01410, AT5G39860, AT2G22960, AT4G15480, AT1G78440, AT5G58140, AT1G54050, AT3G51080, AT5G53660, AT1G67080, AT1G51140, AT3G22840, AT4G28880, AT1G16590, AT3G09600, AT4G15920, AT4G32770, AT3G05210, AT1G68090, AT2G40100, AT2G30490, AT5G49330, AT5…
GO:0048856	anatomical structure development	-	0.0305816	289	2242	3468	29802	0.1644	65.44	AT4G14455, AT1G18370, AT4G38430, AT5G46795, AT1G26780, AT5G39860, AT1G01280, AT1G13120, AT5G41090, AT2G13680, AT1G19780, AT3G54560, AT1G17920, AT5G18930, AT1G16510, AT1G12840, AT4G13240, AT5G61430, AT1G66810, AT1G25250, AT3G18360, AT4G14790, AT1G66350, AT5G47100, AT5G39650, AT5G17310, AT5G23730, AT1G63930, AT5G66460, AT3G07880, AT3G13220, AT4G11720, AT1G04880, AT1G29010, AT5G11300, AT4G00040, AT3…
GO:0000075	cell cycle checkpoint	-	0.0305868	5	2242	24	29802	0.166	66.22	AT4G30870, AT5G38110, AT3G54710, AT1G16590, AT4G29860
GO:0048826	cotyledon morphogenesis	-	0.0305868	5	2242	24	29802	0.1655	66.22	AT1G73590, AT1G70560, AT1G31770, AT4G27420, AT4G24670
GO:0000212	meiotic spindle organization	-	0.0306371	2	2242	4	29802	0.1875	75.18	AT4G21270, AT5G57880
GO:0001927	exocyst assembly	-	0.0306371	2	2242	4	29802	0.187	75.18	AT1G21170, AT1G76850
GO:0007000	nucleolus organization	-	0.0306371	2	2242	4	29802	0.1866	75.18	AT3G50960, AT5G16850
GO:0009176	pyrimidine deoxyribonucleoside monophosphate metabolic process	-	0.0306371	2	2242	4	29802	0.1861	75.18	AT2G16370, AT4G34570
GO:0009177	pyrimidine deoxyribonucleoside monophosphate biosynthetic process	-	0.0306371	2	2242	4	29802	0.1856	75.18	AT2G16370, AT4G34570
GO:0009804	coumarin metabolic process	-	0.0306371	2	2242	4	29802	0.1852	75.18	AT2G40890, AT3G13610
GO:0010135	ureide metabolic process	-	0.0306371	2	2242	4	29802	0.1847	75.18	AT4G20070, AT5G43600
GO:0010136	ureide catabolic process	-	0.0306371	2	2242	4	29802	0.1843	75.18	AT4G20070, AT5G43600
GO:0010226	response to lithium ion	-	0.0306371	2	2242	4	29802	0.1838	75.18	AT3G04290, AT1G03120
GO:0010253	UDP-rhamnose biosynthetic process	-	0.0306371	2	2242	4	29802	0.1834	75.18	AT1G78570, AT1G63000
GO:0015840	urea transport	-	0.0306371	2	2242	4	29802	0.1829	75.18	AT2G36830, AT4G01470
GO:0031297	replication fork processing	-	0.0306371	2	2242	4	29802	0.1825	75.18	AT5G50930, AT4G30870
GO:0033478	UDP-rhamnose metabolic process	-	0.0306371	2	2242	4	29802	0.182	75.18	AT1G78570, AT1G63000
GO:0046168	glycerol-3-phosphate catabolic process	-	0.0306371	2	2242	4	29802	0.1816	75.18	AT5G40610, AT2G40690
GO:0070141	response to UV-A	-	0.0306371	2	2242	4	29802	0.1812	75.18	AT3G22840, AT4G14690
GO:0071492	cellular response to UV-A	-	0.0306371	2	2242	4	29802	0.1807	75.18	AT3G22840, AT4G14690
GO:0080167	response to karrikin	-	0.0309386	16	2242	128	29802	0.1806	75.32	AT3G53260, AT5G63810, AT3G55120, AT5G08640, AT2G27820, AT1G10370, AT3G22840, AT5G64410, AT5G17050, AT5G59800, AT1G06550, AT2G37040, AT5G62210, AT2G30490, AT5G53660, AT2G46170
GO:0008152	metabolic process	-	0.0311429	947	2242	12027	29802	0.1805	75.44	AT3G53410, AT1G77590, AT2G46110, AT1G32361, AT1G25510, AT5G15480, AT1G64970, AT3G19390, AT4G36190, AT5G08250, AT1G16080, AT1G07450, AT2G30150, AT1G32200, AT1G22015, AT1G05385, AT1G26780, AT4G29730, AT5G01410, AT5G39860, AT4G20970, AT2G22960, AT5G54140, AT1G13120, AT4G33270, AT3G02110, AT5G01630, AT2G13680, AT3G27850, AT3G61680, AT1G53520, AT1G51440, AT5G40040, AT5G53090, AT1G12840, AT3G27730, AT3…
GO:0051258	protein polymerization	-	0.0313512	9	2242	59	29802	0.1812	75.92	AT1G30825, AT4G29340, AT3G53760, AT3G61650, AT5G05620, AT5G51600, AT5G57320, AT2G19770, AT5G16490
GO:0046903	secretion	-	0.0318592	14	2242	108	29802	0.1827	76.72	AT1G04450, AT2G32670, AT5G13150, AT4G29470, AT1G21170, AT2G36190, AT1G04760, AT5G13990, AT1G20080, AT5G16490, AT5G52340, AT2G18260, AT1G08560, AT1G76850
GO:0006096	glycolytic process	-	0.0330295	10	2242	69	29802	0.1852	77.98	AT1G34430, AT1G79530, AT4G37840, AT5G42740, AT1G47840, AT1G74030, AT1G16300, AT4G29130, AT5G50850, AT4G26390
GO:0006757	ATP generation from ADP	-	0.0330295	10	2242	69	29802	0.1848	77.98	AT1G34430, AT1G79530, AT4G37840, AT5G42740, AT1G47840, AT1G74030, AT1G16300, AT4G29130, AT5G50850, AT4G26390
GO:0042866	pyruvate biosynthetic process	-	0.0330295	10	2242	69	29802	0.1843	77.98	AT1G34430, AT1G79530, AT4G37840, AT5G42740, AT1G47840, AT1G74030, AT1G16300, AT4G29130, AT5G50850, AT4G26390
GO:0006066	alcohol metabolic process	-	0.0336135	15	2242	119	29802	0.1845	78.24	AT5G57440, AT1G11755, AT4G18780, AT5G60760, AT1G67080, AT5G60510, AT3G43600, AT4G34640, AT5G42810, AT5G10170, AT2G43900, AT4G39120, AT1G66980, AT2G43980, AT5G58560
GO:0019438	aromatic compound biosynthetic process	-	0.0339528	261	2242	3121	29802	0.1843	78.32	AT5G15480, AT1G26945, AT5G50850, AT5G11510, AT1G30590, AT1G26780, AT4G29730, AT5G01410, AT5G39860, AT1G01280, AT4G20970, AT5G41090, AT5G01630, AT5G05790, AT3G12560, AT3G54560, AT1G19510, AT4G20460, AT1G17920, AT5G38140, AT1G12840, AT3G54490, AT5G61430, AT1G66810, AT1G63910, AT1G70920, AT1G25250, AT3G13840, AT5G38450, AT5G42740, AT1G66350, AT1G15360, AT3G53260, AT1G04880, AT1G29010, AT1G61940, AT3…
GO:0006207	'de novo' pyrimidine nucleobase biosynthetic process	-	0.0341729	3	2242	10	29802	0.1916	81.64	AT4G22930, AT3G27190, AT4G25280
GO:0007020	microtubule nucleation	-	0.0341729	3	2242	10	29802	0.1912	81.64	AT3G53760, AT3G61650, AT5G05620
GO:0010444	guard mother cell differentiation	-	0.0341729	3	2242	10	29802	0.1907	81.64	AT1G15570, AT1G12860, AT3G24140
GO:0015804	neutral amino acid transport	-	0.0341729	3	2242	10	29802	0.1903	81.64	AT1G24400, AT2G36590, AT5G09220
GO:0019742	pentacyclic triterpenoid metabolic process	-	0.0341729	3	2242	10	29802	0.1899	81.64	AT2G07050, AT5G36150, AT1G78960
GO:0019745	pentacyclic triterpenoid biosynthetic process	-	0.0341729	3	2242	10	29802	0.1894	81.64	AT2G07050, AT5G36150, AT1G78960
GO:0006090	pyruvate metabolic process	-	0.0343935	12	2242	89	29802	0.1893	81.78	AT1G34430, AT1G79530, AT4G37840, AT5G42740, AT1G47840, AT5G25880, AT1G74030, AT1G16300, AT4G29130, AT5G50850, AT2G02500, AT4G26390
GO:0031122	cytoplasmic microtubule organization	-	0.03442	6	2242	33	29802	0.1903	82.42	AT3G50960, AT3G53760, AT3G06030, AT1G11160, AT3G61650, AT5G05620
GO:0005983	starch catabolic process	-	0.0344517	4	2242	17	29802	0.1924	83.5	AT2G40840, AT3G01510, AT5G04360, AT3G10940
GO:0032507	maintenance of protein location in cell	-	0.0344517	4	2242	17	29802	0.192	83.5	AT4G29340, AT3G25160, AT1G29330, AT2G19770
GO:0034644	cellular response to UV	-	0.0344517	4	2242	17	29802	0.1915	83.5	AT3G22840, AT3G05210, AT4G14690, AT2G22960
GO:0010074	maintenance of meristem identity	-	0.0357011	7	2242	42	29802	0.1935	84.56	AT5G01770, AT4G24540, AT4G11920, AT1G70560, AT5G63780, AT4G24670, AT1G69120
GO:0015780	nucleotide-sugar transmembrane transport	-	0.0359378	5	2242	25	29802	0.1949	85.36	AT5G04160, AT5G25400, AT1G21070, AT2G28315, AT1G07290
GO:0030245	cellulose catabolic process	-	0.0359378	5	2242	25	29802	0.1944	85.36	AT1G70710, AT2G32990, AT4G39010, AT1G64390, AT1G02800
GO:0051275	beta-glucan catabolic process	-	0.0359378	5	2242	25	29802	0.194	85.36	AT1G70710, AT2G32990, AT4G39010, AT1G64390, AT1G02800
GO:0008299	isoprenoid biosynthetic process	-	0.0364193	20	2242	173	29802	0.1947	85.88	AT2G38700, AT2G24210, AT4G20230, AT1G11755, AT1G67080, AT5G60510, AT1G61120, AT3G43600, AT2G07050, AT5G36150, AT4G11820, AT4G18780, AT4G32980, AT1G78960, AT1G78440, AT4G34640, AT5G57030, AT4G21690, AT3G53130, AT2G02500
GO:0009260	ribonucleotide biosynthetic process	-	0.0364193	20	2242	173	29802	0.1943	85.88	AT1G34430, AT2G07560, AT2G21410, AT1G74030, AT4G29130, AT1G12350, AT5G50850, AT3G08560, AT4G22930, AT1G80660, AT3G27440, AT5G62670, AT1G79530, AT4G37840, AT5G42740, AT3G27190, AT1G47840, AT1G16300, AT4G26390, AT1G64200
GO:0046390	ribose phosphate biosynthetic process	-	0.0364193	20	2242	173	29802	0.1939	85.88	AT1G34430, AT2G07560, AT2G21410, AT1G74030, AT4G29130, AT1G12350, AT5G50850, AT3G08560, AT4G22930, AT1G80660, AT3G27440, AT5G62670, AT1G79530, AT4G37840, AT5G42740, AT3G27190, AT1G47840, AT1G16300, AT4G26390, AT1G64200
GO:0010383	cell wall polysaccharide metabolic process	-	0.0381846	15	2242	121	29802	0.197	87.46	AT3G25050, AT2G38320, AT2G40320, AT5G54690, AT2G15440, AT3G50220, AT4G09990, AT5G04885, AT2G03210, AT5G07720, AT1G09610, AT2G37090, AT3G55990, AT1G73140, AT5G67210
GO:0006857	oligopeptide transport	-	0.0392245	10	2242	71	29802	0.1988	88.48	AT1G65730, AT5G28470, AT3G45680, AT3G54450, AT1G59740, AT5G19640, AT1G09930, AT3G45710, AT5G64410, AT1G22550
GO:0009135	purine nucleoside diphosphate metabolic process	-	0.0392245	10	2242	71	29802	0.1984	88.48	AT1G34430, AT1G79530, AT4G37840, AT5G42740, AT1G47840, AT1G74030, AT1G16300, AT4G29130, AT5G50850, AT4G26390
GO:0009179	purine ribonucleoside diphosphate metabolic process	-	0.0392245	10	2242	71	29802	0.1979	88.48	AT1G34430, AT1G79530, AT4G37840, AT5G42740, AT1G47840, AT1G74030, AT1G16300, AT4G29130, AT5G50850, AT4G26390
GO:0009185	ribonucleoside diphosphate metabolic process	-	0.0392245	10	2242	71	29802	0.1975	88.48	AT1G34430, AT1G79530, AT4G37840, AT5G42740, AT1G47840, AT1G74030, AT1G16300, AT4G29130, AT5G50850, AT4G26390
GO:0046031	ADP metabolic process	-	0.0392245	10	2242	71	29802	0.1971	88.48	AT1G34430, AT1G79530, AT4G37840, AT5G42740, AT1G47840, AT1G74030, AT1G16300, AT4G29130, AT5G50850, AT4G26390
GO:0006730	one-carbon metabolic process	-	0.039228	6	2242	34	29802	0.1975	88.88	AT2G16370, AT4G13930, AT4G34570, AT3G10160, AT2G44160, AT1G08065
GO:0010214	seed coat development	-	0.039976	7	2242	43	29802	0.2009	90.6	AT5G04160, AT1G21070, AT1G63930, AT2G21770, AT5G22740, AT2G47670, AT2G22900
GO:0009074	aromatic amino acid family catabolic process	-	0.0417325	4	2242	18	29802	0.2069	93.54	AT3G53260, AT2G37040, AT3G10340, AT2G20340
GO:0010588	cotyledon vascular tissue pattern formation	-	0.0417325	4	2242	18	29802	0.2065	93.54	AT1G70560, AT1G31770, AT4G27420, AT4G24670
GO:0045185	maintenance of protein location	-	0.0417325	4	2242	18	29802	0.206	93.54	AT4G29340, AT3G25160, AT1G29330, AT2G19770
GO:0046271	phenylpropanoid catabolic process	-	0.0417325	4	2242	18	29802	0.2056	93.54	AT5G01190, AT2G37040, AT5G60020, AT2G38080
GO:0046274	lignin catabolic process	-	0.0417325	4	2242	18	29802	0.2051	93.54	AT5G01190, AT2G37040, AT5G60020, AT2G38080
GO:0019439	aromatic compound catabolic process	-	0.0420945	27	2242	253	29802	0.2077	94.9	AT1G34430, AT3G53260, AT1G19670, AT5G60020, AT2G38080, AT2G20340, AT1G74030, AT4G29130, AT5G50850, AT5G04900, AT1G66810, AT1G22760, AT3G10340, AT2G37040, AT4G14790, AT1G79530, AT4G20070, AT4G37840, AT5G43600, AT5G42740, AT5G01190, AT4G21600, AT4G29890, AT1G47840, AT4G34900, AT1G16300, AT4G26390
GO:0006793	phosphorus metabolic process	-	0.0424382	163	2242	1902	29802	0.2074	95	AT1G54820, AT3G59830, AT3G22020, AT3G03540, AT2G43900, AT5G50850, AT5G40760, AT1G34210, AT1G32200, AT1G68400, AT5G39320, AT5G01410, AT4G26770, AT3G27190, AT2G18230, AT4G32830, AT1G66980, AT1G16300, AT1G66460, AT3G03900, AT5G66710, AT4G20460, AT2G41140, AT2G07560, AT4G24450, AT1G60810, AT4G36940, AT5G57440, AT5G55830, AT3G08900, AT3G56100, AT5G42740, AT4G34440, AT5G60650, AT5G17310, AT2G43980, AT1…
GO:0071695	anatomical structure maturation	-	0.0427097	21	2242	187	29802	0.2079	95.44	AT1G75120, AT3G03450, AT1G77110, AT1G04160, AT5G17490, AT5G49680, AT4G18640, AT3G25710, AT5G05620, AT3G06300, AT5G49270, AT2G41970, AT1G75110, AT2G22810, AT5G10420, AT5G65090, AT1G66350, AT3G61650, AT3G51460, AT5G56780, AT4G29860
GO:0006644	phospholipid metabolic process	-	0.042865	23	2242	209	29802	0.2078	95.58	AT5G40610, AT2G38700, AT3G57170, AT4G29470, AT4G04870, AT3G03540, AT1G52570, AT2G26830, AT4G25970, AT5G10170, AT2G43900, AT2G40690, AT4G11820, AT3G05020, AT2G38110, AT1G32200, AT4G01190, AT4G26770, AT4G34640, AT5G65090, AT4G39120, AT2G02500, AT5G58560
GO:0006091	generation of precursor metabolites and energy	-	0.0441443	37	2242	368	29802	0.21	96.8	AT3G03250, AT1G65930, AT3G60100, AT4G29130, AT5G50850, AT4G26970, AT1G05385, AT2G46505, AT5G19220, AT4G35650, AT4G37840, AT1G68750, AT1G27680, AT5G57030, AT1G47840, AT1G16300, AT2G01918, AT4G26390, AT1G73060, AT1G34430, AT5G52100, AT3G14940, AT4G33520, AT1G74030, AT3G15850, AT1G64150, AT3G01440, AT1G79530, AT2G40100, AT4G04020, AT3G21720, AT5G42740, AT5G03650, AT2G36390, AT5G43330, AT5G17310, AT5…
GO:0055082	cellular chemical homeostasis	-	0.0442387	19	2242	166	29802	0.2097	96.86	AT1G04450, AT3G01020, AT3G05030, AT5G26820, AT1G15960, AT5G42810, AT3G11050, AT2G21410, AT4G29130, AT1G03120, AT4G04080, AT3G51480, AT4G26410, AT5G55470, AT1G65540, AT4G37840, AT2G01770, AT1G47840, AT5G14870
GO:0010054	trichoblast differentiation	-	0.0443217	14	2242	113	29802	0.2094	96.96	AT1G75120, AT2G41970, AT1G77110, AT1G04160, AT1G75110, AT5G49680, AT4G18640, AT5G65090, AT3G25710, AT3G61650, AT5G05620, AT3G51460, AT3G06300, AT5G49270
GO:0006000	fructose metabolic process	-	0.044416	3	2242	11	29802	0.2164	100.42	AT4G10260, AT5G51830, AT1G66430
GO:0006102	isocitrate metabolic process	-	0.044416	3	2242	11	29802	0.216	100.42	AT4G26970, AT1G65930, AT4G35650
GO:0015696	ammonium transport	-	0.044416	3	2242	11	29802	0.2155	100.42	AT4G28700, AT1G64780, AT1G73220
GO:0034765	regulation of ion transmembrane transport	-	0.0445709	7	2242	44	29802	0.218	101.8	AT4G25760, AT4G22200, AT5G26240, AT2G25600, AT5G58140, AT5G46240, AT4G32500
GO:0009166	nucleotide catabolic process	-	0.0461744	10	2242	73	29802	0.2206	103.22	AT1G34430, AT1G79530, AT4G37840, AT5G42740, AT1G47840, AT1G74030, AT1G16300, AT4G29130, AT5G50850, AT4G26390
GO:0032535	regulation of cellular component size	-	0.0461744	10	2242	73	29802	0.2201	103.22	AT5G01770, AT1G04450, AT4G29340, AT5G38110, AT3G57920, AT5G57320, AT2G19770, AT5G16490, AT1G30825, AT4G11920
GO:0090066	regulation of anatomical structure size	-	0.0461744	10	2242	73	29802	0.2196	103.22	AT5G01770, AT1G04450, AT4G29340, AT5G38110, AT3G57920, AT5G57320, AT2G19770, AT5G16490, AT1G30825, AT4G11920
GO:0000041	transition metal ion transport	-	0.0463364	11	2242	83	29802	0.2198	103.52	AT2G28660, AT1G64150, AT2G19110, AT3G58060, AT2G38460, AT5G26820, AT1G15960, AT2G01770, AT3G20870, AT3G11050, AT4G33520
GO:0034404	nucleobase-containing small molecule biosynthetic process	-	0.0471748	14	2242	114	29802	0.2212	104.42	AT3G50960, AT1G34430, AT4G22930, AT3G27440, AT1G79530, AT4G37840, AT5G42740, AT3G27190, AT1G47840, AT1G74030, AT4G29130, AT1G16300, AT5G50850, AT4G26390
GO:0044085	cellular component biogenesis	-	0.047349	101	2242	1139	29802	0.2208	104.46	AT4G29340, AT5G15630, AT2G40320, AT4G17380, AT1G32180, AT4G27110, AT3G01020, AT5G55400, AT3G27360, AT1G73140, AT1G28470, AT4G24010, AT3G25050, AT2G38320, AT3G11980, AT4G21270, AT1G75110, AT3G22880, AT1G05385, AT5G51600, AT1G01280, AT2G03210, AT1G17950, AT1G54240, AT2G13680, AT1G73060, AT1G75120, AT1G42470, AT2G21770, AT5G16600, AT3G55005, AT5G57320, AT4G12130, AT1G02050, AT5G57200, AT3G27730, AT3…
GO:0009052	pentose-phosphate shunt, non-oxidative branch	-	0.0485368	2	2242	5	29802	0.2489	117.96	AT3G04790, AT5G44520
GO:0009157	deoxyribonucleoside monophosphate biosynthetic process	-	0.0485368	2	2242	5	29802	0.2483	117.96	AT2G16370, AT4G34570
GO:0009162	deoxyribonucleoside monophosphate metabolic process	-	0.0485368	2	2242	5	29802	0.2478	117.96	AT2G16370, AT4G34570
GO:0009219	pyrimidine deoxyribonucleotide metabolic process	-	0.0485368	2	2242	5	29802	0.2473	117.96	AT2G16370, AT4G34570
GO:0009221	pyrimidine deoxyribonucleotide biosynthetic process	-	0.0485368	2	2242	5	29802	0.2468	117.96	AT2G16370, AT4G34570
GO:0010148	transpiration	-	0.0485368	2	2242	5	29802	0.2463	117.96	AT2G26330, AT4G29130
GO:0042989	sequestering of actin monomers	-	0.0485368	2	2242	5	29802	0.2457	117.96	AT4G29340, AT2G19770
GO:0043393	regulation of protein binding	-	0.0485368	2	2242	5	29802	0.2452	117.96	AT5G23730, AT2G46830
GO:0044211	CTP salvage	-	0.0485368	2	2242	5	29802	0.2447	117.96	AT3G27190, AT3G27440
GO:0046398	UDP-glucuronate metabolic process	-	0.0485368	2	2242	5	29802	0.2442	117.96	AT5G39320, AT5G52560
GO:0051571	positive regulation of histone H3-K4 methylation	-	0.0485368	2	2242	5	29802	0.2437	117.96	AT4G27910, AT5G57380
GO:0051639	actin filament network formation	-	0.0485368	2	2242	5	29802	0.2432	117.96	AT5G35700, AT5G55400
GO:1900384	regulation of flavonol biosynthetic process	-	0.0485368	2	2242	5	29802	0.2427	117.96	AT2G47460, AT5G49330
GO:0009739	response to gibberellin	-	0.0491565	20	2242	179	29802	0.2432	118.46	AT3G03450, AT5G39760, AT5G17490, AT2G36830, AT2G37630, AT4G24540, AT5G40350, AT2G18420, AT3G09600, AT2G45900, AT5G15230, AT1G49010, AT5G59845, AT3G27810, AT5G39860, AT1G66350, AT4G21690, AT2G46830, AT3G10185, AT5G15160
GO:0097164	ammonium ion metabolic process	-	0.0494918	7	2242	45	29802	0.245	119.56	AT4G29890, AT5G08170, AT2G25150, AT5G18930, AT2G23510, AT1G52570, AT1G74550
GO:0009127	purine nucleoside monophosphate biosynthetic process	-	0.0497326	16	2242	136	29802	0.2448	119.7	AT1G34430, AT3G08560, AT5G62670, AT1G80660, AT1G79530, AT4G37840, AT5G42740, AT2G07560, AT1G47840, AT2G21410, AT1G74030, AT4G29130, AT1G16300, AT5G50850, AT1G64200, AT4G26390
GO:0009168	purine ribonucleoside monophosphate biosynthetic process	-	0.0497326	16	2242	136	29802	0.2443	119.7	AT1G34430, AT3G08560, AT5G62670, AT1G80660, AT1G79530, AT4G37840, AT5G42740, AT2G07560, AT1G47840, AT2G21410, AT1G74030, AT4G29130, AT1G16300, AT5G50850, AT1G64200, AT4G26390
GO:0019253	reductive pentose-phosphate cycle	-	0.0498129	4	2242	19	29802	0.2492	122.34	AT5G38430, AT3G04790, AT3G60750, AT5G38420
GO:0032973	amino acid export across plasma membrane	-	0.0498129	4	2242	19	29802	0.2487	122.34	AT4G25760, AT1G21890, AT2G39510, AT2G40900
GO:0006165	nucleoside diphosphate phosphorylation	-	0.0499421	10	2242	74	29802	0.249	122.78	AT1G34430, AT1G79530, AT4G37840, AT5G42740, AT1G47840, AT1G74030, AT1G16300, AT4G29130, AT5G50850, AT4G26390
GO:1901292	nucleoside phosphate catabolic process	-	0.0499421	10	2242	74	29802	0.2485	122.78	AT1G34430, AT1G79530, AT4G37840, AT5G42740, AT1G47840, AT1G74030, AT1G16300, AT4G29130, AT5G50850, AT4G26390

## Sheet: GO_Terms_up-reg_knl2_fl_buds
GO terms overrepresented in the knl2 flower buds. All differentially expressed genes upregulated in the knl2 flower buds were analysed.
Date	Wed Jun 13 06:27:24 EDT 2018
Aspect	P
P-value cutoff	0.05
Calculate FDR	Yes
Regulation links followed	Yes
Bonferroni correction	No
Annotation file	gene_association.tair
Evidence codes used	IEA (45147), ISM (27678), IGI (3304), IEP (5004), IBA (14361), NAS (753), IPI (14305), ND (21196), IC (211), ISS (25906), IMP (14319), IDA (36424), RCA (46), TAS (6813)
Ambiguous identifiers (1)	AT4G39490
Unknown identifiers (87)	AT2G06950 AT3G04605 AT1G35115 AT5G38212 AT4G10690 AT5G48412 AT2G31150 AT2G12490 AT1G47565 AT4G28900 AT1G45120 AT2G12460 AT3G45095 AT4G19200 AT3G02832 AT5G04235 AT1G43886 AT1G26208 AT3G30737 AT5G34800 AT2G26355 AT5G06165 AT3G32925 AT5G28888 AT3G50625 AT3G28160 AT1G15405 AT1G20390 AT1G58561 AT1G58889 AT5G01335 AT5G17650 AT1G43590 AT2G10980 AT1G36680 AT2G26215 AT3G28945 AT3G23085 AT2G40680 AT1G73750…
GOID	TERM	CORRECTED_PVALUE	UNCORRECTED_PVALUE	NUM_LIST_ANNOTATIONS	LIST_SIZE	TOTAL_NUM_ANNOTATIONS	POPULATION_SIZE	FDR_RATE	EXPECTED_FALSE_POSITIVES	ANNOTATED_GENES
GO:0050896	response to stimulus	-	2.22682e-64	890	2507	6396	29802	0	0	AT3G29670, AT3G60320, AT3G05660, AT5G42380, AT4G26120, AT1G63500, AT1G75490, AT1G15670, AT2G40370, AT4G34150, AT1G03060, AT3G02910, AT2G26560, AT5G46330, AT5G46450, AT2G42580, AT3G49620, AT5G46490, AT3G17070, AT3G44300, AT3G17420, AT3G59930, AT3G20770, AT5G04950, AT2G36270, AT1G21250, AT2G40000, AT4G18210, AT4G21480, AT3G44880, AT4G11650, AT3G17790, AT1G19870, AT2G46310, AT1G10120, AT1G17600, AT2…
GO:0006950	response to stress	-	2.30631e-52	561	2507	3596	29802	0	0	AT3G05660, AT5G42380, AT4G34150, AT1G03060, AT2G26560, AT5G46330, AT5G46450, AT2G42580, AT3G49620, AT5G46490, AT3G17070, AT3G59930, AT3G20770, AT5G04950, AT2G36270, AT1G21250, AT2G40000, AT3G44880, AT4G11650, AT3G17790, AT1G17600, AT2G46440, AT1G56650, AT2G43620, AT3G05200, AT1G80820, AT3G51550, AT1G59870, AT3G26520, AT4G30120, AT3G28450, AT5G45250, AT3G10930, AT1G22070, AT1G72920, AT3G04720, AT2…
GO:0006952	defense response	-	1.54367e-45	308	2507	1595	29802	0	0	AT3G05660, AT5G04720, AT2G43510, AT4G37430, AT1G56540, AT2G43570, AT1G15890, AT2G26560, AT5G46330, AT2G17430, AT5G46450, AT3G14130, AT4G04220, AT4G16860, AT5G46490, AT1G66090, AT3G59930, AT3G20770, AT1G21250, AT2G40000, AT2G05940, AT3G44880, AT4G11650, AT1G17600, AT2G46440, AT2G43620, AT3G05200, AT1G80820, AT3G51550, AT1G74100, AT3G49530, AT5G17880, AT4G12010, AT1G59870, AT3G26520, AT3G28450, AT5…
GO:0042221	response to chemical	-	5.43302e-35	445	2507	3002	29802	0	0	AT4G03400, AT3G28580, AT3G29670, AT5G24030, AT3G60320, AT1G78830, AT5G42380, AT4G26120, AT1G63500, AT1G75490, AT1G66180, AT1G15670, AT4G32040, AT1G19850, AT2G40370, AT1G04240, AT1G03060, AT2G43570, AT1G25560, AT5G50915, AT2G26560, AT1G21910, AT2G42580, AT1G33240, AT5G25350, AT3G44300, AT3G20770, AT5G04950, AT1G79040, AT2G36270, AT1G21250, AT2G40000, AT2G14900, AT3G17790, AT4G28750, AT3G61890, AT1…
GO:0051707	response to other organism	-	3.42506e-34	247	2507	1318	29802	0	0	AT3G28910, AT5G04720, AT5G10760, AT1G51660, AT2G43510, AT3G17700, AT2G30770, AT1G12200, AT4G37430, AT3G48231, AT2G43570, AT2G26560, AT5G46330, AT3G14130, AT4G16860, AT2G39050, AT5G50260, AT3G44300, AT5G06320, AT2G39200, AT5G61890, AT3G59930, AT3G20770, AT5G33340, AT1G53130, AT1G21250, AT2G40000, AT1G61800, AT4G18210, AT4G21480, AT2G05940, AT3G44880, AT5G61210, AT4G30074, AT4G11650, AT5G61600, AT3…
GO:0043207	response to external biotic stimulus	-	4.39929e-34	247	2507	1320	29802	0	0	AT3G28910, AT5G04720, AT5G10760, AT1G51660, AT2G43510, AT3G17700, AT2G30770, AT1G12200, AT4G37430, AT3G48231, AT2G43570, AT2G26560, AT5G46330, AT3G14130, AT4G16860, AT2G39050, AT5G50260, AT3G44300, AT5G06320, AT2G39200, AT5G61890, AT3G59930, AT3G20770, AT5G33340, AT1G53130, AT1G21250, AT2G40000, AT1G61800, AT4G18210, AT4G21480, AT2G05940, AT3G44880, AT5G61210, AT4G30074, AT4G11650, AT5G61600, AT3…
GO:0009607	response to biotic stimulus	-	9.57641e-34	251	2507	1358	29802	0	0	AT3G28910, AT5G04720, AT5G10760, AT1G51660, AT2G43510, AT3G17700, AT2G30770, AT1G12200, AT4G37430, AT3G48231, AT2G43570, AT2G26560, AT5G46330, AT2G17430, AT3G14130, AT4G16860, AT2G39050, AT5G50260, AT3G44300, AT5G06320, AT2G39200, AT5G61890, AT3G59930, AT3G20770, AT5G33340, AT1G53130, AT1G21250, AT2G40000, AT1G61800, AT4G18210, AT4G21480, AT2G05940, AT3G44880, AT5G61210, AT4G30074, AT4G11650, AT5…
GO:0010033	response to organic substance	-	5.41855e-31	336	2507	2132	29802	0	0	AT4G03400, AT3G28580, AT1G78830, AT4G26120, AT1G63500, AT1G75490, AT1G66180, AT1G15670, AT4G32040, AT1G19850, AT1G04240, AT1G03060, AT2G43570, AT1G25560, AT5G50915, AT1G21910, AT2G42580, AT5G25350, AT3G20770, AT5G04950, AT1G79040, AT2G36270, AT1G21250, AT2G40000, AT2G14900, AT4G28750, AT3G61890, AT1G19870, AT2G46310, AT5G01550, AT3G14050, AT3G19380, AT1G56650, AT3G05200, AT3G51550, AT2G44080, AT1…
GO:0009605	response to external stimulus	-	1.54999e-30	290	2507	1746	29802	0	0	AT3G28580, AT5G04720, AT2G43510, AT1G66180, AT4G37430, AT1G55920, AT2G43570, AT2G26560, AT5G46330, AT3G14130, AT4G16860, AT1G33240, AT3G49620, AT3G44300, AT3G59930, AT3G20770, AT1G21250, AT2G40000, AT4G18210, AT4G21480, AT2G05940, AT3G44880, AT4G11650, AT3G61890, AT2G46440, AT1G56650, AT3G05200, AT3G51550, AT1G74100, AT3G49530, AT5G17880, AT4G12010, AT1G59870, AT3G26520, AT3G24550, AT3G28450, AT5…
GO:0051704	multi-organism process	-	2.99047e-30	300	2507	1838	29802	0	0	AT5G04720, AT2G40360, AT2G43510, AT4G37430, AT2G43570, AT2G26560, AT5G46330, AT2G17430, AT3G14130, AT4G16860, AT3G44300, AT4G00050, AT3G59930, AT3G20770, AT5G04950, AT1G21250, AT2G40000, AT4G18210, AT4G21480, AT2G05940, AT3G44880, AT4G11650, AT3G61890, AT2G46440, AT1G56650, AT3G05200, AT3G51550, AT1G74100, AT3G49530, AT5G17880, AT4G12010, AT1G59870, AT3G26520, AT3G24550, AT3G28450, AT5G45250, AT3…
GO:1901700	response to oxygen-containing compound	-	7.32609e-29	276	2507	1666	29802	0	0	AT3G28580, AT5G24030, AT3G60320, AT5G42380, AT4G26120, AT1G63500, AT1G75490, AT1G66180, AT1G03060, AT5G50915, AT1G21910, AT2G42580, AT1G33240, AT3G20770, AT5G04950, AT2G36270, AT1G21250, AT2G40000, AT2G14900, AT3G17790, AT3G61890, AT1G19870, AT5G01550, AT3G14050, AT3G19380, AT1G56650, AT3G05200, AT3G51550, AT2G44080, AT1G74100, AT3G49530, AT1G59870, AT2G26300, AT5G13330, AT1G62280, AT3G10930, AT3…
GO:0007154	cell communication	-	3.14714e-28	327	2507	2125	29802	0	0	AT3G05660, AT1G63500, AT1G15670, AT1G19850, AT1G56540, AT1G04240, AT1G55920, AT1G03060, AT1G25560, AT5G46330, AT5G46450, AT1G21910, AT2G42580, AT4G04220, AT1G33240, AT5G25350, AT3G49620, AT5G46490, AT3G17420, AT1G66090, AT3G20770, AT2G36270, AT1G21250, AT3G14270, AT2G05940, AT2G14900, AT2G46310, AT5G01550, AT1G56650, AT3G51550, AT2G44080, AT3G08760, AT3G49530, AT4G12010, AT1G78100, AT5G54510, AT2…
GO:0042493	response to drug	-	8.92038e-28	133	2507	571	29802	0	0	AT3G28580, AT3G28910, AT5G42380, AT1G07520, AT4G26120, AT1G75490, AT1G21270, AT2G13790, AT5G04340, AT1G21910, AT5G06320, AT1G62300, AT5G04950, AT1G53130, AT2G36270, AT1G21250, AT2G40000, AT1G30460, AT3G17790, AT5G58610, AT3G51440, AT1G48000, AT3G19380, AT3G53600, AT3G05200, AT3G50930, AT5G49520, AT2G33580, AT3G49530, AT1G59870, AT1G58360, AT3G26520, AT1G64820, AT5G13330, AT4G37260, AT3G46090, AT5…
GO:0007165	signal transduction	-	3.93501e-27	288	2507	1811	29802	0	0	AT3G05660, AT1G63500, AT1G15670, AT1G19850, AT1G56540, AT1G04240, AT1G03060, AT1G25560, AT5G46330, AT5G46450, AT1G21910, AT2G42580, AT4G04220, AT5G25350, AT5G46490, AT3G17420, AT1G66090, AT3G20770, AT2G36270, AT1G21250, AT3G14270, AT2G05940, AT2G14900, AT2G46310, AT5G01550, AT1G56650, AT3G51550, AT2G44080, AT3G08760, AT3G49530, AT4G12010, AT1G78100, AT5G54510, AT2G26300, AT3G24550, AT5G13330, AT3…
GO:0023052	signaling	-	8.76381e-27	291	2507	1846	29802	0	0	AT3G05660, AT1G63500, AT1G15670, AT1G19850, AT1G56540, AT1G04240, AT1G03060, AT1G25560, AT5G46330, AT5G46450, AT1G21910, AT2G42580, AT4G04220, AT5G25350, AT5G46490, AT3G17420, AT1G66090, AT3G20770, AT2G36270, AT1G21250, AT3G14270, AT2G05940, AT2G14900, AT2G46310, AT5G01550, AT1G56650, AT3G51550, AT2G44080, AT3G08760, AT3G49530, AT4G12010, AT1G78100, AT5G54510, AT2G26300, AT3G24550, AT5G13330, AT3…
GO:0051716	cellular response to stimulus	-	1.14243e-25	388	2507	2758	29802	0	0	AT3G60320, AT3G05660, AT1G63500, AT1G15670, AT4G32040, AT1G19850, AT1G56540, AT1G04240, AT1G55920, AT1G03060, AT1G25560, AT2G26560, AT5G46330, AT5G46450, AT1G21910, AT2G42580, AT4G04220, AT1G33240, AT5G25350, AT3G49620, AT5G46490, AT3G17420, AT1G66090, AT3G20770, AT5G04950, AT2G36270, AT1G21250, AT3G14270, AT2G05940, AT2G14900, AT2G46310, AT5G01550, AT4G02390, AT1G56650, AT3G51550, AT2G44080, AT3…
GO:0009617	response to bacterium	-	3.61404e-25	116	2507	488	29802	0	0	AT3G28910, AT5G04720, AT4G23220, AT4G02420, AT4G23810, AT2G30770, AT2G44490, AT2G34690, AT3G45640, AT3G45860, AT4G34390, AT5G46330, AT3G14130, AT2G39050, AT3G44300, AT5G06320, AT4G39030, AT4G23310, AT3G56400, AT3G20770, AT3G49120, AT5G33340, AT1G53130, AT2G40000, AT3G50260, AT2G05940, AT3G44880, AT4G11650, AT3G57330, AT2G17520, AT3G28930, AT5G22250, AT4G23160, AT2G46440, AT4G23320, AT5G51700, AT4…
GO:0098542	defense response to other organism	-	5.03373e-25	183	2507	984	29802	0	0	AT5G04720, AT5G10760, AT1G51660, AT2G43510, AT2G30770, AT1G12200, AT4G37430, AT3G48231, AT2G43570, AT2G26560, AT5G46330, AT3G14130, AT4G16860, AT2G39050, AT5G50260, AT5G06320, AT2G39200, AT5G61890, AT3G59930, AT3G20770, AT5G33340, AT1G53130, AT1G21250, AT2G40000, AT2G05940, AT3G44880, AT4G30074, AT4G11650, AT5G61600, AT5G22250, AT4G23160, AT1G27950, AT3G05200, AT5G49520, AT3G51550, AT1G74100, AT3…
GO:0009725	response to hormone	-	1.12898e-23	280	2507	1832	29802	0	0	AT4G03400, AT3G28580, AT1G78830, AT1G63500, AT1G15670, AT4G32040, AT1G19850, AT1G04240, AT1G03060, AT1G25560, AT5G50915, AT1G21910, AT2G42580, AT5G25350, AT3G20770, AT5G04950, AT1G79040, AT2G36270, AT1G21250, AT2G40000, AT2G14900, AT4G28750, AT3G61890, AT1G19870, AT2G46310, AT5G01550, AT3G14050, AT1G56650, AT3G51550, AT2G44080, AT1G74100, AT1G59870, AT1G78100, AT5G54510, AT2G26300, AT5G13330, AT5…
GO:0009719	response to endogenous stimulus	-	1.23969e-23	281	2507	1842	29802	0	0	AT4G03400, AT3G28580, AT1G78830, AT1G63500, AT1G15670, AT4G32040, AT1G19850, AT1G04240, AT1G03060, AT1G25560, AT5G50915, AT1G21910, AT2G42580, AT5G25350, AT3G20770, AT5G04950, AT1G79040, AT2G36270, AT1G21250, AT2G40000, AT2G14900, AT4G28750, AT3G61890, AT1G19870, AT2G46310, AT5G01550, AT3G14050, AT1G56650, AT3G51550, AT2G44080, AT1G74100, AT1G59870, AT1G78100, AT5G54510, AT2G26300, AT5G13330, AT5…
GO:0042742	defense response to bacterium	-	7.35193e-23	97	2507	389	29802	0	0	AT5G04720, AT4G23220, AT4G02420, AT4G23810, AT2G30770, AT2G44490, AT2G34690, AT3G45860, AT4G34390, AT5G46330, AT3G14130, AT2G39050, AT5G06320, AT4G39030, AT4G23310, AT3G56400, AT3G20770, AT3G49120, AT5G33340, AT1G53130, AT2G40000, AT3G50260, AT2G05940, AT3G44880, AT4G11650, AT3G57330, AT2G17520, AT5G22250, AT4G23160, AT4G23320, AT5G51700, AT4G23270, AT3G05200, AT4G26750, AT1G73805, AT5G49520, AT2…
GO:0010200	response to chitin	-	4.03357e-21	51	2507	135	29802	0	0	AT4G28140, AT5G51190, AT3G11840, AT1G07520, AT4G23810, AT4G26120, AT1G75490, AT2G38470, AT3G55980, AT2G13790, AT3G45640, AT5G04340, AT4G17500, AT4G17490, AT1G62300, AT4G18880, AT3G56400, AT4G17230, AT3G28210, AT2G36270, AT1G74650, AT5G25910, AT1G42990, AT3G50260, AT1G27730, AT3G50060, AT5G58610, AT2G46400, AT3G16720, AT2G24570, AT2G21210, AT3G19380, AT1G64380, AT3G53600, AT3G05200, AT2G17040, AT5…
GO:0001101	response to acid chemical	-	7.24473e-21	209	2507	1287	29802	0	0	AT3G28580, AT3G28910, AT5G24030, AT3G60320, AT5G42380, AT1G54160, AT1G66180, AT5G66880, AT1G21270, AT1G03060, AT5G50915, AT1G21910, AT1G33240, AT5G06320, AT1G53130, AT2G36270, AT1G21250, AT2G40000, AT1G30460, AT5G61210, AT2G14900, AT3G61890, AT1G19870, AT3G51440, AT5G01550, AT3G14050, AT1G48000, AT5G44610, AT1G56650, AT3G53600, AT3G20310, AT3G50930, AT3G51550, AT2G40340, AT1G74100, AT5G13200, AT1…
GO:0002376	immune system process	-	1.1348e-20	99	2507	429	29802	0	0	AT3G28910, AT3G54920, AT5G52810, AT3G11840, AT5G10760, AT4G23810, AT1G51660, AT1G29340, AT2G30770, AT2G44490, AT2G34690, AT3G45640, AT2G43570, AT2G26560, AT4G37150, AT3G11660, AT4G16860, AT5G13190, AT5G50260, AT5G06320, AT2G39200, AT4G39030, AT5G23570, AT3G56400, AT3G49120, AT5G03320, AT2G40000, AT1G29690, AT1G30460, AT4G08500, AT3G44880, AT4G11650, AT3G25882, AT2G17520, AT1G17600, AT5G51700, AT3…
GO:0019748	secondary metabolic process	-	3.75719e-20	112	2507	528	29802	0	0	AT4G30530, AT4G33790, AT5G25120, AT1G09510, AT1G24625, AT3G26170, AT4G12910, AT1G61730, AT2G30770, AT3G20140, AT1G15670, AT4G12320, AT2G44490, AT4G37430, AT3G44550, AT2G40370, AT3G45640, AT1G53680, AT1G20780, AT3G48320, AT5G61590, AT4G27260, AT1G59700, AT2G29470, AT1G16410, AT2G25450, AT1G33030, AT5G36180, AT4G37400, AT1G72680, AT5G48180, AT3G19710, AT2G41480, AT3G26200, AT1G50560, AT3G09220, AT1…
GO:0045087	innate immune response	-	1.2737e-19	90	2507	381	29802	0	0	AT3G28910, AT3G54920, AT5G52810, AT5G10760, AT4G23810, AT1G51660, AT1G29340, AT2G30770, AT2G44490, AT2G34690, AT3G45640, AT2G43570, AT2G26560, AT4G37150, AT4G16860, AT5G13190, AT5G50260, AT5G06320, AT2G39200, AT4G39030, AT5G23570, AT3G56400, AT3G49120, AT5G03320, AT2G40000, AT1G29690, AT1G30460, AT4G08500, AT3G44880, AT4G11650, AT3G25882, AT2G17520, AT1G17600, AT5G51700, AT3G05200, AT4G26750, AT1…
GO:0006955	immune response	-	3.27189e-19	91	2507	393	29802	0	0	AT3G28910, AT3G54920, AT5G52810, AT5G10760, AT4G23810, AT1G51660, AT1G29340, AT2G30770, AT2G44490, AT2G34690, AT3G45640, AT2G43570, AT2G26560, AT4G37150, AT4G16860, AT5G13190, AT5G50260, AT5G06320, AT2G39200, AT4G39030, AT5G23570, AT3G56400, AT3G49120, AT5G03320, AT2G40000, AT1G29690, AT1G30460, AT4G08500, AT3G44880, AT4G11650, AT3G25882, AT2G17520, AT1G17600, AT5G51700, AT3G05200, AT4G26750, AT1…
GO:0010243	response to organonitrogen compound	-	2.35144e-18	59	2507	198	29802	0	0	AT4G28140, AT5G51190, AT3G11840, AT1G07520, AT4G23810, AT4G26120, AT1G75490, AT2G38470, AT4G28270, AT3G55980, AT2G13790, AT3G45640, AT2G43570, AT5G04340, AT1G77120, AT4G27030, AT4G17500, AT4G17490, AT1G62300, AT4G18880, AT3G56400, AT4G17230, AT1G09100, AT3G28210, AT2G36270, AT1G74650, AT5G25910, AT3G50260, AT1G42990, AT4G08500, AT1G27730, AT3G50060, AT5G58610, AT2G46400, AT3G16720, AT2G24570, AT2…
GO:0006468	protein phosphorylation	-	6.23302e-18	151	2507	870	29802	0	0	AT5G66790, AT1G51660, AT1G63500, AT5G66880, AT1G21270, AT1G66150, AT2G13790, AT1G35710, AT5G01820, AT5G47850, AT5G46330, AT2G24360, AT3G17420, AT3G23750, AT1G21250, AT2G05940, AT1G63700, AT4G11900, AT1G70530, AT4G23160, AT5G01550, AT2G23200, AT3G51550, AT2G33580, AT3G08760, AT5G35580, AT3G59700, AT1G11350, AT4G29050, AT5G39020, AT1G72180, AT4G02410, AT3G24550, AT4G32300, AT3G28450, AT1G34420, AT1…
GO:0009628	response to abiotic stimulus	-	1.03453e-17	292	2507	2128	29802	0	0	AT4G03400, AT5G24030, AT1G66180, AT5G62680, AT4G34150, AT1G55920, AT4G38580, AT1G03060, AT1G25560, AT3G02910, AT2G26560, AT2G16060, AT1G21910, AT2G42580, AT5G57660, AT1G33240, AT3G20770, AT2G36270, AT1G78310, AT4G11650, AT3G61890, AT5G48560, AT1G10120, AT1G56650, AT1G80820, AT3G49530, AT5G17880, AT2G34420, AT4G17090, AT2G26300, AT5G13330, AT5G49730, AT1G62280, AT3G10930, AT3G26090, AT3G04720, AT5…
GO:1901698	response to nitrogen compound	-	1.77895e-15	73	2507	318	29802	0	0	AT3G60320, AT3G11840, AT1G07520, AT4G23810, AT4G26120, AT5G55620, AT1G75490, AT4G28270, AT3G55980, AT2G13790, AT3G45640, AT2G43570, AT5G04340, AT4G27030, AT1G62300, AT5G23570, AT3G56400, AT5G04950, AT1G09100, AT3G28210, AT2G36270, AT3G50260, AT4G08500, AT1G27730, AT5G58610, AT2G46400, AT2G21210, AT3G19380, AT3G53600, AT3G05200, AT5G49520, AT1G23030, AT2G33580, AT1G19050, AT5G10380, AT3G49530, AT1…
GO:0008219	cell death	-	3.3471e-15	54	2507	197	29802	0	0	AT3G28910, AT1G33560, AT1G51660, AT1G73260, AT4G19700, AT1G29340, AT1G22740, AT4G08920, AT3G52430, AT2G13790, AT2G34690, AT1G64280, AT4G34180, AT2G38530, AT3G45640, AT3G45860, AT2G26560, AT2G17430, AT5G13190, AT5G50260, AT5G39610, AT5G48380, AT2G39200, AT2G47130, AT1G53130, AT1G14780, AT3G12500, AT2G17480, AT1G29690, AT3G50260, AT1G30460, AT3G44880, AT3G57330, AT3G52400, AT2G31880, AT5G51700, AT1…
GO:0044550	secondary metabolite biosynthetic process	-	1.36387e-14	74	2507	337	29802	0	0	AT4G30530, AT4G33790, AT5G25120, AT1G09510, AT3G26170, AT2G30770, AT3G20140, AT4G12320, AT4G37430, AT3G44550, AT3G45640, AT3G48320, AT4G27260, AT1G16410, AT2G25450, AT1G33030, AT4G37400, AT1G72680, AT3G19710, AT3G26200, AT1G50560, AT1G13110, AT1G50520, AT3G26320, AT5G20230, AT1G80820, AT4G01070, AT3G44560, AT3G58990, AT1G74100, AT4G37990, AT3G03470, AT3G53305, AT3G26280, AT3G22890, AT4G31970, AT4…
GO:0070887	cellular response to chemical stimulus	-	2.50999e-14	185	2507	1255	29802	0	0	AT3G60320, AT1G54160, AT1G63500, AT5G66880, AT4G28270, AT1G15670, AT2G13790, AT4G32040, AT1G19850, AT1G04240, AT1G25560, AT2G26560, AT1G21910, AT2G42580, AT5G25350, AT1G33240, AT1G62300, AT5G65510, AT5G61890, AT1G31170, AT3G20770, AT5G04950, AT1G53130, AT2G36270, AT3G23030, AT1G30460, AT2G14900, AT5G61600, AT1G15050, AT2G46310, AT5G01550, AT1G56650, AT3G53600, AT3G20310, AT3G50930, AT3G51550, AT2…
GO:0065007	biological regulation	-	5.48546e-14	640	2507	5869	29802	0	0	AT3G60320, AT3G05660, AT1G63500, AT1G75490, AT3G62200, AT3G17690, AT1G22740, AT4G17170, AT1G15670, AT1G03060, AT2G28510, AT5G46330, AT5G46450, AT2G42580, AT2G28305, AT5G46490, AT3G44300, AT3G17420, AT4G00050, AT4G08040, AT3G20770, AT2G36270, AT1G21250, AT2G37460, AT4G08300, AT3G17790, AT2G46310, AT1G10120, AT1G17600, AT2G46440, AT1G56650, AT1G80820, AT3G51550, AT2G44080, AT1G59870, AT3G26520, AT5…
GO:0033993	response to lipid	-	2.94095e-13	133	2507	829	29802	0	0	AT3G28580, AT3G28910, AT1G54160, AT1G63500, AT5G66880, AT2G13790, AT1G03060, AT5G50915, AT2G42580, AT2G36270, AT5G61210, AT2G14900, AT3G61890, AT1G19870, AT5G01550, AT3G14050, AT4G02330, AT1G48000, AT5G44610, AT3G20310, AT3G51550, AT2G44080, AT2G40340, AT5G13200, AT1G59870, AT2G26300, AT2G32020, AT5G13330, AT4G37260, AT1G05010, AT3G26090, AT1G16950, AT5G41790, AT5G17640, AT4G08920, AT5G58670, AT1…
GO:0009723	response to ethylene	-	9.83662e-13	67	2507	314	29802	0	0	AT3G28910, AT5G55620, AT3G58680, AT4G32040, AT1G25560, AT1G21910, AT5G61590, AT5G25350, AT1G62300, AT5G65510, AT5G61890, AT3G20770, AT5G04950, AT5G07580, AT3G50260, AT3G61630, AT1G78080, AT5G61600, AT3G51440, AT2G46310, AT1G56650, AT3G20310, AT3G51550, AT1G28370, AT3G23150, AT1G12890, AT1G77640, AT3G15356, AT5G13330, AT4G37260, AT4G32800, AT5G44790, AT5G64900, AT2G27050, AT4G28140, AT3G04720, AT5…
GO:0016310	phosphorylation	-	1.00324e-12	184	2507	1297	29802	0	0	AT1G51790, AT5G66790, AT1G51660, AT1G54130, AT1G63500, AT5G66880, AT1G21270, AT1G72760, AT1G66150, AT2G13790, AT3G01820, AT1G35710, AT5G01820, AT5G47850, AT5G46330, AT2G24360, AT3G17420, AT5G38240, AT3G23750, AT1G21250, AT2G05940, AT1G63700, AT4G11900, AT1G70530, AT4G23160, AT5G01550, AT3G14050, AT1G56120, AT2G23200, AT3G51550, AT3G46280, AT2G33580, AT3G08760, AT5G35580, AT3G59700, AT1G11350, AT4…
GO:0071310	cellular response to organic substance	-	1.28098e-12	160	2507	1083	29802	0	0	AT1G54160, AT1G63500, AT5G66880, AT4G28270, AT1G15670, AT2G13790, AT4G32040, AT1G19850, AT1G04240, AT1G25560, AT1G21910, AT2G42580, AT5G25350, AT1G62300, AT5G65510, AT5G61890, AT3G20770, AT5G04950, AT1G53130, AT2G36270, AT3G23030, AT1G30460, AT2G14900, AT5G61600, AT1G15050, AT2G46310, AT5G01550, AT1G56650, AT3G20310, AT3G50930, AT3G51550, AT2G44080, AT2G40340, AT2G33580, AT3G49530, AT1G59870, AT1…
GO:0010035	response to inorganic substance	-	2.24569e-12	145	2507	957	29802	0	0	AT3G28580, AT5G24030, AT3G60320, AT5G42380, AT1G36370, AT1G54160, AT1G77510, AT5G66880, AT2G40370, AT1G53680, AT2G43570, AT2G26560, AT1G33240, AT3G44300, AT3G20770, AT5G04950, AT1G53130, AT2G36270, AT3G17790, AT3G61890, AT2G23980, AT1G48000, AT5G44610, AT1G56650, AT3G53600, AT3G20310, AT1G17290, AT1G07590, AT4G30120, AT5G13330, AT4G37260, AT3G22890, AT1G62280, AT3G10930, AT3G26090, AT1G33560, AT2…
GO:0050789	regulation of biological process	-	5.64398e-12	572	2507	5273	29802	0	0	AT3G60320, AT3G05660, AT1G63500, AT1G75490, AT3G62200, AT1G22740, AT4G17170, AT1G15670, AT1G03060, AT2G28510, AT5G46330, AT5G46450, AT2G42580, AT5G46490, AT3G17420, AT4G00050, AT3G20770, AT2G36270, AT1G21250, AT2G46310, AT1G10120, AT1G17600, AT1G56650, AT1G80820, AT3G51550, AT2G44080, AT1G59870, AT5G67220, AT3G28450, AT5G44790, AT3G04060, AT5G45250, AT3G10930, AT1G22070, AT1G72920, AT2G41330, AT3…
GO:0012501	programmed cell death	-	7.52162e-12	41	2507	150	29802	0	0	AT3G28910, AT1G33560, AT1G51660, AT1G73260, AT4G19700, AT1G29340, AT1G22740, AT4G08920, AT3G52430, AT1G64280, AT4G34180, AT2G38530, AT3G45640, AT3G45860, AT2G26560, AT5G13190, AT5G50260, AT5G39610, AT2G47130, AT1G14780, AT3G12500, AT1G29690, AT1G30460, AT3G57330, AT3G52400, AT5G51700, AT1G73805, AT3G50930, AT5G44870, AT5G10430, AT3G54420, AT3G50470, AT5G10380, AT4G12010, AT5G13320, AT3G07040, AT5…
GO:0032870	cellular response to hormone stimulus	-	1.14888e-11	144	2507	969	29802	0	0	AT1G54160, AT1G63500, AT5G66880, AT1G15670, AT2G13790, AT4G32040, AT1G19850, AT1G04240, AT1G25560, AT1G21910, AT2G42580, AT5G25350, AT1G62300, AT5G65510, AT5G61890, AT3G20770, AT5G04950, AT1G53130, AT2G36270, AT3G23030, AT1G30460, AT2G14900, AT5G61600, AT1G15050, AT2G46310, AT5G01550, AT1G56650, AT3G20310, AT3G50930, AT3G51550, AT2G44080, AT2G40340, AT1G59870, AT1G78100, AT5G54510, AT2G26300, AT3…
GO:0009626	plant-type hypersensitive response	-	1.20486e-11	29	2507	83	29802	0	0	AT3G28910, AT1G33560, AT1G30460, AT3G52400, AT1G51660, AT5G51700, AT1G29340, AT1G73805, AT3G50930, AT3G52430, AT5G44870, AT1G64280, AT3G45640, AT3G54420, AT3G50470, AT4G12010, AT5G13320, AT2G26560, AT3G07040, AT5G13190, AT5G50260, AT5G46180, AT2G47130, AT3G01420, AT1G14780, AT3G12500, AT5G45250, AT1G29690, AT1G22070
GO:0071495	cellular response to endogenous stimulus	-	1.34625e-11	145	2507	980	29802	0	0	AT1G54160, AT1G63500, AT5G66880, AT1G15670, AT2G13790, AT4G32040, AT1G19850, AT1G04240, AT1G25560, AT1G21910, AT2G42580, AT5G25350, AT1G62300, AT5G65510, AT5G61890, AT3G20770, AT5G04950, AT1G53130, AT2G36270, AT3G23030, AT1G30460, AT2G14900, AT5G61600, AT1G15050, AT2G46310, AT5G01550, AT1G56650, AT3G20310, AT3G50930, AT3G51550, AT2G44080, AT2G40340, AT2G33580, AT1G59870, AT1G78100, AT5G54510, AT2…
GO:0034050	host programmed cell death induced by symbiont	-	1.69274e-11	29	2507	84	29802	0	0	AT3G28910, AT1G33560, AT1G30460, AT3G52400, AT1G51660, AT5G51700, AT1G29340, AT1G73805, AT3G50930, AT3G52430, AT5G44870, AT1G64280, AT3G45640, AT3G54420, AT3G50470, AT4G12010, AT5G13320, AT2G26560, AT3G07040, AT5G13190, AT5G50260, AT5G46180, AT2G47130, AT3G01420, AT1G14780, AT3G12500, AT5G45250, AT1G29690, AT1G22070
GO:0009737	response to abscisic acid	-	2.23926e-11	100	2507	597	29802	0	0	AT3G28580, AT1G69260, AT4G09570, AT1G24625, AT5G26340, AT1G54160, AT5G05440, AT5G66880, AT1G12420, AT4G23650, AT4G32150, AT3G45640, AT1G03060, AT1G51500, AT4G34390, AT2G23430, AT4G04490, AT1G74660, AT4G35310, AT3G28210, AT2G36270, AT5G54230, AT5G61210, AT2G17290, AT1G27730, AT2G38340, AT3G61890, AT1G19870, AT5G01550, AT3G14050, AT1G48000, AT5G44610, AT1G62810, AT3G20310, AT3G51550, AT2G40340, AT5…
GO:0014070	response to organic cyclic compound	-	3.27163e-11	76	2507	407	29802	0	0	AT3G28910, AT5G57710, AT4G23810, AT1G63500, AT1G21270, AT2G13790, AT2G34690, AT3G45860, AT2G43570, AT1G21910, AT2G42580, AT2G37710, AT5G06320, AT1G74660, AT4G39030, AT5G23570, AT3G56400, AT1G53130, AT1G21250, AT2G40000, AT5G54230, AT1G30460, AT2G17520, AT3G51440, AT4G02330, AT1G48000, AT4G23270, AT3G50930, AT3G51550, AT4G30270, AT2G44080, AT4G00720, AT5G22570, AT1G59870, AT4G18710, AT5G45150, AT5…
GO:0097305	response to alcohol	-	3.31464e-11	100	2507	601	29802	0	0	AT3G28580, AT1G69260, AT4G09570, AT1G24625, AT5G26340, AT1G54160, AT5G05440, AT5G66880, AT1G12420, AT4G23650, AT4G32150, AT3G45640, AT1G03060, AT1G51500, AT4G34390, AT2G23430, AT4G04490, AT1G74660, AT4G35310, AT3G28210, AT2G36270, AT5G54230, AT5G61210, AT2G17290, AT1G27730, AT2G38340, AT3G61890, AT1G19870, AT5G01550, AT3G14050, AT1G48000, AT5G44610, AT1G62810, AT3G20310, AT3G51550, AT2G40340, AT5…
GO:0071369	cellular response to ethylene stimulus	-	1.11354e-10	48	2507	209	29802	0	0	AT4G28140, AT2G27050, AT5G51190, AT4G16110, AT5G55620, AT5G42190, AT3G52430, AT4G32040, AT5G25190, AT1G44830, AT1G25560, AT1G21910, AT4G17500, AT3G45410, AT5G61590, AT5G25350, AT2G40940, AT4G17490, AT1G62300, AT5G65510, AT5G61890, AT3G20770, AT5G04950, AT1G49820, AT3G12500, AT5G07580, AT3G50260, AT3G61630, AT1G78080, AT1G13260, AT5G61600, AT2G46310, AT3G20310, AT1G64380, AT1G36060, AT3G51550, AT1…
GO:0050794	regulation of cellular process	-	1.11822e-10	514	2507	4741	29802	0	0	AT3G60320, AT3G05660, AT1G63500, AT1G75490, AT1G22740, AT4G17170, AT1G15670, AT1G03060, AT2G28510, AT5G46330, AT5G46450, AT2G42580, AT5G46490, AT3G17420, AT4G00050, AT3G20770, AT2G36270, AT1G21250, AT2G46310, AT1G10120, AT1G56650, AT3G51550, AT2G44080, AT3G28450, AT5G44790, AT3G04060, AT5G45250, AT1G22070, AT1G72920, AT2G41330, AT3G04210, AT4G08920, AT3G52430, AT3G01970, AT1G72900, AT3G13530, AT3…
GO:0009751	response to salicylic acid	-	2.64206e-10	49	2507	221	29802	0	0	AT3G28910, AT4G23810, AT1G73260, AT1G21270, AT3G52430, AT2G34690, AT1G64280, AT4G10500, AT1G44830, AT3G45860, AT5G08790, AT1G21910, AT2G37710, AT5G06320, AT4G39030, AT2G03760, AT3G56400, AT1G53130, AT1G21250, AT2G40000, AT1G74650, AT4G32940, AT5G54230, AT1G30460, AT1G74430, AT2G17520, AT3G50060, AT2G32800, AT2G47190, AT3G52400, AT3G51440, AT1G48000, AT4G23270, AT3G50930, AT5G05190, AT1G18570, AT5…
GO:0009620	response to fungus	-	2.73238e-10	99	2507	615	29802	0	0	AT2G01650, AT2G43510, AT1G29340, AT2G30770, AT1G12200, AT2G44490, AT4G12490, AT3G48231, AT4G37150, AT4G16860, AT5G50260, AT2G39200, AT5G61890, AT3G59930, AT3G56400, AT3G49120, AT5G44973, AT2G24693, AT1G21250, AT3G10985, AT4G30074, AT4G11650, AT1G73603, AT4G08869, AT5G61600, AT5G42232, AT3G51440, AT3G25780, AT1G27950, AT4G02330, AT2G46440, AT5G51700, AT3G24510, AT3G51550, AT1G01470, AT5G10380, AT5…
GO:0009814	defense response, incompatible interaction	-	3.12331e-10	48	2507	215	29802	0	0	AT3G04720, AT3G54920, AT5G52810, AT5G10760, AT4G23810, AT1G51660, AT1G29340, AT4G08920, AT3G52430, AT2G44490, AT2G34690, AT1G64280, AT1G44830, AT2G43570, AT4G37150, AT4G16860, AT5G06320, AT2G39200, AT3G56400, AT2G18660, AT1G56510, AT3G12500, AT4G23190, AT2G40000, AT3G44880, AT4G11650, AT2G17520, AT3G25882, AT1G29660, AT5G51700, AT4G26750, AT3G05200, AT1G73805, AT1G74100, AT3G49530, AT4G16260, AT5…
GO:0006979	response to oxidative stress	-	4.51376e-10	80	2507	462	29802	0	0	AT3G28580, AT5G42380, AT3G28340, AT4G23810, AT5G55620, AT1G80130, AT2G41090, AT1G11210, AT3G45640, AT2G40880, AT2G04795, AT5G58070, AT3G17070, AT1G31170, AT5G04950, AT3G49120, AT1G53130, AT2G40000, AT2G41480, AT3G10985, AT5G17000, AT1G30460, AT1G27730, AT3G17790, AT1G35910, AT1G21520, AT1G56650, AT5G20230, AT5G39950, AT2G38380, AT3G60980, AT3G01420, AT5G64110, AT3G46090, AT1G69880, AT5G59820, AT3…
GO:0009414	response to water deprivation	-	5.44688e-10	67	2507	360	29802	0	0	AT5G24030, AT5G26340, AT1G54160, AT5G66880, AT3G10500, AT2G40880, AT2G47800, AT5G58070, AT5G61590, AT1G33240, AT2G36270, AT1G78080, AT1G27730, AT2G38340, AT3G61890, AT3G53600, AT3G20310, AT1G01470, AT5G58430, AT5G13330, AT1G62280, AT1G56600, AT3G26090, AT3G50970, AT1G33560, AT1G07000, AT3G14440, AT2G38470, AT4G08920, AT5G58670, AT1G05680, AT5G52050, AT2G33590, AT2G38530, AT1G77120, AT2G33700, AT3…
GO:0006790	sulfur compound metabolic process	-	5.75356e-10	70	2507	384	29802	0	0	AT4G30530, AT4G33790, AT1G36370, AT1G08910, AT1G24625, AT1G61730, AT2G30770, AT2G44490, AT4G37430, AT3G44550, AT1G55920, AT3G45640, AT1G53680, AT5G61590, AT4G27260, AT1G08490, AT1G59700, AT2G29470, AT1G16410, AT2G25450, AT4G37400, AT5G48180, AT3G19710, AT1G69930, AT3G16990, AT2G25630, AT3G44560, AT3G58990, AT5G26220, AT5G64000, AT4G21990, AT1G74100, AT1G59870, AT5G39950, AT4G02520, AT5G13330, AT4…
GO:0002239	response to oomycetes	-	5.78497e-10	23	2507	63	29802	0	0	AT4G38540, AT3G01290, AT1G07000, AT4G02420, AT4G01700, AT5G09440, AT1G56650, AT5G20230, AT5G12170, AT1G73805, AT5G60270, AT4G10500, AT5G14930, AT3G59700, AT3G25020, AT5G10530, AT4G02520, AT2G39210, AT2G02930, AT1G56510, AT5G24660, AT5G60950, AT3G05360
GO:0009415	response to water	-	6.27572e-10	68	2507	369	29802	0	0	AT5G24030, AT5G26340, AT1G54160, AT5G66880, AT3G10500, AT2G40880, AT2G47800, AT5G58070, AT5G61590, AT1G33240, AT2G36270, AT1G78080, AT1G27730, AT2G38340, AT3G61890, AT3G53600, AT3G20310, AT1G01470, AT5G58430, AT5G13330, AT1G62280, AT1G56600, AT3G26090, AT3G50970, AT1G33560, AT1G07000, AT3G14440, AT2G38470, AT4G08920, AT5G58670, AT1G05680, AT5G52050, AT2G33590, AT2G38530, AT1G77120, AT2G33700, AT3…
GO:0006970	response to osmotic stress	-	1.19726e-09	101	2507	649	29802	0	0	AT3G19420, AT5G24030, AT1G29290, AT2G30250, AT5G26340, AT1G77510, AT5G66880, AT4G23650, AT4G32150, AT3G44550, AT1G03220, AT3G45640, AT1G03060, AT1G51500, AT2G40880, AT5G58070, AT3G23490, AT2G42580, AT2G36270, AT1G78310, AT5G54230, AT4G08500, AT1G78080, AT4G11650, AT1G27730, AT2G38340, AT3G61890, AT3G25780, AT2G25630, AT1G35910, AT1G48000, AT3G58620, AT5G44610, AT1G56650, AT4G01070, AT2G39760, AT4…
GO:0035556	intracellular signal transduction	-	1.73539e-09	88	2507	542	29802	0	0	AT3G07980, AT3G05490, AT4G09570, AT3G27473, AT1G51660, AT5G66880, AT4G23650, AT5G01820, AT1G08650, AT3G45530, AT5G61380, AT1G25560, AT1G21910, AT5G61590, AT5G58350, AT5G25350, AT1G62300, AT5G65510, AT5G61890, AT3G20770, AT4G35310, AT5G07580, AT3G50260, AT1G63700, AT3G61630, AT4G08500, AT1G78080, AT2G17290, AT4G18700, AT5G61600, AT2G46310, AT3G20310, AT3G51550, AT1G28370, AT3G23150, AT1G19050, AT1…
GO:0000160	phosphorelay signal transduction system	-	2.05761e-09	49	2507	234	29802	0	0	AT4G28140, AT2G27050, AT5G51190, AT4G16110, AT5G42190, AT3G52430, AT5G25190, AT1G44830, AT5G61380, AT1G25560, AT1G21910, AT4G17500, AT5G61590, AT4G17490, AT5G25350, AT2G40940, AT1G62300, AT5G65510, AT5G61890, AT3G20770, AT3G12500, AT5G02810, AT5G35750, AT5G07580, AT3G50260, AT3G61630, AT1G78080, AT1G13260, AT5G61600, AT2G46310, AT3G20310, AT1G64380, AT1G36060, AT3G51550, AT1G28370, AT1G19050, AT3…
GO:0090693	plant organ senescence	-	2.65132e-09	33	2507	126	29802	0	0	AT4G32940, AT3G10985, AT4G16110, AT4G23810, AT4G30790, AT5G13180, AT1G54130, AT5G44610, AT5G37600, AT3G19190, AT3G52430, AT2G13790, AT3G48140, AT3G10500, AT5G44190, AT4G10500, AT1G17020, AT5G14930, AT2G43570, AT5G02760, AT1G20780, AT5G08790, AT3G29035, AT5G39610, AT2G39200, AT3G56400, AT3G21520, AT5G51640, AT5G45900, AT3G04060, AT4G18425, AT2G45210, AT1G69490
GO:0009873	ethylene-activated signaling pathway	-	4.52641e-09	42	2507	189	29802	0	0	AT4G28140, AT2G27050, AT5G51190, AT4G16110, AT5G42190, AT3G52430, AT5G25190, AT1G44830, AT1G25560, AT1G21910, AT4G17500, AT5G61590, AT5G25350, AT2G40940, AT4G17490, AT1G62300, AT5G65510, AT5G61890, AT3G20770, AT3G12500, AT5G07580, AT3G50260, AT3G61630, AT1G78080, AT1G13260, AT5G61600, AT2G46310, AT3G20310, AT1G64380, AT1G36060, AT3G51550, AT1G28370, AT3G23150, AT1G12890, AT1G77640, AT3G15356, AT5…
GO:0009755	hormone-mediated signaling pathway	-	6.06534e-09	122	2507	857	29802	0	0	AT1G69260, AT4G09570, AT1G24625, AT1G54160, AT1G19770, AT5G05440, AT1G63500, AT5G66880, AT1G72260, AT1G15670, AT2G13790, AT4G23650, AT1G19850, AT1G04240, AT3G45640, AT1G25560, AT2G47000, AT1G21910, AT2G42580, AT5G61590, AT5G25350, AT1G62300, AT5G65510, AT5G51810, AT5G61890, AT3G56400, AT3G20770, AT1G53130, AT4G35310, AT2G36270, AT5G07580, AT3G23030, AT3G50260, AT3G61630, AT1G78080, AT2G17290, AT2…
GO:0007568	aging	-	1.4531e-08	40	2507	182	29802	0	0	AT4G16110, AT4G23810, AT4G30790, AT5G13180, AT1G54130, AT5G37600, AT3G52430, AT2G13790, AT3G10500, AT4G10500, AT1G17020, AT2G43570, AT1G20780, AT5G08790, AT3G29035, AT5G39610, AT3G49620, AT2G39200, AT4G08040, AT3G56400, AT3G21520, AT4G18425, AT3G10985, AT4G32940, AT1G01480, AT5G44610, AT3G19190, AT3G48140, AT2G23810, AT4G30270, AT5G44190, AT5G14930, AT5G02760, AT1G05010, AT4G30430, AT5G45900, AT5…
GO:0010150	leaf senescence	-	2.12547e-08	31	2507	123	29802	0	0	AT4G32940, AT3G10985, AT4G16110, AT4G23810, AT4G30790, AT5G13180, AT1G54130, AT5G44610, AT5G37600, AT3G19190, AT3G52430, AT2G13790, AT3G48140, AT3G10500, AT5G44190, AT4G10500, AT1G17020, AT5G14930, AT2G43570, AT5G02760, AT1G20780, AT5G08790, AT3G29035, AT5G39610, AT2G39200, AT3G56400, AT5G51640, AT5G45900, AT3G04060, AT2G45210, AT1G69490
GO:0016143	S-glycoside metabolic process	-	2.33501e-08	32	2507	130	29802	0	0	AT4G30530, AT5G44070, AT1G24625, AT1G61730, AT2G43100, AT2G44490, AT4G37430, AT4G03070, AT1G18590, AT3G14210, AT5G61590, AT1G16410, AT3G44320, AT2G25450, AT4G37400, AT5G48180, AT3G19710, AT1G21120, AT4G30550, AT2G25630, AT5G36220, AT5G63790, AT1G18570, AT3G58990, AT1G74100, AT1G16400, AT1G59870, AT5G67310, AT5G13330, AT1G04770, AT4G37260, AT5G23010
GO:0019757	glycosinolate metabolic process	-	2.33501e-08	32	2507	130	29802	0	0	AT4G30530, AT5G44070, AT1G24625, AT1G61730, AT2G43100, AT2G44490, AT4G37430, AT4G03070, AT1G18590, AT3G14210, AT5G61590, AT1G16410, AT3G44320, AT2G25450, AT4G37400, AT5G48180, AT3G19710, AT1G21120, AT4G30550, AT2G25630, AT5G36220, AT5G63790, AT1G18570, AT3G58990, AT1G74100, AT1G16400, AT1G59870, AT5G67310, AT5G13330, AT1G04770, AT4G37260, AT5G23010
GO:0019760	glucosinolate metabolic process	-	2.33501e-08	32	2507	130	29802	0	0	AT4G30530, AT5G44070, AT1G24625, AT1G61730, AT2G43100, AT2G44490, AT4G37430, AT4G03070, AT1G18590, AT3G14210, AT5G61590, AT1G16410, AT3G44320, AT2G25450, AT4G37400, AT5G48180, AT3G19710, AT1G21120, AT4G30550, AT2G25630, AT5G36220, AT5G63790, AT1G18570, AT3G58990, AT1G74100, AT1G16400, AT1G59870, AT5G67310, AT5G13330, AT1G04770, AT4G37260, AT5G23010
GO:0071555	cell wall organization	-	2.95589e-08	81	2507	514	29802	0	0	AT4G38400, AT4G20170, AT3G54920, AT3G28340, AT3G45970, AT2G32610, AT2G44490, AT5G09870, AT3G56000, AT1G70090, AT5G46330, AT3G28180, AT5G33290, AT3G16860, AT2G32530, AT5G16910, AT1G21310, AT2G41480, AT3G29810, AT4G02330, AT3G49220, AT3G59010, AT4G30270, AT3G24480, AT5G53370, AT1G24170, AT1G59870, AT1G65610, AT2G44570, AT4G23560, AT1G14720, AT2G23900, AT3G60730, AT4G34480, AT2G26440, AT5G60950, AT1…
GO:0009651	response to salt stress	-	3.05375e-08	88	2507	575	29802	0	0	AT3G19420, AT5G24030, AT2G30250, AT5G26340, AT1G77510, AT5G66880, AT4G23650, AT4G32150, AT3G44550, AT1G03220, AT1G03060, AT1G51500, AT5G58070, AT3G23490, AT2G36270, AT1G78310, AT5G54230, AT4G08500, AT1G78080, AT4G11650, AT1G27730, AT2G38340, AT3G61890, AT3G25780, AT2G25630, AT1G35910, AT1G48000, AT5G44610, AT1G56650, AT4G01070, AT2G39760, AT4G16260, AT2G38380, AT3G48850, AT4G02520, AT5G46180, AT5…
GO:0007166	cell surface receptor signaling pathway	-	5.54242e-08	46	2507	235	29802	0	0	AT1G49270, AT1G63500, AT1G21270, AT2G13790, AT5G59660, AT1G35710, AT2G23300, AT5G46330, AT4G03390, AT1G25390, AT1G16130, AT3G17420, AT1G73080, AT2G26290, AT3G23750, AT4G28490, AT1G51940, AT2G16250, AT3G47570, AT3G57720, AT5G03320, AT3G02130, AT1G21250, AT2G05940, AT3G47090, AT2G13800, AT1G66830, AT4G35230, AT3G47110, AT2G31880, AT5G53890, AT2G39660, AT1G74360, AT2G33580, AT3G08760, AT1G14370, AT4…
GO:0042537	benzene-containing compound metabolic process	-	8.18057e-08	17	2507	46	29802	0	0	AT1G10170, AT4G23690, AT2G43820, AT1G73805, AT3G52430, AT4G34180, AT4G10500, AT2G41010, AT5G13320, AT4G37150, AT4G39030, AT2G23600, AT1G53130, AT5G33340, AT5G03320, AT1G29690, AT2G40000
GO:0080134	regulation of response to stress	-	1.09338e-07	57	2507	327	29802	0	0	AT5G46350, AT5G52810, AT1G07000, AT4G23810, AT4G08920, AT3G52430, AT4G19530, AT5G52050, AT1G64280, AT3G45640, AT1G44830, AT5G58070, AT1G77120, AT5G62090, AT3G25020, AT3G27960, AT5G13190, AT5G39610, AT5G48380, AT4G39030, AT5G23570, AT3G56400, AT3G49120, AT1G51940, AT1G78310, AT5G03320, AT3G05360, AT3G62690, AT1G30460, AT3G22400, AT5G20150, AT3G25882, AT3G52400, AT3G01080, AT3G01650, AT1G17600, AT2…
GO:0009696	salicylic acid metabolic process	-	1.14599e-07	13	2507	28	29802	0	0	AT4G10500, AT2G41010, AT4G37150, AT1G10170, AT2G43820, AT4G39030, AT2G23600, AT1G73805, AT3G52430, AT1G53130, AT5G33340, AT5G03320, AT1G29690
GO:0045229	external encapsulating structure organization	-	1.38261e-07	83	2507	550	29802	0	0	AT4G38400, AT4G20170, AT3G54920, AT3G28340, AT3G45970, AT2G32610, AT2G44490, AT5G09870, AT3G56000, AT1G70090, AT5G46330, AT3G28180, AT5G33290, AT3G16860, AT2G32530, AT5G16910, AT1G21310, AT2G41480, AT3G29810, AT4G02330, AT3G49220, AT3G59010, AT4G30270, AT3G24480, AT5G53370, AT1G24170, AT1G59870, AT1G65610, AT2G44570, AT4G23560, AT1G14720, AT2G23900, AT3G60730, AT4G34480, AT2G26440, AT5G60950, AT1…
GO:0009636	response to toxic substance	-	1.51759e-07	39	2507	190	29802	0	0	AT3G29670, AT2G30860, AT5G46350, AT3G12580, AT5G39050, AT2G29460, AT1G10170, AT4G23810, AT1G73260, AT1G77760, AT1G05680, AT1G22990, AT1G53680, AT2G43570, AT5G58070, AT1G22770, AT1G77120, AT3G29035, AT5G39610, AT1G59700, AT2G29470, AT5G35750, AT2G41480, AT3G17790, AT1G69930, AT5G37770, AT1G56650, AT4G01070, AT1G17870, AT2G30870, AT5G64120, AT4G02520, AT4G30120, AT1G37130, AT2G02930, AT3G43800, AT2…
GO:0006796	phosphate-containing compound metabolic process	-	2.15548e-07	216	2507	1836	29802	0	0	AT3G19420, AT3G03530, AT1G51790, AT5G66790, AT1G51660, AT1G54130, AT1G63500, AT5G66880, AT1G21270, AT1G72760, AT1G66150, AT2G13790, AT3G01820, AT1G35710, AT5G01820, AT5G47850, AT5G46330, AT2G24360, AT3G17420, AT4G33920, AT5G38240, AT3G23750, AT1G21250, AT2G05940, AT1G63700, AT4G11900, AT3G17790, AT1G70530, AT3G16990, AT4G23160, AT5G01550, AT3G14050, AT1G56120, AT2G23200, AT1G71100, AT3G51550, AT3…
GO:0050832	defense response to fungus	-	2.25105e-07	79	2507	521	29802	0	0	AT2G01650, AT2G43510, AT1G29340, AT2G30770, AT1G12200, AT2G44490, AT4G12490, AT3G48231, AT4G37150, AT4G16860, AT5G50260, AT2G39200, AT5G61890, AT3G59930, AT3G56400, AT3G49120, AT5G44973, AT2G24693, AT1G21250, AT4G30074, AT4G11650, AT1G73603, AT4G08869, AT5G61600, AT5G42232, AT1G27950, AT5G51700, AT3G24510, AT3G51550, AT1G01470, AT5G58430, AT4G16260, AT3G61182, AT1G59870, AT3G15356, AT3G43505, AT1…
GO:0071554	cell wall organization or biogenesis	-	3.33367e-07	99	2507	706	29802	0	0	AT4G38400, AT4G20170, AT3G54920, AT3G28340, AT4G39990, AT3G45970, AT2G32610, AT2G44490, AT5G09870, AT3G56000, AT2G43570, AT1G70090, AT5G46330, AT3G28180, AT2G34070, AT5G33290, AT3G16860, AT2G32530, AT5G16910, AT1G21310, AT2G41480, AT3G29810, AT4G02330, AT3G49220, AT2G43620, AT3G59010, AT4G30270, AT3G24480, AT5G45750, AT5G53370, AT1G24170, AT3G54420, AT1G59870, AT1G65610, AT2G44570, AT4G23560, AT1…
GO:0046777	protein autophosphorylation	-	3.51915e-07	31	2507	138	29802	0	0	AT4G08500, AT2G17290, AT4G09570, AT1G70520, AT2G17520, AT5G04870, AT4G08920, AT4G23650, AT3G51550, AT2G39660, AT1G16670, AT4G00720, AT1G08650, AT4G02630, AT3G59700, AT4G18710, AT2G30040, AT1G11350, AT3G45410, AT5G58350, AT1G16130, AT5G54380, AT3G57530, AT3G24550, AT1G18890, AT4G32300, AT1G76040, AT4G28490, AT4G35310, AT1G65790, AT5G38210
GO:0018958	phenol-containing compound metabolic process	-	3.64725e-07	16	2507	45	29802	0	0	AT1G10170, AT4G23690, AT3G48720, AT2G43820, AT1G73805, AT3G52430, AT4G10500, AT2G41010, AT4G37150, AT1G71030, AT4G39030, AT2G23600, AT1G53130, AT5G33340, AT5G03320, AT1G29690
GO:0042430	indole-containing compound metabolic process	-	4.06133e-07	24	2507	92	29802	0	0	AT4G30530, AT5G44070, AT2G24180, AT1G21120, AT2G38470, AT2G30770, AT2G04400, AT1G05680, AT3G52430, AT5G36220, AT2G44490, AT4G37430, AT1G18570, AT4G34180, AT3G45640, AT1G16400, AT1G59870, AT5G67310, AT4G27260, AT3G44300, AT1G16410, AT4G37400, AT3G26830, AT2G40000
GO:0051187	cofactor catabolic process	-	5.62369e-07	28	2507	120	29802	0.0002	0.02	AT2G41480, AT3G44880, AT4G11910, AT4G36430, AT3G27820, AT5G58400, AT4G39650, AT5G19880, AT4G22920, AT4G33420, AT5G26220, AT3G21770, AT5G06720, AT4G08780, AT1G20780, AT5G42180, AT2G38380, AT5G64120, AT4G21960, AT3G17070, AT1G58300, AT2G18980, AT5G64110, AT3G28200, AT3G49120, AT3G04060, AT5G35750, AT1G20630
GO:0031347	regulation of defense response	-	5.6909e-07	44	2507	238	29802	0.0002	0.02	AT5G52810, AT1G07000, AT4G23810, AT4G08920, AT3G52430, AT4G19530, AT1G64280, AT1G44830, AT3G25020, AT3G27960, AT5G13190, AT5G39610, AT5G48380, AT4G39030, AT5G23570, AT3G56400, AT3G49120, AT1G51940, AT5G03320, AT3G05360, AT1G30460, AT3G22400, AT3G25882, AT3G52400, AT1G17600, AT3G01080, AT2G31880, AT4G26750, AT1G73805, AT5G05190, AT2G39660, AT5G14930, AT3G07780, AT5G13320, AT1G59870, AT3G59700, AT2…
GO:0006793	phosphorus metabolic process	-	5.89534e-07	220	2507	1902	29802	0.0002	0.02	AT3G19420, AT3G03530, AT1G51790, AT5G66790, AT1G51660, AT1G54130, AT1G63500, AT5G66880, AT1G21270, AT1G72760, AT1G66150, AT2G13790, AT3G01820, AT1G35710, AT5G01820, AT5G47850, AT5G46330, AT2G24360, AT3G17420, AT4G33920, AT5G38240, AT3G23750, AT1G21250, AT2G05940, AT1G63700, AT4G11900, AT3G17790, AT1G70530, AT3G16990, AT4G23160, AT5G01550, AT3G14050, AT1G56120, AT2G23200, AT1G71100, AT3G51550, AT3…
GO:0080167	response to karrikin	-	6.86754e-07	29	2507	128	29802	0.0002	0.02	AT1G61800, AT1G33560, AT5G57710, AT5G66920, AT5G51550, AT1G61890, AT2G44460, AT1G71100, AT4G27280, AT1G66390, AT1G05680, AT5G62680, AT1G06520, AT3G11600, AT5G18470, AT2G40080, AT3G02910, AT1G22770, AT2G47930, AT4G27030, AT2G16660, AT5G64620, AT3G44720, AT1G33590, AT5G51810, AT2G36080, AT3G43800, AT4G37470, AT2G47730
GO:0009404	toxin metabolic process	-	7.69788e-07	20	2507	70	29802	0.0002	0.02	AT4G30530, AT2G30860, AT1G69930, AT2G29460, AT2G38470, AT2G30770, AT3G52430, AT3G45640, AT2G30870, AT1G53680, AT4G27260, AT4G02520, AT1G59700, AT2G29470, AT2G02930, AT5G43780, AT3G22890, AT3G43800, AT3G26830, AT2G47730
GO:0035690	cellular response to drug	-	9.36396e-07	27	2507	116	29802	0.0002	0.02	AT5G46350, AT1G30460, AT2G32800, AT3G52400, AT5G55620, AT1G05680, AT4G08920, AT3G50930, AT3G52430, AT5G05190, AT1G62380, AT1G64280, AT2G33580, AT5G22570, AT1G44830, AT5G67300, AT5G13320, AT3G15356, AT2G04450, AT3G53280, AT3G01420, AT3G56400, AT4G16890, AT5G04950, AT1G53130, AT1G49820, AT1G22070
GO:0001666	response to hypoxia	-	9.84067e-07	19	2507	65	29802	0.0002	0.02	AT3G28910, AT5G57510, AT4G19520, AT5G54960, AT5G27760, AT5G25250, AT3G52430, AT1G17290, AT1G64280, AT5G63790, AT1G57630, AT5G13320, AT2G26560, AT1G77120, AT2G16060, AT1G26380, AT3G20770, AT4G31970, AT2G34390
GO:0036293	response to decreased oxygen levels	-	9.87313e-07	20	2507	71	29802	0.0002	0.02	AT3G28910, AT5G57510, AT4G19520, AT5G54960, AT5G27760, AT5G25250, AT3G52430, AT1G17290, AT1G64280, AT5G63790, AT1G57630, AT5G13320, AT2G26560, AT1G77120, AT2G16060, AT1G26380, AT2G47520, AT3G20770, AT4G31970, AT2G34390
GO:0033554	cellular response to stress	-	1.15723e-06	119	2507	914	29802	0.0002	0.02	AT5G45380, AT3G28910, AT3G07980, AT4G19520, AT3G61580, AT5G55620, AT2G30250, AT1G51660, AT1G77510, AT4G08930, AT1G29340, AT4G28270, AT5G62540, AT2G44490, AT2G41090, AT1G55920, AT1G57630, AT3G45640, AT1G03060, AT5G13080, AT2G26560, AT5G46330, AT4G27030, AT1G21910, AT5G13190, AT1G33240, AT5G50260, AT3G49620, AT1G62300, AT1G31170, AT1G26800, AT5G04950, AT1G09100, AT1G29690, AT1G63700, AT1G30460, AT4…
GO:0070482	response to oxygen levels	-	1.25947e-06	20	2507	72	29802	0.0002	0.02	AT3G28910, AT5G57510, AT4G19520, AT5G54960, AT5G27760, AT5G25250, AT3G52430, AT1G17290, AT1G64280, AT5G63790, AT1G57630, AT5G13320, AT2G26560, AT1G77120, AT2G16060, AT1G26380, AT2G47520, AT3G20770, AT4G31970, AT2G34390
GO:0009056	catabolic process	-	1.54809e-06	176	2507	1480	29802	0.0004	0.04	AT3G03530, AT5G10760, AT1G22740, AT4G28270, AT1G15670, AT2G40370, AT3G17000, AT1G53680, AT2G43570, AT1G75900, AT2G26560, AT3G13330, AT5G25350, AT5G50260, AT3G17070, AT5G36160, AT5G33340, AT5G48180, AT2G40000, AT3G44880, AT3G09220, AT1G69930, AT3G03310, AT5G22250, AT4G02330, AT2G43620, AT4G16820, AT3G05200, AT3G59010, AT4G32810, AT1G17290, AT5G53370, AT3G54420, AT1G59870, AT1G70320, AT4G17090, AT2…
GO:0048518	positive regulation of biological process	-	1.68542e-06	124	2507	969	29802	0.0004	0.04	AT2G41180, AT3G07980, AT4G09570, AT5G52810, AT1G08910, AT4G23810, AT1G51660, AT3G58680, AT5G66880, AT5G04410, AT1G22740, AT1G73870, AT3G10500, AT2G40080, AT5G58070, AT2G23430, AT1G21910, AT5G61590, AT4G27260, AT3G56400, AT3G49120, AT1G53130, AT1G09100, AT2G36270, AT5G03320, AT1G63700, AT3G58120, AT1G30460, AT5G20150, AT2G17520, AT5G61600, AT2G38340, AT3G61890, AT2G43820, AT3G63010, AT5G56170, AT1…
GO:0006464	cellular protein modification process	-	2.00687e-06	233	2507	2069	29802	0.0004	0.04	AT3G19420, AT3G11110, AT4G26120, AT5G66790, AT1G51660, AT1G63500, AT5G66880, AT1G21270, AT1G66150, AT2G13790, AT1G35710, AT5G01820, AT3G17000, AT5G19080, AT5G47850, AT5G46330, AT5G25350, AT2G24360, AT3G17420, AT4G33920, AT3G23750, AT1G21250, AT2G05940, AT1G63700, AT4G11900, AT1G70530, AT4G23160, AT5G01550, AT4G02390, AT3G19380, AT2G23200, AT3G05200, AT3G51550, AT2G33580, AT3G08760, AT5G02760, AT5…
GO:0036211	protein modification process	-	2.00687e-06	233	2507	2069	29802	0.0004	0.04	AT3G19420, AT3G11110, AT4G26120, AT5G66790, AT1G51660, AT1G63500, AT5G66880, AT1G21270, AT1G66150, AT2G13790, AT1G35710, AT5G01820, AT3G17000, AT5G19080, AT5G47850, AT5G46330, AT5G25350, AT2G24360, AT3G17420, AT4G33920, AT3G23750, AT1G21250, AT2G05940, AT1G63700, AT4G11900, AT1G70530, AT4G23160, AT5G01550, AT4G02390, AT3G19380, AT2G23200, AT3G05200, AT3G51550, AT2G33580, AT3G08760, AT5G02760, AT5…
GO:0009409	response to cold	-	2.02107e-06	61	2507	391	29802	0.0004	0.04	AT3G50970, AT5G57560, AT3G61580, AT3G08730, AT5G43760, AT2G30250, AT1G25450, AT5G17890, AT4G03430, AT4G38840, AT2G38470, AT5G58670, AT1G16670, AT4G34150, AT1G55920, AT3G45640, AT2G40880, AT3G08720, AT5G58070, AT1G22770, AT1G77120, AT3G14210, AT1G21910, AT3G11410, AT5G16910, AT3G17390, AT5G35750, AT3G02130, AT5G02500, AT3G50260, AT4G08500, AT1G78080, AT1G27730, AT5G37770, AT5G40010, AT2G25930, AT4…
GO:1901701	cellular response to oxygen-containing compound	-	2.31672e-06	94	2507	690	29802	0.0004	0.04	AT3G60320, AT1G69260, AT4G09570, AT5G55620, AT1G24625, AT1G54160, AT5G05440, AT1G63500, AT5G66880, AT1G72260, AT2G13790, AT4G23650, AT3G45640, AT2G42580, AT1G33240, AT5G51810, AT3G56400, AT3G20770, AT5G04950, AT1G53130, AT4G35310, AT1G09100, AT2G36270, AT1G30460, AT2G17290, AT2G14900, AT2G38340, AT3G63010, AT5G01550, AT1G56650, AT3G53600, AT1G62810, AT3G50930, AT3G51550, AT4G30270, AT2G44080, AT2…
GO:0017144	drug metabolic process	-	2.6941e-06	89	2507	646	29802	0.0004	0.04	AT3G54920, AT1G36370, AT3G27820, AT3G28340, AT3G48720, AT1G09240, AT2G43570, AT1G70090, AT4G37150, AT3G14130, AT3G17070, AT5G36160, AT5G33290, AT4G39030, AT5G04950, AT3G49120, AT4G28490, AT5G33340, AT1G53130, AT5G03320, AT1G29690, AT2G41480, ATMG01360, AT5G60540, AT3G16990, AT2G43820, AT4G02330, AT3G49220, AT1G62810, AT2G43620, AT1G73805, AT3G59010, AT5G53370, AT1G24170, AT3G54420, AT1G56430, AT2…
GO:1901657	glycosyl compound metabolic process	-	3.14661e-06	43	2507	245	29802	0.0006	0.06	AT4G30530, AT5G44070, AT1G24625, AT1G54130, AT1G61730, AT2G43100, AT2G44490, AT4G37430, AT4G03070, AT1G18590, AT3G14210, AT3G03640, AT5G61590, AT5G54060, AT5G24540, AT1G16410, AT3G44320, AT4G22570, AT2G25450, AT2G16570, AT4G37400, AT5G48180, AT3G19710, AT1G21120, AT1G26560, AT4G30550, AT2G25630, AT3G14050, AT2G44460, AT1G71100, AT5G36220, AT1G18570, AT5G63790, AT3G58990, AT1G74100, AT1G16400, AT1…
GO:0009266	response to temperature stimulus	-	3.18498e-06	81	2507	575	29802	0.0006	0.06	AT3G61580, AT2G30250, AT1G25450, AT5G17890, AT4G34150, AT5G51440, AT1G55920, AT4G38580, AT3G45640, AT1G53540, AT2G40880, AT5G58070, AT1G21910, AT5G16910, AT3G50260, AT4G08500, AT1G78080, AT1G27730, AT2G38340, AT5G22060, AT4G02330, AT1G79350, AT5G44610, AT2G28900, AT5G20230, AT1G80820, AT2G45660, AT2G40340, AT5G04530, AT3G49530, AT4G17090, AT3G57260, AT4G02520, AT5G13330, AT3G22370, AT5G56010, AT5…
GO:0009627	systemic acquired resistance	-	3.59945e-06	21	2507	83	29802	0.0006	0.06	AT3G04720, AT5G52810, AT3G25882, AT5G10760, AT1G29660, AT4G08920, AT1G73805, AT3G52430, AT1G64280, AT5G13320, AT2G43570, AT4G37150, AT1G59870, AT1G75040, AT3G57260, AT3G56400, AT4G16890, AT3G01420, AT2G18660, AT1G22070, AT3G26830
GO:0042743	hydrogen peroxide metabolic process	-	3.69938e-06	25	2507	110	29802	0.0006	0.06	AT2G41480, AT4G36430, AT3G27820, AT1G10170, AT5G58400, AT5G19880, AT4G33420, AT4G08920, AT3G52430, AT3G21770, AT5G06720, AT4G08780, AT5G42180, AT3G14130, AT2G38380, AT5G64120, AT4G21960, AT5G10530, AT3G17070, AT2G18980, AT5G64110, AT3G28200, AT3G49120, AT5G33340, AT1G20630
GO:0009816	defense response to bacterium, incompatible interaction	-	4.37564e-06	16	2507	53	29802	0.0006	0.06	AT3G44880, AT4G11650, AT2G17520, AT4G23810, AT5G51700, AT3G05200, AT3G52430, AT2G34690, AT5G13320, AT1G55020, AT5G06320, AT5G46180, AT4G16890, AT4G11850, AT4G23190, AT2G40000
GO:0009615	response to virus	-	4.78311e-06	22	2507	91	29802	0.0006	0.06	AT1G31290, AT5G46350, AT3G04720, AT3G12580, AT3G22640, AT3G61890, AT3G51440, AT3G49500, AT5G19880, AT5G02490, AT5G44870, AT5G14930, AT2G43570, AT2G26560, AT3G11660, AT1G75040, AT3G20250, AT5G06320, AT5G23570, AT1G31280, AT5G02500, AT1G21250
GO:0009611	response to wounding	-	5.53218e-06	39	2507	218	29802	0.0006	0.06	AT1G72920, AT2G26690, AT1G73260, AT3G44550, AT1G64280, AT4G21440, AT3G45640, AT1G44830, AT2G47800, AT5G08790, AT3G29035, AT5G06320, AT1G73080, AT3G12500, AT3G19710, AT4G32940, AT4G08500, AT1G78080, AT1G27730, AT5G14780, AT2G32800, AT3G51440, AT3G14050, AT5G53890, AT5G20230, AT2G28900, AT5G43570, AT3G44260, AT1G01470, AT3G54420, AT1G74100, AT1G55020, AT2G02220, AT3G15356, AT1G32920, AT3G24550, AT1…
GO:0042737	drug catabolic process	-	7.68038e-06	40	2507	229	29802	0.0006	0.06	AT5G49180, AT3G54920, AT3G27820, AT2G45220, AT4G01700, AT5G58400, AT5G19880, AT4G33420, AT4G10500, AT3G21770, AT2G43570, AT5G06720, AT3G17070, AT1G68765, AT5G36160, AT3G49120, AT4G28490, AT3G12500, AT2G41480, AT4G36430, AT2G43590, AT4G02330, AT3G49220, AT2G43620, AT3G59010, AT5G53370, AT3G54420, AT4G08780, AT5G42180, AT2G38380, AT3G10720, AT5G64120, AT4G21960, AT2G18980, AT3G28200, AT5G64110, AT2…
GO:0048583	regulation of response to stimulus	-	8.37833e-06	85	2507	627	29802	0.0007	0.08	AT4G09570, AT5G52810, AT4G23810, AT1G24625, AT1G19770, AT1G51660, AT5G66880, AT1G15670, AT3G45640, AT5G13080, AT5G58070, AT2G47000, AT3G27960, AT5G13190, AT5G25350, AT4G39030, AT5G23570, AT3G56400, AT3G49120, AT1G78310, AT5G03320, AT1G30460, AT5G20150, AT3G25882, AT3G63010, AT3G01080, AT1G17600, AT4G26750, AT1G73805, AT3G51550, AT5G14930, AT3G23150, AT3G49530, AT5G58430, AT1G59870, AT3G59700, AT4…
GO:0048584	positive regulation of response to stimulus	-	1.07196e-05	39	2507	224	29802	0.0007	0.08	AT5G46350, AT4G09570, AT5G52810, AT1G07000, AT4G03430, AT1G51660, AT5G66880, AT4G08920, AT3G52430, AT4G19530, AT3G05120, AT5G58070, AT1G22770, AT1G77120, AT5G39610, AT3G56400, AT3G49120, AT1G51940, AT5G03320, AT3G05360, AT1G30460, AT3G50060, AT5G20150, AT3G63010, AT3G01650, AT2G31880, AT4G26750, AT1G73805, AT2G39660, AT5G14930, AT5G67300, AT3G49530, AT5G58430, AT5G13320, AT2G04450, AT2G26300, AT5…
GO:0071229	cellular response to acid chemical	-	1.21537e-05	74	2507	531	29802	0.0007	0.08	AT3G60320, AT1G69260, AT4G09570, AT1G24625, AT1G54160, AT5G05440, AT5G66880, AT1G72260, AT4G23650, AT3G45640, AT1G33240, AT5G51810, AT3G56400, AT1G53130, AT4G35310, AT2G36270, AT1G30460, AT2G17290, AT2G14900, AT2G38340, AT3G63010, AT5G01550, AT1G56650, AT3G53600, AT1G62810, AT3G50930, AT3G51550, AT4G30270, AT2G40340, AT5G22570, AT5G58430, AT1G59870, AT3G15356, AT2G26300, AT3G01420, AT1G76040, AT1…
GO:0044248	cellular catabolic process	-	1.27599e-05	148	2507	1249	29802	0.0007	0.08	AT3G03530, AT1G22740, AT4G28270, AT1G15670, AT2G40370, AT3G17000, AT1G53680, AT2G43570, AT3G13330, AT5G25350, AT5G50260, AT3G17070, AT5G36160, AT5G48180, AT2G40000, AT3G44880, AT3G09220, AT1G69930, AT5G22250, AT4G02330, AT2G43620, AT3G05200, AT3G59010, AT4G32810, AT1G17290, AT5G53370, AT3G54420, AT1G59870, AT1G70320, AT4G17090, AT2G44570, AT1G02310, AT3G04060, AT2G47730, AT2G17120, AT5G49180, AT2…
GO:0005976	polysaccharide metabolic process	-	1.49081e-05	63	2507	434	29802	0.0007	0.08	AT3G23730, AT5G49180, AT3G54920, AT5G57560, AT2G45220, AT3G28340, AT5G47780, AT4G30790, AT1G70230, AT2G28110, AT4G24000, AT2G32610, AT4G30290, AT5G57550, AT5G64740, AT2G01850, AT5G09870, AT1G44830, AT3G50760, AT2G43570, AT1G70090, AT4G30280, AT3G59100, AT1G10550, AT4G26690, AT1G68765, AT5G33290, AT2G32530, AT3G58790, AT5G16910, AT4G28490, AT3G12500, AT4G02280, AT1G77130, AT2G43590, AT3G29810, AT4…
GO:0010941	regulation of cell death	-	2.08984e-05	18	2507	72	29802	0.0007	0.08	AT3G50260, AT5G10380, AT1G30460, AT5G13320, AT3G57330, AT3G52400, AT5G10530, AT5G13190, AT5G39610, AT5G48380, AT2G34770, AT4G19700, AT2G31880, AT3G52430, AT1G53130, AT2G13790, AT4G39400, AT4G34180
GO:0055114	oxidation-reduction process	-	2.45145e-05	165	2507	1438	29802	0.0007	0.08	AT5G25120, AT1G77510, AT2G30840, AT3G26170, AT2G30770, AT3G20140, AT1G12200, AT4G37430, AT2G40370, AT4G32170, AT4G13010, AT3G14130, AT3G49620, AT3G17070, AT1G31170, AT1G72680, AT5G51480, AT3G44880, AT3G26200, AT1G50560, AT3G09220, AT3G17790, AT1G13110, AT3G26320, AT4G12290, AT1G80820, AT4G32810, AT3G44560, AT1G69640, AT3G02610, AT1G04350, AT5G39950, AT5G67220, AT5G35735, AT3G26280, AT3G22370, AT1…
GO:0072593	reactive oxygen species metabolic process	-	2.64337e-05	32	2507	176	29802	0.0007	0.08	AT3G27820, AT1G10170, AT5G58400, AT5G19880, AT1G77760, AT4G33420, AT4G08920, AT3G52430, AT3G10500, AT3G21770, AT5G06720, AT3G14130, AT3G17070, AT3G49120, AT5G33340, AT2G41480, AT4G36430, AT5G37770, AT1G62810, AT1G56650, AT4G08780, AT5G42180, AT2G38380, AT5G64120, AT5G10530, AT4G21960, AT2G26300, AT2G18980, AT1G37130, AT3G28200, AT5G64110, AT1G20630
GO:0010120	camalexin biosynthetic process	-	3.21731e-05	7	2507	13	29802	0.0007	0.08	AT3G45640, AT4G30530, AT2G38470, AT2G30770, AT3G52430, AT3G26830, AT4G27260
GO:0052317	camalexin metabolic process	-	3.21731e-05	7	2507	13	29802	0.0007	0.08	AT3G45640, AT4G30530, AT2G38470, AT2G30770, AT3G52430, AT3G26830, AT4G27260
GO:0043412	macromolecule modification	-	3.7153e-05	263	2507	2478	29802	0.0007	0.08	AT3G11110, AT4G26120, AT1G63500, AT3G17000, AT5G66562, AT5G46330, AT5G25350, AT2G24360, AT3G17420, AT4G33920, AT1G21250, AT2G05940, AT1G70530, AT5G01550, AT1G19376, AT4G02390, AT3G19380, AT2G23200, AT3G05200, AT3G51550, AT5G22800, AT3G08760, AT5G02760, AT1G78100, AT2G34420, AT1G70320, AT1G11350, AT4G29050, AT5G39020, AT3G24550, AT4G03295, AT5G42300, AT3G28450, AT1G34420, AT5G38210, AT3G11460, AT1…
GO:0009987	cellular process	-	3.76105e-05	1176	2507	12854	29802	0.0007	0.08	AT3G05660, AT4G26120, AT1G30755, AT1G03060, AT5G66562, AT2G28510, AT2G26560, AT5G51070, AT5G46450, AT3G17070, AT2G24360, AT3G44300, AT3G17420, AT4G33920, AT5G36160, AT3G44370, AT1G72680, AT2G36270, AT1G21250, AT2G40000, AT3G18820, AT1G48920, AT3G17790, AT1G10120, AT2G23200, AT2G43620, AT3G05200, AT2G44080, AT1G59870, AT4G03295, AT5G44790, AT1G34420, AT3G04060, AT5G45250, AT1G22070, AT3G11460, AT2…
GO:0006820	anion transport	-	5.33001e-05	46	2507	300	29802	0.0011	0.14	AT5G24030, AT3G60320, AT5G44070, AT1G78610, AT5G65990, AT4G39650, AT5G12170, AT4G08920, AT3G01970, AT4G23650, AT5G52050, AT5G62680, AT2G32830, AT2G38530, AT3G19553, AT3G16180, AT5G46330, AT3G56200, AT1G80760, AT4G29460, AT3G45650, AT1G69870, AT2G34390, AT3G47960, AT1G61800, AT2G37460, AT2G17290, AT4G08300, AT1G35350, AT2G38940, AT1G67640, AT2G22500, AT1G26730, AT1G53470, AT5G49660, AT4G24570, AT1…
GO:0009403	toxin biosynthetic process	-	5.70736e-05	9	2507	23	29802	0.0011	0.14	AT3G45640, AT4G30530, AT4G27260, AT2G38470, AT5G43780, AT2G30770, AT3G22890, AT3G52430, AT3G26830
GO:0010337	regulation of salicylic acid metabolic process	-	5.9658e-05	7	2507	14	29802	0.0013	0.16	AT2G41010, AT1G73805, AT3G52430, AT5G33340, AT1G53130, AT5G03320, AT1G29690
GO:0006857	oligopeptide transport	-	6.3539e-05	17	2507	71	29802	0.0013	0.16	AT1G62200, AT4G24120, AT3G53960, AT4G21680, AT1G72120, AT2G26690, AT4G39650, AT5G12170, AT3G45660, AT5G62680, AT3G16180, AT1G22570, AT3G45650, AT1G69870, AT4G16370, AT3G54140, AT3G47960
GO:0015698	inorganic anion transport	-	7.10369e-05	22	2507	107	29802	0.0013	0.16	AT5G24030, AT3G60320, AT5G44070, AT1G35350, AT2G38940, AT3G01970, AT2G32830, AT2G22500, AT1G26730, AT5G49660, AT3G16180, AT4G24570, AT1G80760, AT3G45650, AT1G72180, AT1G69480, AT1G80310, AT1G69870, AT5G09470, AT5G40890, AT2G03240, AT1G62280
GO:0071446	cellular response to salicylic acid stimulus	-	7.67189e-05	17	2507	72	29802	0.0013	0.16	AT1G30460, AT2G32800, AT3G52400, AT3G50930, AT3G52430, AT5G05190, AT1G64280, AT1G44830, AT5G22570, AT5G67300, AT5G13320, AT2G04450, AT3G56400, AT4G16890, AT3G01420, AT1G53130, AT1G22070
GO:0000302	response to reactive oxygen species	-	0.000102356	30	2507	172	29802	0.0014	0.18	AT3G28580, AT3G10985, AT5G46350, AT5G42380, AT3G12580, AT3G17790, AT1G70520, AT4G23810, AT5G37770, AT5G55620, AT3G23400, AT1G73260, AT1G56650, AT1G05680, AT4G08920, AT1G17870, AT1G62380, AT1G22770, AT1G77120, AT3G29035, AT4G17490, AT5G39610, AT3G53280, AT4G18880, AT3G01420, AT5G04950, AT1G53130, AT1G49820, AT3G10930, AT1G20630
GO:0006026	aminoglycan catabolic process	-	0.00010372	7	2507	15	29802	0.0014	0.18	AT3G54420, AT2G43570, AT2G43620, AT2G43590, AT3G12500, AT4G19810, AT4G01700
GO:0006030	chitin metabolic process	-	0.00010372	7	2507	15	29802	0.0014	0.18	AT3G54420, AT2G43570, AT2G43620, AT2G43590, AT3G12500, AT4G19810, AT4G01700
GO:0006032	chitin catabolic process	-	0.00010372	7	2507	15	29802	0.0014	0.18	AT3G54420, AT2G43570, AT2G43620, AT2G43590, AT3G12500, AT4G19810, AT4G01700
GO:0009700	indole phytoalexin biosynthetic process	-	0.00010372	7	2507	15	29802	0.0014	0.18	AT3G45640, AT4G30530, AT2G38470, AT2G30770, AT3G52430, AT3G26830, AT4G27260
GO:0046217	indole phytoalexin metabolic process	-	0.00010372	7	2507	15	29802	0.0014	0.18	AT3G45640, AT4G30530, AT2G38470, AT2G30770, AT3G52430, AT3G26830, AT4G27260
GO:0046348	amino sugar catabolic process	-	0.00010372	7	2507	15	29802	0.0013	0.18	AT3G54420, AT2G43570, AT2G43620, AT2G43590, AT3G12500, AT4G19810, AT4G01700
GO:0052314	phytoalexin metabolic process	-	0.00010372	7	2507	15	29802	0.0013	0.18	AT3G45640, AT4G30530, AT2G38470, AT2G30770, AT3G52430, AT3G26830, AT4G27260
GO:0052315	phytoalexin biosynthetic process	-	0.00010372	7	2507	15	29802	0.0013	0.18	AT3G45640, AT4G30530, AT2G38470, AT2G30770, AT3G52430, AT3G26830, AT4G27260
GO:1901072	glucosamine-containing compound catabolic process	-	0.00010372	7	2507	15	29802	0.0013	0.18	AT3G54420, AT2G43570, AT2G43620, AT2G43590, AT3G12500, AT4G19810, AT4G01700
GO:0042744	hydrogen peroxide catabolic process	-	0.00010918	19	2507	88	29802	0.0013	0.18	AT2G41480, AT4G36430, AT3G27820, AT5G58400, AT5G19880, AT4G33420, AT3G21770, AT4G08780, AT5G06720, AT5G42180, AT2G38380, AT5G64120, AT4G21960, AT3G17070, AT2G18980, AT3G28200, AT5G64110, AT3G49120, AT1G20630
GO:0051193	regulation of cofactor metabolic process	-	0.000119264	13	2507	48	29802	0.0013	0.18	AT4G11910, AT1G20780, AT1G10170, AT5G10530, AT5G50920, AT4G08920, AT3G52430, AT2G42810, AT5G33340, AT3G04060, AT5G35750, AT2G41090, AT5G44190
GO:0009624	response to nematode	-	0.000156568	17	2507	76	29802	0.0013	0.18	AT1G61800, AT4G18210, AT3G10985, AT4G21480, AT3G51860, AT1G73260, AT3G17700, AT5G27350, AT2G01340, AT5G38030, AT5G64840, AT5G52450, AT2G47800, AT1G58360, AT4G39030, AT3G27400, AT3G60160
GO:0002229	defense response to oomycetes	-	0.000158404	12	2507	43	29802	0.0013	0.18	AT4G10500, AT5G14930, AT1G07000, AT3G59700, AT3G25020, AT4G02420, AT5G10530, AT5G12170, AT1G73805, AT1G56510, AT5G24660, AT5G60270
GO:0002238	response to molecule of fungal origin	-	0.000170993	7	2507	16	29802	0.0013	0.18	AT3G10985, AT1G73260, AT5G10380, AT4G27320, AT1G07000, AT3G25020, AT3G05360
GO:0031349	positive regulation of defense response	-	0.000174345	19	2507	91	29802	0.0013	0.18	AT1G30460, AT5G52810, AT1G07000, AT2G31880, AT4G08920, AT4G26750, AT1G73805, AT3G52430, AT4G19530, AT2G39660, AT5G14930, AT5G13320, AT5G39610, AT5G47220, AT3G56400, AT3G49120, AT5G45250, AT5G03320, AT3G05360
GO:0032101	regulation of response to external stimulus	-	0.000181316	18	2507	84	29802	0.0012	0.18	AT5G52810, AT1G07000, AT5G20150, AT3G25882, AT4G08920, AT4G26750, AT1G73805, AT3G52430, AT5G05190, AT1G64280, AT5G14930, AT5G13080, AT5G13320, AT3G59700, AT3G25020, AT5G23570, AT3G28450, AT3G26830
GO:0009697	salicylic acid biosynthetic process	-	0.000208448	6	2507	12	29802	0.0014	0.2	AT4G39030, AT1G73805, AT3G52430, AT1G53130, AT1G10170, AT5G03320
GO:2000008	regulation of protein localization to cell surface	-	0.000233046	4	2507	5	29802	0.0016	0.24	AT5G64720, AT1G76750, AT2G21740, AT2G21750
GO:0060548	negative regulation of cell death	-	0.000240219	9	2507	27	29802	0.0016	0.24	AT3G57330, AT3G52400, AT5G13190, AT5G48380, AT4G19700, AT2G34770, AT2G13790, AT4G39400, AT4G34180
GO:0044272	sulfur compound biosynthetic process	-	0.000247619	28	2507	164	29802	0.0016	0.24	AT4G30530, AT3G22460, AT3G16990, AT2G38470, AT2G30770, AT3G52430, AT2G43100, AT1G18570, AT4G03070, AT1G55920, AT3G58990, AT4G21990, AT1G74100, AT3G45640, AT1G16400, AT1G18590, AT5G01220, AT4G27260, AT1G16410, AT2G25450, AT1G04770, AT5G43780, AT3G22890, AT1G49820, AT3G17390, AT3G19710, AT5G23010, AT3G26830
GO:0006810	transport	-	0.000264677	240	2507	2305	29802	0.0017	0.26	AT5G24030, AT3G60320, AT1G78610, AT4G39990, AT1G09240, AT1G22740, AT4G17170, AT3G09520, AT1G28010, AT5G62680, AT2G31680, AT4G38580, AT1G03060, AT5G46330, AT1G20350, AT4G39890, AT1G69870, AT5G63420, AT5G04950, AT2G20780, AT5G59420, AT3G14270, AT1G61800, AT4G18210, AT4G21480, AT3G18820, AT2G37460, AT5G61210, AT4G08300, AT5G50380, AT1G11890, AT1G27950, AT1G76970, AT1G28230, AT5G20230, AT5G60800, AT4…
GO:1901071	glucosamine-containing compound metabolic process	-	0.000269596	7	2507	17	29802	0.002	0.3	AT3G54420, AT2G43570, AT2G43620, AT2G43590, AT3G12500, AT4G19810, AT4G01700
GO:0045088	regulation of innate immune response	-	0.000304377	21	2507	110	29802	0.002	0.3	AT1G30460, AT5G52810, AT3G25882, AT3G52400, AT1G17600, AT4G08920, AT1G73805, AT4G19530, AT2G39660, AT1G64280, AT1G44830, AT5G13320, AT5G13190, AT5G39610, AT5G47220, AT3G56400, AT3G49120, AT5G45250, AT5G03320, AT3G26830, AT3G05360
GO:0008152	metabolic process	-	0.000308068	1093	2507	12027	29802	0.002	0.3	AT4G26120, AT4G16190, AT5G16010, AT1G30755, AT3G20140, AT5G66562, AT2G28510, AT2G26560, AT5G51070, AT3G17070, AT2G24360, AT3G44300, AT3G17420, AT4G33920, AT5G36160, AT1G72680, AT2G36270, AT4G23070, AT1G21250, AT2G40000, AT1G48920, AT3G17790, AT1G32950, AT1G10120, AT2G23200, AT2G47390, AT2G43620, AT3G05200, AT1G59870, AT4G03295, AT5G49730, AT1G34420, AT3G04060, AT1G22070, AT3G11460, AT2G35770, AT1…
GO:0042343	indole glucosinolate metabolic process	-	0.000327719	9	2507	28	29802	0.0024	0.36	AT5G44070, AT1G59870, AT1G21120, AT5G67310, AT5G36220, AT4G37400, AT4G37430, AT2G44490, AT1G18570
GO:0071456	cellular response to hypoxia	-	0.000327719	9	2507	28	29802	0.0023	0.36	AT5G13320, AT2G26560, AT1G77120, AT5G57510, AT4G19520, AT1G26380, AT5G25250, AT4G31970, AT1G57630
GO:0051179	localization	-	0.000333082	251	2507	2433	29802	0.0025	0.38	AT5G24030, AT3G60320, AT1G78610, AT4G39990, AT1G09240, AT1G22740, AT4G17170, AT3G09520, AT1G28010, AT5G62680, AT2G31680, AT4G38580, AT1G03060, AT5G46330, AT1G20350, AT4G39890, AT1G69870, AT5G63420, AT3G44370, AT5G04950, AT2G20780, AT5G59420, AT3G14270, AT1G61800, AT4G18210, AT4G21480, AT3G18820, AT2G37460, AT5G61210, AT4G08300, AT5G50380, AT1G11890, AT1G27950, AT1G76970, AT1G28230, AT5G20230, AT5…
GO:0051234	establishment of localization	-	0.00033382	241	2507	2325	29802	0.0024	0.38	AT5G24030, AT3G60320, AT1G78610, AT4G39990, AT1G09240, AT1G22740, AT4G17170, AT3G09520, AT1G28010, AT5G62680, AT2G31680, AT4G38580, AT1G03060, AT5G46330, AT1G20350, AT4G39890, AT1G69870, AT5G63420, AT3G44370, AT5G04950, AT2G20780, AT5G59420, AT3G14270, AT1G61800, AT4G18210, AT4G21480, AT3G18820, AT2G37460, AT5G61210, AT4G08300, AT5G50380, AT1G11890, AT1G27950, AT1G76970, AT1G28230, AT5G20230, AT5…
GO:0009863	salicylic acid mediated signaling pathway	-	0.000370514	15	2507	67	29802	0.0025	0.4	AT5G22570, AT1G44830, AT5G67300, AT1G30460, AT5G13320, AT2G04450, AT3G52400, AT4G16890, AT3G56400, AT3G50930, AT3G52430, AT1G53130, AT5G05190, AT1G64280, AT1G22070
GO:0044036	cell wall macromolecule metabolic process	-	0.000424182	27	2507	161	29802	0.0028	0.44	AT2G17120, AT3G23730, AT1G77130, AT5G57560, AT2G43590, AT4G01700, AT3G29810, AT1G70230, AT2G28110, AT2G43620, AT4G30290, AT5G57550, AT4G30270, AT2G01850, AT1G77630, AT3G54420, AT4G14130, AT2G43570, AT4G01750, AT4G30280, AT1G10550, AT5G22940, AT4G26690, AT1G02310, AT1G14720, AT5G65730, AT3G12500
GO:0002682	regulation of immune system process	-	0.000453322	23	2507	129	29802	0.0029	0.46	AT1G30460, AT5G52810, AT3G25882, AT3G52400, AT1G17600, AT4G08920, AT1G73805, AT4G19530, AT2G39660, AT1G64280, AT5G14930, AT1G44830, AT5G13320, AT5G13190, AT5G39610, AT5G47220, AT5G23570, AT3G56400, AT3G49120, AT5G45250, AT5G03320, AT3G26830, AT3G05360
GO:0006082	organic acid metabolic process	-	0.000466789	129	2507	1150	29802	0.0029	0.46	AT3G28910, AT1G36370, AT1G25450, AT1G61730, AT1G09240, AT2G04400, AT4G37430, AT1G55920, AT2G26560, AT3G44300, AT5G36160, AT1G69870, AT5G04950, AT5G33340, AT1G53130, AT5G48180, AT3G19710, AT4G33510, AT2G40000, AT3G25780, AT1G17290, AT5G04530, AT5G22800, AT3G02610, AT1G74100, AT1G56430, AT1G59870, AT2G26300, AT5G13330, AT4G37260, AT2G23600, AT1G06350, AT3G14440, AT5G11670, AT1G77760, AT5G37600, AT1…
GO:0010038	response to metal ion	-	0.000527127	63	2507	491	29802	0.0037	0.6	AT2G30860, AT2G27050, AT3G12580, AT5G44070, AT1G36370, AT3G51860, AT5G55620, AT5G11670, AT1G77510, AT5G12170, AT1G22990, AT1G62380, AT2G33590, AT2G40370, AT1G53680, AT2G43570, AT3G48990, AT2G26560, AT4G13554, AT1G77120, AT5G62090, AT3G44300, AT3G44320, AT3G20770, AT5G04950, AT1G49820, AT3G12500, AT3G51920, AT5G02500, AT4G24120, AT4G08500, AT4G14640, AT1G07610, AT5G14780, AT2G47190, AT3G22460, AT5…
GO:0071396	cellular response to lipid	-	0.00053513	57	2507	434	29802	0.0037	0.6	AT5G41790, AT1G69260, AT4G09570, AT1G24625, AT1G54160, AT5G05440, AT1G63500, AT5G66880, AT1G05680, AT5G58670, AT2G13790, AT4G23650, AT1G65690, AT1G62380, AT3G45640, AT3G05120, AT2G42580, AT3G11410, AT5G51810, AT1G12010, AT1G51940, AT4G35310, AT2G36270, AT5G35750, AT5G46790, AT2G17290, AT4G35230, AT3G16570, AT2G14900, AT1G23140, AT5G04870, AT2G38340, AT3G63010, AT5G01550, AT3G01650, AT1G62810, AT3…
GO:0098754	detoxification	-	0.000549421	17	2507	84	29802	0.0037	0.6	AT2G41480, AT2G30860, AT1G69930, AT2G29460, AT1G56650, AT1G22990, AT2G30870, AT1G53680, AT5G64120, AT1G59700, AT4G02520, AT2G29470, AT4G30120, AT2G02930, AT3G43800, AT1G20630, AT2G47730
GO:0016998	cell wall macromolecule catabolic process	-	0.000581914	9	2507	30	29802	0.0039	0.64	AT3G54420, AT2G17120, AT2G43570, AT2G43590, AT4G01700, AT1G02310, AT2G43620, AT3G12500, AT1G77630
GO:0036294	cellular response to decreased oxygen levels	-	0.000581914	9	2507	30	29802	0.0039	0.64	AT5G13320, AT2G26560, AT1G77120, AT5G57510, AT4G19520, AT1G26380, AT5G25250, AT4G31970, AT1G57630
GO:0071453	cellular response to oxygen levels	-	0.000581914	9	2507	30	29802	0.0039	0.64	AT5G13320, AT2G26560, AT1G77120, AT5G57510, AT4G19520, AT1G26380, AT5G25250, AT4G31970, AT1G57630
GO:0015709	thiosulfate transport	-	0.000594635	3	2507	3	29802	0.0062	1.04	AT4G24570, AT5G09470, AT2G22500
GO:0071422	succinate transmembrane transport	-	0.000594635	3	2507	3	29802	0.0062	1.04	AT4G24570, AT5G09470, AT2G22500
GO:0043436	oxoacid metabolic process	-	0.000599988	128	2507	1147	29802	0.0062	1.04	AT3G28910, AT1G36370, AT1G25450, AT1G61730, AT1G09240, AT2G04400, AT4G37430, AT1G55920, AT2G26560, AT3G44300, AT5G36160, AT1G69870, AT5G04950, AT5G33340, AT1G53130, AT5G48180, AT3G19710, AT4G33510, AT2G40000, AT3G25780, AT1G17290, AT5G04530, AT5G22800, AT3G02610, AT1G74100, AT1G56430, AT1G59870, AT2G26300, AT5G13330, AT4G37260, AT2G23600, AT1G06350, AT3G14440, AT5G11670, AT1G77760, AT5G37600, AT1…
GO:0006022	aminoglycan metabolic process	-	0.000601008	7	2507	19	29802	0.0061	1.04	AT3G54420, AT2G43570, AT2G43620, AT2G43590, AT3G12500, AT4G19810, AT4G01700
GO:0009720	detection of hormone stimulus	-	0.000652297	4	2507	6	29802	0.0073	1.24	AT4G18710, AT4G32040, AT1G62380, AT4G39400
GO:0009726	detection of endogenous stimulus	-	0.000652297	4	2507	6	29802	0.0072	1.24	AT4G18710, AT4G32040, AT1G62380, AT4G39400
GO:0010271	regulation of chlorophyll catabolic process	-	0.000652297	4	2507	6	29802	0.0072	1.24	AT4G11910, AT1G20780, AT3G04060, AT5G35750
GO:0034394	protein localization to cell surface	-	0.000652297	4	2507	6	29802	0.0071	1.24	AT5G64720, AT1G76750, AT2G21740, AT2G21750
GO:0080142	regulation of salicylic acid biosynthetic process	-	0.000652297	4	2507	6	29802	0.0071	1.24	AT1G73805, AT3G52430, AT1G53130, AT5G03320
GO:1901404	regulation of tetrapyrrole catabolic process	-	0.000652297	4	2507	6	29802	0.007	1.24	AT4G11910, AT1G20780, AT3G04060, AT5G35750
GO:0071407	cellular response to organic cyclic compound	-	0.000711106	33	2507	218	29802	0.007	1.24	AT4G03430, AT3G49500, AT1G63500, AT3G52430, AT2G13790, AT1G64280, AT1G44830, AT2G42580, AT5G23570, AT3G56400, AT1G53130, AT1G30460, AT4G35230, AT3G16570, AT2G32800, AT3G52400, AT3G50930, AT3G51550, AT5G05190, AT4G39400, AT2G44080, AT5G22570, AT5G67300, AT5G13320, AT1G59870, AT4G18710, AT2G04450, AT5G45150, AT5G54380, AT4G18890, AT4G16890, AT3G01420, AT1G22070
GO:0002252	immune effector process	-	0.000712134	15	2507	71	29802	0.007	1.24	AT1G31290, AT5G14930, AT5G46350, AT2G26560, AT3G11840, AT3G11660, AT3G20250, AT5G47220, AT3G49500, AT5G06320, AT5G23570, AT5G51700, AT1G31280, AT3G56400, AT5G44870
GO:0050776	regulation of immune response	-	0.000717179	21	2507	117	29802	0.0069	1.24	AT1G30460, AT5G52810, AT3G25882, AT3G52400, AT1G17600, AT4G08920, AT1G73805, AT4G19530, AT2G39660, AT1G64280, AT1G44830, AT5G13320, AT5G13190, AT5G39610, AT5G47220, AT3G56400, AT3G49120, AT5G45250, AT5G03320, AT3G26830, AT3G05360
GO:0043455	regulation of secondary metabolic process	-	0.000721909	12	2507	50	29802	0.007	1.26	AT5G49660, AT1G20780, AT1G68320, AT4G39410, AT4G27260, AT1G64670, AT5G20230, AT2G25450, AT1G04770, AT3G52430, AT1G15670, AT1G65690
GO:0046189	phenol-containing compound biosynthetic process	-	0.000727445	8	2507	25	29802	0.0071	1.28	AT1G10170, AT1G71030, AT4G23690, AT4G39030, AT1G53130, AT3G52430, AT1G73805, AT5G03320
GO:0042542	response to hydrogen peroxide	-	0.000735682	14	2507	64	29802	0.0073	1.32	AT5G46350, AT3G12580, AT1G22770, AT1G77120, AT3G17790, AT3G29035, AT4G23810, AT5G37770, AT5G39610, AT1G73260, AT1G05680, AT1G17870, AT3G10930, AT1G20630
GO:1901136	carbohydrate derivative catabolic process	-	0.000735682	14	2507	64	29802	0.0072	1.32	AT3G54420, AT2G43570, AT5G44070, AT1G59870, AT3G14210, AT2G43590, AT4G01700, AT2G25630, AT3G44320, AT2G43620, AT3G12500, AT5G48180, AT2G44490, AT4G19810
GO:0010359	regulation of anion channel activity	-	0.000737119	5	2507	10	29802	0.0073	1.34	AT2G17290, AT4G08920, AT5G46330, AT4G23650, AT1G62280
GO:0009625	response to insect	-	0.000759268	9	2507	31	29802	0.0072	1.34	AT3G14210, AT1G16410, AT1G73260, AT3G52430, AT1G16670, AT1G18570, AT1G64280, AT5G23010, AT3G26830
GO:0009733	response to auxin	-	0.000771766	56	2507	431	29802	0.0072	1.34	AT4G03400, AT3G28910, AT5G57560, AT5G42190, AT4G38840, AT4G03190, AT4G30290, AT1G19850, AT1G54200, AT1G04240, AT2G47000, AT2G42580, AT5G39610, AT4G27260, AT5G65510, AT1G74660, AT5G03310, AT5G13370, AT3G23030, AT4G37390, AT3G50060, AT1G28130, AT5G37770, AT2G25930, AT1G15050, AT2G21210, AT1G56650, AT4G36740, AT4G32810, AT1G22530, AT1G18570, AT5G54490, AT1G06400, AT5G50760, AT2G26740, AT5G67300, AT1…
GO:0002831	regulation of response to biotic stimulus	-	0.000783179	16	2507	79	29802	0.0073	1.36	AT5G52810, AT1G07000, AT3G25882, AT4G08920, AT4G26750, AT1G73805, AT3G52430, AT5G05190, AT1G64280, AT5G14930, AT5G13320, AT3G59700, AT3G25020, AT5G23570, AT3G28450, AT3G26830
GO:0006817	phosphate ion transport	-	0.000917704	10	2507	38	29802	0.0079	1.48	AT4G24570, AT1G35350, AT2G38940, AT1G69480, AT5G09470, AT3G01970, AT2G22500, AT2G03240, AT1G26730, AT2G32830
GO:0048522	positive regulation of cellular process	-	0.00106845	86	2507	733	29802	0.0084	1.58	AT3G07980, AT4G09570, AT1G08910, AT4G23810, AT1G51660, AT3G58680, AT5G66880, AT5G04410, AT1G22740, AT1G73870, AT3G10500, AT2G23430, AT1G21910, AT5G61590, AT4G27260, AT1G53130, AT1G09100, AT2G36270, AT1G63700, AT3G58120, AT1G30460, AT5G20150, AT2G17520, AT5G61600, AT2G38340, AT3G61890, AT3G63010, AT5G49520, AT2G45660, AT2G40340, AT5G44190, AT5G10380, AT3G49530, AT3G15120, AT5G58430, AT1G29860, AT2…
GO:0010112	regulation of systemic acquired resistance	-	0.00119391	7	2507	21	29802	0.0096	1.82	AT5G13320, AT5G52810, AT4G08920, AT1G73805, AT3G25882, AT1G64280, AT3G26830
GO:1903827	regulation of cellular protein localization	-	0.00119391	7	2507	21	29802	0.0095	1.82	AT5G64720, AT5G41790, AT1G76750, AT2G21740, AT4G18710, AT1G16670, AT2G21750
GO:0007169	transmembrane receptor protein tyrosine kinase signaling pathway	-	0.00122292	22	2507	130	29802	0.0097	1.86	AT3G47090, AT1G66830, AT3G47110, AT2G31880, AT5G53890, AT5G59660, AT1G74360, AT1G35710, AT2G23300, AT5G46330, AT2G02220, AT4G03390, AT3G02880, AT1G72180, AT1G73080, AT4G28490, AT3G28450, AT2G16250, AT1G12460, AT5G63710, AT3G02130, AT3G47570
GO:0001934	positive regulation of protein phosphorylation	-	0.0012282	11	2507	46	29802	0.0097	1.88	AT1G63700, AT3G13530, AT3G07980, AT2G30040, AT2G17520, AT4G08470, AT4G30790, AT5G67080, AT1G51660, AT1G27630, AT4G08480
GO:0042327	positive regulation of phosphorylation	-	0.0012282	11	2507	46	29802	0.0097	1.88	AT1G63700, AT3G13530, AT3G07980, AT2G30040, AT2G17520, AT4G08470, AT4G30790, AT5G67080, AT1G51660, AT1G27630, AT4G08480
GO:0031098	stress-activated protein kinase signaling cascade	-	0.00124573	9	2507	33	29802	0.0096	1.88	AT1G63700, AT3G13530, AT4G08500, AT3G07980, AT2G30040, AT4G08470, AT5G67080, AT1G51660, AT4G08480
GO:0051090	regulation of DNA binding transcription factor activity	-	0.00125786	5	2507	11	29802	0.01	1.96	AT2G41180, AT5G08330, AT3G29035, AT1G78310, AT5G39610
GO:0000272	polysaccharide catabolic process	-	0.00126355	26	2507	164	29802	0.0099	1.96	AT5G49180, AT3G54920, AT2G43590, AT2G45220, AT4G30790, AT4G02330, AT3G49220, AT2G43620, AT3G59010, AT5G53370, AT3G54420, AT2G43570, AT4G17090, AT3G10720, AT1G65610, AT5G09730, AT2G44570, AT1G68765, AT4G23560, AT1G02310, AT2G44560, AT4G28490, AT3G12500, AT2G26440, AT3G60730, AT1G71380
GO:0010942	positive regulation of cell death	-	0.00128276	8	2507	27	29802	0.0104	2.06	AT5G10380, AT1G30460, AT5G13320, AT5G10530, AT5G39610, AT2G31880, AT1G53130, AT3G52430
GO:0032103	positive regulation of response to external stimulus	-	0.00128276	8	2507	27	29802	0.0104	2.06	AT5G14930, AT5G52810, AT1G07000, AT5G20150, AT4G08920, AT4G26750, AT3G52430, AT1G73805
GO:0060341	regulation of cellular localization	-	0.00128276	8	2507	27	29802	0.0103	2.06	AT5G64720, AT5G41790, AT1G03060, AT4G18710, AT2G21740, AT1G76750, AT1G16670, AT2G21750
GO:0007167	enzyme linked receptor protein signaling pathway	-	0.00135519	22	2507	131	29802	0.0105	2.12	AT3G47090, AT1G66830, AT3G47110, AT2G31880, AT5G53890, AT5G59660, AT1G74360, AT1G35710, AT2G23300, AT5G46330, AT2G02220, AT4G03390, AT3G02880, AT1G72180, AT1G73080, AT4G28490, AT3G28450, AT2G16250, AT1G12460, AT5G63710, AT3G02130, AT3G47570
GO:0046209	nitric oxide metabolic process	-	0.00142036	4	2507	7	29802	0.0115	2.32	AT1G37130, AT1G77760, AT1G62810, AT5G37770
GO:0009407	toxin catabolic process	-	0.00148324	11	2507	47	29802	0.0118	2.4	AT2G30860, AT1G53680, AT2G30870, AT1G69930, AT2G29460, AT4G02520, AT1G59700, AT2G29470, AT2G02930, AT3G43800, AT2G47730
GO:0006787	porphyrin-containing compound catabolic process	-	0.00162492	7	2507	22	29802	0.0125	2.56	AT1G58300, AT3G44880, AT4G11910, AT1G20780, AT4G22920, AT3G04060, AT5G35750
GO:0009593	detection of chemical stimulus	-	0.00162492	7	2507	22	29802	0.0125	2.56	AT4G14640, AT4G18710, AT4G32040, AT1G62380, AT4G39400, AT3G51920, AT3G05360
GO:0033015	tetrapyrrole catabolic process	-	0.00162492	7	2507	22	29802	0.0124	2.56	AT1G58300, AT3G44880, AT4G11910, AT1G20780, AT4G22920, AT3G04060, AT5G35750
GO:0006749	glutathione metabolic process	-	0.00169542	13	2507	62	29802	0.0129	2.66	AT2G30860, AT1G53680, AT2G30870, AT1G69930, AT2G29460, AT4G02520, AT1G59700, AT2G29470, AT4G39650, AT2G02930, AT3G43800, AT2G47730, AT5G26220
GO:0010118	stomatal movement	-	0.00171284	21	2507	125	29802	0.0129	2.68	AT1G20090, AT2G17290, AT1G07000, AT4G16110, AT2G25930, AT3G49220, AT4G08920, AT4G23650, AT1G65480, AT4G32150, AT5G58430, AT4G26080, AT2G47800, AT3G59700, AT2G39050, AT3G11410, AT2G26300, AT5G44790, AT1G71010, AT5G02500, AT3G14270
GO:0010647	positive regulation of cell communication	-	0.00176902	16	2507	85	29802	0.0133	2.78	AT4G09570, AT5G20150, AT3G50060, AT3G63010, AT3G01650, AT1G51660, AT5G66880, AT3G52430, AT3G05120, AT5G58430, AT3G49530, AT5G67300, AT2G04450, AT2G26300, AT4G37260, AT1G51940
GO:0010562	positive regulation of phosphorus metabolic process	-	0.00178004	11	2507	48	29802	0.0132	2.78	AT1G63700, AT3G13530, AT3G07980, AT2G30040, AT2G17520, AT4G08470, AT4G30790, AT5G67080, AT1G51660, AT1G27630, AT4G08480
GO:0045937	positive regulation of phosphate metabolic process	-	0.00178004	11	2507	48	29802	0.0132	2.78	AT1G63700, AT3G13530, AT3G07980, AT2G30040, AT2G17520, AT4G08470, AT4G30790, AT5G67080, AT1G51660, AT1G27630, AT4G08480
GO:0071215	cellular response to abscisic acid stimulus	-	0.00181568	38	2507	276	29802	0.0136	2.88	AT5G41790, AT1G69260, AT4G09570, AT1G24625, AT1G54160, AT5G05440, AT5G66880, AT1G05680, AT5G58670, AT4G23650, AT1G65690, AT3G45640, AT3G11410, AT1G51940, AT4G35310, AT2G36270, AT5G35750, AT5G46790, AT2G17290, AT1G23140, AT5G04870, AT2G38340, AT5G01550, AT3G01650, AT1G62810, AT3G51550, AT2G40340, AT5G67300, AT4G26080, AT5G58430, AT2G41940, AT2G26300, AT3G57530, AT2G17820, AT1G18890, AT1G76040, AT3…
GO:0097306	cellular response to alcohol	-	0.00181568	38	2507	276	29802	0.0135	2.88	AT5G41790, AT1G69260, AT4G09570, AT1G24625, AT1G54160, AT5G05440, AT5G66880, AT1G05680, AT5G58670, AT4G23650, AT1G65690, AT3G45640, AT3G11410, AT1G51940, AT4G35310, AT2G36270, AT5G35750, AT5G46790, AT2G17290, AT1G23140, AT5G04870, AT2G38340, AT5G01550, AT3G01650, AT1G62810, AT3G51550, AT2G40340, AT5G67300, AT4G26080, AT5G58430, AT2G41940, AT2G26300, AT3G57530, AT2G17820, AT1G18890, AT1G76040, AT3…
GO:0005975	carbohydrate metabolic process	-	0.0018902	118	2507	1078	29802	0.0135	2.88	AT3G54920, AT3G28340, AT1G21270, AT2G32610, AT2G44490, AT2G41090, AT5G09870, AT4G39770, AT2G43570, AT1G70090, AT5G33290, AT2G32530, AT5G20280, AT2G25450, AT5G16910, AT4G28490, AT3G29810, AT3G63010, AT2G25630, AT4G27550, AT2G44460, AT1G35910, AT4G02330, AT1G71100, AT3G49220, AT2G43620, AT5G12960, AT3G59010, AT4G30270, AT5G53370, AT1G70290, AT5G35570, AT1G24170, AT3G54420, AT3G55430, AT4G16260, AT3…
GO:0048585	negative regulation of response to stimulus	-	0.00189967	29	2507	195	29802	0.0134	2.88	AT3G22400, AT3G52400, AT1G24625, AT1G19770, AT3G01650, AT3G52430, AT1G15670, AT3G51550, AT1G64280, AT3G23150, AT4G26080, AT1G59870, AT2G41940, AT3G59700, AT5G62090, AT4G18710, AT5G25350, AT2G40940, AT5G13190, AT3G11410, AT2G26300, AT5G48380, AT4G39030, AT4G37260, AT1G51940, AT3G28450, AT1G78310, AT3G10930, AT3G26090
GO:0042436	indole-containing compound catabolic process	-	0.00200744	5	2507	12	29802	0.0147	3.18	AT5G44070, AT1G59870, AT2G44490, AT2G40000, AT4G34180
GO:0051592	response to calcium ion	-	0.00200744	5	2507	12	29802	0.0147	3.18	AT4G14640, AT5G56010, AT5G37770, AT3G51860, AT3G51920
GO:0010411	xyloglucan metabolic process	-	0.00207363	12	2507	56	29802	0.0149	3.24	AT4G14130, AT3G23730, AT5G57560, AT4G30280, AT1G10550, AT1G70230, AT1G14720, AT4G30290, AT5G57550, AT5G65730, AT4G30270, AT2G01850
GO:0016144	S-glycoside biosynthetic process	-	0.00207363	12	2507	56	29802	0.0148	3.24	AT1G74100, AT1G16400, AT1G18590, AT1G16410, AT2G25450, AT1G04770, AT2G43100, AT1G18570, AT4G03070, AT5G23010, AT3G19710, AT3G58990
GO:0019758	glycosinolate biosynthetic process	-	0.00207363	12	2507	56	29802	0.0147	3.24	AT1G74100, AT1G16400, AT1G18590, AT1G16410, AT2G25450, AT1G04770, AT2G43100, AT1G18570, AT4G03070, AT5G23010, AT3G19710, AT3G58990
GO:0019761	glucosinolate biosynthetic process	-	0.00207363	12	2507	56	29802	0.0147	3.24	AT1G74100, AT1G16400, AT1G18590, AT1G16410, AT2G25450, AT1G04770, AT2G43100, AT1G18570, AT4G03070, AT5G23010, AT3G19710, AT3G58990
GO:1900055	regulation of leaf senescence	-	0.00213139	8	2507	29	29802	0.0149	3.3	AT5G14930, AT5G02760, AT3G29035, AT5G39610, AT3G56400, AT3G04060, AT5G44190, AT2G45210
GO:0072348	sulfur compound transport	-	0.00216782	7	2507	23	29802	0.0152	3.38	AT4G39650, AT4G24570, AT5G12170, AT5G09470, AT5G62680, AT2G22500, AT3G47960
GO:0002215	defense response to nematode	-	0.00222864	3	2507	4	29802	0.0189	4.24	AT4G16260, AT5G06720, AT1G74360
GO:0010929	positive regulation of auxin mediated signaling pathway	-	0.00222864	3	2507	4	29802	0.0188	4.24	AT5G67300, AT4G37260, AT3G50060
GO:0015744	succinate transport	-	0.00222864	3	2507	4	29802	0.0188	4.24	AT4G24570, AT5G09470, AT2G22500
GO:0030417	nicotianamine metabolic process	-	0.00222864	3	2507	4	29802	0.0187	4.24	AT1G56430, AT1G09240, AT5G04950
GO:0030418	nicotianamine biosynthetic process	-	0.00222864	3	2507	4	29802	0.0186	4.24	AT1G56430, AT1G09240, AT5G04950
GO:0042344	indole glucosinolate catabolic process	-	0.00222864	3	2507	4	29802	0.0185	4.24	AT5G44070, AT1G59870, AT2G44490
GO:0051091	positive regulation of DNA binding transcription factor activity	-	0.00222864	3	2507	4	29802	0.0184	4.24	AT2G41180, AT3G29035, AT5G39610
GO:0070542	response to fatty acid	-	0.00222864	3	2507	4	29802	0.0184	4.24	AT1G12010, AT1G05010, AT1G62380
GO:0071398	cellular response to fatty acid	-	0.00222864	3	2507	4	29802	0.0183	4.24	AT1G12010, AT1G05010, AT1G62380
GO:0072351	tricarboxylic acid biosynthetic process	-	0.00222864	3	2507	4	29802	0.0182	4.24	AT1G56430, AT1G09240, AT5G04950
GO:0009738	abscisic acid-activated signaling pathway	-	0.0023147	35	2507	252	29802	0.0181	4.24	AT1G69260, AT4G09570, AT1G24625, AT1G54160, AT5G05440, AT5G66880, AT5G58670, AT4G23650, AT1G65690, AT3G45640, AT3G11410, AT1G51940, AT4G35310, AT2G36270, AT5G46790, AT2G17290, AT1G23140, AT5G04870, AT2G38340, AT5G01550, AT3G01650, AT1G62810, AT3G51550, AT2G40340, AT4G26080, AT5G58430, AT5G67300, AT2G41940, AT2G26300, AT3G57530, AT2G17820, AT1G18890, AT1G76040, AT3G04110, AT1G73000
GO:0042435	indole-containing compound biosynthetic process	-	0.00242891	12	2507	57	29802	0.0182	4.28	AT3G45640, AT4G30530, AT1G16400, AT4G27260, AT3G44300, AT1G16410, AT2G38470, AT2G04400, AT2G30770, AT3G52430, AT1G18570, AT3G26830
GO:0051607	defense response to virus	-	0.00251882	11	2507	50	29802	0.0186	4.38	AT1G31290, AT5G14930, AT5G46350, AT2G26560, AT3G11660, AT3G20250, AT3G49500, AT5G06320, AT5G23570, AT1G31280, AT5G44870
GO:0055081	anion homeostasis	-	0.00251882	11	2507	50	29802	0.0185	4.38	AT3G02610, AT2G37460, AT5G04340, AT5G58070, AT4G08300, AT3G17790, AT1G36370, AT3G57330, AT3G51860, AT1G68320, AT3G47420
GO:0045089	positive regulation of innate immune response	-	0.00264623	13	2507	65	29802	0.0188	4.48	AT1G30460, AT5G13320, AT5G52810, AT5G39610, AT5G47220, AT4G08920, AT3G56400, AT3G49120, AT4G19530, AT2G39660, AT5G03320, AT5G45250, AT3G05360
GO:0048527	lateral root development	-	0.00265101	20	2507	121	29802	0.0188	4.5	AT3G22400, AT3G50060, AT1G13260, AT2G46400, AT4G29350, AT4G08920, AT5G49660, AT5G13080, AT4G14550, AT2G04160, AT1G55020, AT2G23430, AT3G02260, AT5G39610, AT3G18830, AT5G65510, AT1G68765, AT1G56010, AT3G18485, AT4G28490
GO:0010232	vascular transport	-	0.00269351	6	2507	18	29802	0.0208	5	AT1G56430, AT4G16370, AT1G09240, AT5G04950, AT5G62680, AT3G47960
GO:0010233	phloem transport	-	0.00269351	6	2507	18	29802	0.0207	5	AT1G56430, AT4G16370, AT1G09240, AT5G04950, AT5G62680, AT3G47960
GO:0015996	chlorophyll catabolic process	-	0.00269351	6	2507	18	29802	0.0207	5	AT3G44880, AT4G11910, AT1G20780, AT4G22920, AT3G04060, AT5G35750
GO:0009698	phenylpropanoid metabolic process	-	0.00272796	26	2507	173	29802	0.0209	5.08	AT2G41480, AT4G33790, AT3G09220, AT1G09510, AT4G23690, AT4G39410, AT1G09500, AT5G20230, AT1G80820, AT4G01070, AT1G15670, AT3G44560, AT2G33590, AT3G44550, AT2G40370, AT5G49660, AT4G13660, AT4G37990, AT5G64120, AT1G71030, AT2G39430, AT1G04220, AT1G33030, AT1G72680, AT3G17390, AT3G02130
GO:0065008	regulation of biological quality	-	0.00273021	122	2507	1132	29802	0.0208	5.08	AT5G24030, AT1G36370, AT3G09390, AT1G19770, AT1G77510, AT4G08930, AT3G17690, AT1G21270, AT3G17700, AT1G60740, AT4G38580, AT1G77370, AT5G04340, AT5G58070, AT1G30040, AT4G37150, AT2G47000, AT2G28180, AT2G42580, AT2G28305, AT1G33240, AT4G27260, AT3G44300, AT1G16410, AT5G51810, AT4G39030, AT5G63420, AT4G08040, AT1G26800, AT5G33340, AT1G53130, AT1G09100, AT1G78310, AT5G03320, AT1G29690, AT2G37460, AT4…
GO:0002833	positive regulation of response to biotic stimulus	-	0.00284066	7	2507	24	29802	0.0214	5.24	AT5G14930, AT5G52810, AT1G07000, AT4G26750, AT4G08920, AT1G73805, AT3G52430
GO:0016145	S-glycoside catabolic process	-	0.00284066	7	2507	24	29802	0.0213	5.24	AT2G25630, AT3G44320, AT5G44070, AT1G59870, AT3G14210, AT2G44490, AT5G48180
GO:0019759	glycosinolate catabolic process	-	0.00284066	7	2507	24	29802	0.0212	5.24	AT2G25630, AT3G44320, AT5G44070, AT1G59870, AT3G14210, AT2G44490, AT5G48180
GO:0019762	glucosinolate catabolic process	-	0.00284066	7	2507	24	29802	0.0211	5.24	AT2G25630, AT3G44320, AT5G44070, AT1G59870, AT3G14210, AT2G44490, AT5G48180
GO:0009967	positive regulation of signal transduction	-	0.00286196	15	2507	81	29802	0.021	5.24	AT3G05120, AT5G67300, AT3G49530, AT5G58430, AT4G09570, AT2G04450, AT3G50060, AT3G63010, AT2G26300, AT3G01650, AT1G51660, AT5G66880, AT4G37260, AT3G52430, AT1G51940
GO:0023056	positive regulation of signaling	-	0.00286196	15	2507	81	29802	0.021	5.24	AT3G05120, AT5G67300, AT3G49530, AT5G58430, AT4G09570, AT2G04450, AT3G50060, AT3G63010, AT2G26300, AT3G01650, AT1G51660, AT5G66880, AT4G37260, AT3G52430, AT1G51940
GO:0023014	signal transduction by protein phosphorylation	-	0.00295873	9	2507	37	29802	0.0213	5.34	AT1G63700, AT3G13530, AT4G08500, AT3G07980, AT2G30040, AT4G08470, AT5G67080, AT1G51660, AT4G08480
GO:0006073	cellular glucan metabolic process	-	0.00297028	31	2507	219	29802	0.0212	5.34	AT4G02280, AT3G23730, AT5G57560, AT4G30790, AT3G29810, AT1G70230, AT1G71100, AT4G24000, AT2G32610, AT4G30290, AT5G57550, AT4G30270, AT5G64740, AT2G01850, AT5G09870, AT4G14130, AT4G17090, AT4G30280, AT1G65610, AT3G59100, AT1G10550, AT2G44570, AT4G26690, AT2G36850, AT4G23560, AT1G14720, AT2G32530, AT5G16910, AT2G44560, AT5G65730, AT1G71380
GO:0044042	glucan metabolic process	-	0.00297028	31	2507	219	29802	0.0211	5.34	AT4G02280, AT3G23730, AT5G57560, AT4G30790, AT3G29810, AT1G70230, AT1G71100, AT4G24000, AT2G32610, AT4G30290, AT5G57550, AT4G30270, AT5G64740, AT2G01850, AT5G09870, AT4G14130, AT4G17090, AT4G30280, AT1G65610, AT3G59100, AT1G10550, AT2G44570, AT4G26690, AT2G36850, AT4G23560, AT1G14720, AT2G32530, AT5G16910, AT2G44560, AT5G65730, AT1G71380
GO:0022898	regulation of transmembrane transporter activity	-	0.00303737	5	2507	13	29802	0.0217	5.5	AT2G17290, AT4G08920, AT5G46330, AT4G23650, AT1G62280
GO:0032409	regulation of transporter activity	-	0.00303737	5	2507	13	29802	0.0216	5.5	AT2G17290, AT4G08920, AT5G46330, AT4G23650, AT1G62280
GO:0032412	regulation of ion transmembrane transporter activity	-	0.00303737	5	2507	13	29802	0.0215	5.5	AT2G17290, AT4G08920, AT5G46330, AT4G23650, AT1G62280
GO:0043900	regulation of multi-organism process	-	0.0030779	21	2507	131	29802	0.0215	5.52	AT5G52810, AT1G07000, AT3G25882, AT4G08920, AT4G26750, AT1G73805, AT3G52430, AT5G05190, AT5G55020, AT1G64280, AT2G21750, AT5G14930, AT5G64720, AT5G13320, AT3G59700, AT3G25020, AT2G21740, AT1G76750, AT5G23570, AT3G28450, AT3G26830
GO:0009808	lignin metabolic process	-	0.00320266	17	2507	98	29802	0.0216	5.58	AT2G41480, AT3G09220, AT1G09510, AT4G39410, AT1G09500, AT5G20230, AT1G80820, AT4G01070, AT2G33590, AT2G40370, AT5G49660, AT4G37990, AT5G64120, AT3G17390, AT1G72680, AT1G33030, AT3G02130
GO:0009408	response to heat	-	0.00322689	29	2507	202	29802	0.0217	5.62	AT3G12580, AT5G57560, AT2G17690, AT5G37770, AT2G38340, AT2G30250, AT5G22060, AT1G79350, AT2G38470, AT5G02490, AT1G17870, AT2G33590, AT2G40340, AT1G64280, AT3G10800, AT5G51440, AT4G38580, AT1G53540, AT4G26080, AT3G08720, AT5G58070, AT2G43130, AT1G21910, AT1G06460, AT3G46230, AT5G56010, AT5G03720, AT5G59820, AT5G02500
GO:0051273	beta-glucan metabolic process	-	0.00324065	16	2507	90	29802	0.0217	5.64	AT3G29810, AT1G71100, AT4G24000, AT2G32610, AT5G64740, AT5G09870, AT3G59100, AT1G65610, AT2G44570, AT4G26690, AT4G23560, AT2G36850, AT2G32530, AT5G16910, AT2G44560, AT1G71380
GO:1901575	organic substance catabolic process	-	0.00341714	134	2507	1267	29802	0.0223	5.82	AT3G03530, AT5G10760, AT4G28270, AT1G15670, AT2G40370, AT3G17000, AT2G43570, AT1G75900, AT2G26560, AT3G13330, AT5G25350, AT5G50260, AT5G36160, AT5G33340, AT5G48180, AT2G40000, AT3G44880, AT3G09220, AT3G03310, AT5G22250, AT4G02330, AT2G43620, AT4G16820, AT3G05200, AT3G59010, AT4G32810, AT1G17290, AT5G53370, AT3G54420, AT1G59870, AT1G70320, AT4G17090, AT2G44570, AT1G02310, AT3G04060, AT5G49180, AT2…
GO:0033674	positive regulation of kinase activity	-	0.00360678	10	2507	45	29802	0.0227	5.96	AT1G63700, AT3G13530, AT3G07980, AT2G30040, AT2G17520, AT4G08470, AT5G67080, AT1G51660, AT1G27630, AT4G08480
GO:0045860	positive regulation of protein kinase activity	-	0.00360678	10	2507	45	29802	0.0227	5.96	AT1G63700, AT3G13530, AT3G07980, AT2G30040, AT2G17520, AT4G08470, AT5G67080, AT1G51660, AT1G27630, AT4G08480
GO:0046149	pigment catabolic process	-	0.00365928	6	2507	19	29802	0.0231	6.1	AT3G44880, AT4G11910, AT1G20780, AT4G22920, AT3G04060, AT5G35750
GO:0006040	amino sugar metabolic process	-	0.00366247	7	2507	25	29802	0.0233	6.18	AT3G54420, AT2G43570, AT2G43620, AT2G43590, AT3G12500, AT4G19810, AT4G01700
GO:0090056	regulation of chlorophyll metabolic process	-	0.00366247	7	2507	25	29802	0.0232	6.18	AT4G11910, AT1G20780, AT2G42810, AT3G04060, AT5G35750, AT5G50920, AT5G44190
GO:0055085	transmembrane transport	-	0.00376957	88	2507	787	29802	0.0234	6.24	AT5G65990, AT5G26340, AT3G59140, AT5G27350, AT1G28010, AT4G23650, AT5G62680, AT2G32830, AT2G47800, AT2G47000, AT5G46330, AT1G20350, AT2G13610, AT2G39210, AT4G39030, AT1G69870, AT3G54140, AT2G20780, AT1G61800, AT4G21480, ATMG01360, AT2G37460, AT4G29900, AT2G17290, AT4G08300, AT3G57330, AT2G26975, AT1G72120, AT2G28900, AT5G17860, AT1G59870, AT1G58360, AT3G26520, AT1G64820, AT5G50920, AT2G39480, AT3…
GO:0048366	leaf development	-	0.0037986	48	2507	384	29802	0.0233	6.24	AT4G16110, AT4G23810, AT4G30790, AT5G13180, AT3G49500, AT1G54130, AT4G29350, AT5G37600, AT4G08920, AT3G52430, AT2G13790, AT3G10500, AT4G10500, AT1G17020, AT3G61970, AT2G43570, AT1G20780, AT5G08790, AT2G23430, AT3G29035, AT5G39610, AT2G39200, AT3G56400, AT2G36120, AT3G10985, AT4G32940, AT3G61630, AT1G48920, AT1G13260, AT2G46310, AT5G44610, AT3G19190, AT2G17040, AT4G32810, AT3G48140, AT4G39400, AT5…
GO:0002684	positive regulation of immune system process	-	0.00399405	13	2507	68	29802	0.0234	6.3	AT1G30460, AT5G13320, AT5G52810, AT5G39610, AT5G47220, AT4G08920, AT3G56400, AT3G49120, AT4G19530, AT2G39660, AT5G03320, AT5G45250, AT3G05360
GO:0050778	positive regulation of immune response	-	0.00399405	13	2507	68	29802	0.0233	6.3	AT1G30460, AT5G13320, AT5G52810, AT5G39610, AT5G47220, AT4G08920, AT3G56400, AT3G49120, AT4G19530, AT2G39660, AT5G03320, AT5G45250, AT3G05360
GO:0032147	activation of protein kinase activity	-	0.00416468	8	2507	32	29802	0.0237	6.42	AT1G63700, AT3G13530, AT3G07980, AT2G30040, AT4G08470, AT1G51660, AT5G67080, AT4G08480
GO:0044273	sulfur compound catabolic process	-	0.00432716	9	2507	39	29802	0.0243	6.62	AT5G44070, AT1G59870, AT3G14210, AT2G25630, AT3G44320, AT4G39650, AT5G48180, AT2G44490, AT5G26220
GO:0010310	regulation of hydrogen peroxide metabolic process	-	0.0044001	5	2507	14	29802	0.0248	6.78	AT4G08920, AT3G52430, AT5G33340, AT1G10170, AT5G10530
GO:0080154	regulation of fertilization	-	0.00445598	4	2507	9	29802	0.0272	7.46	AT5G64720, AT1G76750, AT2G21740, AT2G21750
GO:0080155	regulation of double fertilization forming a zygote and endosperm	-	0.00445598	4	2507	9	29802	0.0271	7.46	AT5G64720, AT1G76750, AT2G21740, AT2G21750
GO:0030243	cellulose metabolic process	-	0.00461767	14	2507	77	29802	0.0275	7.6	AT1G65610, AT3G29810, AT2G44570, AT4G26690, AT1G71100, AT4G24000, AT4G23560, AT2G32530, AT5G16910, AT2G44560, AT2G32610, AT5G64740, AT1G71380, AT5G09870
GO:0010143	cutin biosynthetic process	-	0.00465301	7	2507	26	29802	0.0277	7.68	AT1G64670, AT4G01950, AT5G06090, AT3G48720, AT1G06520, AT1G02390, AT2G38530
GO:0010229	inflorescence development	-	0.00465301	7	2507	26	29802	0.0276	7.68	AT3G45640, AT1G51660, AT4G29350, AT1G63700, AT4G29900, AT2G17040, AT3G02260
GO:0043902	positive regulation of multi-organism process	-	0.00465301	7	2507	26	29802	0.0275	7.68	AT5G14930, AT5G52810, AT1G07000, AT4G26750, AT4G08920, AT1G73805, AT3G52430
GO:1900376	regulation of secondary metabolite biosynthetic process	-	0.00465301	7	2507	26	29802	0.0274	7.68	AT5G49660, AT5G20230, AT2G25450, AT1G04770, AT3G52430, AT4G39410, AT4G27260
GO:0009741	response to brassinosteroid	-	0.0046993	18	2507	110	29802	0.0275	7.74	AT3G16570, AT4G35230, AT5G57560, AT1G13260, AT1G63500, AT4G02330, AT4G08950, AT2G13790, AT3G51550, AT4G30270, AT2G44080, AT4G39400, AT4G00720, AT4G18710, AT2G42580, AT5G54380, AT4G18890, AT1G74660
GO:0031348	negative regulation of defense response	-	0.00473315	11	2507	54	29802	0.0274	7.74	AT3G22400, AT1G59870, AT3G59700, AT3G52400, AT5G13190, AT5G48380, AT4G39030, AT3G28450, AT1G51940, AT3G52430, AT1G64280
GO:0031325	positive regulation of cellular metabolic process	-	0.0048133	62	2507	528	29802	0.0276	7.8	AT3G07980, AT3G06540, AT1G08910, AT3G08730, AT4G23810, AT4G39410, AT4G30790, AT4G03430, AT1G51660, AT3G58680, AT5G04410, AT2G38470, AT1G22740, AT3G52430, AT1G73870, AT1G65690, AT1G64280, AT3G10500, AT3G10800, AT1G44830, AT3G13530, AT3G08720, AT5G08790, AT2G23430, AT1G21910, AT4G17500, AT5G61590, AT4G27260, AT5G67080, AT5G06450, AT4G18880, AT1G69410, AT1G05910, AT1G09100, AT2G36270, AT1G63700, AT3…
GO:0043069	negative regulation of programmed cell death	-	0.0048599	6	2507	20	29802	0.0277	7.88	AT2G34770, AT4G19700, AT3G57330, AT3G52400, AT5G13190, AT4G34180
GO:0071732	cellular response to nitric oxide	-	0.0048599	6	2507	20	29802	0.0276	7.88	AT3G53280, AT3G01420, AT5G04950, AT1G49820, AT1G62380, AT5G55620
GO:1900426	positive regulation of defense response to bacterium	-	0.0048599	6	2507	20	29802	0.0276	7.88	AT5G14930, AT1G07000, AT4G26750, AT4G08920, AT1G73805, AT3G52430
GO:0045489	pectin biosynthetic process	-	0.00502001	10	2507	47	29802	0.0281	8.06	AT1G24170, AT1G44830, AT3G50760, AT1G70090, AT5G49180, AT4G01750, AT3G28340, AT5G47780, AT5G33290, AT3G58790
GO:0000038	very long-chain fatty acid metabolic process	-	0.00509874	8	2507	33	29802	0.0284	8.18	AT3G28910, AT2G34770, AT2G16280, AT4G34250, AT2G31360, AT1G01120, AT1G25450, AT2G15090
GO:0016106	sesquiterpenoid biosynthetic process	-	0.00509874	8	2507	33	29802	0.0283	8.18	AT1G20780, AT4G18350, AT3G21420, AT3G14440, AT1G64670, AT2G44990, AT1G65690, AT4G32810
GO:0009699	phenylpropanoid biosynthetic process	-	0.00511787	20	2507	128	29802	0.0282	8.18	AT4G33790, AT1G09510, AT4G23690, AT4G39410, AT1G09500, AT5G20230, AT1G80820, AT4G01070, AT3G44560, AT2G33590, AT3G44550, AT5G49660, AT4G13660, AT4G37990, AT1G71030, AT2G39430, AT1G04220, AT1G33030, AT1G72680, AT3G17390
GO:0010119	regulation of stomatal movement	-	0.00520173	14	2507	78	29802	0.029	8.44	AT4G26080, AT1G20090, AT5G58430, AT2G17290, AT1G07000, AT3G59700, AT4G16110, AT2G25930, AT3G11410, AT2G26300, AT3G49220, AT4G23650, AT5G44790, AT1G65480
GO:0006809	nitric oxide biosynthetic process	-	0.00522203	3	2507	5	29802	0.0328	9.58	AT1G37130, AT1G77760, AT1G62810
GO:0015729	oxaloacetate transport	-	0.00522203	3	2507	5	29802	0.0327	9.58	AT4G24570, AT5G09470, AT2G22500
GO:0048281	inflorescence morphogenesis	-	0.00522203	3	2507	5	29802	0.0326	9.58	AT4G29900, AT2G17040, AT3G02260
GO:1901334	lactone metabolic process	-	0.00522203	3	2507	5	29802	0.0325	9.58	AT2G44990, AT3G21420, AT4G32810
GO:1901336	lactone biosynthetic process	-	0.00522203	3	2507	5	29802	0.0324	9.58	AT2G44990, AT3G21420, AT4G32810
GO:1901600	strigolactone metabolic process	-	0.00522203	3	2507	5	29802	0.0323	9.58	AT2G44990, AT3G21420, AT4G32810
GO:1901601	strigolactone biosynthetic process	-	0.00522203	3	2507	5	29802	0.0321	9.58	AT2G44990, AT3G21420, AT4G32810
GO:0009991	response to extracellular stimulus	-	0.00540922	36	2507	275	29802	0.0324	9.7	AT1G16950, AT5G45380, AT3G28580, AT1G66180, AT4G03190, AT1G05680, AT4G08920, AT1G55920, AT5G54730, AT2G26660, AT5G13080, AT3G22886, AT1G80760, AT1G33240, AT3G49620, AT1G62300, AT3G44320, AT4G08500, AT1G55180, AT1G71040, AT5G20150, AT2G47190, AT3G20660, AT3G53600, AT1G73010, AT3G08860, AT5G49660, AT5G01220, AT1G68320, AT1G72180, AT3G03520, AT3G06420, AT5G24660, AT4G08480, AT5G45900, AT1G20630
GO:0072330	monocarboxylic acid biosynthetic process	-	0.00542939	41	2507	323	29802	0.0325	9.74	AT3G28910, AT2G31360, AT3G14440, AT1G10170, AT5G43760, AT1G25450, AT4G34250, AT3G52430, AT1G65690, AT1G20780, AT2G26560, AT4G30440, AT5G56350, AT4G27030, AT3G44300, AT1G16410, AT4G39030, AT1G53130, AT3G02620, AT5G03320, AT3G22400, AT1G01480, AT2G15090, AT3G25780, AT1G07720, AT1G06090, AT1G73805, AT5G04530, AT3G02610, AT1G16400, AT2G16280, AT4G18350, AT1G55020, AT1G01120, AT1G64670, AT3G23820, AT2…
GO:0006811	ion transport	-	0.005775	81	2507	727	29802	0.0334	10.06	AT5G24030, AT3G60320, AT1G78610, AT1G32090, AT5G65990, AT5G12170, AT4G23650, AT5G62680, AT2G32830, AT4G38580, AT3G56891, AT5G46330, AT2G28180, AT4G29460, AT1G69870, AT1G61800, ATMG01360, AT2G37460, AT4G29900, AT3G03000, AT2G17290, AT4G08300, AT3G57330, AT2G26975, AT5G20230, AT5G60800, AT5G17860, AT1G59870, AT3G26520, AT1G58360, AT1G53030, AT1G69480, AT1G72180, AT1G80310, AT5G49730, AT5G44790, AT5…
GO:1901401	regulation of tetrapyrrole metabolic process	-	0.0058326	7	2507	27	29802	0.0338	10.22	AT4G11910, AT1G20780, AT2G42810, AT3G04060, AT5G35750, AT5G50920, AT5G44190
GO:0034614	cellular response to reactive oxygen species	-	0.00587263	10	2507	48	29802	0.0341	10.34	AT5G46350, AT5G55620, AT3G53280, AT1G56650, AT4G08920, AT1G05680, AT3G01420, AT5G04950, AT1G49820, AT1G62380
GO:0044262	cellular carbohydrate metabolic process	-	0.00595739	50	2507	413	29802	0.0341	10.38	AT3G23730, AT5G57560, AT4G30790, AT1G70230, AT2G28110, AT4G24000, AT2G32610, AT4G30290, AT5G57550, AT5G64740, AT2G01850, AT5G09870, AT4G39770, AT1G44830, AT4G30280, AT3G59100, AT1G10550, AT4G26690, AT2G32530, AT5G20280, AT2G25450, AT5G16910, AT4G02280, AT1G77130, AT3G29810, AT4G27550, AT1G35910, AT1G71890, AT1G71100, AT4G30270, AT1G70290, AT4G14130, AT3G20520, AT4G01750, AT4G17090, AT1G65610, AT4…
GO:0031667	response to nutrient levels	-	0.00602449	32	2507	239	29802	0.0341	10.4	AT1G16950, AT5G45380, AT3G28580, AT4G08500, AT5G20150, AT1G71040, AT1G55180, AT2G47190, AT1G66180, AT4G03190, AT1G73010, AT4G08920, AT1G55920, AT5G54730, AT3G08860, AT2G26660, AT5G49660, AT5G13080, AT3G22886, AT1G80760, AT1G68320, AT5G01220, AT3G49620, AT1G62300, AT1G72180, AT3G44320, AT3G03520, AT3G06420, AT5G24660, AT5G45900, AT4G08480, AT1G20630
GO:0010215	cellulose microfibril organization	-	0.00614768	5	2507	15	29802	0.0356	10.9	AT3G16860, AT5G60920, AT5G60950, AT4G16120, AT3G29810
GO:1900057	positive regulation of leaf senescence	-	0.00614768	5	2507	15	29802	0.0355	10.9	AT5G14930, AT3G29035, AT3G04060, AT2G45210, AT5G39610
GO:1905623	positive regulation of leaf development	-	0.00614768	5	2507	15	29802	0.0354	10.9	AT5G14930, AT3G29035, AT3G04060, AT2G45210, AT5G39610
GO:0035967	cellular response to topologically incorrect protein	-	0.0063263	6	2507	21	29802	0.0363	11.22	AT1G42990, AT3G49530, AT1G26800, AT4G28270, AT2G17520, AT3G10800
GO:0071731	response to nitric oxide	-	0.0063263	6	2507	21	29802	0.0362	11.22	AT3G53280, AT3G01420, AT5G04950, AT1G49820, AT1G62380, AT5G55620
GO:0097366	response to bronchodilator	-	0.0063263	6	2507	21	29802	0.0361	11.22	AT3G53280, AT3G01420, AT5G04950, AT1G49820, AT1G62380, AT5G55620
GO:0048367	shoot system development	-	0.00634358	101	2507	939	29802	0.0361	11.26	AT4G23810, AT1G51660, AT1G54130, AT1G73870, AT2G13790, AT1G19850, AT3G10500, AT3G45640, AT2G40080, AT5G09805, AT5G61380, AT2G43570, AT1G20780, AT2G23430, AT5G57660, AT5G50260, AT5G51810, AT2G39200, AT3G56400, AT5G48385, AT4G28490, AT3G10985, AT1G63700, AT3G61630, AT3G44880, AT4G29900, AT1G48920, AT3G63010, AT2G46310, AT5G44610, AT1G53160, AT5G60800, AT3G19190, AT2G45660, AT4G32810, AT1G65480, AT3…
GO:0044264	cellular polysaccharide metabolic process	-	0.00641915	36	2507	278	29802	0.036	11.28	AT3G23730, AT5G57560, AT4G30790, AT1G70230, AT2G28110, AT4G24000, AT2G32610, AT4G30290, AT5G57550, AT5G64740, AT2G01850, AT5G09870, AT4G30280, AT3G59100, AT1G10550, AT4G26690, AT2G32530, AT5G16910, AT4G02280, AT1G77130, AT3G29810, AT1G71100, AT4G30270, AT4G14130, AT4G01750, AT4G17090, AT1G65610, AT5G22940, AT2G44570, AT4G23560, AT2G36850, AT1G02310, AT1G14720, AT2G44560, AT5G65730, AT1G71380
GO:2001057	reactive nitrogen species metabolic process	-	0.00683394	10	2507	49	29802	0.0365	11.46	AT5G37770, AT4G21680, AT2G26690, AT3G45650, AT1G69870, AT1G62810, AT1G77760, AT1G37130, AT5G37600, AT3G45660
GO:0009729	detection of brassinosteroid stimulus	-	0.0070739	2	2507	2	29802	0.05	15.76	AT4G18710, AT4G39400
GO:0010184	cytokinin transport	-	0.0070739	2	2507	2	29802	0.0499	15.76	AT1G19770, AT1G28230
GO:0033481	galacturonate biosynthetic process	-	0.0070739	2	2507	2	29802	0.0497	15.76	AT3G23820, AT4G30440
GO:0042306	regulation of protein import into nucleus	-	0.0070739	2	2507	2	29802	0.0496	15.76	AT5G41790, AT1G16670
GO:0046824	positive regulation of nucleocytoplasmic transport	-	0.0070739	2	2507	2	29802	0.0494	15.76	AT4G18710, AT1G16670
GO:0052318	regulation of phytoalexin metabolic process	-	0.0070739	2	2507	2	29802	0.0492	15.76	AT3G52430, AT4G27260
GO:0052319	regulation of phytoalexin biosynthetic process	-	0.0070739	2	2507	2	29802	0.0491	15.76	AT3G52430, AT4G27260
GO:0052320	positive regulation of phytoalexin metabolic process	-	0.0070739	2	2507	2	29802	0.0489	15.76	AT3G52430, AT4G27260
GO:0052322	positive regulation of phytoalexin biosynthetic process	-	0.0070739	2	2507	2	29802	0.0488	15.76	AT3G52430, AT4G27260
GO:0090449	phloem glucosinolate loading	-	0.0070739	2	2507	2	29802	0.0486	15.76	AT5G62680, AT3G47960
GO:1900180	regulation of protein localization to nucleus	-	0.0070739	2	2507	2	29802	0.0485	15.76	AT5G41790, AT1G16670
GO:1901182	regulation of camalexin biosynthetic process	-	0.0070739	2	2507	2	29802	0.0483	15.76	AT3G52430, AT4G27260
GO:1901183	positive regulation of camalexin biosynthetic process	-	0.0070739	2	2507	2	29802	0.0482	15.76	AT3G52430, AT4G27260
GO:1901349	glucosinolate transport	-	0.0070739	2	2507	2	29802	0.048	15.76	AT5G62680, AT3G47960
GO:1901402	negative regulation of tetrapyrrole metabolic process	-	0.0070739	2	2507	2	29802	0.0479	15.76	AT4G11910, AT2G42810
GO:1902065	response to L-glutamate	-	0.0070739	2	2507	2	29802	0.0478	15.76	AT4G08500, AT4G08480
GO:0009817	defense response to fungus, incompatible interaction	-	0.00741401	12	2507	65	29802	0.0492	16.28	AT3G04720, AT4G16260, AT4G11650, AT1G59870, AT4G37150, AT3G15356, AT4G16860, AT5G51700, AT1G29340, AT2G39200, AT1G56510, AT2G44490
GO:0009838	abscission	-	0.00743754	8	2507	35	29802	0.0492	16.34	AT1G51660, AT1G68765, AT5G09805, AT2G31880, AT4G28490, AT5G57520, AT4G18425, AT3G53040
GO:0048831	regulation of shoot system development	-	0.00761222	30	2507	224	29802	0.0497	16.56	AT1G13260, AT5G37770, AT2G25930, AT2G31880, AT5G60800, AT4G08920, AT2G45660, AT1G65480, AT4G39400, AT5G57520, AT5G44190, AT5G14930, AT5G49660, AT3G61970, AT2G40080, AT5G02760, AT1G68050, AT3G04610, AT3G01890, AT5G57660, AT3G29035, AT5G39610, AT1G72180, AT2G03070, AT3G56400, AT5G06170, AT3G04060, AT4G25530, AT5G35750, AT2G45210
GO:0051173	positive regulation of nitrogen compound metabolic process	-	0.00769646	57	2507	489	29802	0.0498	16.64	AT3G07980, AT3G06540, AT3G08730, AT4G23810, AT4G39410, AT4G30790, AT4G03430, AT1G51660, AT3G58680, AT5G04410, AT3G52430, AT1G73870, AT1G64280, AT3G10500, AT3G10800, AT1G44830, AT3G13530, AT3G08720, AT5G08790, AT2G23430, AT1G21910, AT4G17500, AT5G61590, AT4G27260, AT5G67080, AT5G06450, AT4G18880, AT1G69410, AT1G05910, AT1G09100, AT2G36270, AT1G63700, AT3G58120, AT4G27410, AT2G17520, AT2G47190, AT5…
GO:0042445	hormone metabolic process	-	0.0080073	36	2507	282	29802	0.0506	16.96	AT1G10170, AT1G05680, AT3G52430, AT1G62380, AT4G10500, AT1G30040, AT4G37150, AT2G28305, AT3G44300, AT1G16410, AT5G51810, AT4G39030, AT2G03760, AT4G08040, AT1G12010, AT1G53130, AT5G33340, AT5G03320, AT1G29690, AT1G01480, AT3G25780, AT2G43820, AT3G01650, AT2G44990, AT1G73805, AT4G32810, AT2G41010, AT1G16400, AT1G55020, AT3G21420, AT1G68320, AT3G63110, AT3G18485, AT2G23600, AT1G05010, AT3G23630
GO:1901565	organonitrogen compound catabolic process	-	0.00808694	73	2507	654	29802	0.0505	16.96	AT5G01720, AT5G10760, AT5G57990, AT4G28270, AT1G15670, AT5G62540, AT2G44490, AT3G17000, AT2G43570, AT1G20780, AT3G23490, AT4G27030, AT3G13330, AT5G25350, AT5G50260, AT5G36160, AT1G26800, AT5G33340, AT5G48180, AT1G09100, AT5G66140, AT2G40000, AT3G44880, AT4G11910, AT3G45300, AT2G46030, AT2G25630, AT2G25940, AT3G52000, AT2G43620, AT3G05200, AT1G17290, AT5G26220, AT3G54420, AT5G53970, AT5G10380, AT3…
GO:0065009	regulation of molecular function	-	0.00813468	32	2507	244	29802	0.0508	17.12	AT2G41180, AT5G46790, AT1G63700, AT3G07980, AT2G17290, AT2G17520, AT4G23690, AT4G15750, AT1G51660, AT4G19700, AT1G27630, AT4G08920, AT4G23650, AT3G17225, AT2G40880, AT3G13530, AT5G46330, AT2G23430, AT2G30040, AT3G17230, AT4G08470, AT3G29035, AT5G39610, AT5G64620, AT5G67080, AT1G74660, AT5G08330, AT3G17150, AT4G08480, AT1G62280, AT1G78310, AT3G26090
GO:0007338	single fertilization	-	0.00833057	5	2507	16	29802	0.0518	17.5	AT5G64720, AT1G76750, AT2G21740, AT3G51550, AT2G21750
GO:0010375	stomatal complex patterning	-	0.00833057	5	2507	16	29802	0.0516	17.5	AT3G45640, AT1G51660, AT1G80180, AT2G17820, AT1G33240
GO:0052482	defense response by cell wall thickening	-	0.00833057	5	2507	16	29802	0.0515	17.5	AT5G44070, AT1G59870, AT5G46330, AT2G44490, AT1G18570
GO:0052544	defense response by callose deposition in cell wall	-	0.00833057	5	2507	16	29802	0.0513	17.5	AT5G44070, AT1G59870, AT5G46330, AT2G44490, AT1G18570
GO:0009311	oligosaccharide metabolic process	-	0.00874202	15	2507	91	29802	0.0526	18	AT4G39770, AT4G02280, AT3G05120, AT2G05320, AT4G17090, AT4G24040, AT3G63010, AT4G27550, AT1G35910, AT1G71890, AT1G06410, AT1G21270, AT5G20280, AT5G06170, AT1G70290
GO:0009893	positive regulation of metabolic process	-	0.0088137	65	2507	574	29802	0.0525	18	AT3G07980, AT1G08910, AT4G23810, AT1G51660, AT3G58680, AT5G04410, AT1G22740, AT1G73870, AT3G10500, AT2G23430, AT1G21910, AT5G61590, AT4G27260, AT1G09100, AT2G36270, AT1G63700, AT3G58120, AT2G17520, AT5G61600, AT2G38340, AT3G61890, AT1G56650, AT5G49520, AT2G45660, AT2G40340, AT5G44190, AT3G15120, AT3G53230, AT1G29860, AT2G30040, AT5G10530, AT5G13330, AT5G24660, AT3G04060, AT3G06540, AT3G08730, AT4…
GO:0010227	floral organ abscission	-	0.00884157	7	2507	29	29802	0.053	18.22	AT1G51660, AT1G68765, AT5G09805, AT2G31880, AT4G28490, AT5G57520, AT3G53040
GO:1900424	regulation of defense response to bacterium	-	0.00887204	8	2507	36	29802	0.0533	18.38	AT5G14930, AT1G07000, AT3G59700, AT4G08920, AT4G26750, AT3G28450, AT3G52430, AT1G73805
GO:0051186	cofactor metabolic process	-	0.00905135	66	2507	585	29802	0.0535	18.5	AT4G33790, AT1G36370, AT3G27820, AT3G44550, AT2G41090, AT1G53680, AT1G20780, AT3G14130, AT3G17070, AT1G59700, AT1G08490, AT2G29470, AT3G49120, AT5G33340, AT2G41480, AT3G44880, AT4G11910, AT1G69930, AT5G60540, AT3G16990, AT1G71100, AT3G44560, AT5G26220, AT5G44190, AT2G38380, AT5G50920, AT5G10530, AT4G02520, AT5G64110, AT1G13700, AT3G43800, AT3G04060, AT2G47730, AT2G30860, AT1G10170, AT2G29460, AT5…
GO:0010102	lateral root morphogenesis	-	0.00945163	12	2507	67	29802	0.0546	18.94	AT5G49660, AT4G14550, AT3G22400, AT1G55020, AT2G04160, AT2G23430, AT3G02260, AT3G18830, AT5G65510, AT1G68765, AT3G18485, AT4G28490
GO:0030100	regulation of endocytosis	-	0.00979176	3	2507	6	29802	0.0603	20.98	AT4G17170, AT5G05190, AT3G62690
GO:0045730	respiratory burst	-	0.00979176	3	2507	6	29802	0.0601	20.98	AT5G51700, AT3G11840, AT5G64120
GO:0009753	response to jasmonic acid	-	0.00998074	31	2507	238	29802	0.0606	21.2	AT4G32940, AT3G28910, AT1G74430, AT2G32800, AT3G52400, AT3G51440, AT4G05100, AT2G26690, AT1G56650, AT2G28900, AT1G72260, AT3G52430, AT1G18570, AT1G64280, AT1G74100, AT5G67300, AT1G55020, AT5G08790, AT3G15356, AT1G21910, AT1G71030, AT5G47220, AT5G54060, AT5G13330, AT1G73080, AT4G37260, AT3G56400, AT1G53130, AT5G64900, AT4G19810, AT3G15500
GO:0044093	positive regulation of molecular function	-	0.0100931	16	2507	101	29802	0.0608	21.34	AT2G41180, AT1G63700, AT3G13530, AT3G07980, AT2G30040, AT2G17520, AT4G08470, AT3G29035, AT5G39610, AT5G67080, AT1G51660, AT1G27630, AT4G08920, AT4G08480, AT1G62280, AT3G26090
GO:0010101	post-embryonic root morphogenesis	-	0.0106211	12	2507	68	29802	0.0657	23.12	AT5G49660, AT4G14550, AT3G22400, AT1G55020, AT2G04160, AT2G23430, AT3G02260, AT3G18830, AT5G65510, AT1G68765, AT3G18485, AT4G28490
GO:0009312	oligosaccharide biosynthetic process	-	0.0106645	11	2507	60	29802	0.0657	23.18	AT4G39770, AT4G02280, AT3G05120, AT2G05320, AT4G17090, AT3G63010, AT4G27550, AT1G35910, AT1G06410, AT5G20280, AT1G70290
GO:0051240	positive regulation of multicellular organismal process	-	0.0113559	17	2507	111	29802	0.0688	24.36	AT5G14930, AT5G49660, AT3G48990, AT1G22770, AT1G68050, AT3G04610, AT3G29035, AT5G39610, AT2G43820, AT2G45660, AT1G65480, AT4G39400, AT2G44080, AT1G62380, AT3G04060, AT4G25530, AT2G45210
GO:0018105	peptidyl-serine phosphorylation	-	0.0115789	13	2507	77	29802	0.0696	24.7	AT5G01820, AT1G08650, AT2G17290, AT4G09570, AT2G25090, AT4G18700, AT5G04870, AT3G57530, AT1G04440, AT1G18890, AT1G76040, AT4G23650, AT4G35310
GO:0045488	pectin metabolic process	-	0.0116059	21	2507	147	29802	0.0696	24.76	AT5G49180, AT3G54920, AT2G45220, AT3G28340, AT5G47780, AT4G02330, AT3G49220, AT3G59010, AT5G53370, AT1G44830, AT1G24170, AT3G50760, AT1G70090, AT4G01750, AT3G10720, AT1G68765, AT3G58790, AT5G33290, AT4G28490, AT3G60730, AT2G26440
GO:0009664	plant-type cell wall organization	-	0.0116523	20	2507	138	29802	0.0695	24.82	AT2G41480, AT4G38400, AT5G57560, AT3G29810, AT3G45970, AT4G33420, AT4G30270, AT4G16120, AT5G63800, AT4G01750, AT5G42180, AT5G60920, AT5G64120, AT4G21960, AT1G10550, AT4G26690, AT2G43150, AT3G16860, AT5G60950, AT1G21310
GO:0048528	post-embryonic root development	-	0.0116523	20	2507	138	29802	0.0693	24.82	AT3G22400, AT3G50060, AT1G13260, AT2G46400, AT4G29350, AT4G08920, AT5G49660, AT5G13080, AT4G14550, AT2G04160, AT1G55020, AT2G23430, AT3G02260, AT5G39610, AT3G18830, AT5G65510, AT1G68765, AT1G56010, AT3G18485, AT4G28490
GO:0010410	hemicellulose metabolic process	-	0.0117025	15	2507	94	29802	0.0692	24.84	AT4G14130, AT3G23730, AT1G77130, AT5G57560, AT4G30280, AT1G10550, AT1G70230, AT5G22940, AT2G28110, AT1G14720, AT4G30290, AT5G57550, AT4G30270, AT5G65730, AT2G01850
GO:0006869	lipid transport	-	0.0119608	24	2507	175	29802	0.0696	25.04	AT1G62510, AT4G22470, AT3G51600, AT3G47730, AT5G09370, AT1G27950, AT3G18280, AT5G52050, AT3G58550, AT2G34690, AT2G44290, AT4G12490, AT2G38530, AT5G55450, AT1G51500, AT5G61730, AT2G45180, AT3G22120, AT4G29460, AT1G12090, AT5G55460, AT5G13900, AT5G59420, AT5G59320
GO:0010393	galacturonan metabolic process	-	0.012484	21	2507	148	29802	0.0707	25.54	AT5G49180, AT3G54920, AT2G45220, AT3G28340, AT5G47780, AT4G02330, AT3G49220, AT3G59010, AT5G53370, AT1G44830, AT1G24170, AT3G50760, AT1G70090, AT4G01750, AT3G10720, AT1G68765, AT3G58790, AT5G33290, AT4G28490, AT3G60730, AT2G26440
GO:0042546	cell wall biogenesis	-	0.0125121	31	2507	242	29802	0.0706	25.54	AT4G20170, AT3G23730, AT1G77130, AT5G57560, AT3G29810, AT2G28110, AT4G39990, AT4G24000, AT2G32610, AT4G30290, AT5G57550, AT4G30270, AT5G64740, AT2G01850, AT4G16120, AT5G45750, AT1G06400, AT5G09870, AT5G49660, AT4G14130, AT4G01750, AT4G30280, AT5G60920, AT1G10550, AT5G22940, AT3G16860, AT1G14720, AT2G32530, AT5G16910, AT5G65730, AT5G60950
GO:0010383	cell wall polysaccharide metabolic process	-	0.0125228	18	2507	121	29802	0.0705	25.58	AT3G23730, AT1G77130, AT5G57560, AT3G29810, AT1G70230, AT2G28110, AT4G30290, AT5G57550, AT4G30270, AT2G01850, AT4G14130, AT4G01750, AT4G30280, AT5G22940, AT1G10550, AT4G26690, AT1G14720, AT5G65730
GO:0098656	anion transmembrane transport	-	0.0125831	19	2507	130	29802	0.0704	25.64	AT1G61800, AT2G37460, AT2G17290, AT4G08300, AT5G65990, AT4G39650, AT4G08920, AT4G23650, AT2G22500, AT3G19553, AT4G24570, AT1G58360, AT5G46330, AT1G80310, AT5G09470, AT5G40890, AT1G62280, AT5G49630, AT1G74810
GO:0005991	trehalose metabolic process	-	0.0126255	6	2507	24	29802	0.0713	26.02	AT4G39770, AT4G27550, AT1G35910, AT1G06410, AT4G24040, AT1G70290
GO:0047484	regulation of response to osmotic stress	-	0.0128544	7	2507	31	29802	0.0722	26.42	AT5G46350, AT5G58070, AT4G37260, AT5G62090, AT5G24660, AT1G78310, AT3G62690
GO:0090332	stomatal closure	-	0.0128544	7	2507	31	29802	0.072	26.42	AT5G58430, AT1G07000, AT3G59700, AT1G71010, AT2G39050, AT3G14270, AT5G02500
GO:0051094	positive regulation of developmental process	-	0.0135689	18	2507	122	29802	0.0746	27.46	AT4G39410, AT2G43820, AT2G45660, AT1G65480, AT1G62380, AT4G39400, AT2G44080, AT5G49660, AT5G14930, AT1G22770, AT3G48990, AT3G04610, AT1G68050, AT3G29035, AT5G39610, AT4G25530, AT3G04060, AT2G45210
GO:0070726	cell wall assembly	-	0.0141901	5	2507	18	29802	0.0767	28.32	AT3G16860, AT5G60920, AT5G60950, AT4G16120, AT3G29810
GO:0071668	plant-type cell wall assembly	-	0.0141901	5	2507	18	29802	0.0765	28.32	AT3G16860, AT5G60920, AT5G60950, AT4G16120, AT3G29810
GO:1903959	regulation of anion transmembrane transport	-	0.0141901	5	2507	18	29802	0.0763	28.32	AT2G17290, AT4G08920, AT5G46330, AT4G23650, AT1G62280
GO:2000031	regulation of salicylic acid mediated signaling pathway	-	0.0141901	5	2507	18	29802	0.0761	28.32	AT5G67300, AT1G30460, AT3G52430, AT2G04450, AT1G64280
GO:0018209	peptidyl-serine modification	-	0.0142352	13	2507	79	29802	0.0762	28.42	AT5G01820, AT1G08650, AT2G17290, AT4G09570, AT2G25090, AT4G18700, AT5G04870, AT3G57530, AT1G04440, AT1G18890, AT1G76040, AT4G23650, AT4G35310
GO:0050829	defense response to Gram-negative bacterium	-	0.0142654	4	2507	12	29802	0.0791	29.6	AT3G23820, AT4G30440, AT2G45220, AT2G23810
GO:0002237	response to molecule of bacterial origin	-	0.0152875	7	2507	32	29802	0.0819	30.7	AT1G73260, AT1G07000, AT1G73805, AT3G50930, AT2G25000, AT1G16670, AT3G05360
GO:0015706	nitrate transport	-	0.0152875	7	2507	32	29802	0.0816	30.7	AT3G45650, AT1G72180, AT5G49660, AT3G60320, AT3G16180, AT1G69870, AT5G40890
GO:1902170	cellular response to reactive nitrogen species	-	0.0152875	7	2507	32	29802	0.0814	30.7	AT3G53280, AT3G60320, AT3G01420, AT5G04950, AT1G49820, AT1G62380, AT5G55620
GO:0043067	regulation of programmed cell death	-	0.0153838	10	2507	55	29802	0.0819	30.94	AT5G10380, AT1G30460, AT5G13320, AT3G57330, AT3G52400, AT5G13190, AT5G39610, AT4G19700, AT2G34770, AT4G34180
GO:1901659	glycosyl compound biosynthetic process	-	0.0153944	15	2507	97	29802	0.0818	31	AT1G74100, AT1G16400, AT1G18590, AT1G54130, AT1G16410, AT4G22570, AT1G71100, AT2G25450, AT1G04770, AT2G43100, AT1G18570, AT3G19710, AT4G03070, AT5G23010, AT3G58990
GO:0055083	monovalent inorganic anion homeostasis	-	0.0154559	6	2507	25	29802	0.0824	31.32	AT5G04340, AT5G58070, AT3G17790, AT3G47420, AT3G51860, AT1G68320
GO:1901000	regulation of response to salt stress	-	0.0154559	6	2507	25	29802	0.0822	31.32	AT5G46350, AT5G58070, AT4G37260, AT5G62090, AT1G78310, AT3G62690
GO:0009739	response to gibberellin	-	0.0154964	24	2507	179	29802	0.0821	31.36	AT1G16950, AT3G28910, AT2G14900, AT3G63010, AT4G19700, AT5G66880, AT5G44610, AT4G25000, AT2G45660, AT4G30270, AT1G18570, AT3G05120, AT5G67300, AT5G50915, AT1G50420, AT2G41940, AT1G71030, AT1G68320, AT2G26300, AT1G74660, AT5G51810, AT2G31730, AT2G36270, AT1G74650
GO:0032787	monocarboxylic acid metabolic process	-	0.0156987	55	2507	487	29802	0.0824	31.56	AT3G28910, AT2G31360, AT3G14440, AT1G10170, AT3G48720, AT5G43760, AT1G25450, AT5G11670, AT4G34250, AT3G52430, AT1G65690, AT4G10500, AT2G42790, AT4G00360, AT1G20780, AT2G26560, AT4G37150, AT4G30440, AT5G56350, AT4G27030, AT3G44300, AT1G16410, AT4G39030, AT5G33340, AT1G53130, AT3G02620, AT2G19900, AT5G03320, AT1G29690, AT3G22400, AT1G01480, AT2G43820, AT2G15090, AT3G25780, AT1G07720, AT1G06090, AT1…
GO:0010623	programmed cell death involved in cell development	-	0.0160703	3	2507	7	29802	0.0886	34.02	AT1G22740, AT5G10430, AT5G50260
GO:0042939	tripeptide transport	-	0.0160703	3	2507	7	29802	0.0884	34.02	AT4G39650, AT5G12170, AT3G54140
GO:0046822	regulation of nucleocytoplasmic transport	-	0.0160703	3	2507	7	29802	0.0881	34.02	AT5G41790, AT4G18710, AT1G16670
GO:0009809	lignin biosynthetic process	-	0.0164472	12	2507	72	29802	0.0892	34.52	AT5G49660, AT4G37990, AT1G09510, AT4G39410, AT1G09500, AT5G20230, AT1G80820, AT4G01070, AT1G33030, AT1G72680, AT3G17390, AT2G33590
GO:0071368	cellular response to cytokinin stimulus	-	0.0164472	12	2507	72	29802	0.089	34.52	AT1G19050, AT3G61630, AT1G78080, AT2G41940, AT1G78100, AT4G16110, AT3G48100, AT2G46310, AT5G54060, AT1G19770, AT1G15670, AT5G35750
GO:0048544	recognition of pollen	-	0.0170208	11	2507	64	29802	0.0901	35.06	AT4G11900, AT1G34300, AT4G27300, AT4G02350, AT3G49500, AT1G61400, AT1G61420, AT2G19130, AT1G61370, AT1G61440, AT4G21390
GO:0031323	regulation of cellular metabolic process	-	0.0172114	284	2507	3003	29802	0.0904	35.24	AT2G41180, AT3G60320, AT3G09360, AT2G38250, AT1G75490, AT1G22740, AT1G15670, AT4G32040, AT1G19850, AT1G04240, AT1G25560, AT2G28510, AT5G50915, AT1G21910, AT5G57660, AT1G33240, AT4G00050, AT2G18090, AT3G20770, AT2G36270, AT1G78310, AT3G61890, AT5G48560, AT2G46310, AT1G10120, AT5G23280, AT1G56650, AT2G02955, AT5G44190, AT3G49530, AT5G13330, AT4G00120, AT3G04060, AT1G22070, AT5G62430, AT3G06540, AT4…
GO:0031333	negative regulation of protein complex assembly	-	0.0179511	5	2507	19	29802	0.0948	37.06	AT4G29350, AT5G44610, AT3G25500, AT5G07780, AT3G57410
GO:0032272	negative regulation of protein polymerization	-	0.0179511	5	2507	19	29802	0.0945	37.06	AT4G29350, AT5G44610, AT3G25500, AT5G07780, AT3G57410
GO:0044070	regulation of anion transport	-	0.0179511	5	2507	19	29802	0.0943	37.06	AT2G17290, AT4G08920, AT5G46330, AT4G23650, AT1G62280
GO:0032880	regulation of protein localization	-	0.0180306	7	2507	33	29802	0.0948	37.34	AT5G64720, AT5G41790, AT1G76750, AT2G21740, AT4G18710, AT1G16670, AT2G21750
GO:0006636	unsaturated fatty acid biosynthetic process	-	0.0186967	6	2507	26	29802	0.0976	38.54	AT3G02610, AT1G06090, AT2G31360, AT3G01420, AT4G27030, AT1G06350
GO:0007584	response to nutrient	-	0.0186967	6	2507	26	29802	0.0973	38.54	AT3G28580, AT1G66180, AT4G08500, AT4G03190, AT4G08920, AT4G08480
GO:0072505	divalent inorganic anion homeostasis	-	0.0186967	6	2507	26	29802	0.0971	38.54	AT5G04340, AT3G17790, AT1G36370, AT3G47420, AT3G51860, AT1G68320
GO:0051252	regulation of RNA metabolic process	-	0.0187401	234	2507	2446	29802	0.0969	38.56	AT2G41180, AT3G28910, AT3G60320, AT3G09360, AT1G10585, AT2G38250, AT1G07520, AT1G54160, AT1G75490, AT1G61730, AT1G73870, AT4G32040, AT1G19850, AT1G04240, AT5G13080, AT1G25560, AT5G04340, AT2G28510, AT5G50915, AT1G21910, AT5G57660, AT1G33240, AT1G62300, AT5G65510, AT4G00050, AT2G18090, AT5G61890, AT3G20770, AT2G36270, AT1G78310, AT3G23030, AT1G30460, AT5G58610, AT5G61600, AT3G61890, AT5G48560, AT1…
GO:0005984	disaccharide metabolic process	-	0.0189777	11	2507	65	29802	0.0973	38.82	AT4G39770, AT4G02280, AT4G17090, AT4G24040, AT4G27550, AT1G35910, AT1G71890, AT1G06410, AT5G20280, AT5G06170, AT1G70290
GO:0009835	fruit ripening	-	0.0192557	4	2507	13	29802	0.1013	40.52	AT4G08040, AT1G05010, AT1G01480, AT1G69490
GO:0006816	calcium ion transport	-	0.0192914	8	2507	41	29802	0.1014	40.68	AT4G29900, AT4G00900, AT3G13320, AT1G27770, AT3G57330, AT5G53130, AT3G07520, AT3G04110
GO:0046351	disaccharide biosynthetic process	-	0.0192914	8	2507	41	29802	0.1012	40.68	AT4G39770, AT4G02280, AT4G17090, AT1G35910, AT4G27550, AT1G06410, AT5G20280, AT1G70290
GO:2000026	regulation of multicellular organismal development	-	0.0195016	55	2507	493	29802	0.1014	40.86	AT4G16110, AT1G51660, AT5G66880, AT5G24740, AT4G08920, AT2G13790, AT1G62380, AT5G57520, AT3G45640, AT3G61970, AT2G40080, AT3G13530, AT5G04340, AT1G22770, AT3G48990, AT5G08790, AT4G34390, AT3G04610, AT5G57660, AT3G29035, AT1G33240, AT5G39610, AT2G03070, AT3G19350, AT3G56400, AT4G25530, AT2G36270, AT5G35750, AT5G02500, AT1G02580, AT2G35230, AT1G13260, AT5G37770, AT2G25930, AT2G43820, AT2G31880, AT1…
GO:0000244	spliceosomal tri-snRNP complex assembly	-	0.0200324	2	2507	3	29802	0.1225	49.5	AT4G03430, AT1G80070
GO:0006063	uronic acid metabolic process	-	0.0200324	2	2507	3	29802	0.1222	49.5	AT3G23820, AT4G30440
GO:0009727	detection of ethylene stimulus	-	0.0200324	2	2507	3	29802	0.1219	49.5	AT4G32040, AT1G62380
GO:0015801	aromatic amino acid transport	-	0.0200324	2	2507	3	29802	0.1216	49.5	AT5G49630, AT5G65990
GO:0015969	guanosine tetraphosphate metabolic process	-	0.0200324	2	2507	3	29802	0.1213	49.5	AT1G54130, AT3G14050
GO:0016110	tetraterpenoid catabolic process	-	0.0200324	2	2507	3	29802	0.121	49.5	AT2G44990, AT4G32810
GO:0016118	carotenoid catabolic process	-	0.0200324	2	2507	3	29802	0.1207	49.5	AT2G44990, AT4G32810
GO:0016121	carotene catabolic process	-	0.0200324	2	2507	3	29802	0.1204	49.5	AT2G44990, AT4G32810
GO:0016124	xanthophyll catabolic process	-	0.0200324	2	2507	3	29802	0.1201	49.5	AT2G44990, AT4G32810
GO:0018874	benzoate metabolic process	-	0.0200324	2	2507	3	29802	0.1199	49.5	AT5G13320, AT2G43820
GO:0019586	galacturonate metabolic process	-	0.0200324	2	2507	3	29802	0.1196	49.5	AT3G23820, AT4G30440
GO:0034035	purine ribonucleoside bisphosphate metabolic process	-	0.0200324	2	2507	3	29802	0.1193	49.5	AT1G54130, AT3G14050
GO:0043620	regulation of DNA-templated transcription in response to stress	-	0.0200324	2	2507	3	29802	0.119	49.5	AT5G13080, AT2G33700
GO:0046247	terpene catabolic process	-	0.0200324	2	2507	3	29802	0.1187	49.5	AT2G44990, AT4G32810
GO:0071497	cellular response to freezing	-	0.0200324	2	2507	3	29802	0.1184	49.5	AT5G13330, AT1G21910
GO:1901529	positive regulation of anion channel activity	-	0.0200324	2	2507	3	29802	0.1181	49.5	AT4G08920, AT1G62280
GO:1903793	positive regulation of anion transport	-	0.0200324	2	2507	3	29802	0.1179	49.5	AT4G08920, AT1G62280
GO:1903961	positive regulation of anion transmembrane transport	-	0.0200324	2	2507	3	29802	0.1176	49.5	AT4G08920, AT1G62280
GO:2000628	regulation of miRNA metabolic process	-	0.0200324	2	2507	3	29802	0.1173	49.5	AT5G06450, AT4G03430
GO:2000630	positive regulation of miRNA metabolic process	-	0.0200324	2	2507	3	29802	0.117	49.5	AT5G06450, AT4G03430
GO:0009889	regulation of biosynthetic process	-	0.0206367	258	2507	2722	29802	0.1176	49.88	AT2G41180, AT3G60320, AT3G09360, AT2G38250, AT1G75490, AT4G32040, AT1G19850, AT1G04240, AT1G25560, AT2G28510, AT5G50915, AT1G21910, AT5G57660, AT1G33240, AT4G00050, AT2G18090, AT3G20770, AT2G36270, AT1G78310, AT3G61890, AT5G48560, AT2G46310, AT1G10120, AT5G23280, AT1G56650, AT2G02955, AT5G44190, AT3G49530, AT5G13330, AT4G00120, AT3G04060, AT1G22070, AT5G62430, AT3G06540, AT3G52430, AT3G01970, AT1…
GO:0009682	induced systemic resistance	-	0.0211018	7	2507	34	29802	0.1184	50.34	AT2G30750, AT2G30770, AT3G56400, AT2G44490, AT1G18570, AT1G64280, AT5G47220
GO:0048519	negative regulation of biological process	-	0.0213185	100	2507	973	29802	0.1184	50.42	AT1G24625, AT1G54160, AT1G19770, AT1G77510, AT1G15670, AT2G13790, AT5G13080, AT2G40880, AT5G61380, AT1G20780, AT2G23430, AT5G61590, AT5G13190, AT5G25350, AT1G33240, AT1G62300, AT1G74660, AT4G39030, AT5G23570, AT3G56400, AT2G36270, AT1G78310, AT1G02580, AT4G11910, AT1G27730, AT3G57330, AT5G22250, AT5G44610, AT3G20310, AT5G60800, AT1G80820, AT3G51550, AT5G44190, AT3G23150, AT3G15120, AT5G02760, AT1…
GO:0010817	regulation of hormone levels	-	0.0216145	45	2507	393	29802	0.1189	50.78	AT1G10170, AT1G19770, AT1G05680, AT4G08920, AT3G52430, AT1G62380, AT4G10500, AT1G30040, AT4G37150, AT2G47000, AT2G28305, AT3G44300, AT1G16410, AT5G51810, AT4G39030, AT2G03760, AT5G63420, AT4G08040, AT1G12010, AT5G33340, AT1G53130, AT5G03320, AT1G29690, AT1G01480, AT3G25780, AT2G43820, AT3G01650, AT2G44990, AT1G28230, AT1G73805, AT4G32810, AT1G22530, AT1G16400, AT2G41010, AT1G78100, AT1G55020, AT3…
GO:0006355	regulation of transcription, DNA-templated	-	0.0219981	229	2507	2400	29802	0.1195	51.14	AT2G41180, AT3G28910, AT3G60320, AT3G09360, AT1G10585, AT2G38250, AT1G07520, AT1G54160, AT1G75490, AT1G61730, AT1G73870, AT4G32040, AT1G19850, AT1G04240, AT5G13080, AT1G25560, AT5G04340, AT2G28510, AT5G50915, AT1G21910, AT5G57660, AT1G33240, AT1G62300, AT5G65510, AT4G00050, AT2G18090, AT5G61890, AT3G20770, AT2G36270, AT1G78310, AT3G23030, AT5G58610, AT5G61600, AT3G61890, AT5G48560, AT1G15050, AT5…
GO:0001932	regulation of protein phosphorylation	-	0.0221952	12	2507	75	29802	0.12	51.46	AT1G63700, AT3G13530, AT3G07980, AT2G23430, AT2G30040, AT2G17520, AT4G08470, AT4G30790, AT5G67080, AT1G51660, AT1G27630, AT4G08480
GO:0051494	negative regulation of cytoskeleton organization	-	0.0223149	5	2507	20	29802	0.1221	52.52	AT4G29350, AT5G44610, AT3G25500, AT5G07780, AT3G57410
GO:1902904	negative regulation of supramolecular fiber organization	-	0.0223149	5	2507	20	29802	0.1219	52.52	AT4G29350, AT5G44610, AT3G25500, AT5G07780, AT3G57410
GO:2001023	regulation of response to drug	-	0.0223149	5	2507	20	29802	0.1216	52.52	AT5G67300, AT1G30460, AT3G52430, AT2G04450, AT1G64280
GO:2001038	regulation of cellular response to drug	-	0.0223149	5	2507	20	29802	0.1213	52.52	AT5G67300, AT1G30460, AT3G52430, AT2G04450, AT1G64280
GO:0033559	unsaturated fatty acid metabolic process	-	0.0223722	6	2507	27	29802	0.1225	53.18	AT3G02610, AT1G06090, AT2G31360, AT3G01420, AT4G27030, AT1G06350
GO:0035966	response to topologically incorrect protein	-	0.0223722	6	2507	27	29802	0.1223	53.18	AT1G42990, AT3G49530, AT1G26800, AT4G28270, AT2G17520, AT3G10800
GO:1903506	regulation of nucleic acid-templated transcription	-	0.0227002	229	2507	2402	29802	0.1224	53.36	AT2G41180, AT3G28910, AT3G60320, AT3G09360, AT1G10585, AT2G38250, AT1G07520, AT1G54160, AT1G75490, AT1G61730, AT1G73870, AT4G32040, AT1G19850, AT1G04240, AT5G13080, AT1G25560, AT5G04340, AT2G28510, AT5G50915, AT1G21910, AT5G57660, AT1G33240, AT1G62300, AT5G65510, AT4G00050, AT2G18090, AT5G61890, AT3G20770, AT2G36270, AT1G78310, AT3G23030, AT5G58610, AT5G61600, AT3G61890, AT5G48560, AT1G15050, AT5…
GO:2001141	regulation of RNA biosynthetic process	-	0.0227002	229	2507	2402	29802	0.1221	53.36	AT2G41180, AT3G28910, AT3G60320, AT3G09360, AT1G10585, AT2G38250, AT1G07520, AT1G54160, AT1G75490, AT1G61730, AT1G73870, AT4G32040, AT1G19850, AT1G04240, AT5G13080, AT1G25560, AT5G04340, AT2G28510, AT5G50915, AT1G21910, AT5G57660, AT1G33240, AT1G62300, AT5G65510, AT4G00050, AT2G18090, AT5G61890, AT3G20770, AT2G36270, AT1G78310, AT3G23030, AT5G58610, AT5G61600, AT3G61890, AT5G48560, AT1G15050, AT5…
GO:0048580	regulation of post-embryonic development	-	0.0229946	42	2507	364	29802	0.1226	53.7	AT4G16110, AT1G51660, AT5G66880, AT4G08920, AT2G13790, AT1G62380, AT5G57520, AT3G45640, AT2G40080, AT1G22770, AT3G48990, AT5G08790, AT3G04610, AT5G57660, AT1G33240, AT5G39610, AT2G03070, AT3G19350, AT4G25530, AT2G36270, AT5G35750, AT5G02500, AT1G02580, AT2G35230, AT1G13260, AT5G37770, AT2G25930, AT2G43820, AT2G31880, AT1G53160, AT5G60800, AT2G45660, AT1G65480, AT4G39400, AT5G44190, AT5G49660, AT3…
GO:0008037	cell recognition	-	0.0233837	11	2507	67	29802	0.1229	53.96	AT4G11900, AT1G34300, AT4G27300, AT4G02350, AT3G49500, AT1G61400, AT1G61420, AT2G19130, AT1G61370, AT1G61440, AT4G21390
GO:0090698	post-embryonic plant morphogenesis	-	0.0236284	24	2507	186	29802	0.123	54.14	AT1G63700, AT1G02580, AT4G29900, AT3G22400, AT1G48920, AT3G63010, AT2G17040, AT4G39400, AT5G49660, AT3G05120, AT5G61730, AT4G14550, AT2G04160, AT1G55020, AT2G23430, AT3G02260, AT3G18830, AT4G26690, AT5G65510, AT1G68765, AT3G19350, AT3G18485, AT4G28490, AT2G36120
GO:0035336	long-chain fatty-acyl-CoA metabolic process	-	0.0241216	3	2507	8	29802	0.1307	57.64	AT4G33790, AT3G44560, AT3G44550
GO:0048317	seed morphogenesis	-	0.0241216	3	2507	8	29802	0.1304	57.64	AT1G02580, AT3G19350, AT5G61730
GO:0051176	positive regulation of sulfur metabolic process	-	0.0241216	3	2507	8	29802	0.1301	57.64	AT1G08910, AT3G52430, AT4G27260
GO:0071423	malate transmembrane transport	-	0.0241216	3	2507	8	29802	0.1298	57.64	AT4G24570, AT5G09470, AT2G22500
GO:0090548	response to nitrate starvation	-	0.0241216	3	2507	8	29802	0.1295	57.64	AT1G16950, AT1G72180, AT5G49660
GO:0031401	positive regulation of protein modification process	-	0.0244061	12	2507	76	29802	0.1301	58.04	AT1G63700, AT3G13530, AT3G07980, AT3G06540, AT2G30040, AT2G17520, AT4G08470, AT4G30790, AT5G67080, AT1G51660, AT1G27630, AT4G08480
GO:0071281	cellular response to iron ion	-	0.0245178	7	2507	35	29802	0.1304	58.28	AT3G53280, AT2G27050, AT3G20770, AT5G04950, AT1G49820, AT1G62380, AT5G55620
GO:0071472	cellular response to salt stress	-	0.0245178	7	2507	35	29802	0.1301	58.28	AT1G03060, AT5G57630, AT1G78080, AT1G05680, AT2G39760, AT3G45410, AT2G33700
GO:1901658	glycosyl compound catabolic process	-	0.0245178	7	2507	35	29802	0.1298	58.28	AT2G25630, AT3G44320, AT5G44070, AT1G59870, AT3G14210, AT2G44490, AT5G48180
GO:0009635	response to herbicide	-	0.0251979	4	2507	14	29802	0.135	60.76	AT2G43570, AT1G37130, AT1G77760, AT5G58070
GO:0030968	endoplasmic reticulum unfolded protein response	-	0.0251979	4	2507	14	29802	0.1347	60.76	AT1G42990, AT3G49530, AT2G17520, AT3G10800
GO:0051050	positive regulation of transport	-	0.0251979	4	2507	14	29802	0.1344	60.76	AT4G08920, AT4G18710, AT1G16670, AT1G62280
GO:0051865	protein autoubiquitination	-	0.0251979	4	2507	14	29802	0.1341	60.76	AT5G10380, AT3G11840, AT1G26800, AT1G23030
GO:0006714	sesquiterpenoid metabolic process	-	0.02524	8	2507	43	29802	0.1346	61.12	AT1G20780, AT4G18350, AT3G21420, AT3G14440, AT1G64670, AT2G44990, AT1G65690, AT4G32810
GO:0034219	carbohydrate transmembrane transport	-	0.02524	8	2507	43	29802	0.1343	61.12	AT1G61800, AT4G21480, AT1G11260, AT3G18830, AT5G26340, AT5G06170, AT5G27350, AT4G36670
GO:0042128	nitrate assimilation	-	0.02524	8	2507	43	29802	0.134	61.12	AT4G21680, AT2G26690, AT3G45650, AT1G69870, AT1G77760, AT1G37130, AT5G37600, AT3G45660
GO:0006633	fatty acid biosynthetic process	-	0.0252479	22	2507	168	29802	0.1338	61.16	AT3G28910, AT3G22400, AT2G31360, AT5G43760, AT1G25450, AT2G15090, AT1G07720, AT4G34250, AT1G06090, AT5G04530, AT3G02610, AT2G16280, AT2G26560, AT1G55020, AT4G27030, AT1G01120, AT2G34770, AT1G04220, AT3G01420, AT1G53130, AT1G06350, AT3G02620
GO:0042545	cell wall modification	-	0.0260394	21	2507	159	29802	0.1352	61.9	AT4G38400, AT5G49180, AT5G44070, AT3G54920, AT1G07000, AT2G45220, AT4G02330, AT3G49220, AT3G45970, AT3G59010, AT4G30270, AT2G44490, AT1G18570, AT5G53370, AT1G59870, AT5G63800, AT5G46330, AT3G10720, AT1G10550, AT3G60730, AT2G26440
GO:0006874	cellular calcium ion homeostasis	-	0.0265041	6	2507	28	29802	0.1363	62.56	AT5G48410, AT3G07520, AT4G08920, AT3G04110, AT3G51860, AT5G11210
GO:0019722	calcium-mediated signaling	-	0.0265041	6	2507	28	29802	0.136	62.56	AT4G15800, AT4G14640, AT3G05490, AT3G16570, AT3G25170, AT3G51920
GO:0051347	positive regulation of transferase activity	-	0.027139	10	2507	60	29802	0.1367	63	AT1G63700, AT3G13530, AT3G07980, AT2G30040, AT2G17520, AT4G08470, AT5G67080, AT1G51660, AT1G27630, AT4G08480
GO:0071704	organic substance metabolic process	-	0.0271828	940	2507	10642	29802	0.1364	63	AT3G60320, AT3G11110, AT4G26120, AT4G16190, AT1G63500, AT1G75490, AT5G16010, AT1G30755, AT3G62200, AT1G15670, AT2G40370, AT5G66562, AT2G28510, AT2G26560, AT5G46330, AT5G51070, AT2G28305, AT2G24360, AT3G44300, AT3G17420, AT4G33920, AT4G00050, AT5G36160, AT2G32530, AT4G08040, AT3G20770, AT5G04950, AT1G72680, AT2G36270, AT5G59420, AT4G23070, AT1G21250, AT2G40000, AT3G44880, AT1G48920, AT3G09220, AT1…
GO:0009833	plant-type primary cell wall biogenesis	-	0.0273113	5	2507	21	29802	0.1383	64.02	AT4G24000, AT2G32530, AT2G32610, AT5G64740, AT5G09870
GO:0042136	neurotransmitter biosynthetic process	-	0.0273113	5	2507	21	29802	0.138	64.02	AT4G13890, AT1G37130, AT1G77760, AT1G62810, AT1G36370
GO:0019222	regulation of metabolic process	-	0.0274688	301	2507	3229	29802	0.1378	64.06	AT2G41180, AT3G60320, AT3G09360, AT2G38250, AT1G75490, AT3G62200, AT1G22740, AT1G15670, AT4G32040, AT1G19850, AT1G04240, AT1G25560, AT2G28510, AT5G50915, AT1G21910, AT5G57660, AT1G33240, AT4G00050, AT2G18090, AT3G20770, AT2G36270, AT1G78310, AT3G61890, AT5G48560, AT2G46310, AT1G10120, AT5G23280, AT1G56650, AT2G02955, AT5G44190, AT3G49530, AT5G45150, AT5G13330, AT4G00120, AT3G04060, AT3G10930, AT1…
GO:0009968	negative regulation of signal transduction	-	0.0274952	14	2507	95	29802	0.1377	64.18	AT3G23150, AT4G26080, AT2G41940, AT4G18710, AT2G40940, AT5G25350, AT3G11410, AT1G24625, AT2G26300, AT1G19770, AT3G52430, AT1G15670, AT3G51550, AT3G26090
GO:0016042	lipid catabolic process	-	0.0278786	28	2507	228	29802	0.1378	64.36	AT1G73610, AT3G03530, AT2G36325, AT5G55050, AT1G55180, AT3G03310, AT1G29660, AT2G44990, AT4G16820, AT5G58670, AT3G52430, AT5G45910, AT4G32810, AT5G14930, AT2G03980, AT2G42790, AT1G75900, AT2G26560, AT2G42690, AT1G30040, AT3G51970, AT3G16370, AT4G29460, AT3G03520, AT3G01420, AT5G58690, AT4G11850, AT1G29670
GO:0010646	regulation of cell communication	-	0.0282965	32	2507	268	29802	0.1387	64.9	AT4G09570, AT1G24625, AT1G19770, AT1G51660, AT5G66880, AT3G52430, AT1G15670, AT1G64280, AT3G05120, AT2G47000, AT5G25350, AT2G40940, AT3G11410, AT1G51940, AT1G30460, AT3G50060, AT5G20150, AT3G63010, AT3G01650, AT3G51550, AT3G23150, AT3G49530, AT4G26080, AT5G58430, AT5G67300, AT2G41940, AT4G18710, AT2G04450, AT2G26300, AT3G62150, AT4G37260, AT3G26090
GO:0031326	regulation of cellular biosynthetic process	-	0.0285386	254	2507	2699	29802	0.1387	65.04	AT2G41180, AT3G28910, AT3G60320, AT3G09360, AT1G10585, AT2G38250, AT1G07520, AT1G54160, AT1G75490, AT1G61730, AT1G73870, AT4G32040, AT1G19850, AT1G04240, AT5G13080, AT1G25560, AT5G04340, AT2G28510, AT5G50915, AT1G21910, AT5G57660, AT1G33240, AT1G62300, AT5G65510, AT4G00050, AT2G18090, AT5G61890, AT3G20770, AT1G53130, AT2G36270, AT1G78310, AT3G23030, AT5G58610, AT5G61600, AT3G61890, AT5G48560, AT1…
GO:0042126	nitrate metabolic process	-	0.0286481	8	2507	44	29802	0.1391	65.38	AT4G21680, AT2G26690, AT3G45650, AT1G69870, AT1G77760, AT1G37130, AT5G37600, AT3G45660
GO:0009416	response to light stimulus	-	0.0289186	83	2507	802	29802	0.1392	65.54	AT4G03400, AT2G37970, AT1G25450, AT1G54160, AT1G77510, AT1G66180, AT5G04410, AT4G34250, AT1G73870, AT3G45640, AT2G40080, AT1G25560, AT5G58070, AT1G30040, AT5G57660, AT1G74660, AT5G51810, AT3G49120, AT3G19710, AT1G61800, AT1G02580, AT1G78080, AT1G27730, AT5G02200, AT5G48560, AT1G10120, AT5G20230, AT1G73805, AT3G50930, AT1G65480, AT1G69640, AT1G01470, AT5G04530, AT4G00450, AT5G17880, AT2G22880, AT5…
GO:0051171	regulation of nitrogen compound metabolic process	-	0.0293095	267	2507	2848	29802	0.1395	65.86	AT2G41180, AT3G60320, AT3G09360, AT2G38250, AT1G75490, AT1G15670, AT4G32040, AT1G19850, AT1G04240, AT1G25560, AT2G28510, AT5G50915, AT1G21910, AT5G57660, AT1G33240, AT4G00050, AT2G18090, AT3G20770, AT2G36270, AT1G78310, AT3G61890, AT5G48560, AT2G46310, AT1G10120, AT5G23280, AT1G56650, AT2G02955, AT5G44190, AT3G49530, AT5G13330, AT4G00120, AT3G04060, AT1G22070, AT5G62430, AT3G06540, AT3G52430, AT3…
GO:2000024	regulation of leaf development	-	0.0300981	10	2507	61	29802	0.1406	66.5	AT5G14930, AT3G61970, AT5G02760, AT3G29035, AT5G39610, AT4G08920, AT3G56400, AT3G04060, AT2G45210, AT5G44190
GO:0016051	carbohydrate biosynthetic process	-	0.0302639	42	2507	371	29802	0.1405	66.6	AT5G49180, AT4G16600, AT3G28340, AT5G47780, AT2G28110, AT4G24000, AT2G32610, AT5G64740, AT2G41090, AT5G09870, AT4G39770, AT1G44830, AT3G05120, AT3G50760, AT1G70090, AT4G30440, AT3G59100, AT5G33290, AT5G20280, AT3G58790, AT2G32530, AT2G25450, AT5G16910, AT4G02280, AT1G77130, AT3G29810, AT3G63010, AT4G27550, AT1G35910, AT1G71100, AT1G70290, AT2G05320, AT1G24170, AT1G74350, AT4G01750, AT4G17090, AT5…
GO:0019219	regulation of nucleobase-containing compound metabolic process	-	0.0312632	236	2507	2502	29802	0.1421	67.5	AT2G41180, AT3G28910, AT3G60320, AT3G09360, AT1G36370, AT1G10585, AT2G38250, AT1G07520, AT1G54160, AT1G75490, AT1G61730, AT1G73870, AT4G32040, AT1G19850, AT1G04240, AT5G13080, AT1G25560, AT5G04340, AT2G28510, AT5G50915, AT1G21910, AT5G57660, AT1G33240, AT1G62300, AT5G65510, AT4G00050, AT2G18090, AT5G61890, AT3G20770, AT2G36270, AT1G78310, AT3G23030, AT1G30460, AT5G58610, AT5G61600, AT3G61890, AT5…
GO:0009736	cytokinin-activated signaling pathway	-	0.0313258	11	2507	70	29802	0.1424	67.76	AT1G19050, AT3G61630, AT1G78080, AT2G41940, AT1G78100, AT4G16110, AT3G48100, AT2G46310, AT1G19770, AT1G15670, AT5G35750
GO:0045859	regulation of protein kinase activity	-	0.0313258	11	2507	70	29802	0.1421	67.76	AT1G63700, AT3G13530, AT3G07980, AT2G23430, AT2G30040, AT2G17520, AT4G08470, AT5G67080, AT1G51660, AT1G27630, AT4G08480
GO:0051247	positive regulation of protein metabolic process	-	0.0314521	16	2507	115	29802	0.142	67.88	AT1G63700, AT3G07980, AT3G06540, AT2G17520, AT3G08730, AT4G30790, AT1G51660, AT1G27630, AT3G53230, AT3G13530, AT3G08720, AT2G30040, AT4G08470, AT5G67080, AT1G69410, AT4G08480
GO:0010565	regulation of cellular ketone metabolic process	-	0.0320042	12	2507	79	29802	0.1428	68.4	AT2G41010, AT1G20780, AT1G68320, AT1G64670, AT1G73805, AT3G52430, AT1G53130, AT5G33340, AT1G65690, AT5G03320, AT2G41090, AT1G29690
GO:0000103	sulfate assimilation	-	0.0321252	4	2507	15	29802	0.1454	69.8	AT5G43780, AT5G39950, AT3G22890, AT4G21990
GO:0034599	cellular response to oxidative stress	-	0.0322139	14	2507	97	29802	0.1456	70.02	AT5G46350, AT5G39950, AT5G55620, AT3G53280, AT1G56650, AT1G31170, AT3G01420, AT4G08920, AT1G05680, AT5G04950, AT1G49820, AT1G69880, AT1G62380, AT2G41090
GO:0009966	regulation of signal transduction	-	0.0324467	31	2507	261	29802	0.1463	70.5	AT1G30460, AT4G09570, AT3G50060, AT1G24625, AT3G63010, AT1G19770, AT1G51660, AT3G01650, AT5G66880, AT3G52430, AT1G15670, AT3G51550, AT1G64280, AT3G05120, AT3G23150, AT5G67300, AT5G58430, AT4G26080, AT3G49530, AT2G41940, AT2G47000, AT2G04450, AT4G18710, AT5G25350, AT2G40940, AT3G11410, AT2G26300, AT3G62150, AT4G37260, AT1G51940, AT3G26090
GO:0005992	trehalose biosynthetic process	-	0.0329648	5	2507	22	29802	0.1478	71.4	AT4G39770, AT4G27550, AT1G35910, AT1G06410, AT1G70290
GO:0009688	abscisic acid biosynthetic process	-	0.0329648	5	2507	22	29802	0.1475	71.4	AT1G64670, AT1G20780, AT4G18350, AT1G65690, AT3G14440
GO:0043289	apocarotenoid biosynthetic process	-	0.0329648	5	2507	22	29802	0.1472	71.4	AT1G64670, AT1G20780, AT4G18350, AT1G65690, AT3G14440
GO:0052542	defense response by callose deposition	-	0.0329648	5	2507	22	29802	0.1469	71.4	AT5G44070, AT1G59870, AT5G46330, AT2G44490, AT1G18570
GO:1902645	tertiary alcohol biosynthetic process	-	0.0329648	5	2507	22	29802	0.1466	71.4	AT1G64670, AT1G20780, AT4G18350, AT1G65690, AT3G14440
GO:0051274	beta-glucan biosynthetic process	-	0.0332779	10	2507	62	29802	0.1468	71.64	AT3G59100, AT3G29810, AT2G36850, AT1G71100, AT4G24000, AT2G32530, AT5G16910, AT2G32610, AT5G64740, AT5G09870
GO:0071241	cellular response to inorganic substance	-	0.0332779	10	2507	62	29802	0.1465	71.64	AT3G60320, AT2G27050, AT5G55620, AT3G53280, AT3G01420, AT3G20770, AT5G04950, AT1G49820, AT5G56010, AT1G62380
GO:0048827	phyllome development	-	0.0333023	57	2507	530	29802	0.1463	71.7	AT4G16110, AT4G23810, AT4G30790, AT5G13180, AT3G49500, AT1G54130, AT4G29350, AT4G03190, AT5G37600, AT4G08920, AT3G52430, AT2G13790, AT1G23420, AT3G10500, AT4G10500, AT1G17020, AT3G45640, AT3G61970, AT2G43570, AT1G20780, AT5G08790, AT3G22886, AT5G62090, AT2G23430, AT5G16560, AT3G29035, AT5G50260, AT5G39610, AT2G39200, AT3G56400, AT2G36120, AT3G02130, AT4G32940, AT3G10985, AT3G61630, AT1G48920, AT1…
GO:0009595	detection of biotic stimulus	-	0.0339544	3	2507	9	29802	0.1552	76.18	AT5G13320, AT5G46330, AT3G05360
GO:0009942	longitudinal axis specification	-	0.0339544	3	2507	9	29802	0.1548	76.18	AT5G63420, AT1G19850, AT3G02130
GO:0010115	regulation of abscisic acid biosynthetic process	-	0.0339544	3	2507	9	29802	0.1545	76.18	AT1G64670, AT1G20780, AT1G65690
GO:0035337	fatty-acyl-CoA metabolic process	-	0.0339544	3	2507	9	29802	0.1542	76.18	AT4G33790, AT3G44560, AT3G44550
GO:0098581	detection of external biotic stimulus	-	0.0339544	3	2507	9	29802	0.1539	76.18	AT5G13320, AT5G46330, AT3G05360
GO:1901141	regulation of lignin biosynthetic process	-	0.0339544	3	2507	9	29802	0.1536	76.18	AT5G49660, AT5G20230, AT4G39410
GO:2000037	regulation of stomatal complex patterning	-	0.0339544	3	2507	9	29802	0.1533	76.18	AT3G45640, AT1G51660, AT1G33240
GO:0006351	transcription, DNA-templated	-	0.0340919	236	2507	2508	29802	0.1531	76.22	AT2G41180, AT3G28910, AT3G60320, AT3G09360, AT1G10585, AT2G38250, AT1G07520, AT1G54160, AT1G75490, AT1G61730, AT1G73870, AT4G32040, AT1G19850, AT1G04240, AT5G13080, AT5G60040, AT1G25560, AT5G04340, AT2G28510, AT5G50915, AT1G21910, AT5G57660, AT1G33240, AT1G62300, AT5G65510, AT4G00050, AT2G18090, AT5G61890, AT3G20770, AT2G36270, AT1G78310, AT3G23030, AT5G58610, AT5G61600, AT3G61890, AT5G48560, AT1…
GO:0009875	pollen-pistil interaction	-	0.0343544	11	2507	71	29802	0.1534	76.56	AT4G11900, AT1G34300, AT4G27300, AT4G02350, AT3G49500, AT1G61400, AT1G61420, AT2G19130, AT1G61370, AT1G61440, AT4G21390
GO:0043549	regulation of kinase activity	-	0.0343544	11	2507	71	29802	0.1531	76.56	AT1G63700, AT3G13530, AT3G07980, AT2G23430, AT2G30040, AT2G17520, AT4G08470, AT5G67080, AT1G51660, AT1G27630, AT4G08480
GO:0010604	positive regulation of macromolecule metabolic process	-	0.0344312	55	2507	510	29802	0.1528	76.56	AT3G07980, AT3G06540, AT3G08730, AT4G23810, AT4G39410, AT4G30790, AT4G03430, AT1G51660, AT3G58680, AT5G04410, AT1G73870, AT1G64280, AT3G10500, AT3G10800, AT1G44830, AT3G13530, AT3G08720, AT5G08790, AT2G23430, AT1G21910, AT4G17500, AT5G61590, AT5G67080, AT5G06450, AT4G18880, AT1G69410, AT1G05910, AT1G09100, AT2G36270, AT1G63700, AT3G58120, AT4G27410, AT2G17520, AT2G47190, AT5G61600, AT2G38340, AT3…
GO:0010648	negative regulation of cell communication	-	0.0347819	14	2507	98	29802	0.1528	76.7	AT3G23150, AT4G26080, AT2G41940, AT4G18710, AT2G40940, AT5G25350, AT3G11410, AT1G24625, AT2G26300, AT1G19770, AT3G52430, AT1G15670, AT3G51550, AT3G26090
GO:0023057	negative regulation of signaling	-	0.0347819	14	2507	98	29802	0.1525	76.7	AT3G23150, AT4G26080, AT2G41940, AT4G18710, AT2G40940, AT5G25350, AT3G11410, AT1G24625, AT2G26300, AT1G19770, AT3G52430, AT1G15670, AT3G51550, AT3G26090
GO:0042325	regulation of phosphorylation	-	0.0348767	12	2507	80	29802	0.1524	76.82	AT1G63700, AT3G13530, AT3G07980, AT2G23430, AT2G30040, AT2G17520, AT4G08470, AT4G30790, AT5G67080, AT1G51660, AT1G27630, AT4G08480
GO:0046686	response to cadmium ion	-	0.0349989	39	2507	344	29802	0.1524	76.96	AT2G30860, AT3G12580, AT5G44070, AT1G36370, AT5G11670, AT1G77510, AT5G12170, AT1G22990, AT2G33590, AT1G53680, AT3G48990, AT2G26560, AT1G77120, AT3G44300, AT3G44320, AT3G12500, AT5G02500, AT4G08500, AT5G14780, AT2G47190, AT4G21680, AT2G23980, AT1G48000, AT5G02490, AT2G42810, AT1G17290, AT1G07590, AT2G41380, AT5G26220, AT2G30870, AT3G53230, AT5G67300, AT1G75040, AT1G71030, AT4G02520, AT4G30120, AT4…
GO:0097659	nucleic acid-templated transcription	-	0.0350793	236	2507	2510	29802	0.1526	77.22	AT2G41180, AT3G28910, AT3G60320, AT3G09360, AT1G10585, AT2G38250, AT1G07520, AT1G54160, AT1G75490, AT1G61730, AT1G73870, AT4G32040, AT1G19850, AT1G04240, AT5G13080, AT5G60040, AT1G25560, AT5G04340, AT2G28510, AT5G50915, AT1G21910, AT5G57660, AT1G33240, AT1G62300, AT5G65510, AT4G00050, AT2G18090, AT5G61890, AT3G20770, AT2G36270, AT1G78310, AT3G23030, AT5G58610, AT5G61600, AT3G61890, AT5G48560, AT1…
GO:0032879	regulation of localization	-	0.0354229	19	2507	145	29802	0.1527	77.42	AT5G41790, AT3G03000, AT2G17290, AT4G17170, AT4G08920, AT5G05190, AT4G23650, AT1G16670, AT2G21750, AT5G64720, AT1G03060, AT5G46330, AT4G18710, AT2G21740, AT1G76750, AT5G40890, AT5G35750, AT1G62280, AT3G62690
GO:0090696	post-embryonic plant organ development	-	0.0361821	23	2507	184	29802	0.1533	77.86	AT3G22400, AT3G50060, AT1G13260, AT2G46400, AT3G63010, AT4G29350, AT4G08920, AT4G39400, AT5G49660, AT3G05120, AT5G13080, AT4G14550, AT2G04160, AT1G55020, AT2G23430, AT3G02260, AT5G39610, AT3G18830, AT5G65510, AT1G56010, AT1G68765, AT3G18485, AT4G28490
GO:0046323	glucose import	-	0.0362116	6	2507	30	29802	0.1541	78.46	AT5G26340, AT4G21480, AT5G27350, AT1G11260, AT4G36670, AT3G18830
GO:0043562	cellular response to nitrogen levels	-	0.036388	8	2507	46	29802	0.1551	79.12	AT3G08860, AT1G16950, AT5G45380, AT3G22886, AT1G55180, AT3G06420, AT5G45900, AT1G20630
GO:0032774	RNA biosynthetic process	-	0.0376483	236	2507	2515	29802	0.1574	80.44	AT2G41180, AT3G28910, AT3G60320, AT3G09360, AT1G10585, AT2G38250, AT1G07520, AT1G54160, AT1G75490, AT1G61730, AT1G73870, AT4G32040, AT1G19850, AT1G04240, AT5G13080, AT5G60040, AT1G25560, AT5G04340, AT2G28510, AT5G50915, AT1G21910, AT5G57660, AT1G33240, AT1G62300, AT5G65510, AT4G00050, AT2G18090, AT5G61890, AT3G20770, AT2G36270, AT1G78310, AT3G23030, AT5G58610, AT5G61600, AT3G61890, AT5G48560, AT1…
GO:0001887	selenium compound metabolic process	-	0.0378362	2	2507	4	29802	0.1778	91.02	AT1G08490, AT3G22890
GO:0007187	G-protein coupled receptor signaling pathway, coupled to cyclic nucleotide second messenger	-	0.0378362	2	2507	4	29802	0.1774	91.02	AT4G34390, AT2G26300
GO:0007188	adenylate cyclase-modulating G-protein coupled receptor signaling pathway	-	0.0378362	2	2507	4	29802	0.1771	91.02	AT4G34390, AT2G26300
GO:0032411	positive regulation of transporter activity	-	0.0378362	2	2507	4	29802	0.1767	91.02	AT4G08920, AT1G62280
GO:0032414	positive regulation of ion transmembrane transporter activity	-	0.0378362	2	2507	4	29802	0.1764	91.02	AT4G08920, AT1G62280
GO:0034635	glutathione transport	-	0.0378362	2	2507	4	29802	0.1761	91.02	AT4G39650, AT5G12170
GO:0045827	negative regulation of isoprenoid metabolic process	-	0.0378362	2	2507	4	29802	0.1757	91.02	AT1G20780, AT1G68320
GO:0051016	barbed-end actin filament capping	-	0.0378362	2	2507	4	29802	0.1754	91.02	AT3G25500, AT5G07780
GO:0051195	negative regulation of cofactor metabolic process	-	0.0378362	2	2507	4	29802	0.175	91.02	AT4G11910, AT2G42810
GO:0060860	regulation of floral organ abscission	-	0.0378362	2	2507	4	29802	0.1747	91.02	AT2G31880, AT5G57520
GO:0060862	negative regulation of floral organ abscission	-	0.0378362	2	2507	4	29802	0.1744	91.02	AT2G31880, AT5G57520
GO:0060919	auxin influx	-	0.0378362	2	2507	4	29802	0.174	91.02	AT3G62150, AT2G47000
GO:0080029	cellular response to boron-containing substance levels	-	0.0378362	2	2507	4	29802	0.1737	91.02	AT1G62300, AT1G80760
GO:1900378	positive regulation of secondary metabolite biosynthetic process	-	0.0378362	2	2507	4	29802	0.1734	91.02	AT3G52430, AT4G27260
GO:0023051	regulation of signaling	-	0.0387388	31	2507	265	29802	0.1743	91.68	AT1G30460, AT4G09570, AT3G50060, AT1G24625, AT3G63010, AT1G19770, AT1G51660, AT3G01650, AT5G66880, AT3G52430, AT1G15670, AT3G51550, AT1G64280, AT3G05120, AT3G23150, AT5G67300, AT5G58430, AT4G26080, AT3G49530, AT2G41940, AT2G47000, AT2G04450, AT4G18710, AT5G25350, AT2G40940, AT3G11410, AT2G26300, AT3G62150, AT4G37260, AT1G51940, AT3G26090
GO:0055082	cellular chemical homeostasis	-	0.0392162	21	2507	166	29802	0.1753	92.38	AT5G24030, AT3G17790, AT3G09390, AT3G51860, AT5G48410, AT1G21270, AT4G08920, AT5G60800, AT1G22990, AT4G38580, AT5G58070, AT5G11210, AT4G16370, AT3G07520, AT1G09100, AT3G04110, AT1G78310, AT1G62280, AT1G50460, AT4G27970, AT1G74810
GO:0031328	positive regulation of cellular biosynthetic process	-	0.0395181	44	2507	399	29802	0.1763	93.08	AT3G08730, AT4G23810, AT4G39410, AT3G58680, AT5G04410, AT3G52430, AT1G73870, AT1G65690, AT1G64280, AT3G10500, AT3G10800, AT1G44830, AT3G08720, AT5G08790, AT2G23430, AT1G21910, AT4G17500, AT5G61590, AT4G27260, AT4G18880, AT1G69410, AT1G05910, AT1G09100, AT2G36270, AT3G58120, AT4G27410, AT2G47190, AT5G61600, AT3G61890, AT2G38340, AT5G52600, AT1G27630, AT5G49520, AT2G45660, AT5G55020, AT2G40340, AT5…
GO:0032270	positive regulation of cellular protein metabolic process	-	0.0395929	15	2507	109	29802	0.1761	93.14	AT1G63700, AT3G13530, AT3G07980, AT3G08720, AT3G06540, AT2G30040, AT2G17520, AT4G08470, AT3G08730, AT4G30790, AT5G67080, AT1G51660, AT1G69410, AT1G27630, AT4G08480
GO:0034620	cellular response to unfolded protein	-	0.0400568	4	2507	16	29802	0.1792	94.98	AT1G42990, AT3G49530, AT2G17520, AT3G10800
GO:0016053	organic acid biosynthetic process	-	0.0401885	63	2507	600	29802	0.1791	95.12	AT3G28910, AT2G31360, AT1G36370, AT3G14440, AT1G10170, AT5G43760, AT1G25450, AT4G34250, AT1G09240, AT5G37600, AT2G04400, AT3G52430, AT2G43100, AT1G65690, AT2G41090, AT1G55920, AT1G20780, AT2G26560, AT1G30040, AT4G30440, AT4G27030, AT5G56350, AT3G44300, AT1G16410, AT5G51810, AT4G39030, AT5G04950, AT1G49820, AT1G53130, AT3G02620, AT4G33510, AT5G03320, AT3G02020, AT3G22400, AT3G22460, AT1G01480, AT2…
GO:0046394	carboxylic acid biosynthetic process	-	0.0401885	63	2507	600	29802	0.1788	95.12	AT3G28910, AT2G31360, AT1G36370, AT3G14440, AT1G10170, AT5G43760, AT1G25450, AT4G34250, AT1G09240, AT5G37600, AT2G04400, AT3G52430, AT2G43100, AT1G65690, AT2G41090, AT1G55920, AT1G20780, AT2G26560, AT1G30040, AT4G30440, AT4G27030, AT5G56350, AT3G44300, AT1G16410, AT5G51810, AT4G39030, AT5G04950, AT1G49820, AT1G53130, AT3G02620, AT4G33510, AT5G03320, AT3G02020, AT3G22400, AT3G22460, AT1G01480, AT2…
GO:0009891	positive regulation of biosynthetic process	-	0.0403167	45	2507	410	29802	0.1786	95.22	AT3G08730, AT4G23810, AT4G39410, AT3G58680, AT5G04410, AT3G52430, AT1G73870, AT1G65690, AT1G64280, AT3G10500, AT3G10800, AT1G44830, AT3G08720, AT5G08790, AT2G23430, AT1G21910, AT4G17500, AT5G61590, AT4G27260, AT4G18880, AT1G69410, AT1G05910, AT1G09100, AT2G36270, AT3G58120, AT4G27410, AT2G47190, AT5G61600, AT2G38340, AT3G61890, AT5G52600, AT1G27630, AT1G56650, AT5G49520, AT2G45660, AT5G55020, AT2…
GO:0071248	cellular response to metal ion	-	0.0407391	8	2507	47	29802	0.1797	95.94	AT2G27050, AT5G55620, AT3G53280, AT3G20770, AT1G49820, AT5G04950, AT5G56010, AT1G62380
GO:1904659	glucose transmembrane transport	-	0.0418173	6	2507	31	29802	0.182	97.36	AT5G26340, AT4G21480, AT5G27350, AT1G11260, AT4G36670, AT3G18830
GO:0071702	organic substance transport	-	0.0425504	117	2507	1190	29802	0.183	98.08	AT5G65990, AT4G24690, AT5G26340, AT5G09370, AT1G19770, AT4G39990, AT5G12170, AT1G22740, AT4G17170, AT5G27350, AT3G18280, AT4G32150, AT5G62680, AT2G31680, AT2G34690, AT4G12490, AT5G54730, AT5G55450, AT4G30600, AT1G51500, AT3G48740, AT1G20350, AT3G22120, AT4G29460, AT4G39890, AT1G69870, AT3G54140, AT5G59420, AT1G61800, AT4G18210, AT4G21480, AT3G18820, AT2G37460, AT5G61210, AT4G08300, AT1G11890, AT1…
GO:0009735	response to cytokinin	-	0.0426284	29	2507	247	29802	0.1826	98.08	AT3G61630, AT1G78830, AT1G78080, AT3G27890, AT3G22640, AT4G16110, AT4G28750, AT2G46310, AT1G19770, AT1G15670, AT1G62380, AT1G19050, AT5G58070, AT3G48990, AT2G41940, AT2G47000, AT1G78100, AT1G11910, AT3G27925, AT3G48100, AT5G50920, AT5G54060, AT1G74660, AT3G10520, AT3G49120, AT3G22890, AT3G26450, AT1G79040, AT5G35750
GO:0031668	cellular response to extracellular stimulus	-	0.0427612	28	2507	237	29802	0.1824	98.12	AT1G16950, AT5G45380, AT5G20150, AT1G71040, AT1G55180, AT2G47190, AT3G20660, AT3G53600, AT4G03190, AT1G05680, AT4G08920, AT1G73010, AT1G55920, AT3G08860, AT2G26660, AT3G22886, AT1G80760, AT1G68320, AT1G33240, AT5G01220, AT3G49620, AT1G62300, AT3G03520, AT3G44320, AT3G06420, AT5G24660, AT5G45900, AT1G20630
GO:0006873	cellular ion homeostasis	-	0.0439329	18	2507	139	29802	0.1839	99.14	AT5G24030, AT3G17790, AT3G09390, AT3G51860, AT5G48410, AT4G08920, AT5G60800, AT1G22990, AT4G38580, AT5G58070, AT5G11210, AT4G16370, AT3G07520, AT3G04110, AT1G62280, AT1G78310, AT4G27970, AT1G74810
GO:0051239	regulation of multicellular organismal process	-	0.0441404	58	2507	550	29802	0.1843	99.5	AT4G16110, AT2G34140, AT1G51660, AT5G66880, AT5G24740, AT4G08920, AT2G13790, AT1G62380, AT5G57520, AT3G45640, AT3G61970, AT2G40080, AT3G13530, AT5G04340, AT1G22770, AT3G48990, AT5G08790, AT4G34390, AT3G04610, AT5G57660, AT3G29035, AT1G33240, AT5G39610, AT2G03070, AT3G19350, AT3G56400, AT4G25530, AT2G36270, AT5G35750, AT5G02500, AT1G02580, AT2G35230, AT1G13260, AT5G37770, AT2G25930, AT2G43820, AT2…
GO:0006855	drug transmembrane transport	-	0.0442086	10	2507	65	29802	0.1847	99.92	AT4G24570, AT2G47800, AT1G59870, AT1G58360, AT3G26520, AT1G64820, AT4G39030, AT5G09470, AT5G52050, AT2G22500
GO:0071470	cellular response to osmotic stress	-	0.0454223	8	2507	48	29802	0.1868	101.22	AT1G03060, AT5G57630, AT1G78080, AT1G05680, AT2G39760, AT3G45410, AT3G62690, AT2G33700
GO:0009769	photosynthesis, light harvesting in photosystem II	-	0.045534	3	2507	10	29802	0.1935	105.08	AT2G34420, ATCG00710, AT2G34430
GO:1900056	negative regulation of leaf senescence	-	0.045534	3	2507	10	29802	0.1932	105.08	AT5G02760, AT3G56400, AT5G44190
GO:1902288	regulation of defense response to oomycetes	-	0.045534	3	2507	10	29802	0.1928	105.08	AT5G14930, AT1G07000, AT3G25020
GO:1905622	negative regulation of leaf development	-	0.045534	3	2507	10	29802	0.1925	105.08	AT5G02760, AT3G56400, AT5G44190
GO:2000014	regulation of endosperm development	-	0.045534	3	2507	10	29802	0.1921	105.08	AT3G02610, AT1G02580, AT3G19350
GO:0006835	dicarboxylic acid transport	-	0.0463122	5	2507	24	29802	0.1934	105.98	AT4G24570, AT1G58360, AT5G09470, AT2G22500, AT5G49630
GO:0055062	phosphate ion homeostasis	-	0.0463122	5	2507	24	29802	0.193	105.98	AT5G04340, AT3G17790, AT3G47420, AT3G51860, AT1G68320
GO:0072506	trivalent inorganic anion homeostasis	-	0.0463122	5	2507	24	29802	0.1927	105.98	AT5G04340, AT3G17790, AT3G47420, AT3G51860, AT1G68320
GO:0019932	second-messenger-mediated signaling	-	0.0479396	6	2507	32	29802	0.1967	108.36	AT4G15800, AT4G14640, AT3G05490, AT3G16570, AT3G25170, AT3G51920
GO:0055074	calcium ion homeostasis	-	0.0479396	6	2507	32	29802	0.1963	108.36	AT5G48410, AT3G07520, AT4G08920, AT3G04110, AT3G51860, AT5G11210
GO:0080090	regulation of primary metabolic process	-	0.0485162	269	2507	2909	29802	0.1973	109.12	AT2G41180, AT3G60320, AT3G09360, AT2G38250, AT1G75490, AT1G15670, AT4G32040, AT1G19850, AT1G04240, AT1G25560, AT2G28510, AT5G50915, AT1G21910, AT5G57660, AT1G33240, AT4G00050, AT2G18090, AT3G20770, AT2G36270, AT1G78310, AT3G61890, AT5G48560, AT2G46310, AT1G10120, AT5G23280, AT1G56650, AT2G02955, AT5G44190, AT3G49530, AT5G13330, AT4G00120, AT3G04060, AT1G22070, AT5G62430, AT3G06540, AT3G01970, AT1…
GO:0010105	negative regulation of ethylene-activated signaling pathway	-	0.0489984	4	2507	17	29802	0.2007	111.2	AT3G23150, AT3G52430, AT2G40940, AT5G25350
GO:0015740	C4-dicarboxylate transport	-	0.0489984	4	2507	17	29802	0.2004	111.2	AT4G24570, AT5G09470, AT2G22500, AT5G49630
GO:0016024	CDP-diacylglycerol biosynthetic process	-	0.0489984	4	2507	17	29802	0.2	111.2	AT4G01950, AT5G06090, AT1G06520, AT1G02390
GO:0030837	negative regulation of actin filament polymerization	-	0.0489984	4	2507	17	29802	0.1996	111.2	AT4G29350, AT3G25500, AT5G07780, AT3G57410
GO:0046341	CDP-diacylglycerol metabolic process	-	0.0489984	4	2507	17	29802	0.1993	111.2	AT4G01950, AT5G06090, AT1G06520, AT1G02390
GO:0070298	negative regulation of phosphorelay signal transduction system	-	0.0489984	4	2507	17	29802	0.1989	111.2	AT3G23150, AT3G52430, AT2G40940, AT5G25350
GO:0010876	lipid localization	-	0.0493151	24	2507	200	29802	0.1991	111.52	AT1G62510, AT4G22470, AT3G51600, AT3G47730, AT5G09370, AT1G27950, AT3G18280, AT5G52050, AT3G58550, AT2G34690, AT2G44290, AT4G12490, AT2G38530, AT5G55450, AT1G51500, AT5G61730, AT2G45180, AT3G22120, AT4G29460, AT1G12090, AT5G55460, AT5G13900, AT5G59420, AT5G59320

## Sheet: GO_Terms_down-reg_knl2_seedl
GO terms overrepresented in the knl2 seedlings. All differentially expressed genes downregulated in the knl2 seedlings were analysed.
Date	Wed Jun 13 05:23:24 EDT 2018
Aspect	P
P-value cutoff	0.05
Calculate FDR	Yes
Regulation links followed	Yes
Bonferroni correction	No
Annotation file	gene_association.tair
Evidence codes used	IEA (45147), ISM (27678), IGI (3304), IEP (5004), IBA (14361), NAS (753), IPI (14305), ND (21196), IC (211), ISS (25906), IMP (14319), IDA (36424), RCA (46), TAS (6813)
Unknown identifiers (22)	AT5G27250 AT4G16870 AT2G13300 AT5G19110 AT1G33813 AT4G22505 AT4G04420 AT4G22513 AT2G11240 AT4G35720 AT3G05932 AT4G04410 AT5G28626 AT4G15450 AT5G18245 AT1G20390 AT3G44205 AT2G27660 AT4G07507 AT4G00910 AT1G73750 AT4G32340
GOID	TERM	CORRECTED_PVALUE	UNCORRECTED_PVALUE	NUM_LIST_ANNOTATIONS	LIST_SIZE	% from gene list	TOTAL_NUM_ANNOTATIONS	POPULATION_SIZE	FDR_RATE	EXPECTED_FALSE_POSITIVES	ANNOTATED_GENES
GO:0000025	maltose catabolic process	-	0.00214273	2	1380	0.144928	2	29802	0.0245	4.8	AT2G40840, AT5G64860
GO:0007080	mitotic metaphase plate congression	-	0.00214273	2	1380	0.144928	2	29802	0.0244	4.8	AT1G15660, AT5G49880
GO:0033321	homomethionine metabolic process	-	0.00214273	2	1380	0.144928	2	29802	0.0242	4.8	AT1G65860, AT1G50110
GO:0033506	glucosinolate biosynthetic process from homomethionine	-	0.00214273	2	1380	0.144928	2	29802	0.0241	4.8	AT1G65860, AT1G50110
GO:0051310	metaphase plate congression	-	0.00214273	2	1380	0.144928	2	29802	0.024	4.8	AT1G15660, AT5G49880
GO:0051315	attachment of mitotic spindle microtubules to kinetochore	-	0.00214273	2	1380	0.144928	2	29802	0.0239	4.8	AT1G15660, AT5G49880
GO:0000256	allantoin catabolic process	-	0.00623002	2	1380	0.144928	3	29802	0.0506	12.64	AT4G04955, AT5G43600
GO:0005980	glycogen catabolic process	-	0.00623002	2	1380	0.144928	3	29802	0.0504	12.64	AT3G29320, AT3G46970
GO:0006231	dTMP biosynthetic process	-	0.00623002	2	1380	0.144928	3	29802	0.0502	12.64	AT2G16370, AT4G34570
GO:0006297	nucleotide-excision repair, DNA gap filling	-	0.00623002	2	1380	0.144928	3	29802	0.05	12.64	AT5G57160, AT1G08260
GO:0009256	10-formyltetrahydrofolate metabolic process	-	0.00623002	2	1380	0.144928	3	29802	0.0498	12.64	AT2G16370, AT4G34570
GO:0009257	10-formyltetrahydrofolate biosynthetic process	-	0.00623002	2	1380	0.144928	3	29802	0.0496	12.64	AT2G16370, AT4G34570
GO:0016110	tetraterpenoid catabolic process	-	0.00623002	2	1380	0.144928	3	29802	0.0494	12.64	AT4G32810, AT3G63520
GO:0016118	carotenoid catabolic process	-	0.00623002	2	1380	0.144928	3	29802	0.0492	12.64	AT4G32810, AT3G63520
GO:0016121	carotene catabolic process	-	0.00623002	2	1380	0.144928	3	29802	0.049	12.64	AT4G32810, AT3G63520
GO:0016124	xanthophyll catabolic process	-	0.00623002	2	1380	0.144928	3	29802	0.0488	12.64	AT4G32810, AT3G63520
GO:0046073	dTMP metabolic process	-	0.00623002	2	1380	0.144928	3	29802	0.0486	12.64	AT2G16370, AT4G34570
GO:0046247	terpene catabolic process	-	0.00623002	2	1380	0.144928	3	29802	0.0484	12.64	AT4G32810, AT3G63520
GO:0071156	regulation of cell cycle arrest	-	0.00623002	2	1380	0.144928	3	29802	0.0482	12.64	AT4G21070, AT4G29860
GO:0071158	positive regulation of cell cycle arrest	-	0.00623002	2	1380	0.144928	3	29802	0.0481	12.64	AT4G21070, AT4G29860
GO:0080165	callose deposition in phloem sieve plate	-	0.00623002	2	1380	0.144928	3	29802	0.0479	12.64	AT5G37180, AT1G06490
GO:0000023	maltose metabolic process	-	0.0120774	2	1380	0.144928	4	29802	0.0729	23.54	AT2G40840, AT5G64860
GO:0000255	allantoin metabolic process	-	0.0120774	2	1380	0.144928	4	29802	0.0727	23.54	AT4G04955, AT5G43600
GO:0001927	exocyst assembly	-	0.0120774	2	1380	0.144928	4	29802	0.0724	23.54	AT1G21170, AT1G76850
GO:0002215	defense response to nematode	-	0.0120774	2	1380	0.144928	4	29802	0.0722	23.54	AT4G16260, AT1G74360
GO:0008608	attachment of spindle microtubules to kinetochore	-	0.0120774	2	1380	0.144928	4	29802	0.072	23.54	AT1G15660, AT5G49880
GO:0009176	pyrimidine deoxyribonucleoside monophosphate metabolic process	-	0.0120774	2	1380	0.144928	4	29802	0.0718	23.54	AT2G16370, AT4G34570
GO:0009177	pyrimidine deoxyribonucleoside monophosphate biosynthetic process	-	0.0120774	2	1380	0.144928	4	29802	0.0716	23.54	AT2G16370, AT4G34570
GO:0010135	ureide metabolic process	-	0.0120774	2	1380	0.144928	4	29802	0.0713	23.54	AT4G04955, AT5G43600
GO:0010136	ureide catabolic process	-	0.0120774	2	1380	0.144928	4	29802	0.0711	23.54	AT4G04955, AT5G43600
GO:0019419	sulfate reduction	-	0.0120774	2	1380	0.144928	4	29802	0.0709	23.54	AT4G04610, AT4G21990
GO:0030417	nicotianamine metabolic process	-	0.0120774	2	1380	0.144928	4	29802	0.0707	23.54	AT1G09240, AT5G56080
GO:0030418	nicotianamine biosynthetic process	-	0.0120774	2	1380	0.144928	4	29802	0.0705	23.54	AT1G09240, AT5G56080
GO:0031297	replication fork processing	-	0.0120774	2	1380	0.144928	4	29802	0.0703	23.54	AT4G30870, AT5G20850
GO:0051195	negative regulation of cofactor metabolic process	-	0.0120774	2	1380	0.144928	4	29802	0.0701	23.54	AT4G11910, AT1G54410
GO:0051303	establishment of chromosome localization	-	0.0120774	2	1380	0.144928	4	29802	0.0699	23.54	AT1G15660, AT5G49880
GO:0072351	tricarboxylic acid biosynthetic process	-	0.0120774	2	1380	0.144928	4	29802	0.0696	23.54	AT1G09240, AT5G56080
GO:0006537	glutamate biosynthetic process	-	0.0195135	2	1380	0.144928	5	29802	0.0955	38.12	AT5G38710, AT2G41220
GO:0009157	deoxyribonucleoside monophosphate biosynthetic process	-	0.0195135	2	1380	0.144928	5	29802	0.0953	38.12	AT2G16370, AT4G34570
GO:0009162	deoxyribonucleoside monophosphate metabolic process	-	0.0195135	2	1380	0.144928	5	29802	0.0951	38.12	AT2G16370, AT4G34570
GO:0009219	pyrimidine deoxyribonucleotide metabolic process	-	0.0195135	2	1380	0.144928	5	29802	0.0948	38.12	AT2G16370, AT4G34570
GO:0009221	pyrimidine deoxyribonucleotide biosynthetic process	-	0.0195135	2	1380	0.144928	5	29802	0.0946	38.12	AT2G16370, AT4G34570
GO:0009590	detection of gravity	-	0.0195135	2	1380	0.144928	5	29802	0.0944	38.12	AT5G51820, AT1G31480
GO:0016107	sesquiterpenoid catabolic process	-	0.0195135	2	1380	0.144928	5	29802	0.0941	38.12	AT3G19270, AT3G21780
GO:0019336	phenol-containing compound catabolic process	-	0.0195135	2	1380	0.144928	5	29802	0.0939	38.12	AT2G37040, AT1G12050
GO:0043290	apocarotenoid catabolic process	-	0.0195135	2	1380	0.144928	5	29802	0.0937	38.12	AT3G19270, AT3G21780
GO:0046345	abscisic acid catabolic process	-	0.0195135	2	1380	0.144928	5	29802	0.0934	38.12	AT3G19270, AT3G21780
GO:0050898	nitrile metabolic process	-	0.0195135	2	1380	0.144928	5	29802	0.0932	38.12	AT3G16390, AT5G48180
GO:0051646	mitochondrion localization	-	0.0195135	2	1380	0.144928	5	29802	0.093	38.12	AT1G17580, AT5G46180
GO:0080028	nitrile biosynthetic process	-	0.0195135	2	1380	0.144928	5	29802	0.0927	38.12	AT3G16390, AT5G48180
GO:0006646	phosphatidylethanolamine biosynthetic process	-	0.0283786	2	1380	0.144928	6	29802	0.1194	54.1	AT2G38670, AT4G25970
GO:0010021	amylopectin biosynthetic process	-	0.0283786	2	1380	0.144928	6	29802	0.1192	54.1	AT2G36390, AT2G39930
GO:0010031	circumnutation	-	0.0283786	2	1380	0.144928	6	29802	0.1189	54.1	AT5G61380, AT2G25930
GO:0045922	negative regulation of fatty acid metabolic process	-	0.0283786	2	1380	0.144928	6	29802	0.1186	54.1	AT4G21070, AT3G47860
GO:0046337	phosphatidylethanolamine metabolic process	-	0.0283786	2	1380	0.144928	6	29802	0.1184	54.1	AT2G38670, AT4G25970
GO:0050879	multicellular organismal movement	-	0.0283786	2	1380	0.144928	6	29802	0.1181	54.1	AT5G61380, AT2G25930
GO:1901409	positive regulation of phosphorylation of RNA polymerase II C-terminal domain	-	0.0283786	2	1380	0.144928	6	29802	0.1179	54.1	AT1G27630, AT4G19600
GO:2000896	amylopectin metabolic process	-	0.0283786	2	1380	0.144928	6	29802	0.1176	54.1	AT2G36390, AT2G39930
GO:0000077	DNA damage checkpoint	-	0.0385248	2	1380	0.144928	7	29802	0.1504	73.72	AT1G25580, AT4G30870
GO:0006564	L-serine biosynthetic process	-	0.0385248	2	1380	0.144928	7	29802	0.1501	73.72	AT4G34200, AT4G35630
GO:0009265	2'-deoxyribonucleotide biosynthetic process	-	0.0385248	2	1380	0.144928	7	29802	0.1498	73.72	AT2G16370, AT4G34570
GO:0046385	deoxyribose phosphate biosynthetic process	-	0.0385248	2	1380	0.144928	7	29802	0.1495	73.72	AT2G16370, AT4G34570
GO:0048015	phosphatidylinositol-mediated signaling	-	0.0385248	2	1380	0.144928	7	29802	0.1492	73.72	AT5G09350, AT1G60490
GO:0070816	phosphorylation of RNA polymerase II C-terminal domain	-	0.0385248	2	1380	0.144928	7	29802	0.1489	73.72	AT1G27630, AT4G19600
GO:1901407	regulation of phosphorylation of RNA polymerase II C-terminal domain	-	0.0385248	2	1380	0.144928	7	29802	0.1486	73.72	AT1G27630, AT4G19600
GO:0006751	glutathione catabolic process	-	0.0498146	2	1380	0.144928	8	29802	0.1789	95.02	AT4G31290, AT5G26220
GO:0009394	2'-deoxyribonucleotide metabolic process	-	0.0498146	2	1380	0.144928	8	29802	0.1786	95.02	AT2G16370, AT4G34570
GO:0015800	acidic amino acid transport	-	0.0498146	2	1380	0.144928	8	29802	0.1783	95.02	AT5G09220, AT5G49630
GO:0019692	deoxyribose phosphate metabolic process	-	0.0498146	2	1380	0.144928	8	29802	0.1779	95.02	AT2G16370, AT4G34570
GO:0050000	chromosome localization	-	0.0498146	2	1380	0.144928	8	29802	0.1776	95.02	AT1G15660, AT5G49880
GO:1903426	regulation of reactive oxygen species biosynthetic process	-	0.0498146	2	1380	0.144928	8	29802	0.1773	95.02	AT5G58580, AT1G54410
GO:0043605	cellular amide catabolic process	-	0.000382597	3	1380	0.217391	4	29802	0.0035	0.48	AT4G04955, AT1G67550, AT5G43600
GO:0009399	nitrogen fixation	-	0.000923422	3	1380	0.217391	5	29802	0.0091	1.5	AT3G53180, AT5G37600, AT5G16570
GO:0032104	regulation of response to extracellular stimulus	-	0.000923422	3	1380	0.217391	5	29802	0.0091	1.5	AT5G13080, AT1G13300, AT2G45130
GO:0032107	regulation of response to nutrient levels	-	0.000923422	3	1380	0.217391	5	29802	0.009	1.5	AT5G13080, AT1G13300, AT2G45130
GO:0051289	protein homotetramerization	-	0.000923422	3	1380	0.217391	5	29802	0.009	1.5	AT4G14570, AT1G79750, AT1G64660
GO:0006145	purine nucleobase catabolic process	-	0.00178314	3	1380	0.217391	6	29802	0.0153	2.88	AT4G34900, AT4G04955, AT5G43600
GO:0006273	lagging strand elongation	-	0.00178314	3	1380	0.217391	6	29802	0.0152	2.88	AT4G02390, AT1G66730, AT1G08130
GO:0006542	glutamine biosynthetic process	-	0.00178314	3	1380	0.217391	6	29802	0.0152	2.88	AT3G17820, AT5G37600, AT5G16570
GO:0010165	response to X-ray	-	0.00178314	3	1380	0.217391	6	29802	0.0151	2.88	AT5G57160, AT5G61460, AT5G07660
GO:0045005	DNA-dependent DNA replication maintenance of fidelity	-	0.00178314	3	1380	0.217391	6	29802	0.015	2.88	AT4G30870, AT5G20850, AT1G08260
GO:0046352	disaccharide catabolic process	-	0.00465552	3	1380	0.217391	8	29802	0.0374	8.9	AT2G40840, AT5G64860, AT4G24040
GO:0009065	glutamine family amino acid catabolic process	-	0.00674416	3	1380	0.217391	9	29802	0.0518	13.82	AT5G46180, AT5G38710, AT1G79440
GO:0009263	deoxyribonucleotide biosynthetic process	-	0.00674416	3	1380	0.217391	9	29802	0.0516	13.82	AT2G16370, AT4G34570, AT3G27060
GO:0009313	oligosaccharide catabolic process	-	0.00674416	3	1380	0.217391	9	29802	0.0514	13.82	AT2G40840, AT5G64860, AT4G24040
GO:0043171	peptide catabolic process	-	0.00674416	3	1380	0.217391	9	29802	0.0512	13.82	AT4G31290, AT4G33090, AT5G26220
GO:0046113	nucleobase catabolic process	-	0.00674416	3	1380	0.217391	9	29802	0.051	13.82	AT4G34900, AT4G04955, AT5G43600
GO:0048017	inositol lipid-mediated signaling	-	0.00674416	3	1380	0.217391	9	29802	0.0508	13.82	AT5G09350, AT3G05630, AT1G60490
GO:0052033	pathogen-associated molecular pattern dependent induction by symbiont of host innate immune response	-	0.00674416	3	1380	0.217391	9	29802	0.0506	13.82	AT1G61380, AT3G49120, AT3G49110
GO:0052166	positive regulation by symbiont of host innate immune response	-	0.00674416	3	1380	0.217391	9	29802	0.0504	13.82	AT1G61380, AT3G49120, AT3G49110
GO:0052167	modulation by symbiont of host innate immune response	-	0.00674416	3	1380	0.217391	9	29802	0.0503	13.82	AT1G61380, AT3G49120, AT3G49110
GO:0052169	pathogen-associated molecular pattern dependent modulation by symbiont of host innate immune response	-	0.00674416	3	1380	0.217391	9	29802	0.0501	13.82	AT1G61380, AT3G49120, AT3G49110
GO:0052257	pathogen-associated molecular pattern dependent induction by organism of innate immune response of other organism involved in symbiotic interaction	-	0.00674416	3	1380	0.217391	9	29802	0.0499	13.82	AT1G61380, AT3G49120, AT3G49110
GO:0052305	positive regulation by organism of innate immune response in other organism involved in symbiotic interaction	-	0.00674416	3	1380	0.217391	9	29802	0.0497	13.82	AT1G61380, AT3G49120, AT3G49110
GO:0052306	modulation by organism of innate immune response in other organism involved in symbiotic interaction	-	0.00674416	3	1380	0.217391	9	29802	0.0495	13.82	AT1G61380, AT3G49120, AT3G49110
GO:0052308	pathogen-associated molecular pattern dependent modulation by organism of innate immune response in other organism involved in symbiotic interaction	-	0.00674416	3	1380	0.217391	9	29802	0.0494	13.82	AT1G61380, AT3G49120, AT3G49110
GO:0052509	positive regulation by symbiont of host defense response	-	0.00674416	3	1380	0.217391	9	29802	0.0492	13.82	AT1G61380, AT3G49120, AT3G49110
GO:0052510	positive regulation by organism of defense response of other organism involved in symbiotic interaction	-	0.00674416	3	1380	0.217391	9	29802	0.049	13.82	AT1G61380, AT3G49120, AT3G49110
GO:0001676	long-chain fatty acid metabolic process	-	0.00930545	3	1380	0.217391	10	29802	0.057	17.04	AT3G19260, AT5G27600, AT3G05970
GO:0006000	fructose metabolic process	-	0.0123591	3	1380	0.217391	11	29802	0.0732	25.04	AT5G51830, AT2G31390, AT1G66430
GO:0009061	anaerobic respiration	-	0.0123591	3	1380	0.217391	11	29802	0.073	25.04	AT1G19530, AT3G27220, AT5G10040
GO:0009262	deoxyribonucleotide metabolic process	-	0.0123591	3	1380	0.217391	11	29802	0.0728	25.04	AT2G16370, AT4G34570, AT3G27060
GO:0031570	DNA integrity checkpoint	-	0.0159188	3	1380	0.217391	12	29802	0.0803	29.94	AT1G25580, AT4G30870, AT4G29860
GO:0052552	modulation by organism of immune response of other organism involved in symbiotic interaction	-	0.0159188	3	1380	0.217391	12	29802	0.0801	29.94	AT1G61380, AT3G49120, AT3G49110
GO:0052553	modulation by symbiont of host immune response	-	0.0159188	3	1380	0.217391	12	29802	0.0798	29.94	AT1G61380, AT3G49120, AT3G49110
GO:0052555	positive regulation by organism of immune response of other organism involved in symbiotic interaction	-	0.0159188	3	1380	0.217391	12	29802	0.0796	29.94	AT1G61380, AT3G49120, AT3G49110
GO:0052556	positive regulation by symbiont of host immune response	-	0.0159188	3	1380	0.217391	12	29802	0.0794	29.94	AT1G61380, AT3G49120, AT3G49110
GO:0052564	response to immune response of other organism involved in symbiotic interaction	-	0.0159188	3	1380	0.217391	12	29802	0.0792	29.94	AT1G61380, AT3G49120, AT3G49110
GO:0052572	response to host immune response	-	0.0159188	3	1380	0.217391	12	29802	0.079	29.94	AT1G61380, AT3G49120, AT3G49110
GO:0071265	L-methionine biosynthetic process	-	0.0159188	3	1380	0.217391	12	29802	0.0788	29.94	AT4G14716, AT1G50110, AT1G64660
GO:1901988	negative regulation of cell cycle phase transition	-	0.0159188	3	1380	0.217391	12	29802	0.0786	29.94	AT4G30870, AT1G16590, AT5G49880
GO:1901991	negative regulation of mitotic cell cycle phase transition	-	0.0159188	3	1380	0.217391	12	29802	0.0784	29.94	AT4G30870, AT1G16590, AT5G49880
GO:0007050	cell cycle arrest	-	0.019993	3	1380	0.217391	13	29802	0.0959	39.62	AT4G21070, AT3G24810, AT4G29860
GO:0009051	pentose-phosphate shunt, oxidative branch	-	0.019993	3	1380	0.217391	13	29802	0.0957	39.62	AT5G13110, AT5G11670, AT5G40760
GO:0035510	DNA dealkylation	-	0.019993	3	1380	0.217391	13	29802	0.0955	39.62	AT5G59800, AT2G36490, AT1G08130
GO:0052031	modulation by symbiont of host defense response	-	0.019993	3	1380	0.217391	13	29802	0.0952	39.62	AT1G61380, AT3G49120, AT3G49110
GO:0052173	response to defenses of other organism involved in symbiotic interaction	-	0.019993	3	1380	0.217391	13	29802	0.095	39.62	AT1G61380, AT3G49120, AT3G49110
GO:0052200	response to host defenses	-	0.019993	3	1380	0.217391	13	29802	0.0948	39.62	AT1G61380, AT3G49120, AT3G49110
GO:0052255	modulation by organism of defense response of other organism involved in symbiotic interaction	-	0.019993	3	1380	0.217391	13	29802	0.0946	39.62	AT1G61380, AT3G49120, AT3G49110
GO:0075136	response to host	-	0.019993	3	1380	0.217391	13	29802	0.0943	39.62	AT1G61380, AT3G49120, AT3G49110
GO:0080111	DNA demethylation	-	0.019993	3	1380	0.217391	13	29802	0.0941	39.62	AT5G59800, AT2G36490, AT1G08130
GO:2000904	regulation of starch metabolic process	-	0.019993	3	1380	0.217391	13	29802	0.0939	39.62	AT3G30720, AT3G27190, AT5G39790
GO:0006828	manganese ion transport	-	0.0245854	3	1380	0.217391	14	29802	0.1049	45.94	AT3G25190, AT1G64150, AT1G10130
GO:0009608	response to symbiont	-	0.0245854	3	1380	0.217391	14	29802	0.1046	45.94	AT5G10520, AT1G10760, AT5G52310
GO:0016122	xanthophyll metabolic process	-	0.0245854	3	1380	0.217391	14	29802	0.1044	45.94	AT1G08550, AT4G32810, AT3G63520
GO:1905268	negative regulation of chromatin organization	-	0.0245854	3	1380	0.217391	14	29802	0.1042	45.94	AT4G21070, AT3G24140, AT2G36490
GO:0000103	sulfate assimilation	-	0.0296955	3	1380	0.217391	15	29802	0.1231	56.74	AT5G67520, AT4G04610, AT4G21990
GO:0002238	response to molecule of fungal origin	-	0.0353192	3	1380	0.217391	16	29802	0.1375	65.74	AT3G19260, AT3G44860, AT1G51800
GO:0009130	pyrimidine nucleoside monophosphate biosynthetic process	-	0.0353192	3	1380	0.217391	16	29802	0.1372	65.74	AT3G27190, AT2G16370, AT4G34570
GO:0051026	chiasma assembly	-	0.0353192	3	1380	0.217391	16	29802	0.137	65.74	AT4G30870, AT1G01690, AT1G53490
GO:0007093	mitotic cell cycle checkpoint	-	0.0414491	3	1380	0.217391	17	29802	0.1549	78.84	AT4G30870, AT1G16590, AT5G49880
GO:0009129	pyrimidine nucleoside monophosphate metabolic process	-	0.0414491	3	1380	0.217391	17	29802	0.1546	78.84	AT3G27190, AT2G16370, AT4G34570
GO:0015850	organic hydroxy compound transport	-	0.0414491	3	1380	0.217391	17	29802	0.1543	78.84	AT4G22840, AT2G16005, AT1G15520
GO:0055075	potassium ion homeostasis	-	0.0414491	3	1380	0.217391	17	29802	0.154	78.84	AT3G02850, AT3G53720, AT3G05030
GO:0005986	sucrose biosynthetic process	-	0.0480753	3	1380	0.217391	18	29802	0.1662	86.94	AT4G02280, AT3G43190, AT5G37180
GO:0009970	cellular response to sulfate starvation	-	0.0480753	3	1380	0.217391	18	29802	0.1659	86.94	AT1G64660, AT1G20630, AT1G55920
GO:0015766	disaccharide transport	-	0.0480753	3	1380	0.217391	18	29802	0.1656	86.94	AT5G23660, AT2G18950, AT5G50790
GO:0015770	sucrose transport	-	0.0480753	3	1380	0.217391	18	29802	0.1653	86.94	AT5G23660, AT2G18950, AT5G50790
GO:2000762	regulation of phenylpropanoid metabolic process	-	0.0480753	3	1380	0.217391	18	29802	0.165	86.94	AT4G38620, AT3G27190, AT5G05340
GO:0051103	DNA ligation involved in DNA repair	-	6.37022e-05	4	1380	0.289855	6	29802	0.0006	0.06	AT4G02390, AT5G57160, AT1G66730, AT1G08130
GO:0006266	DNA ligation	-	0.000143165	4	1380	0.289855	7	29802	0.0016	0.18	AT4G02390, AT5G57160, AT1G66730, AT1G08130
GO:0051262	protein tetramerization	-	0.000478221	4	1380	0.289855	9	29802	0.0062	0.88	AT4G14570, AT1G79750, AT1G73010, AT1G64660
GO:0000712	resolution of meiotic recombination intermediates	-	0.000767826	4	1380	0.289855	10	29802	0.0082	1.26	AT4G30870, AT5G22010, AT5G52290, AT5G63920
GO:0006880	intracellular sequestering of iron ion	-	0.000767826	4	1380	0.289855	10	29802	0.0081	1.26	AT3G25190, AT5G01600, AT2G40300, AT3G56090
GO:0097577	sequestering of iron ion	-	0.000767826	4	1380	0.289855	10	29802	0.0081	1.26	AT3G25190, AT5G01600, AT2G40300, AT3G56090
GO:0005978	glycogen biosynthetic process	-	0.00116244	4	1380	0.289855	11	29802	0.0098	1.72	AT1G27680, AT5G51820, AT2G36390, AT5G19220
GO:0051307	meiotic chromosome separation	-	0.00167997	4	1380	0.289855	12	29802	0.0131	2.44	AT4G30870, AT5G22010, AT5G52290, AT5G63920
GO:0006271	DNA strand elongation involved in DNA replication	-	0.00233814	4	1380	0.289855	13	29802	0.0254	5.18	AT4G02390, AT1G66730, AT1G08130, AT1G08260
GO:0022616	DNA strand elongation	-	0.00233814	4	1380	0.289855	13	29802	0.0253	5.18	AT4G02390, AT1G66730, AT1G08130, AT1G08260
GO:0010332	response to gamma radiation	-	0.00315424	4	1380	0.289855	14	29802	0.0299	6.54	AT1G25580, AT4G21070, AT3G05210, AT5G20850
GO:0008300	isoprenoid catabolic process	-	0.00414493	4	1380	0.289855	15	29802	0.0338	7.88	AT3G19270, AT3G21780, AT4G32810, AT3G63520
GO:0016115	terpenoid catabolic process	-	0.00414493	4	1380	0.289855	15	29802	0.0337	7.88	AT3G19270, AT3G21780, AT4G32810, AT3G63520
GO:0072523	purine-containing compound catabolic process	-	0.00532608	4	1380	0.289855	16	29802	0.0392	9.56	AT5G18860, AT4G34900, AT4G04955, AT5G43600
GO:0006536	glutamate metabolic process	-	0.00671266	4	1380	0.289855	17	29802	0.0498	13.24	AT5G46180, AT5G38710, AT1G79440, AT2G41220
GO:0006826	iron ion transport	-	0.00831857	4	1380	0.289855	18	29802	0.0529	15.24	AT5G01600, AT2G40300, AT3G56090, AT2G38460
GO:0015996	chlorophyll catabolic process	-	0.00831857	4	1380	0.289855	18	29802	0.0527	15.24	AT3G44880, AT1G19670, AT4G11910, AT5G04900
GO:0046149	pigment catabolic process	-	0.0101566	4	1380	0.289855	19	29802	0.0605	18.7	AT3G44880, AT1G19670, AT4G11910, AT5G04900
GO:0030048	actin filament-based movement	-	0.0145746	4	1380	0.289855	21	29802	0.0762	27.74	AT1G17580, AT4G27370, AT3G58160, AT2G20290
GO:0006787	porphyrin-containing compound catabolic process	-	0.0171741	4	1380	0.289855	22	29802	0.0815	31.36	AT3G44880, AT1G19670, AT4G11910, AT5G04900
GO:0006879	cellular iron ion homeostasis	-	0.0171741	4	1380	0.289855	22	29802	0.0812	31.36	AT3G25190, AT5G01600, AT2G40300, AT3G56090
GO:0010030	positive regulation of seed germination	-	0.0171741	4	1380	0.289855	22	29802	0.081	31.36	AT3G22840, AT1G07430, AT2G19450, AT5G63080
GO:0033015	tetrapyrrole catabolic process	-	0.0171741	4	1380	0.289855	22	29802	0.0808	31.36	AT3G44880, AT1G19670, AT4G11910, AT5G04900
GO:1903409	reactive oxygen species biosynthetic process	-	0.020045	4	1380	0.289855	23	29802	0.0947	40.04	AT5G58580, AT1G62810, AT3G14130, AT1G54410
GO:0006071	glycerol metabolic process	-	0.0303468	4	1380	0.289855	26	29802	0.127	59.18	AT1G74210, AT1G48430, AT2G19450, AT1G66980
GO:0071897	DNA biosynthetic process	-	0.0303468	4	1380	0.289855	26	29802	0.1267	59.18	AT3G07800, AT5G57160, AT1G08130, AT2G31970
GO:0019400	alditol metabolic process	-	0.034358	4	1380	0.289855	27	29802	0.1339	63.72	AT1G74210, AT1G48430, AT2G19450, AT1G66980
GO:0042343	indole glucosinolate metabolic process	-	0.0386622	4	1380	0.289855	28	29802	0.1495	74.32	AT5G36220, AT4G37400, AT4G37320, AT4G37370
GO:0042762	regulation of sulfur metabolic process	-	0.0481513	4	1380	0.289855	30	29802	0.1671	88.22	AT1G67810, AT2G25450, AT5G57740, AT5G48850
GO:0080022	primary root development	-	0.0481513	4	1380	0.289855	30	29802	0.1668	88.22	AT1G13300, AT1G79530, AT1G16300, AT2G18800
GO:0000726	non-recombinational repair	-	0.000127376	5	1380	0.362319	12	29802	0.0015	0.16	AT4G02390, AT5G57160, AT1G48050, AT1G16970, AT1G66730
GO:0006303	double-strand break repair via nonhomologous end joining	-	0.000127376	5	1380	0.362319	12	29802	0.0015	0.16	AT4G02390, AT5G57160, AT1G48050, AT1G16970, AT1G66730
GO:0080027	response to herbivore	-	0.000297897	5	1380	0.362319	14	29802	0.0026	0.34	AT3G04720, AT3G44860, AT3G45140, AT1G61120, AT2G14580
GO:0006312	mitotic recombination	-	0.000819717	5	1380	0.362319	17	29802	0.0082	1.3	AT4G30870, AT3G05210, AT5G20850, AT2G31970, AT4G09140
GO:0010232	vascular transport	-	0.00109196	5	1380	0.362319	18	29802	0.0094	1.6	AT2G18950, AT1G09240, AT5G62680, AT5G56080, AT1G06490
GO:0010233	phloem transport	-	0.00109196	5	1380	0.362319	18	29802	0.0093	1.6	AT2G18950, AT1G09240, AT5G62680, AT5G56080, AT1G06490
GO:0051238	sequestering of metal ion	-	0.00142582	5	1380	0.362319	19	29802	0.0109	1.96	AT3G25190, AT5G01600, AT2G40300, AT3G56090, AT2G04040
GO:0009833	plant-type primary cell wall biogenesis	-	0.00231013	5	1380	0.362319	21	29802	0.0244	4.96	AT1G55850, AT2G21770, AT2G32610, AT4G15320, AT4G15290
GO:0000075	cell cycle checkpoint	-	0.00430017	5	1380	0.362319	24	29802	0.034	8.02	AT1G25580, AT4G30870, AT1G16590, AT5G49880, AT4G29860
GO:2001251	negative regulation of chromosome organization	-	0.00430017	5	1380	0.362319	24	29802	0.0338	8.02	AT4G21070, AT1G16590, AT3G24140, AT2G36490, AT5G49880
GO:1900376	regulation of secondary metabolite biosynthetic process	-	0.00616459	5	1380	0.362319	26	29802	0.0413	10.28	AT4G38620, AT3G27190, AT2G25450, AT5G05340, AT5G48850
GO:0009695	jasmonic acid biosynthetic process	-	0.00728209	5	1380	0.362319	27	29802	0.0504	14.3	AT4G29010, AT3G25760, AT3G45140, AT3G25770, AT3G25780
GO:0043650	dicarboxylic acid biosynthetic process	-	0.00728209	5	1380	0.362319	27	29802	0.0502	14.3	AT5G38710, AT2G16370, AT4G34570, AT4G39980, AT2G41220
GO:1901616	organic hydroxy compound catabolic process	-	0.00853335	5	1380	0.362319	28	29802	0.0538	15.72	AT1G04010, AT2G37040, AT1G12050, AT3G19270, AT3G21780
GO:0006012	galactose metabolic process	-	0.0114663	5	1380	0.362319	30	29802	0.0628	19.84	AT5G51820, AT1G64440, AT4G33670, AT3G61610, AT1G56600
GO:0042631	cellular response to water deprivation	-	0.0114663	5	1380	0.362319	30	29802	0.0626	19.84	AT1G29395, AT2G15970, AT1G16370, AT1G64660, AT1G78380
GO:0051260	protein homooligomerization	-	0.0114663	5	1380	0.362319	30	29802	0.0624	19.84	AT5G23660, AT4G14570, AT1G79750, AT1G64660, AT5G11670
GO:0010268	brassinosteroid homeostasis	-	0.0131618	5	1380	0.362319	31	29802	0.0738	25.82	AT4G15300, AT1G78490, AT3G30180, AT4G15400, AT3G19270
GO:0042398	cellular modified amino acid biosynthetic process	-	0.0131618	5	1380	0.362319	31	29802	0.0736	25.82	AT5G27380, AT4G29890, AT2G16370, AT4G34570, AT2G46110
GO:0071462	cellular response to water stimulus	-	0.0131618	5	1380	0.362319	31	29802	0.0734	25.82	AT1G29395, AT2G15970, AT1G16370, AT1G64660, AT1G78380
GO:0006541	glutamine metabolic process	-	0.0150186	5	1380	0.362319	32	29802	0.0769	28.08	AT3G17820, AT5G37600, AT5G16570, AT2G41220, AT5G60540
GO:0015718	monocarboxylic acid transport	-	0.0150186	5	1380	0.362319	32	29802	0.0767	28.08	AT1G61800, AT4G22840, AT2G06925, AT3G19490, AT1G15520
GO:0097237	cellular response to toxic substance	-	0.0170426	5	1380	0.362319	33	29802	0.0809	31.06	AT4G11600, AT3G13610, AT5G05600, AT5G64120, AT1G20630
GO:0009682	induced systemic resistance	-	0.0192395	5	1380	0.362319	34	29802	0.086	33.8	AT2G30750, AT4G12480, AT4G12470, AT5G40990, AT3G51480
GO:0010193	response to ozone	-	0.0241715	5	1380	0.362319	36	29802	0.1012	44.24	AT1G12480, AT5G55120, AT5G27600, AT3G05970, AT1G15520
GO:0016132	brassinosteroid biosynthetic process	-	0.0269155	5	1380	0.362319	37	29802	0.1081	48.44	AT4G15300, AT1G78490, AT3G30180, AT4G15400, AT3G19270
GO:0006739	NADP metabolic process	-	0.0298501	5	1380	0.362319	38	29802	0.124	57.42	AT1G78590, AT5G44520, AT5G13110, AT5G11670, AT5G40760
GO:0045787	positive regulation of cell cycle	-	0.0298501	5	1380	0.362319	38	29802	0.1238	57.42	AT1G27630, AT4G21070, AT4G19600, AT3G24810, AT4G29860
GO:0000723	telomere maintenance	-	0.0329783	5	1380	0.362319	39	29802	0.1313	62.22	AT5G13820, AT1G48050, AT5G03780, AT1G16970, AT2G31970
GO:0032200	telomere organization	-	0.0329783	5	1380	0.362319	39	29802	0.131	62.22	AT5G13820, AT1G48050, AT5G03780, AT1G16970, AT2G31970
GO:0010675	regulation of cellular carbohydrate metabolic process	-	0.0363031	5	1380	0.362319	40	29802	0.1386	67.1	AT3G30720, AT3G27190, AT2G25450, AT5G48850, AT5G39790
GO:0060249	anatomical structure homeostasis	-	0.0363031	5	1380	0.362319	40	29802	0.1384	67.1	AT5G13820, AT1G48050, AT5G03780, AT1G16970, AT2G31970
GO:0006816	calcium ion transport	-	0.0398266	5	1380	0.362319	41	29802	0.1513	75.5	AT1G64150, AT3G63380, AT3G04110, AT4G37640, AT1G10130
GO:0009309	amine biosynthetic process	-	0.0398266	5	1380	0.362319	41	29802	0.151	75.5	AT3G54640, AT2G04400, AT1G09240, AT5G54810, AT5G56080
GO:0016129	phytosteroid biosynthetic process	-	0.0398266	5	1380	0.362319	41	29802	0.1507	75.5	AT4G15300, AT1G78490, AT3G30180, AT4G15400, AT3G19270
GO:0042401	cellular biogenic amine biosynthetic process	-	0.0398266	5	1380	0.362319	41	29802	0.1504	75.5	AT3G54640, AT2G04400, AT1G09240, AT5G54810, AT5G56080
GO:0016131	brassinosteroid metabolic process	-	0.0435506	5	1380	0.362319	42	29802	0.1574	81.2	AT4G15300, AT1G78490, AT3G30180, AT4G15400, AT3G19270
GO:0006714	sesquiterpenoid metabolic process	-	0.0474764	5	1380	0.362319	43	29802	0.1618	84.14	AT3G19270, AT3G21780, AT1G65690, AT4G32810, AT4G13300
GO:0019395	fatty acid oxidation	-	0.0474764	5	1380	0.362319	43	29802	0.1615	84.14	AT2G42790, AT1G50940, AT4G29010, AT5G08470, AT3G47860
GO:0019344	cysteine biosynthetic process	-	0.000807957	6	1380	0.434783	25	29802	0.0082	1.28	AT5G67520, AT4G04610, AT3G22460, AT1G64660, AT1G55920, AT4G21990
GO:0051304	chromosome separation	-	0.00152625	6	1380	0.434783	28	29802	0.0115	2.1	AT4G30870, AT5G22010, AT1G16590, AT5G49880, AT5G52290, AT5G63920
GO:0006534	cysteine metabolic process	-	0.00264972	6	1380	0.434783	31	29802	0.0258	5.46	AT5G67520, AT4G04610, AT3G22460, AT1G64660, AT1G55920, AT4G21990
GO:0009084	glutamine family amino acid biosynthetic process	-	0.00313523	6	1380	0.434783	32	29802	0.0294	6.36	AT5G46180, AT3G17820, AT5G38710, AT5G37600, AT5G16570, AT2G41220
GO:0009694	jasmonic acid metabolic process	-	0.0036841	6	1380	0.434783	33	29802	0.0319	7.24	AT4G29010, AT3G25760, AT5G07010, AT3G45140, AT3G25770, AT3G25780
GO:0044273	sulfur compound catabolic process	-	0.00857786	6	1380	0.434783	39	29802	0.0542	15.88	AT3G16390, AT4G31290, AT5G48180, AT1G64660, AT1G51470, AT5G26220
GO:0042133	neurotransmitter metabolic process	-	0.00970512	6	1380	0.434783	40	29802	0.0578	17.52	AT2G35120, AT4G29890, AT1G62810, AT4G34570, AT1G79440, AT2G41220
GO:0009112	nucleobase metabolic process	-	0.0122688	6	1380	0.434783	42	29802	0.071	24.14	AT1G73980, AT4G25280, AT3G27190, AT4G34900, AT4G04955, AT5G43600
GO:0001505	regulation of neurotransmitter levels	-	0.0137141	6	1380	0.434783	43	29802	0.0743	26.44	AT2G35120, AT4G29890, AT1G62810, AT4G34570, AT1G79440, AT2G41220
GO:0010043	response to zinc ion	-	0.0206818	6	1380	0.434783	47	29802	0.0952	40.64	AT2G30860, AT4G02520, AT1G52760, AT5G01600, AT3G22460, AT5G56080
GO:0009788	negative regulation of abscisic acid-activated signaling pathway	-	0.0227394	6	1380	0.434783	48	29802	0.0975	42.12	AT4G26080, AT1G13300, AT1G67030, AT2G33540, AT1G07430, AT1G51800
GO:1901420	negative regulation of response to alcohol	-	0.0227394	6	1380	0.434783	48	29802	0.0973	42.12	AT4G26080, AT1G13300, AT1G67030, AT2G33540, AT1G07430, AT1G51800
GO:1905958	negative regulation of cellular response to alcohol	-	0.0227394	6	1380	0.434783	48	29802	0.0971	42.12	AT4G26080, AT1G13300, AT1G67030, AT2G33540, AT1G07430, AT1G51800
GO:0003333	amino acid transmembrane transport	-	0.0249302	6	1380	0.434783	49	29802	0.105	46.52	AT1G77380, AT5G36940, AT5G09220, AT5G23810, AT4G35180, AT5G49630
GO:0030244	cellulose biosynthetic process	-	0.0249302	6	1380	0.434783	49	29802	0.1048	46.52	AT1G55850, AT3G27190, AT2G21770, AT2G32610, AT4G15320, AT4G15290
GO:0043455	regulation of secondary metabolic process	-	0.0272572	6	1380	0.434783	50	29802	0.109	48.92	AT4G38620, AT3G27190, AT2G25450, AT5G05340, AT1G65690, AT5G48850
GO:0010039	response to iron ion	-	0.0297234	6	1380	0.434783	51	29802	0.1234	57	AT3G25190, AT2G19590, AT5G01600, AT2G40300, AT5G56080, AT3G56090
GO:0071804	cellular potassium ion transport	-	0.0323314	6	1380	0.434783	52	29802	0.1294	61.06	AT2G30070, AT3G02850, AT2G19600, AT1G07430, AT1G31120, AT3G05030
GO:0071805	potassium ion transmembrane transport	-	0.0323314	6	1380	0.434783	52	29802	0.1291	61.06	AT2G30070, AT3G02850, AT2G19600, AT1G07430, AT1G31120, AT3G05030
GO:0034440	lipid oxidation	-	0.0350836	6	1380	0.434783	53	29802	0.1344	64.1	AT2G42790, AT1G50940, AT4G29010, AT5G08470, AT3G45140, AT3G47860
GO:1902275	regulation of chromatin organization	-	0.0442254	6	1380	0.434783	56	29802	0.1577	81.7	AT5G02520, AT5G22010, AT4G21070, AT3G24140, AT2G36490, AT4G36290
GO:0042435	indole-containing compound biosynthetic process	-	0.0475732	6	1380	0.434783	57	29802	0.1624	84.78	AT3G54640, AT3G44300, AT4G35160, AT2G04400, AT5G54810, AT3G26830
GO:0005983	starch catabolic process	-	5.80483e-06	7	1380	0.507246	17	29802	0	0	AT2G40840, AT1G10760, AT5G64860, AT5G04360, AT1G69830, AT3G10940, AT4G09020
GO:0005977	glycogen metabolic process	-	9.11834e-06	7	1380	0.507246	18	29802	0	0	AT1G27680, AT5G51820, AT2G36390, AT3G29320, AT5G19220, AT2G39930, AT3G46970
GO:0006112	energy reserve metabolic process	-	9.11834e-06	7	1380	0.507246	18	29802	0	0	AT1G27680, AT5G51820, AT2G36390, AT3G29320, AT5G19220, AT2G39930, AT3G46970
GO:0071456	cellular response to hypoxia	-	0.000225785	7	1380	0.507246	28	29802	0.0021	0.26	AT1G14540, AT1G26410, AT1G77120, AT2G26560, AT4G31970, AT3G24715, AT5G64905
GO:0036294	cellular response to decreased oxygen levels	-	0.000357978	7	1380	0.507246	30	29802	0.0028	0.38	AT1G14540, AT1G26410, AT1G77120, AT2G26560, AT4G31970, AT3G24715, AT5G64905
GO:0071453	cellular response to oxygen levels	-	0.000357978	7	1380	0.507246	30	29802	0.0028	0.38	AT1G14540, AT1G26410, AT1G77120, AT2G26560, AT4G31970, AT3G24715, AT5G64905
GO:0010212	response to ionizing radiation	-	0.00066535	7	1380	0.507246	33	29802	0.0071	1.06	AT1G25580, AT5G57160, AT4G21070, AT5G61460, AT3G05210, AT5G20850, AT5G07660
GO:0006006	glucose metabolic process	-	0.00160664	7	1380	0.507246	38	29802	0.0117	2.16	AT5G51820, AT5G55120, AT5G64860, AT1G79530, AT1G16300, AT5G13110, AT5G40760
GO:0051259	protein complex oligomerization	-	0.002537	7	1380	0.507246	41	29802	0.0254	5.28	AT5G23660, AT4G14570, AT1G79750, AT1G73010, AT5G51070, AT1G64660, AT5G11670
GO:0042128	nitrate assimilation	-	0.00335608	7	1380	0.507246	43	29802	0.0306	6.76	AT3G17820, AT3G45700, AT1G69870, AT5G37600, AT5G60780, AT5G16570, AT4G21680
GO:0042126	nitrate metabolic process	-	0.00383432	7	1380	0.507246	44	29802	0.0323	7.44	AT3G17820, AT3G45700, AT1G69870, AT5G37600, AT5G60780, AT5G16570, AT4G21680
GO:0045786	negative regulation of cell cycle	-	0.00558156	7	1380	0.507246	47	29802	0.0402	9.84	AT1G25580, AT4G30870, AT4G21070, AT1G16590, AT5G49880, AT3G24810, AT4G29860
GO:0045132	meiotic chromosome segregation	-	0.00876076	7	1380	0.507246	51	29802	0.0547	16.14	AT1G15660, AT4G30870, AT5G22010, AT1G01690, AT5G52290, AT5G63920, AT1G53490
GO:0006928	movement of cell or subcellular component	-	0.0157686	7	1380	0.507246	57	29802	0.0777	28.9	AT1G17580, AT4G27370, AT3G58160, AT5G27950, AT1G21730, AT2G20290, AT4G27180
GO:0051274	beta-glucan biosynthetic process	-	0.02408	7	1380	0.507246	62	29802	0.1005	43.82	AT1G55850, AT3G27190, AT2G21770, AT2G32610, AT4G15320, AT4G15290, AT1G06490
GO:0010431	seed maturation	-	0.040145	7	1380	0.507246	69	29802	0.1511	76	AT5G23660, AT4G02280, AT1G07430, AT2G41280, AT2G33790, AT4G29860, AT3G47860
GO:0042364	water-soluble vitamin biosynthetic process	-	0.0428973	7	1380	0.507246	70	29802	0.1544	79.52	AT2G22450, AT4G32360, AT5G55120, AT2G46750, AT5G60540, AT2G46110, AT4G33670
GO:0046474	glycerophospholipid biosynthetic process	-	0.0457686	7	1380	0.507246	71	29802	0.1593	82.7	AT3G57170, AT2G38670, AT4G25970, AT1G62430, AT5G09350, AT3G05630, AT3G01380
GO:0010224	response to UV-B	-	0.0487601	7	1380	0.507246	72	29802	0.1671	88.54	AT4G38620, AT2G37040, AT2G47460, AT5G63860, AT3G05210, AT1G16590, AT2G19520
GO:0007131	reciprocal meiotic recombination	-	0.00112361	8	1380	0.57971	46	29802	0.0094	1.62	AT4G30870, AT1G01690, AT5G22010, AT5G20850, AT5G52290, AT5G63920, AT2G31970, AT1G53490
GO:0035825	homologous recombination	-	0.00112361	8	1380	0.57971	46	29802	0.0093	1.62	AT4G30870, AT1G01690, AT5G22010, AT5G20850, AT5G52290, AT5G63920, AT2G31970, AT1G53490
GO:0000097	sulfur amino acid biosynthetic process	-	0.00149745	8	1380	0.57971	48	29802	0.0111	2.02	AT4G04610, AT4G14716, AT1G50110, AT3G22460, AT5G67520, AT1G64660, AT4G21990, AT1G55920
GO:2001057	reactive nitrogen species metabolic process	-	0.00171809	8	1380	0.57971	49	29802	0.0134	2.5	AT5G60780, AT5G16570, AT4G21680, AT3G45700, AT3G17820, AT1G69870, AT1G62810, AT5G37600
GO:0046916	cellular transition metal ion homeostasis	-	0.00407052	8	1380	0.57971	56	29802	0.0328	7.6	AT4G35060, AT3G25190, AT5G01600, AT3G09390, AT2G40300, AT3G56090, AT1G51090, AT4G38580
GO:0000724	double-strand break repair via homologous recombination	-	0.00836007	8	1380	0.57971	63	29802	0.0527	15.34	AT4G30870, AT4G21070, AT5G61460, AT3G05210, AT5G01630, AT5G20850, AT5G07660, AT2G31970
GO:1901136	carbohydrate derivative catabolic process	-	0.00917655	8	1380	0.57971	64	29802	0.0552	16.44	AT5G18860, AT3G07690, AT3G16390, AT5G49900, AT2G43590, AT5G48180, AT2G28100, AT1G51470
GO:0000725	recombinational repair	-	0.010051	8	1380	0.57971	65	29802	0.0588	18	AT4G30870, AT4G21070, AT5G61460, AT3G05210, AT5G01630, AT5G20850, AT5G07660, AT2G31970
GO:0006855	drug transmembrane transport	-	0.010051	8	1380	0.57971	65	29802	0.0586	18	AT3G23550, AT4G22840, AT1G15210, AT2G29940, AT1G15520, AT1G71870, AT3G53480, AT2G04040
GO:0045089	positive regulation of innate immune response	-	0.010051	8	1380	0.57971	65	29802	0.0584	18	AT5G20480, AT1G61380, AT4G23510, AT5G40990, AT3G49120, AT3G49110, AT3G51480, AT4G36290
GO:1901606	alpha-amino acid catabolic process	-	0.0109858	8	1380	0.57971	66	29802	0.0619	19.44	AT2G37040, AT1G12050, AT2G35120, AT5G38710, AT5G46180, AT1G79440, AT4G20930, AT1G64660
GO:0002684	positive regulation of immune system process	-	0.0130457	8	1380	0.57971	68	29802	0.0731	25.38	AT5G20480, AT1G61380, AT4G23510, AT5G40990, AT3G49120, AT3G49110, AT3G51480, AT4G36290
GO:0050778	positive regulation of immune response	-	0.0130457	8	1380	0.57971	68	29802	0.0729	25.38	AT5G20480, AT1G61380, AT4G23510, AT5G40990, AT3G49120, AT3G49110, AT3G51480, AT4G36290
GO:0009063	cellular amino acid catabolic process	-	0.0141753	8	1380	0.57971	69	29802	0.0748	26.84	AT2G37040, AT1G12050, AT2G35120, AT5G38710, AT5G46180, AT1G79440, AT4G20930, AT1G64660
GO:0009064	glutamine family amino acid metabolic process	-	0.0141753	8	1380	0.57971	69	29802	0.0746	26.84	AT5G16570, AT2G41220, AT5G60540, AT5G38710, AT3G17820, AT5G46180, AT1G79440, AT5G37600
GO:1903825	organic acid transmembrane transport	-	0.0194115	8	1380	0.57971	73	29802	0.0862	34.14	AT1G77380, AT1G61800, AT4G22840, AT5G36940, AT5G09220, AT5G23810, AT4G35180, AT5G49630
GO:1905039	carboxylic acid transmembrane transport	-	0.0194115	8	1380	0.57971	73	29802	0.086	34.14	AT1G77380, AT1G61800, AT4G22840, AT5G36940, AT5G09220, AT5G23810, AT4G35180, AT5G49630
GO:2000280	regulation of root development	-	0.0194115	8	1380	0.57971	73	29802	0.0858	34.14	AT5G04340, AT2G47270, AT5G52310, AT2G33790, AT4G11880, AT4G29860, AT1G69380, AT2G25010
GO:0010119	regulation of stomatal movement	-	0.027729	8	1380	0.57971	78	29802	0.1093	49.28	AT1G05805, AT4G26080, AT1G12480, AT4G14480, AT1G65480, AT2G25930, AT1G62400, AT3G05030
GO:0033044	regulation of chromosome organization	-	0.035949	8	1380	0.57971	82	29802	0.1373	66.2	AT5G02520, AT5G22010, AT4G21070, AT1G16590, AT3G24140, AT2G36490, AT5G49880, AT4G36290
GO:0009637	response to blue light	-	0.0382352	8	1380	0.57971	83	29802	0.1415	69.06	AT1G22770, AT5G28490, AT1G68050, AT4G01120, AT5G38150, AT3G22840, AT3G44450, AT4G28880
GO:0072511	divalent inorganic cation transport	-	0.0382352	8	1380	0.57971	83	29802	0.1412	69.06	AT1G64150, AT3G63380, AT4G37640, AT1G10130, AT2G38460, AT1G15960, AT3G04110, AT2G04040
GO:0006865	amino acid transport	-	0.0406167	8	1380	0.57971	84	29802	0.1513	76.42	AT1G77380, AT5G36940, AT5G09220, AT5G23810, AT4G35180, AT5G63850, AT1G47670, AT5G49630
GO:0051052	regulation of DNA metabolic process	-	0.0406167	8	1380	0.57971	84	29802	0.151	76.42	AT1G28060, AT3G24810, AT1G78770, AT5G59800, AT3G06290, AT4G29860, AT1G69380, AT4G36290
GO:0009070	serine family amino acid biosynthetic process	-	0.00018676	9	1380	0.652174	45	29802	0.0017	0.2	AT4G04610, AT3G22460, AT5G67520, AT4G34200, AT4G34570, AT4G35630, AT1G64660, AT4G21990, AT1G55920
GO:0009631	cold acclimation	-	0.000366683	9	1380	0.652174	49	29802	0.0029	0.4	AT3G50970, AT1G29395, AT1G77490, AT5G15960, AT4G12470, AT1G10760, AT4G25480, AT2G42530, AT2G15970
GO:0071941	nitrogen cycle metabolic process	-	0.000499769	9	1380	0.652174	51	29802	0.0061	0.88	AT3G53180, AT5G60780, AT5G16570, AT4G21680, AT3G45700, AT3G17820, AT1G69870, AT5G37600, AT1G67550
GO:0072329	monocarboxylic acid catabolic process	-	0.000579836	9	1380	0.652174	52	29802	0.0064	0.94	AT2G42790, AT2G37040, AT1G50940, AT1G12050, AT5G08470, AT3G21780, AT4G29010, AT1G79440, AT3G19270
GO:0007127	meiosis I	-	0.00148269	9	1380	0.652174	59	29802	0.011	2	AT1G15660, AT4G30870, AT1G01690, AT5G22010, AT5G20850, AT5G52290, AT5G63920, AT2G31970, AT1G53490
GO:0042542	response to hydrogen peroxide	-	0.00264467	9	1380	0.652174	64	29802	0.0254	5.36	AT1G52760, AT1G22770, AT3G13610, AT5G01600, AT3G17790, AT1G77120, AT2G46240, AT2G18170, AT1G20630
GO:0009817	defense response to fungus, incompatible interaction	-	0.00294603	9	1380	0.652174	65	29802	0.0271	5.82	AT4G16260, AT3G04720, AT5G40990, AT2G46240, AT4G16860, AT3G44480, AT1G02920, AT2G39200, AT5G38900
GO:0009809	lignin biosynthetic process	-	0.00588615	9	1380	0.652174	72	29802	0.0406	10.06	AT1G52760, AT5G04330, AT4G37990, AT4G26220, AT1G76470, AT3G27190, AT1G80820, AT5G05340, AT1G33030
GO:0030243	cellulose metabolic process	-	0.00909512	9	1380	0.652174	77	29802	0.0552	16.38	AT1G55850, AT2G21770, AT2G32990, AT4G15290, AT2G44570, AT3G27190, AT2G32610, AT4G15320, AT1G02800
GO:0010564	regulation of cell cycle process	-	0.0124971	9	1380	0.652174	81	29802	0.0728	25.1	AT4G21070, AT3G24810, AT1G25580, AT4G30870, AT1G16590, AT1G78770, AT5G49880, AT4G29860, AT1G69380
GO:0009627	systemic acquired resistance	-	0.0145158	9	1380	0.652174	83	29802	0.0749	27.1	AT3G04720, AT5G40990, AT5G64570, AT2G13810, AT4G12470, AT3G07690, AT3G26830, AT1G22070, AT4G36290
GO:0031349	positive regulation of defense response	-	0.0250343	9	1380	0.652174	91	29802	0.105	46.74	AT5G20480, AT1G61380, AT4G23510, AT5G40990, AT3G49120, AT1G51800, AT3G49110, AT3G51480, AT4G36290
GO:0009968	negative regulation of signal transduction	-	0.0319411	9	1380	0.652174	95	29802	0.129	60.5	AT3G23150, AT4G26080, AT1G13300, AT1G67030, AT2G33540, AT5G25350, AT1G07430, AT1G51800, AT3G26090
GO:0015893	drug transport	-	0.0319411	9	1380	0.652174	95	29802	0.1287	60.5	AT3G23550, AT4G22840, AT1G15210, AT2G29940, AT1G15520, AT3G53480, AT1G71870, AT5G51050, AT2G04040
GO:0045017	glycerolipid biosynthetic process	-	0.0358474	9	1380	0.652174	97	29802	0.1371	65.96	AT3G57170, AT2G38670, AT4G25970, AT1G62430, AT5G09350, AT3G05630, AT2G19450, AT3G26840, AT3G01380
GO:0010648	negative regulation of cell communication	-	0.0379182	9	1380	0.652174	98	29802	0.1409	68.46	AT3G23150, AT4G26080, AT1G13300, AT1G67030, AT2G33540, AT5G25350, AT1G07430, AT1G51800, AT3G26090
GO:0023057	negative regulation of signaling	-	0.0379182	9	1380	0.652174	98	29802	0.1406	68.46	AT3G23150, AT4G26080, AT1G13300, AT1G67030, AT2G33540, AT5G25350, AT1G07430, AT1G51800, AT3G26090
GO:0061982	meiosis I cell cycle process	-	0.000458199	10	1380	0.724638	61	29802	0.0039	0.56	AT1G15660, AT3G05210, AT4G30870, AT1G01690, AT5G22010, AT5G20850, AT5G52290, AT5G63920, AT2G31970, AT1G53490
GO:0009069	serine family amino acid metabolic process	-	0.000597295	10	1380	0.724638	63	29802	0.0065	0.96	AT4G04610, AT3G22460, AT2G35120, AT5G67520, AT4G34200, AT4G34570, AT4G35630, AT1G64660, AT4G21990, AT1G55920
GO:0006857	oligopeptide transport	-	0.00154571	10	1380	0.724638	71	29802	0.0117	2.16	AT1G33440, AT3G45700, AT1G65730, AT1G22570, AT1G69870, AT5G46050, AT1G48370, AT5G62680, AT4G27730, AT4G21680
GO:0044242	cellular lipid catabolic process	-	0.00259574	10	1380	0.724638	76	29802	0.0255	5.36	AT2G42790, AT1G50940, AT5G08470, AT3G05630, AT3G21780, AT3G63520, AT4G29010, AT5G49900, AT3G19270, AT4G32810
GO:0043648	dicarboxylic acid metabolic process	-	0.00314939	10	1380	0.724638	78	29802	0.0293	6.38	AT3G02020, AT1G79750, AT4G39980, AT2G41220, AT5G11670, AT5G38710, AT5G46180, AT1G79440, AT4G34570, AT2G16370
GO:0000041	transition metal ion transport	-	0.00494931	10	1380	0.724638	83	29802	0.0376	9.1	AT2G28660, AT3G25190, AT5G01600, AT1G64150, AT2G40300, AT3G56090, AT1G10130, AT2G38460, AT1G15960, AT2G04040
GO:0048582	positive regulation of post-embryonic development	-	0.00586212	10	1380	0.724638	85	29802	0.0406	10.02	AT1G22770, AT1G68050, AT4G15880, AT3G22840, AT3G48590, AT2G45660, AT1G07430, AT1G65480, AT2G19450, AT5G63080
GO:0051273	beta-glucan metabolic process	-	0.00872006	10	1380	0.724638	90	29802	0.0546	16.06	AT1G55850, AT2G21770, AT2G32990, AT4G15290, AT2G44570, AT3G27190, AT2G32610, AT4G15320, AT1G06490, AT1G02800
GO:0140013	meiotic nuclear division	-	0.0094015	10	1380	0.724638	91	29802	0.0571	17.14	AT1G15660, AT1G25580, AT4G30870, AT1G01690, AT5G22010, AT5G20850, AT5G52290, AT5G63920, AT2G31970, AT1G53490
GO:0030258	lipid modification	-	0.0116911	10	1380	0.724638	94	29802	0.0626	20.02	AT2G42790, AT1G04010, AT1G65580, AT1G50940, AT5G08470, AT5G09350, AT3G47860, AT4G29010, AT3G45140, AT1G60490
GO:0006261	DNA-dependent DNA replication	-	0.0134361	10	1380	0.724638	96	29802	0.0734	25.9	AT1G66730, AT1G08130, AT3G24810, AT4G02390, AT4G30870, AT1G78770, AT5G20850, AT1G08260, AT5G63920, AT1G69380
GO:0055076	transition metal ion homeostasis	-	0.0134361	10	1380	0.724638	96	29802	0.0732	25.9	AT4G35060, AT3G25190, AT5G01600, AT3G09390, AT2G40300, AT3G56090, AT1G10130, AT1G15960, AT1G51090, AT4G38580
GO:0006813	potassium ion transport	-	0.0153694	10	1380	0.724638	98	29802	0.0773	28.46	AT2G30070, AT3G02850, AT3G46960, AT3G53720, AT1G31120, AT3G05030, AT1G64170, AT1G07430, AT2G19600, AT3G04110
GO:0009411	response to UV	-	0.0389066	10	1380	0.724638	114	29802	0.1497	74.54	AT3G07800, AT2G37040, AT2G47460, AT3G21240, AT3G05210, AT2G19520, AT3G22840, AT4G38620, AT5G63860, AT1G16590
GO:0009407	toxin catabolic process	-	7.53562e-06	11	1380	0.797101	47	29802	0	0	AT2G30860, AT2G29420, AT1G69930, AT2G29460, AT2G29480, AT1G02920, AT1G78380, AT4G02520, AT3G62760, AT2G29470, AT1G49860
GO:0000096	sulfur amino acid metabolic process	-	0.000272363	11	1380	0.797101	68	29802	0.0023	0.3	AT4G04610, AT4G14716, AT1G50110, AT5G57740, AT3G22460, AT5G67520, AT1G65860, AT1G64660, AT2G44160, AT4G21990, AT1G55920
GO:0098813	nuclear chromosome segregation	-	0.00223862	11	1380	0.797101	87	29802	0.0243	4.9	AT1G15660, AT4G30870, AT5G22010, AT1G01690, AT1G16590, AT5G61460, AT5G07660, AT5G52290, AT5G49880, AT5G63920, AT1G53490
GO:0042430	indole-containing compound metabolic process	-	0.0034863	11	1380	0.797101	92	29802	0.0306	6.82	AT4G35160, AT2G24180, AT4G37320, AT4G37370, AT3G54640, AT3G44300, AT2G04400, AT4G37400, AT5G36220, AT5G54810, AT3G26830
GO:0007059	chromosome segregation	-	0.00708564	11	1380	0.797101	101	29802	0.0499	14.12	AT1G15660, AT4G30870, AT5G22010, AT1G01690, AT1G16590, AT5G61460, AT5G07660, AT5G52290, AT5G49880, AT5G63920, AT1G53490
GO:0051240	positive regulation of multicellular organismal process	-	0.0139385	11	1380	0.797101	111	29802	0.0744	26.62	AT3G59900, AT1G22770, AT1G68050, AT4G15880, AT3G22840, AT3G48590, AT2G45660, AT1G07430, AT1G65480, AT2G19450, AT5G63080
GO:0046496	nicotinamide nucleotide metabolic process	-	0.0157656	11	1380	0.797101	113	29802	0.0776	28.8	AT1G78590, AT1G79530, AT5G56630, AT5G11670, AT2G22480, AT5G44520, AT1G47840, AT1G16300, AT5G13110, AT5G40760, AT4G36940
GO:0019362	pyridine nucleotide metabolic process	-	0.0177665	11	1380	0.797101	115	29802	0.082	31.98	AT1G78590, AT1G79530, AT5G56630, AT5G11670, AT2G22480, AT5G44520, AT1G47840, AT1G16300, AT5G13110, AT5G40760, AT4G36940
GO:0006733	oxidoreduction coenzyme metabolic process	-	0.0322771	11	1380	0.797101	126	29802	0.1292	60.86	AT1G78590, AT1G79530, AT5G56630, AT5G11670, AT2G22480, AT5G44520, AT1G47840, AT1G16300, AT5G13110, AT5G40760, AT4G36940
GO:0019252	starch biosynthetic process	-	5.84288e-08	12	1380	0.869565	37	29802	0	0	AT5G51820, AT5G51830, AT5G19220, AT4G18240, AT2G39930, AT3G30720, AT1G27680, AT2G36390, AT5G04360, AT2G31390, AT1G66430, AT5G39790
GO:0044247	cellular polysaccharide catabolic process	-	2.74423e-06	12	1380	0.869565	51	29802	0	0	AT2G32990, AT2G40840, AT5G64860, AT3G10940, AT4G09020, AT3G46970, AT2G44570, AT1G10760, AT5G04360, AT3G29320, AT1G69830, AT1G02800
GO:0001666	response to hypoxia	-	3.82565e-05	12	1380	0.869565	65	29802	0.0002	0.02	AT1G14540, AT1G77120, AT2G26560, AT2G16060, AT3G24715, AT5G54960, AT5G64905, AT5G39890, AT3G43190, AT1G26410, AT4G31970, AT5G63790
GO:0036293	response to decreased oxygen levels	-	9.41567e-05	12	1380	0.869565	71	29802	0.0009	0.1	AT1G14540, AT1G77120, AT2G26560, AT2G16060, AT3G24715, AT5G54960, AT5G64905, AT5G39890, AT3G43190, AT1G26410, AT4G31970, AT5G63790
GO:0070482	response to oxygen levels	-	0.000108278	12	1380	0.869565	72	29802	0.0011	0.12	AT1G14540, AT1G77120, AT2G26560, AT2G16060, AT3G24715, AT5G54960, AT5G64905, AT5G39890, AT3G43190, AT1G26410, AT4G31970, AT5G63790
GO:0009808	lignin metabolic process	-	0.00190282	12	1380	0.869565	98	29802	0.0155	3	AT2G37040, AT1G52760, AT5G04330, AT4G37990, AT5G64120, AT4G26220, AT3G50740, AT1G76470, AT3G27190, AT1G80820, AT5G05340, AT1G33030
GO:0051094	positive regulation of developmental process	-	0.0111164	12	1380	0.869565	122	29802	0.0617	19.44	AT3G59900, AT1G22770, AT1G68050, AT4G15880, AT3G22840, AT3G48590, AT2G45660, AT1G07430, AT3G24140, AT1G65480, AT2G19450, AT5G63080
GO:0072524	pyridine-containing compound metabolic process	-	0.0118153	12	1380	0.869565	123	29802	0.0626	20.08	AT1G78590, AT1G79530, AT5G60540, AT5G56630, AT5G11670, AT2G22480, AT5G44520, AT1G47840, AT1G16300, AT5G13110, AT5G40760, AT4G36940
GO:0007169	transmembrane receptor protein tyrosine kinase signaling pathway	-	0.0176937	12	1380	0.869565	130	29802	0.082	31.9	AT5G41180, AT1G06840, AT1G51830, AT4G03390, AT1G25320, AT5G20480, AT3G46370, AT5G01950, AT1G60630, AT1G74360, AT5G43020, AT5G14210
GO:0007167	enzyme linked receptor protein signaling pathway	-	0.018686	12	1380	0.869565	131	29802	0.0836	32.78	AT5G41180, AT1G06840, AT1G51830, AT4G03390, AT1G25320, AT5G20480, AT3G46370, AT5G01950, AT1G60630, AT1G74360, AT5G43020, AT5G14210
GO:1903046	meiotic cell cycle process	-	0.0230747	12	1380	0.869565	135	29802	0.097	42.18	AT1G34210, AT1G15660, AT3G05210, AT1G25580, AT4G30870, AT5G22010, AT1G01690, AT5G20850, AT5G52290, AT5G63920, AT2G31970, AT1G53490
GO:0006260	DNA replication	-	0.028179	12	1380	0.869565	139	29802	0.1101	49.76	AT1G66730, AT1G08130, AT3G24810, AT3G27060, AT4G02390, AT4G30870, AT5G22010, AT1G78770, AT5G20850, AT1G08260, AT5G63920, AT1G69380
GO:0009251	glucan catabolic process	-	1.37169e-07	13	1380	0.942029	47	29802	0	0	AT2G32990, AT2G40840, AT5G64860, AT3G10940, AT4G09020, AT3G46970, AT2G44570, AT5G04885, AT1G10760, AT5G04360, AT3G29320, AT1G69830, AT1G02800
GO:0044275	cellular carbohydrate catabolic process	-	8.78895e-06	13	1380	0.942029	66	29802	0	0	AT2G32990, AT2G40840, AT5G64860, AT3G10940, AT4G09020, AT4G24040, AT3G46970, AT2G44570, AT1G10760, AT5G04360, AT3G29320, AT1G69830, AT1G02800
GO:0009404	toxin metabolic process	-	1.71785e-05	13	1380	0.942029	70	29802	0.0002	0.02	AT2G30860, AT2G29420, AT1G69930, AT2G29460, AT2G29480, AT1G02920, AT1G78380, AT4G02520, AT5G67520, AT3G62760, AT2G29470, AT1G49860, AT3G26830
GO:0098656	anion transmembrane transport	-	0.00737798	13	1380	0.942029	130	29802	0.0502	14.36	AT1G77380, AT1G61800, AT4G22840, AT5G36940, AT5G09220, AT5G23810, AT4G35180, AT5G43350, AT5G20480, AT3G45700, AT5G51050, AT1G62280, AT5G49630
GO:0045454	cell redox homeostasis	-	0.00835301	13	1380	0.942029	132	29802	0.0526	15.26	AT1G28480, AT5G15230, AT1G11530, AT4G04610, AT2G47880, AT4G15660, AT1G56500, AT4G15670, AT1G21540, AT5G63030, AT5G10860, AT4G21990, AT4G34120
GO:0000280	nuclear division	-	0.012584	13	1380	0.942029	139	29802	0.0728	25.18	AT1G15660, AT1G80260, AT1G25580, AT4G30870, AT5G22010, AT1G01690, AT1G16590, AT5G20850, AT5G52290, AT5G49880, AT5G63920, AT2G31970, AT1G53490
GO:0015980	energy derivation by oxidation of organic compounds	-	0.0223463	13	1380	0.942029	150	29802	0.0969	41.68	AT4G26970, AT2G42790, AT1G19530, AT5G51820, AT3G27220, AT1G77120, AT5G19220, AT2G39930, AT3G46970, AT1G27680, AT2G36390, AT3G29320, AT5G10040
GO:0006875	cellular metal ion homeostasis	-	0.000230881	14	1380	1.01449	101	29802	0.0021	0.26	AT4G35060, AT3G25190, AT1G65540, AT5G01600, AT3G09390, AT5G27100, AT2G40300, AT3G53720, AT3G56090, AT1G15960, AT3G04110, AT3G51480, AT1G51090, AT4G38580
GO:0016054	organic acid catabolic process	-	0.00197706	14	1380	1.01449	125	29802	0.016	3.1	AT2G42790, AT2G37040, AT1G50940, AT1G12050, AT5G08470, AT3G21780, AT2G35120, AT5G46180, AT5G38710, AT4G29010, AT1G79440, AT3G19270, AT4G20930, AT1G64660
GO:0046395	carboxylic acid catabolic process	-	0.00197706	14	1380	1.01449	125	29802	0.0159	3.1	AT2G42790, AT2G37040, AT1G50940, AT1G12050, AT5G08470, AT3G21780, AT2G35120, AT5G46180, AT5G38710, AT4G29010, AT1G79440, AT3G19270, AT4G20930, AT1G64660
GO:0015849	organic acid transport	-	0.00376251	14	1380	1.01449	134	29802	0.0318	7.26	AT1G77380, AT1G61800, AT4G22840, AT5G36940, AT3G18440, AT5G09220, AT5G23810, AT4G35180, AT1G15520, AT5G63850, AT1G47670, AT2G06925, AT5G49630, AT3G19490
GO:0046942	carboxylic acid transport	-	0.00376251	14	1380	1.01449	134	29802	0.0317	7.26	AT1G77380, AT1G61800, AT4G22840, AT5G36940, AT3G18440, AT5G09220, AT5G23810, AT4G35180, AT1G15520, AT5G63850, AT1G47670, AT2G06925, AT5G49630, AT3G19490
GO:0012501	programmed cell death	-	0.0100224	14	1380	1.01449	150	29802	0.0588	17.94	AT3G13610, AT5G02190, AT2G26560, AT2G46240, AT3G27060, AT4G23280, AT5G20480, AT5G46180, AT4G19700, AT4G12470, AT1G02120, AT3G50460, AT4G36290, AT1G22070
GO:0051321	meiotic cell cycle	-	0.0145467	14	1380	1.01449	157	29802	0.0748	27.16	AT1G34210, AT1G15660, AT1G80260, AT3G05210, AT1G25580, AT4G30870, AT5G22010, AT1G01690, AT5G20850, AT5G01630, AT5G52290, AT5G63920, AT2G31970, AT1G53490
GO:0006749	glutathione metabolic process	-	1.06813e-07	15	1380	1.08696	62	29802	0	0	AT2G30860, AT2G29420, AT1G75270, AT4G31290, AT1G69930, AT2G29460, AT2G29480, AT1G02920, AT1G78380, AT4G02520, AT5G27380, AT3G62760, AT2G29470, AT1G49860, AT5G26220
GO:0098754	detoxification	-	6.5337e-06	15	1380	1.08696	84	29802	0	0	AT2G30860, AT2G29420, AT4G11600, AT5G64120, AT1G69930, AT2G29460, AT2G29480, AT1G02920, AT1G78380, AT4G02520, AT3G62760, AT5G22300, AT2G29470, AT1G49860, AT1G20630
GO:0006302	double-strand break repair	-	1.78609e-05	15	1380	1.08696	91	29802	0.0002	0.02	AT3G07800, AT5G57160, AT1G48050, AT4G21070, AT1G16970, AT3G05210, AT1G66730, AT1G08130, AT4G02390, AT4G30870, AT5G61460, AT5G20850, AT5G01630, AT5G07660, AT2G31970
GO:0019318	hexose metabolic process	-	0.000228011	15	1380	1.08696	113	29802	0.0021	0.26	AT5G51820, AT5G51830, AT5G64860, AT1G79530, AT4G33670, AT5G55120, AT2G37980, AT1G64440, AT1G16300, AT2G31390, AT1G66430, AT5G13110, AT1G56600, AT3G61610, AT5G40760
GO:0030003	cellular cation homeostasis	-	0.000526691	15	1380	1.08696	122	29802	0.0065	0.94	AT4G35060, AT3G25190, AT1G65540, AT5G01600, AT3G09390, AT5G27100, AT2G40300, AT3G53720, AT3G56090, AT3G05030, AT1G15960, AT3G04110, AT3G51480, AT1G51090, AT4G38580
GO:0009699	phenylpropanoid biosynthetic process	-	0.000873952	15	1380	1.08696	128	29802	0.0083	1.34	AT2G37040, AT1G52760, AT5G04330, AT3G13610, AT4G37990, AT1G71030, AT4G26220, AT4G39230, AT4G38620, AT1G76470, AT3G27190, AT1G80820, AT3G21230, AT5G05340, AT1G33030
GO:0044272	sulfur compound biosynthetic process	-	0.0094045	15	1380	1.08696	164	29802	0.0569	17.14	AT4G04610, AT4G14716, AT1G50110, AT3G22460, AT5G27380, AT5G67520, AT1G65860, AT4G32360, AT2G25450, AT5G48850, AT1G64660, AT1G62570, AT3G26830, AT4G21990, AT1G55920
GO:0006633	fatty acid biosynthetic process	-	0.0115824	15	1380	1.08696	168	29802	0.0627	20	AT5G15530, AT2G31360, AT4G21070, AT1G79750, AT5G51830, AT2G26560, AT1G43800, AT4G34510, AT3G19260, AT1G76690, AT1G06090, AT2G18950, AT3G45140, AT1G66430, AT4G23850
GO:0016143	S-glycoside metabolic process	-	0.000344487	16	1380	1.15942	130	29802	0.0029	0.38	AT4G01120, AT1G65860, AT5G36220, AT5G48850, AT5G63790, AT1G51470, AT3G16390, AT1G50110, AT5G44210, AT4G37320, AT4G37370, AT5G13330, AT2G25450, AT4G37400, AT5G48180, AT1G62570
GO:0019757	glycosinolate metabolic process	-	0.000344487	16	1380	1.15942	130	29802	0.0028	0.38	AT4G01120, AT1G65860, AT5G36220, AT5G48850, AT5G63790, AT1G51470, AT3G16390, AT1G50110, AT5G44210, AT4G37320, AT4G37370, AT5G13330, AT2G25450, AT4G37400, AT5G48180, AT1G62570
GO:0019760	glucosinolate metabolic process	-	0.000344487	16	1380	1.15942	130	29802	0.0028	0.38	AT4G01120, AT1G65860, AT5G36220, AT5G48850, AT5G63790, AT1G51470, AT3G16390, AT1G50110, AT5G44210, AT4G37320, AT4G37370, AT5G13330, AT2G25450, AT4G37400, AT5G48180, AT1G62570
GO:0007623	circadian rhythm	-	0.0013286	16	1380	1.15942	147	29802	0.0105	1.86	AT2G25930, AT5G63860, AT3G06500, AT1G80820, AT5G61380, AT1G22770, AT1G68050, AT5G52310, AT4G03390, AT4G36930, AT3G26740, AT2G17840, AT2G18170, AT5G24470, AT5G02810, AT1G59940
GO:0005996	monosaccharide metabolic process	-	0.00279518	16	1380	1.15942	158	29802	0.0263	5.62	AT5G51820, AT5G55120, AT1G64440, AT1G66430, AT5G13110, AT5G40760, AT5G51830, AT5G64860, AT2G46750, AT1G79530, AT4G33670, AT2G37980, AT1G16300, AT2G31390, AT3G61610, AT1G56600
GO:0015711	organic anion transport	-	0.0051064	16	1380	1.15942	168	29802	0.0386	9.38	AT1G61800, AT5G36940, AT5G23810, AT1G15520, AT5G62680, AT1G77380, AT4G22840, AT5G09220, AT3G18440, AT4G35180, AT5G51050, AT5G63850, AT1G47670, AT3G19490, AT5G49630, AT2G06925
GO:0009267	cellular response to starvation	-	0.00877641	16	1380	1.15942	178	29802	0.0547	16.2	AT2G47880, AT3G05630, AT2G47190, AT3G09922, AT1G73010, AT4G04955, AT5G48850, AT1G64660, AT1G55920, AT1G13300, AT5G43350, AT2G45130, AT3G49620, AT1G62300, AT2G19590, AT1G20630
GO:0048285	organelle fission	-	0.0107324	16	1380	1.15942	182	29802	0.0608	19.04	AT1G75010, AT1G15660, AT1G80260, AT2G01440, AT1G25580, AT1G01820, AT4G30870, AT5G22010, AT1G01690, AT1G16590, AT5G20850, AT5G52290, AT5G49880, AT5G63920, AT2G31970, AT1G53490
GO:0009408	response to heat	-	0.0261447	16	1380	1.15942	202	29802	0.1059	47.34	AT5G53400, AT1G48050, AT4G26080, AT5G27660, AT1G16970, AT2G46240, AT4G21870, AT1G43160, AT3G02885, AT1G06460, AT3G47860, AT3G22840, AT1G08550, AT1G79440, AT2G03440, AT4G38580
GO:0009108	coenzyme biosynthetic process	-	0.0441447	16	1380	1.15942	216	29802	0.1573	81.34	AT1G78590, AT2G46750, AT1G79530, AT5G60540, AT2G46110, AT5G56630, AT4G33670, AT4G32360, AT5G55120, AT2G22480, AT1G47840, AT4G34570, AT2G16370, AT1G16300, AT5G20990, AT4G36940
GO:0055065	metal ion homeostasis	-	0.000814459	17	1380	1.23188	154	29802	0.0081	1.28	AT3G25190, AT5G01600, AT3G02850, AT3G09390, AT2G40300, AT3G56090, AT3G05030, AT1G15960, AT3G51480, AT4G38580, AT4G35060, AT1G65540, AT5G27100, AT3G53720, AT1G10130, AT3G04110, AT1G51090
GO:0048511	rhythmic process	-	0.000876142	17	1380	1.23188	155	29802	0.0083	1.34	AT2G25930, AT5G63860, AT3G06500, AT1G80820, AT5G61380, AT1G22770, AT1G68050, AT4G03390, AT5G52310, AT5G64120, AT4G36930, AT3G26740, AT2G17840, AT5G24470, AT2G18170, AT5G02810, AT1G59940
GO:0044282	small molecule catabolic process	-	0.00255168	17	1380	1.23188	171	29802	0.0253	5.28	AT5G18860, AT5G51820, AT3G21780, AT3G19270, AT4G20930, AT1G64660, AT1G67550, AT2G42790, AT1G50940, AT2G37040, AT1G12050, AT5G08470, AT2G35120, AT5G38710, AT5G46180, AT4G29010, AT1G79440
GO:0006869	lipid transport	-	0.003246	17	1380	1.23188	175	29802	0.0304	6.68	AT5G46890, AT4G12480, AT1G15520, AT3G47790, AT4G12500, AT4G12470, AT4G15160, AT5G46900, AT2G16005, AT1G65410, AT4G12520, AT4G12550, AT4G22490, AT4G22520, AT5G59310, AT5G59320, AT2G06925
GO:0042594	response to starvation	-	0.00991173	17	1380	1.23188	196	29802	0.0583	17.72	AT2G47880, AT3G05630, AT2G47190, AT3G09922, AT1G73010, AT4G04955, AT5G48850, AT1G64660, AT1G55920, AT4G26970, AT1G13300, AT5G43350, AT2G45130, AT3G49620, AT1G62300, AT2G19590, AT1G20630
GO:0010876	lipid localization	-	0.0119569	17	1380	1.23188	200	29802	0.0628	20.22	AT5G46890, AT4G12480, AT1G15520, AT3G47790, AT4G12500, AT4G12470, AT4G15160, AT5G46900, AT2G16005, AT1G65410, AT4G12520, AT4G12550, AT4G22490, AT4G22520, AT5G59310, AT5G59320, AT2G06925
GO:0031669	cellular response to nutrient levels	-	0.0130972	17	1380	1.23188	202	29802	0.0731	25.5	AT2G47880, AT3G05630, AT2G47190, AT3G09922, AT1G73010, AT4G04955, AT5G48850, AT1G64660, AT1G55920, AT3G08860, AT1G13300, AT5G43350, AT2G45130, AT3G49620, AT1G62300, AT2G19590, AT1G20630
GO:0071369	cellular response to ethylene stimulus	-	0.0177722	17	1380	1.23188	209	29802	0.0818	32	AT3G25190, AT5G40990, AT1G43160, AT2G31230, AT2G44940, AT5G56080, AT1G71520, AT3G23150, AT3G59900, AT4G39780, AT4G06746, AT5G44210, AT1G71130, AT5G25350, AT1G62300, AT5G10520, AT5G13330
GO:0071214	cellular response to abiotic stimulus	-	0.0193196	17	1380	1.23188	211	29802	0.086	33.88	AT5G58580, AT1G29395, AT1G22770, AT1G66280, AT4G21070, AT3G05210, AT2G25930, AT1G16370, AT1G78380, AT3G22840, AT3G44450, AT5G15960, AT4G28880, AT5G02810, AT2G15970, AT1G64660, AT1G59940
GO:0104004	cellular response to environmental stimulus	-	0.0193196	17	1380	1.23188	211	29802	0.0858	33.88	AT5G58580, AT1G29395, AT1G22770, AT1G66280, AT4G21070, AT3G05210, AT2G25930, AT1G16370, AT1G78380, AT3G22840, AT3G44450, AT5G15960, AT4G28880, AT5G02810, AT2G15970, AT1G64660, AT1G59940
GO:0042744	hydrogen peroxide catabolic process	-	9.49562e-08	18	1380	1.30435	88	29802	0	0	AT1G14540, AT4G08770, AT1G77490, AT4G11290, AT1G49570, AT2G38390, AT5G19880, AT4G08780, AT5G19890, AT5G64120, AT5G58390, AT3G17070, AT5G64100, AT5G64110, AT5G05340, AT3G49120, AT3G49110, AT1G20630
GO:0006873	cellular ion homeostasis	-	7.82323e-05	18	1380	1.30435	139	29802	0.001	0.1	AT3G25190, AT5G01600, AT3G17790, AT3G09390, AT2G40300, AT3G56090, AT3G05030, AT1G15960, AT3G51480, AT4G38580, AT4G35060, AT1G65540, AT1G12480, AT5G27100, AT3G53720, AT3G04110, AT1G62280, AT1G51090
GO:0008219	cell death	-	0.00479675	18	1380	1.30435	197	29802	0.0371	8.94	AT3G44880, AT3G13610, AT5G02190, AT3G27060, AT4G23280, AT4G19700, AT4G12470, AT4G36290, AT1G12050, AT2G26560, AT2G46240, AT5G20480, AT5G65970, AT5G46180, AT2G39200, AT1G02120, AT3G50460, AT1G22070
GO:0055080	cation homeostasis	-	0.00560401	18	1380	1.30435	200	29802	0.04	9.84	AT3G25190, AT5G01600, AT3G02850, AT3G09390, AT2G40300, AT3G56090, AT3G05030, AT1G15960, AT1G64170, AT3G51480, AT4G38580, AT4G35060, AT1G65540, AT5G27100, AT3G53720, AT1G10130, AT3G04110, AT1G51090
GO:0048584	positive regulation of response to stimulus	-	0.0168294	18	1380	1.30435	224	29802	0.0801	30.68	AT5G53000, AT1G61380, AT1G22770, AT4G23510, AT5G40990, AT1G77120, AT1G75270, AT2G45130, AT5G20480, AT4G24540, AT3G48590, AT1G51940, AT3G49120, AT1G07430, AT3G51480, AT3G49110, AT1G51800, AT4G36290
GO:0044270	cellular nitrogen compound catabolic process	-	0.0205571	18	1380	1.30435	229	29802	0.0949	40.34	AT3G44880, AT5G18860, AT1G19670, AT4G11910, AT3G46960, AT5G56630, AT2G22480, AT4G04955, AT5G04900, AT1G67550, AT4G14790, AT3G20250, AT1G79530, AT5G43600, AT4G21600, AT1G47840, AT4G34900, AT1G16300
GO:0046700	heterocycle catabolic process	-	0.0205571	18	1380	1.30435	229	29802	0.0947	40.34	AT3G44880, AT5G18860, AT1G19670, AT4G11910, AT3G46960, AT5G56630, AT2G22480, AT4G04955, AT5G04900, AT4G14790, AT3G20250, AT1G79530, AT5G43600, AT4G21600, AT5G38710, AT1G47840, AT4G34900, AT1G16300
GO:0000160	phosphorelay signal transduction system	-	0.0248874	18	1380	1.30435	234	29802	0.1046	46.22	AT5G40990, AT1G43160, AT2G31230, AT2G44940, AT3G21510, AT1G71520, AT3G23150, AT5G61380, AT4G39780, AT4G06746, AT5G44210, AT1G71130, AT5G25350, AT1G62300, AT5G13330, AT5G24470, AT5G02810, AT1G59940
GO:0000272	polysaccharide catabolic process	-	0.000223374	19	1380	1.37681	164	29802	0.0021	0.26	AT1G11580, AT2G40840, AT2G43590, AT2G45220, AT3G46970, AT1G10760, AT1G69830, AT2G32990, AT5G64860, AT5G64570, AT4G09020, AT3G10940, AT2G44570, AT5G04885, AT5G04360, AT2G26440, AT3G29320, AT3G14310, AT1G02800
GO:0055082	cellular chemical homeostasis	-	0.000261293	19	1380	1.37681	166	29802	0.0022	0.28	AT3G25190, AT5G01600, AT3G17790, AT3G09390, AT2G40300, AT3G56090, AT3G05030, AT1G15960, AT3G51480, AT4G38580, AT4G35060, AT1G65540, AT1G12480, AT5G27100, AT3G53720, AT1G47840, AT3G04110, AT1G62280, AT1G51090
GO:0042446	hormone biosynthetic process	-	0.00665095	19	1380	1.37681	219	29802	0.0492	13.04	AT4G35160, AT1G04610, AT3G25760, AT3G25770, AT3G25780, AT4G15300, AT5G54810, AT3G19270, AT4G32810, AT3G45140, AT1G77330, AT3G30180, AT4G15400, AT5G57740, AT1G79460, AT3G44300, AT2G19590, AT4G29010, AT1G78490
GO:0007166	cell surface receptor signaling pathway	-	0.0135166	19	1380	1.37681	235	29802	0.0732	26	AT5G41180, AT1G51830, AT1G60630, AT1G74360, AT5G14210, AT1G34210, AT1G06840, AT4G03390, AT2G31440, AT5G41260, AT5G20480, AT1G25320, AT5G01950, AT3G46370, AT5G10520, AT1G26150, AT1G79680, AT1G51940, AT5G43020
GO:0005982	starch metabolic process	-	3.16902e-11	20	1380	1.44928	70	29802	0	0	AT4G02280, AT5G51820, AT2G40840, AT4G18240, AT2G39930, AT1G10760, AT1G69830, AT1G66430, AT5G51830, AT5G64860, AT4G09020, AT3G10940, AT5G19220, AT3G30720, AT1G27680, AT2G36390, AT3G27190, AT5G04360, AT2G31390, AT5G39790
GO:0042743	hydrogen peroxide metabolic process	-	1.46876e-07	20	1380	1.44928	110	29802	0	0	AT1G14540, AT4G08770, AT1G77490, AT4G11290, AT1G49570, AT2G38390, AT5G19880, AT4G08780, AT3G14130, AT5G19890, AT5G64120, AT1G54410, AT5G58390, AT3G17070, AT5G64100, AT5G64110, AT5G05340, AT3G49120, AT3G49110, AT1G20630
GO:0080167	response to karrikin	-	1.81036e-06	20	1380	1.44928	128	29802	0	0	AT1G61800, AT5G63810, AT4G24110, AT3G60290, AT3G22840, AT2G44460, AT3G44450, AT5G59800, AT1G06550, AT5G62680, AT5G18470, AT2G37040, AT1G22770, AT5G05600, AT1G70420, AT2G16660, AT4G37370, AT4G01970, AT3G21560, AT5G07460
GO:0006310	DNA recombination	-	4.71765e-06	20	1380	1.44928	136	29802	0	0	AT4G25120, AT4G21070, AT1G16970, AT1G66730, AT1G08130, AT5G61460, AT5G07660, AT5G63920, AT5G57160, AT1G48050, AT3G05210, AT4G30870, AT1G01690, AT5G22010, AT5G20850, AT5G01630, AT5G52290, AT2G31970, AT4G09140, AT1G53490
GO:0009698	phenylpropanoid metabolic process	-	0.000159148	20	1380	1.44928	173	29802	0.0016	0.18	AT1G52760, AT3G13610, AT4G39230, AT1G80820, AT1G20490, AT2G37040, AT5G04330, AT3G21240, AT4G37990, AT5G64120, AT1G71030, AT4G26220, AT3G50740, AT4G38620, AT1G76470, AT3G27190, AT3G21560, AT1G33030, AT5G05340, AT3G21230
GO:0098771	inorganic ion homeostasis	-	0.00341409	20	1380	1.44928	221	29802	0.0305	6.76	AT3G25190, AT5G01600, AT3G17790, AT3G02850, AT3G09390, AT2G40300, AT3G56090, AT3G05030, AT1G15960, AT1G64170, AT3G51480, AT4G38580, AT4G35060, AT1G65540, AT5G04340, AT5G27100, AT3G53720, AT1G10130, AT3G04110, AT1G51090
GO:0019439	aromatic compound catabolic process	-	0.0144153	20	1380	1.44928	253	29802	0.075	27.08	AT3G44880, AT5G18860, AT1G19670, AT4G11910, AT3G46960, AT5G56630, AT2G22480, AT4G04955, AT5G04900, AT2G37040, AT1G12050, AT4G14790, AT1G79530, AT3G20250, AT5G43600, AT4G21600, AT4G29890, AT1G47840, AT4G34900, AT1G16300
GO:0006575	cellular modified amino acid metabolic process	-	2.53744e-07	21	1380	1.52174	124	29802	0	0	AT2G30860, AT2G29420, AT1G75270, AT4G35810, AT2G46110, AT1G69930, AT2G29460, AT1G02920, AT1G78380, AT5G27380, AT4G34570, AT5G26220, AT4G31290, AT2G29480, AT4G02520, AT3G62760, AT4G29890, AT1G49860, AT2G29470, AT2G16370, AT2G44160
GO:0031668	cellular response to extracellular stimulus	-	0.00351912	21	1380	1.52174	237	29802	0.0304	6.84	AT2G47880, AT3G05630, AT2G47190, AT1G16370, AT1G78380, AT3G09922, AT1G73010, AT4G04955, AT5G48850, AT1G64660, AT1G55920, AT3G08860, AT1G29395, AT1G13300, AT5G43350, AT2G45130, AT3G49620, AT1G62300, AT2G19590, AT2G15970, AT1G20630
GO:0031667	response to nutrient levels	-	0.00388006	21	1380	1.52174	239	29802	0.0323	7.46	AT1G22500, AT2G47880, AT3G05630, AT2G47190, AT1G61120, AT3G09922, AT1G73010, AT4G04955, AT5G48850, AT1G64660, AT1G55920, AT4G26970, AT3G08860, AT5G13080, AT1G13300, AT5G43350, AT2G45130, AT3G49620, AT1G62300, AT2G19590, AT1G20630
GO:0071496	cellular response to external stimulus	-	0.00427132	21	1380	1.52174	241	29802	0.0337	7.92	AT2G47880, AT3G05630, AT2G47190, AT1G16370, AT1G78380, AT3G09922, AT1G73010, AT4G04955, AT5G48850, AT1G64660, AT1G55920, AT3G08860, AT1G29395, AT1G13300, AT5G43350, AT2G45130, AT3G49620, AT1G62300, AT2G19590, AT2G15970, AT1G20630
GO:1901361	organic cyclic compound catabolic process	-	0.0107265	21	1380	1.52174	262	29802	0.061	19.04	AT1G04010, AT3G44880, AT5G18860, AT1G19670, AT4G11910, AT3G46960, AT5G56630, AT2G22480, AT4G04955, AT5G04900, AT2G37040, AT1G12050, AT4G14790, AT1G79530, AT3G20250, AT5G43600, AT5G38710, AT4G21600, AT1G47840, AT4G34900, AT1G16300
GO:0051188	cofactor biosynthetic process	-	0.0414061	21	1380	1.52174	301	29802	0.1522	77.32	AT5G60540, AT2G46110, AT5G56630, AT5G27380, AT3G22840, AT5G55120, AT2G22480, AT4G34570, AT5G20990, AT4G36940, AT5G44190, AT1G78590, AT2G46750, AT3G14130, AT1G79530, AT1G54410, AT4G33670, AT4G32360, AT1G47840, AT2G16370, AT1G16300
GO:0009250	glucan biosynthetic process	-	2.20932e-08	22	1380	1.5942	118	29802	0	0	AT5G51820, AT2G21770, AT4G18240, AT2G39930, AT1G64440, AT2G32610, AT1G66430, AT1G06490, AT1G55850, AT5G51830, AT1G18690, AT5G19220, AT4G15290, AT3G30720, AT1G27680, AT5G04885, AT3G27190, AT2G36390, AT5G04360, AT4G15320, AT2G31390, AT5G39790
GO:0000302	response to reactive oxygen species	-	1.60968e-05	22	1380	1.5942	172	29802	0.0002	0.02	AT1G52760, AT3G25190, AT3G13610, AT5G01600, AT3G17790, AT1G77490, AT2G40300, AT3G56090, AT1G61120, AT1G15520, AT5G55120, AT5G56080, AT1G12480, AT1G22770, AT1G77120, AT2G46240, AT5G52310, AT5G27600, AT3G05970, AT2G19590, AT2G18170, AT1G20630
GO:0042445	hormone metabolic process	-	0.0123029	22	1380	1.5942	282	29802	0.071	24.2	AT4G35160, AT1G04610, AT3G25760, AT2G41510, AT3G25770, AT3G25780, AT4G15300, AT5G54810, AT3G19270, AT3G45140, AT4G32810, AT2G37040, AT1G77330, AT3G30180, AT5G57740, AT4G15400, AT1G79460, AT3G44300, AT2G19590, AT4G29010, AT1G78490, AT5G07010
GO:0006732	coenzyme metabolic process	-	0.0196689	22	1380	1.5942	295	29802	0.0928	38.24	AT5G60540, AT2G46110, AT5G56630, AT5G11670, AT5G55120, AT2G22480, AT4G34570, AT1G01710, AT5G20990, AT5G13110, AT4G36940, AT5G40760, AT1G78590, AT2G46750, AT1G79530, AT4G33670, AT4G32360, AT5G44520, AT2G16370, AT1G47840, AT1G16300, AT2G44160
GO:1901698	response to nitrogen compound	-	0.0405897	22	1380	1.5942	318	29802	0.1512	76.18	AT3G25190, AT4G21710, AT4G29110, AT5G52040, AT4G21680, AT2G21210, AT5G46050, AT2G31230, AT1G27520, AT5G56080, AT3G06290, AT1G71520, AT4G03510, AT1G13300, AT5G04340, AT1G77120, AT5G60780, AT3G53480, AT1G62300, AT2G19590, AT5G22300, AT1G51800
GO:0009814	defense response, incompatible interaction	-	0.000173384	23	1380	1.66667	215	29802	0.0017	0.2	AT3G44880, AT3G04720, AT5G40990, AT5G18525, AT3G44480, AT1G02920, AT5G44510, AT3G07690, AT4G12470, AT4G36290, AT4G16260, AT2G46240, AT5G64570, AT4G16860, AT2G14580, AT2G13810, AT5G46180, AT2G39200, AT5G10520, AT5G44420, AT5G38900, AT3G26830, AT1G22070
GO:0016042	lipid catabolic process	-	0.000406453	23	1380	1.66667	228	29802	0.0037	0.52	AT1G04010, AT4G30140, AT5G40990, AT3G05630, AT3G21780, AT2G04570, AT3G63520, AT5G14180, AT5G49900, AT3G19270, AT4G32810, AT2G42790, AT1G50940, AT5G18430, AT1G33811, AT2G26560, AT5G03610, AT5G08470, AT1G53920, AT1G54000, AT4G29010, AT1G31480, AT2G06925
GO:1901615	organic hydroxy compound metabolic process	-	0.00957211	23	1380	1.66667	292	29802	0.0572	17.28	AT1G74210, AT1G04010, AT2G47460, AT1G48430, AT3G21780, AT5G60540, AT4G15300, AT3G19270, AT1G65690, AT2G19450, AT2G37040, AT1G12050, AT3G30180, AT4G15400, AT1G71030, AT4G38620, AT5G24160, AT2G18950, AT1G78490, AT1G06000, AT1G66980, AT2G43980, AT3G26840
GO:0051187	cofactor catabolic process	-	1.17236e-09	24	1380	1.73913	120	29802	0	0	AT3G44880, AT1G14540, AT1G19670, AT4G08770, AT4G11910, AT1G77490, AT4G11290, AT1G49570, AT2G38390, AT5G19880, AT5G04900, AT5G26220, AT4G08780, AT4G31290, AT5G19890, AT5G64120, AT5G58390, AT3G17070, AT5G64100, AT5G64110, AT3G49120, AT5G05340, AT3G49110, AT1G20630
GO:0033692	cellular polysaccharide biosynthetic process	-	1.60467e-06	24	1380	1.73913	173	29802	0	0	AT5G51820, AT2G21770, AT5G54690, AT4G18240, AT2G39930, AT1G64440, AT2G32610, AT1G66430, AT1G06490, AT1G55850, AT5G51830, AT1G18690, AT5G19220, AT4G15290, AT3G30720, AT1G27680, AT5G04885, AT3G27190, AT2G36390, AT5G04360, AT4G15320, AT2G31390, AT5G39790, AT5G67210
GO:0072593	reactive oxygen species metabolic process	-	2.18734e-06	24	1380	1.73913	176	29802	0	0	AT5G58580, AT1G14540, AT4G08770, AT1G77490, AT4G11290, AT1G49570, AT2G38390, AT5G19880, AT1G62810, AT1G60490, AT4G08780, AT3G14130, AT1G54410, AT5G19890, AT5G64120, AT5G58390, AT3G17070, AT5G64100, AT5G64110, AT1G79440, AT5G05340, AT3G49120, AT3G49110, AT1G20630
GO:1901607	alpha-amino acid biosynthetic process	-	5.28668e-06	24	1380	1.73913	185	29802	0	0	AT3G02020, AT2G41220, AT3G22460, AT3G54640, AT4G34200, AT3G17820, AT2G04400, AT1G18500, AT4G34570, AT5G37600, AT5G54810, AT1G09795, AT1G64660, AT1G55920, AT4G21990, AT4G14716, AT4G04610, AT1G50110, AT5G16570, AT5G67520, AT5G46180, AT5G38710, AT4G35630, AT5G22630
GO:0050801	ion homeostasis	-	0.000835018	24	1380	1.73913	255	29802	0.0081	1.3	AT3G25190, AT5G01600, AT3G17790, AT3G02850, AT3G09390, AT2G40300, AT3G56090, AT3G05030, AT1G15960, AT1G64170, AT3G51480, AT4G38580, AT4G35060, AT1G65540, AT1G12480, AT5G04340, AT5G27100, AT1G79530, AT3G53720, AT1G10130, AT3G04110, AT1G16300, AT1G62280, AT1G51090
GO:0032259	methylation	-	0.0154624	24	1380	1.73913	322	29802	0.0773	28.54	AT4G35160, AT3G54150, AT1G28060, AT2G46110, AT1G15125, AT1G79730, AT3G28460, AT2G26200, AT4G34570, AT3G44860, AT3G24140, AT1G64600, AT5G63080, AT3G06290, AT3G10200, AT2G22400, AT2G36490, AT4G26220, AT2G43940, AT5G22010, AT2G16370, AT4G17610, AT1G33030, AT5G57910
GO:0008652	cellular amino acid biosynthetic process	-	1.21261e-05	25	1380	1.81159	207	29802	0	0	AT3G02020, AT2G41220, AT3G22460, AT3G54640, AT4G34200, AT3G17820, AT2G04400, AT1G18500, AT4G34570, AT5G37600, AT5G54810, AT1G09795, AT1G64660, AT1G55920, AT4G21990, AT4G14716, AT4G04610, AT1G50110, AT5G16570, AT4G39980, AT5G67520, AT5G46180, AT5G38710, AT4G35630, AT5G22630
GO:0009751	response to salicylic acid	-	3.70519e-05	25	1380	1.81159	221	29802	0.0002	0.02	AT4G32940, AT1G28480, AT2G29420, AT5G40990, AT1G75270, AT4G23280, AT1G43160, AT2G47190, AT1G15520, AT1G06180, AT5G46050, AT3G44860, AT4G04695, AT3G51450, AT5G03780, AT1G71030, AT3G02885, AT2G14580, AT4G03440, AT4G12670, AT4G38620, AT2G13810, AT5G13330, AT1G79680, AT1G22070
GO:0009991	response to extracellular stimulus	-	0.00108228	25	1380	1.81159	275	29802	0.0093	1.58	AT1G22500, AT2G47880, AT3G05630, AT2G47190, AT1G16370, AT1G61120, AT1G78380, AT3G09922, AT1G73010, AT4G04955, AT5G48850, AT1G64660, AT1G55920, AT4G26970, AT3G08860, AT1G29395, AT5G13080, AT1G13300, AT5G43350, AT2G45130, AT3G49620, AT1G62300, AT2G19590, AT2G15970, AT1G20630
GO:0006820	anion transport	-	0.00351382	25	1380	1.81159	300	29802	0.0305	6.84	AT1G61800, AT5G36940, AT5G23810, AT2G38940, AT1G15520, AT3G45700, AT3G01970, AT5G62680, AT1G77380, AT4G22840, AT1G12480, AT5G09220, AT3G18440, AT5G60780, AT4G35180, AT5G43350, AT5G20480, AT1G69870, AT5G51050, AT5G63850, AT1G47670, AT1G62280, AT2G06925, AT5G49630, AT3G19490
GO:0051301	cell division	-	0.0254975	25	1380	1.81159	355	29802	0.1052	46.94	AT2G21770, AT1G71440, AT1G08130, AT4G19600, AT1G46264, AT3G55005, AT1G27630, AT3G24140, AT2G32610, AT5G49880, AT3G21510, AT5G13690, AT1G15660, AT1G55850, AT4G14716, AT1G80080, AT4G15290, AT1G17580, AT2G04660, AT4G30870, AT1G27920, AT1G78770, AT4G15320, AT1G08260, AT1G69380
GO:0000271	polysaccharide biosynthetic process	-	3.99151e-06	26	1380	1.88406	207	29802	0	0	AT5G51820, AT2G21770, AT5G54690, AT4G18240, AT2G39930, AT1G64440, AT2G32610, AT1G66430, AT1G06490, AT3G57220, AT1G55850, AT5G51830, AT1G18690, AT5G19220, AT4G15290, AT3G30720, AT1G27680, AT5G04885, AT5G33290, AT2G36390, AT3G27190, AT5G04360, AT4G15320, AT2G31390, AT5G39790, AT5G67210
GO:0009611	response to wounding	-	1.02699e-05	26	1380	1.88406	218	29802	0	0	AT4G32940, AT5G18860, AT5G14780, AT5G40990, AT2G34810, AT1G43160, AT1G61120, AT1G76690, AT5G46050, AT2G28900, AT3G44860, AT3G51450, AT3G45140, AT1G01470, AT1G79380, AT3G51480, AT2G37040, AT1G51760, AT3G21240, AT2G38870, AT5G52310, AT4G39980, AT2G14580, AT4G13300, AT5G44420, AT5G47240
GO:0016052	carbohydrate catabolic process	-	0.000131101	26	1380	1.88406	253	29802	0.0016	0.18	AT1G11580, AT5G51820, AT2G40840, AT2G43590, AT2G45220, AT5G56630, AT3G46970, AT2G22480, AT1G10760, AT1G69830, AT2G32990, AT5G64860, AT5G64570, AT1G79530, AT4G09020, AT3G10940, AT4G24040, AT2G44570, AT5G04885, AT1G47840, AT5G04360, AT3G29320, AT2G26440, AT1G16300, AT3G14310, AT1G02800
GO:0006631	fatty acid metabolic process	-	0.0001489	26	1380	1.88406	255	29802	0.0016	0.18	AT5G15530, AT2G31360, AT4G21070, AT1G79750, AT1G21540, AT3G47860, AT3G19260, AT1G76690, AT3G23790, AT1G06090, AT3G45140, AT1G66430, AT4G23850, AT1G75960, AT2G42790, AT1G50940, AT2G26560, AT5G51830, AT5G08470, AT5G27600, AT4G34510, AT1G43800, AT3G05970, AT1G08550, AT4G29010, AT2G18950
GO:0006281	DNA repair	-	0.000745331	26	1380	1.88406	283	29802	0.0079	1.2	AT4G21070, AT1G16970, AT1G66730, AT1G08130, AT3G27060, AT4G02390, AT5G61460, AT1G16590, AT5G07660, AT5G63920, AT4G36290, AT3G07800, AT5G57160, AT1G48050, AT3G05210, AT2G19520, AT2G36490, AT2G01440, AT4G30870, AT5G22010, AT5G20850, AT5G01630, AT1G08260, AT4G09140, AT2G31970, AT4G29860
GO:0046686	response to cadmium ion	-	0.0102555	26	1380	1.88406	344	29802	0.0605	18.74	AT2G30860, AT1G52760, AT5G14780, AT2G32240, AT2G47190, AT1G02920, AT1G78380, AT5G11670, AT4G39230, AT3G46970, AT4G21680, AT3G16350, AT3G17820, AT2G45290, AT2G41380, AT5G26220, AT4G26970, AT4G11600, AT4G26870, AT2G26560, AT1G77120, AT5G51830, AT1G71030, AT4G02520, AT3G44300, AT1G20630
GO:0034637	cellular carbohydrate biosynthetic process	-	4.45209e-06	27	1380	1.95652	221	29802	0	0	AT4G02280, AT5G51820, AT2G21770, AT5G54690, AT4G18240, AT2G39930, AT3G43190, AT1G64440, AT2G32610, AT1G66430, AT1G06490, AT1G55850, AT5G51830, AT1G18690, AT5G19220, AT4G15290, AT3G30720, AT1G27680, AT5G04885, AT2G36390, AT3G27190, AT5G04360, AT4G15320, AT2G31390, AT5G37180, AT5G39790, AT5G67210
GO:0009753	response to jasmonic acid	-	1.75254e-05	27	1380	1.95652	238	29802	0.0002	0.02	AT4G32940, AT1G28480, AT5G18860, AT2G34810, AT1G43160, AT1G61120, AT1G15520, AT3G16350, AT1G06180, AT5G27380, AT5G55120, AT5G46050, AT2G28900, AT3G44860, AT3G51450, AT3G45140, AT1G79380, AT3G51480, AT3G27920, AT5G05600, AT1G71030, AT4G12670, AT2G14580, AT4G38620, AT5G13330, AT5G07010, AT5G44420
GO:0010817	regulation of hormone levels	-	0.027542	27	1380	1.95652	393	29802	0.109	49.04	AT4G35160, AT1G04610, AT3G25760, AT2G41510, AT3G25770, AT4G33090, AT3G25780, AT4G15300, AT5G54810, AT4G11880, AT3G19270, AT5G02130, AT3G45140, AT4G32810, AT2G37040, AT1G77330, AT4G36760, AT3G30180, AT5G57740, AT4G15400, AT1G79460, AT3G53480, AT3G44300, AT2G19590, AT4G29010, AT1G78490, AT5G07010
GO:0030001	metal ion transport	-	8.663e-05	28	1380	2.02899	275	29802	0.001	0.1	AT2G30070, AT3G25190, AT5G01600, AT3G02850, AT3G46960, AT3G63380, AT2G40300, AT1G31120, AT3G56090, AT3G05030, AT1G15520, AT1G15960, AT2G19600, AT1G64170, AT4G38580, AT2G04040, AT4G35060, AT2G28660, AT4G22840, AT1G64150, AT3G53720, AT4G37640, AT1G10130, AT2G38460, AT1G07430, AT3G04110, AT1G51090, AT3G19490
GO:0006974	cellular response to DNA damage stimulus	-	0.000689665	28	1380	2.02899	312	29802	0.0072	1.08	AT4G21070, AT1G16970, AT1G66730, AT1G08130, AT3G27060, AT3G27630, AT1G25580, AT4G02390, AT5G61460, AT1G16590, AT5G07660, AT5G63920, AT4G36290, AT3G07800, AT5G57160, AT1G48050, AT3G05210, AT2G19520, AT2G36490, AT2G01440, AT4G30870, AT5G22010, AT5G20850, AT5G01630, AT1G08260, AT4G09140, AT2G31970, AT4G29860
GO:0009723	response to ethylene	-	0.000761426	28	1380	2.02899	314	29802	0.0078	1.2	AT4G32940, AT3G25190, AT2G47460, AT3G04720, AT5G40990, AT1G43160, AT2G47190, AT1G15520, AT3G16350, AT5G19880, AT2G31230, AT2G44940, AT3G51450, AT5G56080, AT3G59900, AT1G71520, AT3G23150, AT4G39780, AT1G71130, AT5G44210, AT4G06746, AT1G71030, AT5G25350, AT2G14580, AT1G62300, AT5G13330, AT5G10520, AT5G44420
GO:0034220	ion transmembrane transport	-	0.00469957	28	1380	2.02899	356	29802	0.0372	8.9	AT2G30070, AT1G61800, AT3G25190, AT5G36940, AT5G23810, AT3G02850, AT3G63380, AT1G31120, AT3G05030, AT1G16780, AT1G15960, AT3G45700, AT2G19600, AT1G77380, AT4G22840, AT5G26240, AT5G09220, AT4G35180, AT5G43350, AT4G37640, AT1G10130, AT2G38460, AT5G20480, AT3G24300, AT5G51050, AT1G07430, AT1G62280, AT5G49630
GO:0009636	response to toxic substance	-	1.6238e-08	29	1380	2.10145	190	29802	0	0	AT2G30860, AT1G52760, AT2G29420, AT3G13610, AT5G01600, AT3G17790, AT5G39050, AT1G69930, AT2G29460, AT1G02920, AT1G78380, AT3G47860, AT1G22770, AT4G11600, AT1G77120, AT2G46240, AT5G05600, AT5G64120, AT2G29480, AT3G50740, AT4G02520, AT3G62760, AT5G22300, AT1G49860, AT2G29470, AT3G21560, AT2G18170, AT1G20630, AT4G29860
GO:0042737	drug catabolic process	-	9.58071e-07	29	1380	2.10145	229	29802	0	0	AT1G11580, AT1G14540, AT5G18860, AT4G08770, AT2G43590, AT1G77490, AT4G11290, AT2G45220, AT1G49570, AT2G38390, AT5G19880, AT4G04955, AT2G37040, AT1G12050, AT4G08780, AT5G19890, AT5G64120, AT5G58390, AT5G43600, AT3G17070, AT2G35120, AT5G64100, AT5G64110, AT5G05340, AT3G49120, AT2G26440, AT3G14310, AT3G49110, AT1G20630
GO:0055086	nucleobase-containing small molecule metabolic process	-	0.02236	29	1380	2.10145	421	29802	0.0967	41.68	AT4G24340, AT5G18860, AT3G27060, AT5G56630, AT5G11670, AT1G54130, AT4G25280, AT2G22480, AT4G34570, AT4G04955, AT5G20990, AT5G13110, AT4G36940, AT5G40760, AT3G07800, AT1G73980, AT1G78590, AT1G79530, AT5G43600, AT3G42640, AT3G27190, AT5G44520, AT1G79680, AT1G47840, AT2G16370, AT4G34900, AT1G16300, AT4G29690, AT3G02230
GO:0072330	monocarboxylic acid biosynthetic process	-	0.000254015	30	1380	2.17391	323	29802	0.002	0.26	AT5G15530, AT2G31360, AT3G25760, AT4G21070, AT1G79750, AT2G46110, AT3G25770, AT5G56630, AT3G25780, AT3G19260, AT1G76690, AT1G06090, AT2G22480, AT5G54810, AT1G65690, AT3G45140, AT1G66430, AT4G23850, AT2G37040, AT2G26560, AT5G51830, AT1G79530, AT4G34510, AT1G43800, AT3G44300, AT4G29010, AT4G32360, AT2G18950, AT1G47840, AT1G16300
GO:0022402	cell cycle process	-	0.00100053	30	1380	2.17391	351	29802	0.0092	1.56	AT1G80260, AT2G21770, AT4G21070, AT1G71440, AT3G55005, AT1G25580, AT5G61460, AT1G16590, AT2G32610, AT5G49880, AT5G07660, AT5G63920, AT1G34210, AT1G15660, AT1G55850, AT3G05210, AT3G24810, AT4G15290, AT4G30870, AT5G22010, AT1G01690, AT1G78770, AT1G27920, AT5G20850, AT4G15320, AT5G52290, AT2G31970, AT1G69380, AT1G53490, AT4G29860
GO:1901657	glycosyl compound metabolic process	-	4.17806e-07	31	1380	2.24638	245	29802	0	0	AT4G24340, AT5G18860, AT3G18080, AT4G01120, AT1G54130, AT2G44460, AT1G65860, AT5G36220, AT5G48850, AT5G20990, AT5G63790, AT3G62740, AT1G51470, AT1G73980, AT3G07800, AT3G16390, AT1G66280, AT1G50110, AT5G44210, AT1G60270, AT4G37320, AT4G37370, AT4G27820, AT3G60140, AT5G13330, AT3G27190, AT2G25450, AT3G62750, AT4G37400, AT5G48180, AT1G62570
GO:0048878	chemical homeostasis	-	0.000964611	31	1380	2.24638	366	29802	0.009	1.52	AT3G25190, AT5G01600, AT3G17790, AT3G02850, AT3G09390, AT2G40300, AT3G56090, AT3G05030, AT1G15960, AT4G15300, AT3G19270, AT1G64170, AT2G23170, AT3G51480, AT4G38580, AT4G35060, AT1G65540, AT1G12480, AT5G04340, AT3G30180, AT5G27100, AT4G15400, AT1G79530, AT3G53720, AT1G10130, AT1G78490, AT1G47840, AT3G04110, AT1G16300, AT1G62280, AT1G51090
GO:0019725	cellular homeostasis	-	1.1833e-05	32	1380	2.31884	301	29802	0	0	AT1G28480, AT3G25190, AT5G01600, AT2G47880, AT3G09390, AT3G05030, AT1G15960, AT3G51480, AT4G38580, AT5G27100, AT3G53720, AT4G15670, AT1G47840, AT5G63030, AT1G51090, AT5G10860, AT3G17790, AT2G40300, AT1G56500, AT3G56090, AT1G21540, AT4G21990, AT4G35060, AT1G12480, AT1G11530, AT1G65540, AT5G15230, AT4G04610, AT4G15660, AT3G04110, AT1G62280, AT4G34120
GO:0042742	defense response to bacterium	-	0.00130279	32	1380	2.31884	389	29802	0.0106	1.86	AT2G30860, AT3G04720, AT2G45220, AT5G44510, AT3G54640, AT4G19700, AT4G12470, AT3G51480, AT4G36290, AT3G14130, AT2G13810, AT5G46470, AT1G02120, AT3G49120, AT3G49110, AT1G51090, AT4G12480, AT3G44880, AT1G19670, AT5G40990, AT4G23280, AT5G18525, AT1G02920, AT5G46050, AT1G79380, AT2G30750, AT4G02520, AT5G46180, AT2G19190, AT1G51800, AT3G14310, AT1G22070
GO:1901605	alpha-amino acid metabolic process	-	2.92907e-06	33	1380	2.3913	295	29802	0	0	AT2G41220, AT3G54640, AT2G04400, AT1G18500, AT4G34570, AT5G37600, AT4G20930, AT1G09795, AT1G55920, AT2G37040, AT2G35120, AT5G22630, AT4G35630, AT2G44160, AT3G02020, AT4G35810, AT3G22460, AT5G60540, AT4G34200, AT1G65860, AT3G17820, AT5G54810, AT1G64660, AT4G21990, AT4G14716, AT4G04610, AT1G12050, AT1G50110, AT5G16570, AT5G67520, AT5G38710, AT5G46180, AT1G79440
GO:0006812	cation transport	-	0.000748913	33	1380	2.3913	392	29802	0.0079	1.2	AT2G30070, AT3G25190, AT5G01600, AT3G02850, AT1G51610, AT3G63380, AT3G05030, AT1G15520, AT1G15960, AT1G64170, AT4G38580, AT2G28660, AT4G22840, AT3G53720, AT4G37640, AT1G10130, AT2G38460, AT3G24300, AT5G51050, AT1G07430, AT1G51090, AT3G46960, AT2G40300, AT3G56090, AT1G31120, AT1G16780, AT2G19600, AT2G04040, AT4G35060, AT1G64150, AT3G04110, AT3G19490, AT5G49630
GO:0014070	response to organic cyclic compound	-	0.0014035	33	1380	2.3913	407	29802	0.0106	1.88	AT1G28480, AT1G75270, AT1G43160, AT5G52040, AT1G15520, AT3G44860, AT3G51450, AT1G34210, AT1G77120, AT3G02885, AT2G14580, AT5G41260, AT4G38620, AT2G13810, AT4G32940, AT2G29420, AT5G40990, AT4G21710, AT2G47190, AT4G23280, AT1G06180, AT5G46050, AT4G04695, AT3G06290, AT5G03780, AT4G15400, AT1G71030, AT4G03440, AT4G12670, AT3G53480, AT5G13330, AT1G79680, AT1G22070
GO:0051276	chromosome organization	-	0.0220845	33	1380	2.3913	492	29802	0.0969	41.58	AT1G16970, AT1G79730, AT5G43500, AT5G10390, AT5G61460, AT5G67320, AT5G07660, AT5G63920, AT4G36290, AT5G02520, AT1G06760, AT1G48050, AT2G36490, AT3G12980, AT1G01690, AT2G31970, AT1G53490, AT5G13820, AT3G13670, AT4G21070, AT4G25120, AT1G16590, AT3G24140, AT5G49880, AT5G63080, AT5G65360, AT1G15660, AT5G03780, AT1G51060, AT2G19520, AT4G30870, AT5G22010, AT5G20850
GO:0006073	cellular glucan metabolic process	-	1.52864e-10	35	1380	2.53623	219	29802	0	0	AT4G18240, AT2G39930, AT1G10760, AT1G64440, AT2G32610, AT1G18690, AT5G64860, AT5G19220, AT4G09020, AT3G10940, AT2G18800, AT4G15290, AT5G04885, AT1G27680, AT3G30720, AT3G27190, AT5G04360, AT4G15320, AT2G31390, AT4G02280, AT2G40840, AT2G21770, AT5G51820, AT3G46970, AT1G69830, AT1G66430, AT1G06490, AT1G55850, AT2G32990, AT5G51830, AT2G44570, AT2G36390, AT3G29320, AT5G39790, AT1G02800
GO:0044042	glucan metabolic process	-	1.52864e-10	35	1380	2.53623	219	29802	0	0	AT4G18240, AT2G39930, AT1G10760, AT1G64440, AT2G32610, AT1G18690, AT5G64860, AT5G19220, AT4G09020, AT3G10940, AT2G18800, AT4G15290, AT5G04885, AT1G27680, AT3G30720, AT3G27190, AT5G04360, AT4G15320, AT2G31390, AT4G02280, AT2G40840, AT2G21770, AT5G51820, AT3G46970, AT1G69830, AT1G66430, AT1G06490, AT1G55850, AT2G32990, AT5G51830, AT2G44570, AT2G36390, AT3G29320, AT5G39790, AT1G02800
GO:0045087	innate immune response	-	0.000101285	35	1380	2.53623	381	29802	0.0009	0.1	AT3G04720, AT3G44480, AT5G44510, AT3G07690, AT4G12470, AT3G51480, AT4G36290, AT2G26560, AT2G46240, AT5G64570, AT4G16860, AT2G14580, AT2G13810, AT5G10520, AT2G39200, AT5G44420, AT1G51940, AT3G49120, AT5G38900, AT1G66980, AT3G49110, AT4G12480, AT3G44880, AT1G61380, AT5G40990, AT4G23510, AT5G18525, AT1G02920, AT2G30750, AT4G16260, AT5G20480, AT5G46180, AT3G50460, AT3G26830, AT1G22070
GO:0006955	immune response	-	0.000185007	35	1380	2.53623	393	29802	0.0017	0.2	AT3G04720, AT3G44480, AT5G44510, AT3G07690, AT4G12470, AT3G51480, AT4G36290, AT2G26560, AT2G46240, AT5G64570, AT4G16860, AT2G14580, AT2G13810, AT5G10520, AT2G39200, AT5G44420, AT1G51940, AT3G49120, AT5G38900, AT1G66980, AT3G49110, AT4G12480, AT3G44880, AT1G61380, AT5G40990, AT4G23510, AT5G18525, AT1G02920, AT2G30750, AT4G16260, AT5G20480, AT5G46180, AT3G50460, AT3G26830, AT1G22070
GO:0009414	response to water deprivation	-	1.36127e-05	36	1380	2.6087	360	29802	0	0	AT3G50970, AT3G25760, AT1G43160, AT1G78380, AT3G47860, AT5G26340, AT5G15970, AT5G15960, AT3G45140, AT2G37040, AT1G77120, AT1G74520, AT2G17840, AT5G59310, AT4G02280, AT2G47190, AT1G16370, AT3G46970, AT3G63520, AT4G25480, AT1G52890, AT1G64660, AT1G01470, AT1G29395, AT5G52310, AT3G20250, AT4G04330, AT5G38710, AT5G13330, AT3G29320, AT1G62280, AT2G15970, AT3G26090, AT5G59320, AT3G26830, AT1G56600
GO:0016051	carbohydrate biosynthetic process	-	2.60357e-05	36	1380	2.6087	371	29802	0.0002	0.02	AT5G54690, AT4G18240, AT2G39930, AT3G43190, AT1G64440, AT2G32610, AT5G48850, AT3G57220, AT1G18690, AT5G19220, AT4G33670, AT4G15290, AT5G04885, AT1G27680, AT3G30720, AT5G33290, AT3G27190, AT2G25450, AT5G04360, AT4G15320, AT2G31390, AT5G37180, AT5G67210, AT4G02280, AT2G21770, AT5G51820, AT1G60470, AT5G55120, AT1G66430, AT1G06490, AT1G55850, AT5G51830, AT2G46750, AT2G36390, AT1G56600, AT5G39790
GO:0010038	response to metal ion	-	0.00472576	36	1380	2.6087	491	29802	0.0372	8.92	AT2G30860, AT3G25190, AT5G01600, AT1G78380, AT5G11670, AT3G16350, AT4G26970, AT2G26560, AT1G77120, AT3G44300, AT4G29860, AT1G52760, AT5G14780, AT3G46960, AT2G32240, AT2G47190, AT2G40300, AT3G22460, AT1G02920, AT3G56090, AT4G21680, AT3G46970, AT4G39230, AT3G17820, AT5G56080, AT2G45290, AT5G26220, AT2G41380, AT5G26240, AT4G11600, AT5G51830, AT4G26870, AT1G71030, AT4G02520, AT2G19590, AT1G20630
GO:0071229	cellular response to acid chemical	-	0.0150517	36	1380	2.6087	531	29802	0.0765	28.08	AT1G28480, AT1G75270, AT1G78380, AT1G65690, AT2G03440, AT3G51480, AT1G13300, AT5G60780, AT5G05600, AT3G02885, AT2G43140, AT2G13810, AT1G70810, AT1G51940, AT1G07430, AT1G67030, AT1G16370, AT5G65310, AT1G62810, AT4G04695, AT1G64660, AT1G79380, AT3G27920, AT5G15230, AT1G29395, AT1G12480, AT4G26080, AT2G33540, AT1G79460, AT4G03440, AT3G53480, AT2G19590, AT3G04110, AT1G51800, AT2G15970, AT1G22070
GO:0044264	cellular polysaccharide metabolic process	-	8.51021e-09	37	1380	2.68116	278	29802	0	0	AT5G54690, AT4G18240, AT2G39930, AT1G10760, AT1G64440, AT2G32610, AT1G18690, AT5G64860, AT5G19220, AT4G09020, AT3G10940, AT2G18800, AT4G15290, AT5G04885, AT1G27680, AT3G30720, AT3G27190, AT5G04360, AT4G15320, AT2G31390, AT5G67210, AT4G02280, AT2G40840, AT2G21770, AT5G51820, AT3G46970, AT1G69830, AT1G66430, AT1G06490, AT1G55850, AT2G32990, AT5G51830, AT2G44570, AT2G36390, AT3G29320, AT5G39790, AT1…
GO:0002376	immune system process	-	0.000232784	37	1380	2.68116	429	29802	0.0021	0.26	AT3G04720, AT3G44480, AT5G44510, AT3G07690, AT4G12470, AT3G51480, AT4G36290, AT2G26560, AT2G46240, AT5G64570, AT4G16860, AT2G14580, AT2G13810, AT5G10520, AT2G39200, AT5G44420, AT1G51940, AT3G49120, AT5G38900, AT1G66980, AT3G49110, AT4G12480, AT3G44880, AT1G61380, AT5G40990, AT4G23510, AT5G18525, AT1G02920, AT2G35980, AT2G30750, AT4G16260, AT3G20250, AT5G20480, AT5G46180, AT3G50460, AT3G26830, AT1…
GO:0009415	response to water	-	4.00937e-06	38	1380	2.75362	369	29802	0	0	AT3G50970, AT3G25760, AT1G43160, AT1G78380, AT3G47860, AT5G26340, AT5G15970, AT5G15960, AT3G45140, AT2G37040, AT1G77120, AT1G74520, AT2G17840, AT5G59310, AT4G02280, AT2G47190, AT1G16370, AT3G46970, AT3G63520, AT4G25480, AT1G52890, AT1G64660, AT1G01470, AT1G29395, AT1G12480, AT5G52310, AT1G54410, AT3G20250, AT4G04330, AT5G38710, AT5G13330, AT3G29320, AT1G62280, AT2G15970, AT3G26090, AT5G59320, AT3…
GO:0050832	defense response to fungus	-	0.00236774	39	1380	2.82609	521	29802	0.0251	5.18	AT1G11580, AT3G50970, AT3G04720, AT3G44480, AT4G19700, AT2G43510, AT4G12470, AT5G44430, AT3G05727, AT2G46240, AT2G38870, AT2G36490, AT4G16860, AT2G26020, AT2G39200, AT3G59660, AT3G59930, AT5G44420, AT1G51940, AT3G49120, AT5G38900, AT2G42530, AT1G55010, AT3G49110, AT1G51090, AT4G30650, AT4G12480, AT1G19670, AT5G40990, AT2G43535, AT1G02920, AT1G01470, AT4G16260, AT5G64120, AT2G43550, AT2G02120, AT4…
GO:0006259	DNA metabolic process	-	0.00279262	39	1380	2.82609	526	29802	0.0262	5.58	AT1G16970, AT1G66730, AT1G28060, AT1G08130, AT5G61460, AT5G07660, AT5G63920, AT4G36290, AT5G57160, AT1G48050, AT2G36490, AT3G24810, AT4G21600, AT1G01690, AT5G01630, AT2G31970, AT1G69380, AT4G29860, AT1G53490, AT5G13820, AT4G21070, AT4G25120, AT3G27060, AT4G02390, AT1G16590, AT5G59800, AT3G06290, AT3G07800, AT3G05210, AT5G03780, AT2G19520, AT2G01440, AT4G30870, AT5G22010, AT1G78770, AT5G20850, AT5…
GO:0008610	lipid biosynthetic process	-	0.0102564	39	1380	2.82609	570	29802	0.0603	18.74	AT3G57170, AT5G15530, AT2G31360, AT1G79750, AT3G05630, AT3G14530, AT3G01380, AT3G23510, AT4G15300, AT4G25970, AT1G62430, AT1G65690, AT2G19450, AT3G45140, AT2G26560, AT4G13300, AT4G34510, AT1G43800, AT4G10030, AT5G24160, AT4G21070, AT5G09350, AT1G61120, AT1G76690, AT3G19260, AT1G06090, AT2G38670, AT3G19270, AT4G32810, AT1G66430, AT4G23850, AT5G51830, AT3G30180, AT4G15400, AT1G79460, AT2G18950, AT1…
GO:0006520	cellular amino acid metabolic process	-	1.39503e-05	40	1380	2.89855	419	29802	0	0	AT2G41220, AT3G44740, AT3G54640, AT1G44820, AT5G27380, AT2G04400, AT1G18500, AT4G34570, AT5G37600, AT4G20930, AT1G09795, AT1G55920, AT2G37040, AT5G57740, AT2G35120, AT5G22630, AT4G35630, AT2G44160, AT3G02020, AT4G35810, AT3G22460, AT5G60540, AT1G14610, AT4G34200, AT1G65860, AT3G17820, AT5G54810, AT1G64660, AT4G21990, AT1G12050, AT4G14716, AT4G04610, AT4G26870, AT1G50110, AT5G16570, AT4G39980, AT5…
GO:0048523	negative regulation of cellular process	-	0.04236	40	1380	2.89855	650	29802	0.1544	79.2	AT1G11580, AT3G47860, AT5G52040, AT4G19700, AT4G36290, AT5G13080, AT1G13300, AT5G57740, AT5G44210, AT2G36490, AT3G24810, AT5G25350, AT4G38620, AT1G62300, AT3G30720, AT1G02120, AT1G07430, AT5G02810, AT4G29860, AT4G11910, AT4G21070, AT1G67030, AT4G21710, AT1G17760, AT1G25580, AT1G16590, AT3G24140, AT5G49880, AT3G23150, AT4G26080, AT1G51060, AT2G33540, AT1G66725, AT1G54410, AT3G20250, AT4G30870, AT5…
GO:0007049	cell cycle	-	0.00314327	41	1380	2.97101	564	29802	0.0294	6.38	AT1G22970, AT1G71440, AT1G08130, AT5G61460, AT2G32610, AT5G07660, AT5G63920, AT1G34210, AT3G24810, AT4G15290, AT1G01690, AT5G01630, AT4G15320, AT2G31970, AT1G69380, AT4G29860, AT1G53490, AT1G80260, AT4G21070, AT2G21770, AT4G14480, AT4G19600, AT3G27060, AT3G55005, AT1G25580, AT1G27630, AT1G16590, AT5G49880, AT1G15660, AT1G55850, AT3G05210, AT5G14960, AT4G08470, AT2G04660, AT4G30870, AT5G22010, AT1…
GO:0009409	response to cold	-	4.17672e-07	42	1380	3.04348	391	29802	0	0	AT5G53000, AT3G50970, AT5G01600, AT1G77490, AT5G54470, AT3G17020, AT1G43160, AT3G25770, AT4G24540, AT5G15970, AT4G12470, AT5G15960, AT1G10760, AT5G67320, AT2G19450, AT2G03440, AT1G55920, AT1G22770, AT1G77120, AT1G74520, AT4G36930, AT4G10030, AT2G17840, AT2G42530, AT4G12480, AT5G51820, AT5G20630, AT2G25930, AT3G22840, AT2G28900, AT1G80820, AT4G25480, AT2G45660, AT1G29395, AT4G26080, AT1G66280, AT5…
GO:1901565	organonitrogen compound catabolic process	-	0.0138885	43	1380	3.11594	654	29802	0.0742	26.5	AT1G22500, AT3G48340, AT5G18860, AT5G02190, AT4G33090, AT4G19700, AT4G11320, AT5G49900, AT4G20930, AT5G04900, AT1G51470, AT2G37040, AT5G27660, AT5G57740, AT4G31290, AT5G25350, AT2G28100, AT2G35120, AT5G48180, AT4G32940, AT5G58580, AT3G44880, AT4G11910, AT1G19670, AT2G43590, AT1G27520, AT4G04955, AT1G64660, AT1G67550, AT5G26220, AT4G03510, AT1G12050, AT3G16390, AT1G68050, AT3G10410, AT5G43600, AT5…
GO:1901701	cellular response to oxygen-containing compound	-	0.0306382	43	1380	3.11594	690	29802	0.1267	59.3	AT1G28480, AT3G25190, AT3G13610, AT1G75270, AT1G78380, AT1G65690, AT2G03440, AT3G51480, AT1G34210, AT1G13300, AT5G60780, AT5G05600, AT3G02885, AT5G41260, AT2G43140, AT2G13810, AT1G70810, AT1G51940, AT1G07430, AT1G67030, AT1G16370, AT5G65310, AT1G62810, AT4G04695, AT5G56080, AT1G64660, AT1G79380, AT3G27920, AT5G15230, AT1G29395, AT1G12480, AT4G26080, AT4G15400, AT2G33540, AT1G79460, AT4G03440, AT3…
GO:0006790	sulfur compound metabolic process	-	3.48058e-08	44	1380	3.18841	384	29802	0	0	AT2G30860, AT1G75270, AT4G01120, AT2G29460, AT1G78380, AT5G27380, AT5G48850, AT1G55920, AT1G51470, AT5G57740, AT5G44210, AT4G31290, AT4G37370, AT2G29480, AT2G29470, AT1G67810, AT2G25450, AT4G37400, AT5G48180, AT2G44160, AT1G62570, AT2G29420, AT1G69930, AT3G22460, AT1G02920, AT1G65860, AT5G36220, AT1G01710, AT1G64660, AT5G63790, AT5G26220, AT4G21990, AT4G04610, AT3G16390, AT4G14716, AT1G50110, AT4…
GO:0044550	secondary metabolite biosynthetic process	-	1.93214e-10	45	1380	3.26087	337	29802	0	0	AT3G13610, AT4G13310, AT2G29720, AT3G20940, AT3G26170, AT2G45570, AT4G20240, AT4G12320, AT5G48850, AT2G37040, AT4G37370, AT4G26220, AT4G38620, AT3G27190, AT2G25450, AT3G21230, AT1G33030, AT5G05340, AT4G37400, AT1G62570, AT1G52760, AT3G26200, AT2G24180, AT3G26220, AT4G39230, AT1G65860, AT1G80820, AT5G36220, AT2G30750, AT5G04330, AT3G26230, AT1G50110, AT4G12300, AT4G37990, AT1G71030, AT4G37320, AT3…
GO:0005976	polysaccharide metabolic process	-	4.45085e-07	45	1380	3.26087	434	29802	0	0	AT1G11580, AT5G54690, AT4G18240, AT2G45220, AT2G39930, AT1G10760, AT1G64440, AT2G32610, AT3G57220, AT1G18690, AT5G64860, AT5G64570, AT5G19220, AT3G10940, AT4G09020, AT2G18800, AT4G15290, AT5G04885, AT1G27680, AT3G30720, AT3G27190, AT5G33290, AT5G04360, AT4G15320, AT2G31390, AT5G67210, AT4G02280, AT5G51820, AT2G40840, AT2G21770, AT2G43590, AT3G46970, AT1G69830, AT1G66430, AT1G06490, AT1G55850, AT2…
GO:0032787	monocarboxylic acid metabolic process	-	1.90518e-06	47	1380	3.4058	487	29802	0	0	AT5G15530, AT2G31360, AT3G25760, AT1G79750, AT3G21780, AT2G46110, AT3G25770, AT5G56630, AT5G11670, AT3G47860, AT1G65690, AT3G45140, AT1G75960, AT4G26970, AT2G42790, AT2G37040, AT1G50940, AT2G26560, AT4G34510, AT1G43800, AT3G05970, AT3G44300, AT4G29010, AT1G47840, AT1G16300, AT4G21070, AT1G21540, AT3G25780, AT1G76690, AT3G19260, AT1G06090, AT3G23790, AT2G22480, AT3G19270, AT5G54810, AT1G66430, AT4…
GO:0044262	cellular carbohydrate metabolic process	-	5.31721e-09	48	1380	3.47826	413	29802	0	0	AT5G54690, AT1G48430, AT4G18240, AT2G39930, AT3G43190, AT1G10760, AT1G64440, AT2G32610, AT2G19450, AT5G48850, AT4G26970, AT1G18690, AT5G64860, AT5G19220, AT3G10940, AT4G09020, AT2G18800, AT4G15290, AT5G04885, AT1G27680, AT3G30720, AT3G27190, AT2G25450, AT1G47840, AT5G04360, AT1G66980, AT4G15320, AT2G31390, AT5G37180, AT5G67210, AT1G74210, AT4G02280, AT5G51820, AT2G40840, AT2G21770, AT3G46970, AT1…
GO:0009416	response to light stimulus	-	0.0426864	48	1380	3.47826	802	29802	0.1542	79.28	AT1G22500, AT4G03400, AT1G75780, AT5G28490, AT4G01120, AT5G38150, AT3G47860, AT3G44450, AT5G63860, AT3G48590, AT5G15960, AT3G51480, AT1G80920, AT2G37040, AT1G22770, AT3G21240, AT2G46240, AT5G27100, AT4G36930, AT4G38620, AT2G17840, AT3G49120, AT3G54720, AT5G02810, AT3G49110, AT1G61800, AT3G13670, AT2G47460, AT2G25930, AT1G56500, AT3G22840, AT4G28880, AT1G16590, AT1G65480, AT1G01470, AT3G07800, AT3…
GO:0042592	homeostatic process	-	7.15751e-06	49	1380	3.55072	542	29802	0	0	AT1G28480, AT3G25190, AT5G01600, AT1G16970, AT3G02850, AT2G47880, AT3G09390, AT3G05030, AT1G15960, AT4G15300, AT1G64170, AT2G23170, AT3G51480, AT4G38580, AT1G48050, AT5G04340, AT5G27100, AT3G53720, AT1G10130, AT4G15670, AT1G47840, AT5G63030, AT1G16300, AT2G31970, AT1G51090, AT5G10860, AT5G13820, AT3G17790, AT2G40300, AT1G56500, AT3G56090, AT1G21540, AT3G19270, AT4G21990, AT4G35060, AT5G15230, AT1…
GO:0009617	response to bacterium	-	1.50094e-07	50	1380	3.62319	488	29802	0	0	AT2G30860, AT1G11580, AT3G04720, AT3G53180, AT5G01600, AT2G45220, AT5G44510, AT3G54640, AT4G19700, AT4G12470, AT3G45140, AT2G03440, AT3G51480, AT4G36290, AT3G14130, AT2G14580, AT3G44300, AT2G13810, AT5G46470, AT1G02120, AT3G49120, AT3G49110, AT1G51090, AT3G44880, AT4G12480, AT1G19670, AT1G61380, AT5G40990, AT5G18525, AT4G23280, AT1G61120, AT1G02920, AT3G28930, AT1G33930, AT5G46050, AT1G79380, AT2…
GO:0044255	cellular lipid metabolic process	-	0.00144315	50	1380	3.62319	694	29802	0.0109	1.96	AT1G65580, AT3G57170, AT5G15530, AT2G31360, AT1G79750, AT3G05630, AT3G21780, AT3G14530, AT3G01380, AT3G47860, AT4G25970, AT1G62430, AT5G49900, AT1G65690, AT2G19450, AT3G45140, AT1G75960, AT2G42790, AT1G50940, AT2G26560, AT4G13300, AT4G34510, AT1G43800, AT3G05970, AT4G29010, AT1G04010, AT4G21070, AT5G09350, AT1G61120, AT1G21540, AT3G63520, AT3G19260, AT1G76690, AT2G38670, AT1G06090, AT3G23790, AT3…
GO:0009651	response to salt stress	-	7.97936e-06	51	1380	3.69565	575	29802	0	0	AT3G04720, AT3G21780, AT1G43160, AT3G05030, AT2G38390, AT3G12390, AT3G16350, AT5G26340, AT2G19450, AT2G16005, AT1G51470, AT1G77120, AT5G11150, AT1G74520, AT2G17840, AT5G59310, AT5G19690, AT5G10860, AT2G47460, AT4G12480, AT5G58580, AT5G49480, AT5G38940, AT2G47190, AT1G02920, AT1G16370, AT3G25780, AT1G06180, AT5G46050, AT5G54810, AT1G60490, AT1G66280, AT4G16260, AT4G11600, AT1G59960, AT2G33540, AT5…
GO:0009620	response to fungus	-	2.42092e-05	52	1380	3.76812	615	29802	0.0002	0.02	AT1G11580, AT3G50970, AT3G04720, AT2G45220, AT3G44480, AT4G19700, AT2G43510, AT4G12470, AT3G44860, AT1G10760, AT3G51450, AT3G45140, AT5G44430, AT3G21240, AT3G05727, AT2G46240, AT2G38870, AT2G36490, AT4G16860, AT2G26020, AT5G10520, AT2G39200, AT3G59660, AT3G59930, AT5G44420, AT1G51940, AT3G49120, AT5G38900, AT2G42530, AT1G51090, AT1G55010, AT3G49110, AT4G30650, AT4G12480, AT1G19670, AT5G40990, AT2…
GO:0009314	response to radiation	-	0.00805018	54	1380	3.91304	831	29802	0.0516	14.8	AT1G22500, AT4G03400, AT1G75780, AT5G28490, AT4G01120, AT5G38150, AT3G47860, AT3G44450, AT5G63860, AT3G48590, AT5G15960, AT5G61460, AT5G07660, AT3G51480, AT1G80920, AT2G37040, AT5G57160, AT1G22770, AT3G21240, AT2G46240, AT5G27100, AT4G36930, AT4G38620, AT2G17840, AT3G49120, AT3G54720, AT5G02810, AT3G49110, AT1G61800, AT3G13670, AT2G47460, AT4G21070, AT2G25930, AT1G56500, AT1G25580, AT3G22840, AT4…
GO:0009737	response to abscisic acid	-	1.13083e-06	55	1380	3.98551	597	29802	0	0	AT5G53000, AT3G50970, AT3G53180, AT3G02850, AT3G21780, AT1G43160, AT3G47860, AT5G26340, AT5G15970, AT5G15960, AT4G21534, AT1G65690, AT2G19450, AT2G03440, AT3G22060, AT1G13300, AT1G77120, AT1G74520, AT3G22850, AT2G43140, AT2G17840, AT1G70810, AT5G59310, AT1G51940, AT1G07430, AT2G42530, AT4G12480, AT1G67030, AT2G32240, AT2G38940, AT2G47190, AT2G25930, AT5G65310, AT1G62810, AT5G46050, AT4G04695, AT1…
GO:0097305	response to alcohol	-	1.38849e-06	55	1380	3.98551	601	29802	0	0	AT5G53000, AT3G50970, AT3G53180, AT3G02850, AT3G21780, AT1G43160, AT3G47860, AT5G26340, AT5G15970, AT5G15960, AT4G21534, AT1G65690, AT2G19450, AT2G03440, AT3G22060, AT1G13300, AT1G77120, AT1G74520, AT3G22850, AT2G43140, AT2G17840, AT1G70810, AT5G59310, AT1G51940, AT1G07430, AT2G42530, AT4G12480, AT1G67030, AT2G32240, AT2G38940, AT2G47190, AT2G25930, AT5G65310, AT1G62810, AT5G46050, AT4G04695, AT1…
GO:0006970	response to osmotic stress	-	1.33756e-05	55	1380	3.98551	649	29802	0	0	AT3G04720, AT3G21780, AT1G43160, AT3G05030, AT2G38390, AT3G12390, AT3G16350, AT5G26340, AT5G15970, AT5G15960, AT1G65690, AT2G19450, AT2G16005, AT1G51470, AT1G77120, AT5G11150, AT1G74520, AT2G17840, AT5G59310, AT5G19690, AT5G10860, AT2G47460, AT4G12480, AT5G58580, AT5G49480, AT5G38940, AT2G47190, AT1G02920, AT1G16370, AT3G25780, AT1G06180, AT5G46050, AT5G54810, AT1G60490, AT1G66280, AT4G16260, AT4…
GO:0009266	response to temperature stimulus	-	6.43998e-08	57	1380	4.13043	575	29802	0	0	AT5G53000, AT3G50970, AT5G01600, AT1G16970, AT1G77490, AT5G54470, AT3G17020, AT1G43160, AT3G25770, AT3G47860, AT4G24540, AT5G15970, AT4G12470, AT5G15960, AT1G10760, AT5G67320, AT2G19450, AT2G03440, AT4G38580, AT1G55920, AT1G48050, AT5G27660, AT1G22770, AT1G77120, AT2G46240, AT1G74520, AT3G02885, AT4G36930, AT4G10030, AT1G06460, AT2G17840, AT2G42530, AT5G02810, AT5G53400, AT4G12480, AT5G51820, AT2…
GO:0017144	drug metabolic process	-	2.79888e-06	57	1380	4.13043	646	29802	0	0	AT1G11580, AT4G35160, AT1G14540, AT5G18860, AT5G54690, AT1G77490, AT2G41220, AT2G45220, AT1G49570, AT5G56630, AT2G38390, AT5G19880, AT4G34570, AT1G09240, AT2G37040, AT3G14130, AT5G58390, AT3G42640, AT3G17070, AT2G35120, AT5G64100, AT2G22450, AT5G33290, AT1G47840, AT3G49120, AT5G05340, AT5G22630, AT1G16300, AT3G49110, AT4G08770, AT2G43590, AT4G11290, AT5G60540, AT1G62810, AT2G22480, AT4G04955, AT5…
GO:0006811	ion transport	-	8.29389e-05	57	1380	4.13043	727	29802	0.001	0.1	AT2G30070, AT3G25190, AT5G01600, AT3G02850, AT1G51610, AT3G63380, AT5G50160, AT3G05030, AT1G15520, AT1G15960, AT3G45700, AT1G64170, AT3G01970, AT5G62680, AT3G51480, AT4G38580, AT1G77380, AT2G28660, AT4G22840, AT5G60780, AT3G53720, AT4G37640, AT1G10130, AT2G38460, AT3G24300, AT1G69870, AT4G02900, AT5G51050, AT1G07430, AT1G51090, AT1G61800, AT5G36940, AT5G23810, AT3G46960, AT2G38940, AT2G40300, AT1…
GO:0042493	response to drug	-	2.10199e-08	58	1380	4.2029	571	29802	0	0	AT1G28480, AT3G25190, AT3G13610, AT5G01600, AT1G15210, AT1G75270, AT1G43160, AT1G15520, AT2G31230, AT3G44860, AT3G51450, AT3G23550, AT4G22840, AT5G04340, AT1G22770, AT1G77120, AT2G46240, AT3G02885, AT2G29940, AT2G14580, AT3G05970, AT4G38620, AT1G62300, AT2G13810, AT5G51050, AT2G18170, AT4G29860, AT4G32940, AT1G52760, AT2G29420, AT3G17790, AT5G40990, AT4G29110, AT2G47190, AT4G23280, AT1G61120, AT2…
GO:0006979	response to oxidative stress	-	1.99019e-12	59	1380	4.27536	462	29802	0	0	AT5G44380, AT3G25190, AT1G14540, AT3G13610, AT5G01600, AT1G77490, AT1G49570, AT1G78380, AT3G47860, AT2G38390, AT1G15520, AT5G19880, AT1G80130, AT4G26970, AT1G11210, AT2G37040, AT1G22770, AT1G77120, AT2G46240, AT5G58390, AT3G17070, AT3G05970, AT5G64100, AT1G52200, AT1G14870, AT3G49120, AT5G05340, AT2G18170, AT3G49110, AT1G52760, AT4G08770, AT3G17790, AT4G11290, AT1G60470, AT2G40300, AT3G56090, AT1…
GO:0055085	transmembrane transport	-	0.000208588	59	1380	4.27536	787	29802	0.0021	0.26	AT2G30070, AT3G25190, AT1G15210, AT3G02850, AT1G51610, AT3G63380, AT3G05030, AT1G15520, AT3G47790, AT1G15960, AT5G26340, AT3G45700, AT5G62680, AT1G77380, AT3G23550, AT4G22840, AT5G60780, AT1G30420, AT2G29940, AT4G37640, AT1G10130, AT2G38460, AT1G78130, AT3G24300, AT1G69870, AT5G51050, AT1G48370, AT1G07430, AT1G61800, AT3G09450, AT1G33440, AT5G36940, AT5G23810, AT2G38940, AT1G31120, AT1G16370, AT4…
GO:0048518	positive regulation of biological process	-	0.0201102	59	1380	4.27536	969	29802	0.0945	40.08	AT5G53000, AT1G75270, AT1G33280, AT1G43160, AT4G24540, AT3G48590, AT4G11880, AT1G65690, AT2G19450, AT3G51480, AT4G36290, AT3G59900, AT5G02520, AT1G22770, AT1G77120, AT1G32750, AT2G46240, AT2G36490, AT2G38440, AT3G24810, AT3G30720, AT1G67810, AT1G51940, AT3G49120, AT1G07430, AT5G05340, AT3G49110, AT4G29860, AT2G47460, AT1G61380, AT4G14480, AT4G21070, AT5G40990, AT4G23510, AT3G46960, AT4G19600, AT2…
GO:0048519	negative regulation of biological process	-	0.0216271	59	1380	4.27536	973	29802	0.0966	41.34	AT5G53000, AT1G11580, AT1G79730, AT3G47860, AT5G52040, AT4G19700, AT4G36290, AT2G25010, AT5G61380, AT5G13080, AT1G13300, AT5G57740, AT5G44210, AT2G36490, AT3G24810, AT5G25350, AT4G36930, AT4G38620, AT1G62300, AT2G43140, AT3G30720, AT1G02120, AT1G51940, AT1G07430, AT3G54720, AT5G02810, AT2G19910, AT1G51090, AT4G29860, AT4G11910, AT4G21070, AT4G08770, AT1G67030, AT3G46960, AT4G21710, AT1G17760, AT1…
GO:0016053	organic acid biosynthetic process	-	8.79285e-09	61	1380	4.42029	600	29802	0	0	AT5G15530, AT2G31360, AT3G25760, AT1G79750, AT2G41220, AT2G46110, AT3G25770, AT5G56630, AT3G54640, AT2G04400, AT1G18500, AT4G34570, AT5G37600, AT1G09240, AT1G65690, AT3G45140, AT1G09795, AT1G55920, AT2G37040, AT2G26560, AT4G33670, AT4G34510, AT1G43800, AT3G44300, AT4G29010, AT2G16370, AT1G47840, AT5G22630, AT1G16300, AT4G35630, AT3G02020, AT4G21070, AT3G22460, AT3G25780, AT4G34200, AT3G17820, AT3…
GO:0046394	carboxylic acid biosynthetic process	-	8.79285e-09	61	1380	4.42029	600	29802	0	0	AT5G15530, AT2G31360, AT3G25760, AT1G79750, AT2G41220, AT2G46110, AT3G25770, AT5G56630, AT3G54640, AT2G04400, AT1G18500, AT4G34570, AT5G37600, AT1G09240, AT1G65690, AT3G45140, AT1G09795, AT1G55920, AT2G37040, AT2G26560, AT4G33670, AT4G34510, AT1G43800, AT3G44300, AT4G29010, AT2G16370, AT1G47840, AT5G22630, AT1G16300, AT4G35630, AT3G02020, AT4G21070, AT3G22460, AT3G25780, AT4G34200, AT3G17820, AT3…
GO:0006468	protein phosphorylation	-	0.000908004	61	1380	4.42029	870	29802	0.0082	1.34	AT1G21590, AT1G51830, AT4G21400, AT5G66790, AT1G62400, AT4G14580, AT1G60630, AT1G67720, AT5G14210, AT5G01820, AT1G34210, AT4G03390, AT3G24810, AT5G41260, AT1G25320, AT5G10520, AT3G09010, AT3G45430, AT3G46370, AT1G61420, AT1G51940, AT2G18170, AT1G66980, AT2G40120, AT5G43020, AT1G53440, AT3G13670, AT5G41180, AT1G61380, AT4G14480, AT4G19600, AT3G46330, AT4G23280, AT1G51820, AT3G24715, AT1G27630, AT4…
GO:1901135	carbohydrate derivative metabolic process	-	3.58588e-05	62	1380	4.49275	787	29802	0.0002	0.02	AT1G11730, AT3G57170, AT5G18860, AT3G18080, AT3G05630, AT4G01120, AT3G01380, AT5G56630, AT2G39930, AT5G11670, AT1G54130, AT3G07690, AT5G49900, AT4G34570, AT5G48850, AT5G20990, AT3G62740, AT5G40760, AT1G51470, AT5G44210, AT1G60270, AT2G28100, AT4G37370, AT3G42640, AT4G27820, AT3G27190, AT5G33290, AT5G44520, AT2G16370, AT2G25450, AT1G47840, AT2G37980, AT3G62750, AT5G19690, AT4G37400, AT5G48180, AT1…
[truncated: 52 more rows]

## Sheet: GO_Terms_up-reg_knl2_seedl
GO terms overrepresented in the knl2 seedlings. All differentially expressed genes upregulated in the knl2 seedlings were analysed.
[truncated: 684 more rows]
