# Supplementary material for: Depletion of KNL2 Results in Altered Expression of Genes Involved in Regulation of the Cell Cycle, Transcription, and Development in Arabidopsis
Source: Int J Mol Sci. 2019 Nov 15;20(22):5726. doi: 10.3390/ijms20225726 (PMC6888302; doi:10.3390/ijms20225726)
Supplement: Supplementary file 1 [file ijms-20-05726-s001.zip › supplemental/Supplemental Dataset 2.xlsx]

## Sheet: knl2_fl_buds
Overlap between TF from The Plant TF database v.4 and differentially expressed genes in the knl2_Col flower buds
TF family	Gene locus	log2	FDR corrected p value
AP2	AT5G65510	0.765789	0.0196176
ARF	AT1G19850	0.305671	0.0378365
ARR-B	AT4G16110	0.819617	0.00273385
B3	AT1G01030	-0.623113	0.0218528
B3	AT1G49475	-0.933827	0.0123425
B3	AT1G49480	-0.433173	0.00259026
B3	AT2G24650	-0.639334	3.72172e-05
B3	AT2G24690	-0.455853	0.0125354
B3	AT2G24700	-1.08072	4.95482e-09
B3	AT2G36080	0.972396	0.00112513
B3	AT3G18960	-0.513276	0.0187165
B3	AT3G61970	0.797477	0.000160998
B3	AT4G31610	-0.770076	3.87591e-06
B3	AT4G31615	-1.03999	0.00581544
B3	AT4G31620	-0.828539	0.0125184
B3	AT4G31650	-0.394417	0.0432226
B3	AT5G42700	-0.931918	0.000506169
B3	AT5G60140	0.595164	0.000365863
BES1	AT3G50750	-0.64343	0.0105436
BES1	AT4G18890	0.516029	0.0154141
bHLH	AT1G10120	0.703155	0.00362117
bHLH	AT1G10585	1.20255	0.0435848
bHLH	AT1G12860	-0.599597	2.21954e-05
bHLH	AT1G26945	-1.49853	6.61119e-14
bHLH	AT1G27660	-0.519967	0.00089574
bHLH	AT1G30670	-1.19011	0.0448786
bHLH	AT1G51140	-0.357756	0.0482625
bHLH	AT1G68810	-0.402888	0.0130653
bHLH	AT1G69010	-0.299034	0.0470616
bHLH	AT2G16910	-0.932859	0.000171502
bHLH	AT2G31210	-0.859273	9.94514e-05
bHLH	AT2G31220	-0.807515	0.000226993
bHLH	AT2G31730	0.568095	0.0001114
bHLH	AT2G34820	-1.19344	0.00578486
bHLH	AT3G07340	1.54459	3.53933e-10
bHLH	AT3G20640	-0.583658	0.00763407
bHLH	AT3G23210	-0.417815	0.010576
bHLH	AT3G24140	-0.430344	0.0204501
bHLH	AT3G25710	-0.468902	0.00417273
bHLH	AT3G61950	-1.39788	0.00806402
bHLH	AT4G00050	0.451627	0.0379977
bHLH	AT4G00120	0.863074	0.011842
bHLH	AT4G20970	-0.876376	0.00850811
bHLH	AT4G21330	-1.14442	0.018447
bHLH	AT5G15160	-0.74352	0.00306205
bHLH	AT5G39860	-0.752893	0.0344259
bHLH	AT5G46830	-1.08441	0.0242492
bHLH	AT5G48560	1.5443	0.000585931
bHLH	AT5G50915	2.1966	1.79429e-07
bZIP	AT1G22070	0.486896	0.00259076
bZIP	AT1G42990	0.708834	1.23617e-07
bZIP	AT1G77920	0.867813	0.0131921
bZIP	AT2G36270	0.807128	0.000841245
bZIP	AT3G10800	0.391656	0.0144985
bZIP	AT3G58120	0.787106	1.65138e-06
C2H2	AT1G02030	-0.924207	0.0332845
C2H2	AT1G08290	0.643657	0.0423519
C2H2	AT1G24625	0.789999	0.0127679
C2H2	AT1G25250	-0.425999	0.0487087
C2H2	AT1G26610	-1.21878	2.75466e-06
C2H2	AT1G27730	1.45451	0.000216652
C2H2	AT1G74250	0.487103	0.00018175
C2H2	AT2G28710	1.36399	0.0108114
C2H2	AT2G29660	-0.485372	0.0347097
C2H2	AT2G41940	1.14255	0.00598117
C2H2	AT3G45260	1.51683	8.10804e-08
C2H2	AT3G46090	1.69612	0.00113774
C2H2	AT3G53600	1.25968	0.0266208
C2H2	AT4G16610	0.510521	0.0207737
C2H2	AT4G35280	-1.02759	0.0260321
C2H2	AT5G04340	1.49335	0.000151996
C2H2	AT5G04390	-1.07875	0.00213405
C2H2	AT5G15480	-0.897229	0.0260435
C2H2	AT5G57520	1.96219	6.45534e-07
C2H2	AT5G59820	0.926501	0.0243565
C3H	AT1G01350	0.362414	0.0159625
C3H	AT1G66810	-0.965449	0.00149187
C3H	AT3G02830	-0.282874	0.00642914
C3H	AT3G48440	-0.396795	0.0126196
C3H	AT3G55980	1.32204	0.000244634
C3H	AT5G44260	-0.832066	0.000144667
CO-like	AT1G73870	1.12918	3.22616e-05
CO-like	AT3G21880	-0.703629	0.0455558
CO-like	AT4G15250	-1.10487	0.0132788
CO-like	AT5G57660	0.633967	0.000455025
CPP	AT4G14770	-0.459709	0.013068
DBB	AT4G10240	-0.852073	0.0473529
Dof	AT1G26790	-0.931804	0.0184564
Dof	AT1G51700	0.511835	0.00115919
Dof	AT2G28510	0.551068	0.00213215
Dof	AT2G34140	0.785449	0.0420508
Dof	AT5G62430	0.749318	0.0104442
EIL	AT2G27050	0.813697	1.01165e-08
EIL	AT3G20770	0.274087	0.0134748
ERF	AT1G01250	-0.941671	0.00470924
ERF	AT1G12890	0.670387	0.0421859
ERF	AT1G15360	-0.862475	0.000904642
ERF	AT1G21910	2.43122	6.76893e-07
ERF	AT1G22190	1.08277	0.00254679
ERF	AT1G28370	1.13518	0.00317824
ERF	AT1G36060	1.63956	0.000105854
ERF	AT1G44830	0.945178	0.0435386
ERF	AT1G64380	0.878673	0.00310555
ERF	AT1G75490	0.919107	0.0315006
ERF	AT1G77640	2.55904	3.18516e-07
ERF	AT1G78080	0.810778	1.42636e-07
ERF	AT2G38340	1.54394	0.00122458
ERF	AT2G40340	1.41295	1.54951e-05
ERF	AT2G46310	0.722623	0.000523326
ERF	AT2G47520	1.39781	0.0171645
ERF	AT3G20310	0.437948	0.00514253
ERF	AT3G50260	1.2335	0.0249566
ERF	AT3G61630	0.910968	8.57994e-05
ERF	AT4G17490	0.85347	0.0463517
ERF	AT4G17500	1.0507	0.000198438
ERF	AT4G28140	1.32648	0.0250888
ERF	AT4G32800	1.49304	1.63464e-07
ERF	AT5G07580	1.42844	1.42579e-08
ERF	AT5G13330	1.75147	3.53799e-10
ERF	AT5G25190	2.13221	1.30835e-16
ERF	AT5G47220	0.916896	0.00750997
ERF	AT5G51190	2.50143	2.20405e-10
ERF	AT5G61590	1.21801	6.63816e-06
ERF	AT5G61600	1.91119	1.25373e-07
ERF	AT5G61890	1.22758	0.00801049
G2-like	AT1G25550	0.752247	0.000866933
G2-like	AT2G40260	0.764923	0.009612
G2-like	AT5G05090	0.72178	0.00671926
G2-like	AT5G16560	0.489243	0.0209129
G2-like	AT5G44190	0.645699	0.00168933
G2-like	AT5G45580	-0.895861	0.0326744
G2-like	AT5G59570	-0.553221	0.00516962
GATA	AT2G45050	-1.25393	0.000264856
GATA	AT3G06740	0.513949	0.000196027
GATA	AT3G16870	0.448947	0.0179762
GATA	AT3G24050	0.610763	0.000164594
GATA	AT3G51080	-0.528027	0.0129322
GATA	AT3G54810	1.43756	0.00133461
GATA	AT3G60530	0.502872	0.000874785
GATA	AT4G16141	0.497666	0.00228332
GATA	AT4G32890	-0.762582	0.00132407
GATA	AT5G25830	-1.23527	1.24883e-07
GATA	AT5G49300	1.05088	0.00024008
GeBP	AT1G61730	0.334705	0.010217
GeBP	AT2G36340	0.446384	0.0224102
GeBP	AT5G41765	1.60826	0.00365717
GRAS	AT1G07520	0.538057	0.00132267
GRAS	AT1G21450	0.495154	0.0284841
GRAS	AT1G50420	0.764394	0.000336443
GRAS	AT1G66350	-0.587008	0.0341233
GRAS	AT3G03450	-0.715383	7.43776e-05
GRAS	AT3G13840	-2.04297	6.83018e-05
GRAS	AT4G17230	0.893817	0.00032232
GRAS	AT5G17490	-1.47729	8.06627e-10
GRF	AT2G06200	-0.667792	0.0187391
GRF	AT4G24150	0.63643	0.00922059
GRF	AT5G53660	-0.569058	0.0446041
HD-ZIP	AT1G17920	-0.454062	0.00728825
HD-ZIP	AT1G70920	-1.03086	0.0301545
HD-ZIP	AT2G01430	-1.20047	0.00316463
HD-ZIP	AT2G18550	1.75671	6.85696e-05
HD-ZIP	AT2G22800	-0.904387	3.56681e-05
HD-ZIP	AT3G60390	-0.482398	0.0157621
HD-ZIP	AT3G61890	0.759604	0.0244209
HD-ZIP	AT4G17710	1.34048	0.0148446
HD-ZIP	AT4G25530	1.24044	0.01176
HD-ZIP	AT4G36740	1.50332	4.28142e-05
HD-ZIP	AT4G37790	-0.323211	0.00991922
HD-ZIP	AT5G52170	0.778734	0.0483155
HRT-like	AT5G56780	-0.585711	0.00245505
HSF	AT1G67970	1.1217	1.95842e-06
HSF	AT4G18880	1.52372	2.06288e-05
HSF	AT5G03720	0.823976	0.00232694
LBD	AT1G06280	-2.13156	1.11542e-23
LBD	AT1G07900	1.94172	5.34915e-05
LBD	AT1G16530	1.28619	0.0172621
LBD	AT1G72980	-1.25737	0.00115179
LBD	AT2G28500	0.530059	0.0231263
LBD	AT2G30130	2.24831	3.32255e-05
LBD	AT3G13850	-1.30574	2.71082e-05
LBD	AT3G27940	1.70819	4.41108e-05
LBD	AT3G47870	-1.3992	2.54891e-12
LBD	AT5G66870	-0.682941	0.00174429
LBD	AT5G67420	0.358857	0.0139564
MIKC_MADS	AT1G22130	-1.32051	4.67807e-10
MIKC_MADS	AT1G26310	-0.77786	0.0001091
MIKC_MADS	AT1G69120	-0.691656	1.36715e-08
MIKC_MADS	AT1G77980	-0.906104	0.00137888
MIKC_MADS	AT2G45660	0.385004	0.0311305
MIKC_MADS	AT4G24540	-0.724433	0.0100961
M-type_MADS	AT1G69540	-1.23304	4.37981e-09
M-type_MADS	AT5G38740	-1.4087	1.57864e-05
M-type_MADS	AT5G65330	-1.30022	0.0273288
MYB	AT1G17950	-0.792551	0.0266824
MYB	AT1G18570	2.20889	4.75821e-05
MYB	AT1G26780	-1.03588	0.000954677
MYB	AT1G48000	1.3025	0.00309553
MYB	AT1G49010	-0.376144	0.00469101
MYB	AT1G56650	1.34318	0.00155599
MYB	AT1G63910	-1.09878	0.00114692
MYB	AT1G66370	-1.33649	0.0137996
MYB	AT1G66390	1.35375	0.0121537
MYB	AT1G68320	1.351	0.00189613
MYB	AT1G73410	-0.904563	0.0235553
MYB	AT1G74430	0.550888	0.00813212
MYB	AT1G74650	0.967416	0.00526194
MYB	AT2G23290	0.941097	1.93625e-05
MYB	AT2G37630	-0.616279	1.98355e-05
MYB	AT2G47190	2.36692	1.38985e-08
MYB	AT2G47460	-0.821863	0.0258647
MYB	AT3G01140	-1.08007	0.0250888
MYB	AT3G02940	1.0646	0.00366599
MYB	AT3G27810	-0.709763	0.00675572
MYB	AT3G28470	-1.20315	0.00383471
MYB	AT3G28910	0.613549	1.44894e-05
MYB	AT3G50060	0.8518	6.00514e-05
MYB	AT3G60460	-0.902266	0.0302467
MYB	AT4G05100	1.31946	0.0260971
MYB	AT4G21440	1.38177	0.0181775
MYB	AT4G37260	1.36654	1.61482e-06
MYB	AT5G04760	0.554945	0.0387691
MYB	AT5G05790	-0.608037	0.0069595
MYB	AT5G11510	-0.462677	0.00939941
MYB	AT5G12870	-0.902661	0.00170466
MYB	AT5G16600	-0.798679	0.00169769
MYB	AT5G40350	-1.54805	1.19428e-08
MYB	AT5G49330	-0.811142	0.0084454
MYB	AT5G52600	1.00704	0.0171158
MYB	AT5G54230	1.51063	0.00525901
MYB	AT5G55020	1.98155	0.000148934
MYB	AT5G56110	-1.30218	0.000445275
MYB	AT5G62320	-1.03623	0.00358403
MYB	AT5G67300	1.68947	1.00041e-07
MYB_related	AT1G07540	-1.25604	7.31087e-08
MYB_related	AT1G18960	-1.45381	0.000166557
MYB_related	AT1G19510	-0.910431	0.00831848
MYB_related	AT1G71030	0.588774	0.0399744
MYB_related	AT2G46830	-0.892118	0.0376322
MYB_related	AT3G09600	-0.994717	0.00122967
MYB_related	AT4G36570	-0.62627	0.0226387
MYB_related	AT5G17300	-0.742427	0.000164117
MYB_related	AT5G41020	0.311858	0.0484141
MYB_related	AT5G53200	-0.980613	1.14088e-06
NAC	AT1G01010	0.756764	0.000174485
NAC	AT1G02220	1.25262	0.000630596
NAC	AT1G28470	-0.947483	0.000417393
NAC	AT1G56010	1.46842	0.0100689
NAC	AT1G60240	-0.709937	0.0132572
NAC	AT1G61110	-0.953252	0.00320923
NAC	AT1G69490	1.09972	1.39156e-06
NAC	AT2G17040	2.73193	5.34049e-13
NAC	AT2G46770	-0.952433	0.00609247
NAC	AT3G01600	2.67745	3.37355e-11
NAC	AT3G04060	1.50932	4.90224e-05
NAC	AT3G10500	0.489437	0.00353226
NAC	AT3G15500	1.49657	3.61273e-05
NAC	AT3G15510	-1.06528	2.92859e-05
NAC	AT3G29035	2.14894	2.09905e-10
NAC	AT3G49530	0.727569	0.000974994
NAC	AT4G27410	1.77434	0.000409258
NAC	AT5G04410	0.343789	0.00953779
NAC	AT5G08790	0.912148	9.18017e-06
NAC	AT5G13180	1.18812	4.33944e-07
NAC	AT5G14000	0.597296	0.0238116
NAC	AT5G14490	3.44953	2.69362e-12
NAC	AT5G22380	2.1277	3.6592e-05
NAC	AT5G39610	1.8569	3.12734e-08
NAC	AT5G39820	-1.90526	0.000282551
NAC	AT5G41090	-0.609118	0.0480837
NAC	AT5G61430	-0.862104	0.0150974
NAC	AT5G63790	0.79427	0.00484299
NAC	AT5G64060	1.27723	1.25209e-11
NAC	AT5G66300	-0.838744	0.00985343
NF-X1	AT1G10170	0.650678	9.7361e-09
NF-YA	AT1G54160	0.749987	0.00140268
NF-YA	AT3G05690	0.490854	0.00384074
NF-YA	AT3G14020	0.526446	0.0164814
NF-YB	AT2G13570	-0.962245	9.47795e-06
NF-YB	AT4G14540	-0.55391	0.000178151
NF-YC	AT3G48590	-0.530321	0.000874758
NF-YC	AT5G19490	0.69097	0.0329071
NF-YC	AT5G38140	-0.653262	9.54469e-05
NZZ/SPL	AT4G27330	-0.477167	0.0273066
RAV	AT1G13260	1.63834	1.26299e-14
RAV	AT1G25560	1.55419	2.9572e-15
S1Fa-like	AT3G09735	0.371783	0.00138688
SBP	AT1G53160	0.77185	0.0316057
SBP	AT1G76580	1.00617	3.43392e-07
SBP	AT2G42200	-0.444856	0.000762963
SBP	AT3G57920	-0.574802	0.00156186
TALE	AT1G62990	-0.724103	0.00145617
TALE	AT4G32040	0.351004	0.0102818
TALE	AT4G32980	-0.420863	0.0044392
TALE	AT5G11060	0.88079	7.6904e-07
TCP	AT5G08070	-0.902338	0.0105149
TCP	AT5G08330	1.44146	7.80253e-14
TCP	AT5G23280	0.33909	0.00715592
Trihelix	AT1G33240	0.376283	0.0135257
Trihelix	AT2G38250	1.69882	2.43067e-05
Trihelix	AT5G01380	1.98999	5.93997e-06
Trihelix	AT5G63420	0.420811	0.0085375
WOX	AT1G46480	0.660347	0.0267488
WRKY	AT1G18860	2.02412	0.000139645
WRKY	AT1G29860	1.30927	0.0241294
WRKY	AT1G62300	1.13097	0.000502147
WRKY	AT2G24570	0.545783	0.014959
WRKY	AT2G25000	1.81466	2.75696e-19
WRKY	AT2G30250	2.54808	8.1163e-17
WRKY	AT2G34830	-0.813948	0.0250888
WRKY	AT2G38470	1.42406	0.00806198
WRKY	AT2G46400	2.52067	6.61119e-14
WRKY	AT3G01080	1.10794	0.0153023
WRKY	AT3G01970	1.16509	0.000271265
WRKY	AT3G56400	0.732304	0.0375569
WRKY	AT4G04450	-1.30116	2.57568e-13
WRKY	AT4G18170	1.80351	1.26313e-05
WRKY	AT4G22070	-1.26138	2.52017e-05
WRKY	AT4G23810	1.94561	3.28014e-11
WRKY	AT4G39410	0.900365	0.00295601
WRKY	AT5G13080	2.16206	4.87302e-06
WRKY	AT5G22570	2.01282	8.72621e-05
WRKY	AT5G28650	-0.712579	0.0408007
WRKY	AT5G46350	1.15886	0.00469101
WRKY	AT5G49520	1.64105	4.11556e-06
YABBY	AT1G23420	0.510677	0.00785553
ZF-HD	AT1G18835	1.62908	0.00424801
ZF-HD	AT1G74660	1.91083	2.28618e-05
ZF-HD	AT5G15210	-0.544343	0.000538723
ZF-HD	AT5G39760	-0.827504	0.00230554
ZF-HD	AT5G42780	-0.665897	0.00674139

## Sheet: knl2_seedlings
Overlap between TF from The Plant TF database v.4 and differentially expressed genes in the knl2_Col seedlings
Gene locus	TF family	log2	FDR corrected p value
AT1G19220	ARF	0.34519	0.00436776
AT2G24650	B3	-0.595202	6.67203e-06
AT2G24700	B3	-0.793845	0.0328805
AT2G35310	B3	-0.937298	0.0119658
AT2G46870	B3	0.453149	0.00166583
AT3G24650	B3	0.814986	0.0199277
AT2G01930	BBR-BPC	0.709071	0.000601743
AT1G02340	bHLH	0.49614	0.0147485
AT1G05805	bHLH	-0.419025	0.000157869
AT1G10585	bHLH	-0.824586	0.00374495
AT1G18400	bHLH	0.726888	1.9945e-06
AT1G26945	bHLH	0.441185	0.0017632
AT1G51140	bHLH	0.476999	0.00400342
AT2G31730	bHLH	0.462577	0.0133029
AT2G40200	bHLH	0.925658	0.000884983
AT2G43140	bHLH	-1.00383	0.00043328
AT2G46970	bHLH	0.97046	0.00271865
AT3G07340	bHLH	0.507633	0.00250986
AT3G21330	bHLH	1.49237	3.89801e-11
AT3G24140	bHLH	-0.494212	0.00236967
AT4G00050	bHLH	0.634373	1.65559e-05
AT4G36930	bHLH	-0.454922	0.0485902
AT5G04150	bHLH	1.2855	0.00016933
AT5G46690	bHLH	0.434043	0.0404938
AT5G51780	bHLH	-0.621636	0.0174803
AT5G53210	bHLH	-0.911852	0.000669965
AT1G22070	bZIP	-0.467037	8.46894e-05
AT3G58120	bZIP	0.668298	2.71966e-09
AT4G01120	bZIP	-0.473934	0.000354498
AT5G15830	bZIP	0.87625	4.93276e-08
AT1G27730	C2H2	0.684016	0.0337341
AT2G28200	C2H2	0.583817	0.000212019
AT2G41940	C2H2	0.557527	1.88209e-05
AT3G46090	C2H2	1.39437	4.24634e-15
AT4G17810	C2H2	0.348509	0.0491468
AT5G04340	C2H2	-0.576845	0.00167635
AT5G67450	C2H2	0.737676	0.00257979
AT3G02830	C3H	0.355486	0.000882322
AT3G55980	C3H	1.89153	1.49486e-46
AT4G29190	C3H	-0.627853	1.90445e-05
AT5G12850	C3H	0.344437	0.000808839
AT1G25440	CO-like	-0.359756	0.000199484
AT1G28050	CO-like	-0.516226	0.00285339
AT1G68520	CO-like	0.902456	2.2154e-21
AT1G73870	CO-like	0.841935	3.35484e-13
AT2G24790	CO-like	0.297089	0.00549317
AT3G02380	CO-like	0.755771	2.95091e-09
AT5G24930	CO-like	0.224017	0.0464541
AT5G57660	CO-like	0.294845	0.0102876
AT2G21320	DBB	0.501651	0.00843739
AT4G39070	DBB	0.700517	0.029712
AT1G51700	Dof	1.14986	1.9562e-19
AT3G21270	Dof	0.398321	0.022812
AT3G47500	Dof	-0.535473	1.05152e-07
AT4G24060	Dof	0.441161	0.00526147
AT5G60200	Dof	0.41493	0.00922189
AT5G14960	E2F/DP	-0.582912	0.0320666
AT2G27050	EIL	0.388719	8.27026e-06
AT1G21910	ERF	2.3348	1.54645e-53
AT1G22190	ERF	0.699937	8.3797e-06
AT1G28370	ERF	0.90167	4.02422e-05
AT1G33760	ERF	2.24805	7.70569e-16
AT1G43160	ERF	-0.95265	1.84939e-05
AT1G64380	ERF	0.773141	0.0123778
AT1G71130	ERF	-0.433646	0.0198163
AT1G71520	ERF	-0.95733	0.0057038
AT1G77200	ERF	0.735009	0.0265868
AT1G77640	ERF	1.97193	1.49762e-18
AT1G78080	ERF	0.279111	0.0277138
AT2G31230	ERF	-1.06121	5.88447e-07
AT2G44840	ERF	1.35728	3.61607e-05
AT2G44940	ERF	-1.00681	6.27181e-08
AT2G46310	ERF	1.0796	1.54812e-07
AT3G15210	ERF	0.617055	2.79267e-05
AT3G20310	ERF	0.319292	0.0167333
AT3G61630	ERF	0.336694	0.029427
AT4G06746	ERF	-0.621298	0.0404938
AT4G17490	ERF	1.62554	3.04136e-26
AT4G25480	ERF	-1.23742	0.000398805
AT4G31060	ERF	-0.615423	0.00732958
AT4G39780	ERF	-0.458213	0.00132843
AT5G07310	ERF	0.78185	0.0363869
AT5G07580	ERF	0.403215	0.00898691
AT5G13330	ERF	-0.427897	0.0108322
AT5G25190	ERF	1.36486	1.16835e-29
AT5G25810	ERF	-0.601693	0.00208308
AT5G44210	ERF	-0.488868	0.0242436
AT5G47230	ERF	1.25603	4.39494e-06
AT5G51190	ERF	1.40587	2.42053e-05
AT5G61600	ERF	0.942323	0.00228311
AT5G67190	ERF	0.51683	0.0188143
AT1G13300	G2-like	-0.433504	0.0113939
AT1G25550	G2-like	0.908826	2.29818e-14
AT1G68670	G2-like	0.769233	1.67192e-09
AT2G38300	G2-like	-0.442159	0.0245421
AT5G44190	G2-like	-0.32147	0.0014984
AT2G45050	GATA	-0.510257	0.00408517
AT3G54810	GATA	0.76429	0.0144149
AT4G26150	GATA	1.15559	9.11835e-11
AT5G49300	GATA	0.671045	0.0161045
AT5G56860	GATA	0.493582	4.71943e-05
AT4G00390	GeBP	0.845856	0.000258161
AT1G07520	GRAS	0.698572	4.43882e-08
AT1G14920	GRAS	0.295816	0.00880788
AT1G50600	GRAS	0.236406	0.0323789
AT2G01570	GRAS	0.408992	1.10475e-05
AT2G04890	GRAS	-0.422231	0.0118573
AT4G00150	GRAS	0.365271	0.0146509
AT5G59450	GRAS	0.67164	3.71931e-07
AT2G36400	GRF	0.396667	0.000327861
AT4G24150	GRF	0.755261	0.030334
AT5G11270	HB-other	0.459416	0.000914291
AT1G69780	HD-ZIP	0.522433	2.42421e-05
AT2G44910	HD-ZIP	1.5489	2.73114e-08
AT3G60390	HD-ZIP	0.415349	0.00154414
AT4G04890	HD-ZIP	0.286467	0.00831273
AT4G16780	HD-ZIP	1.39826	4.08833e-28
AT4G17460	HD-ZIP	0.92124	1.50837e-21
AT4G17710	HD-ZIP	0.979917	0.00525409
AT4G25530	HD-ZIP	1.29793	0.000158998
AT5G47370	HD-ZIP	0.535744	0.000108385
AT5G65310	HD-ZIP	-0.426127	0.0040465
AT1G46264	HSF	-0.484146	0.0284797
AT5G43840	HSF	1.09945	0.000281932
AT5G62020	HSF	0.8128	2.56618e-07
AT3G02550	LBD	0.372643	0.0419461
AT3G27940	LBD	1.27639	1.12323e-06
AT3G49940	LBD	0.888494	1.22495e-15
AT4G37540	LBD	0.597346	2.0773e-09
AT5G67420	LBD	0.442398	3.54181e-06
AT1G32540	LSD	0.872596	0.0101311
AT2G45660	MIKC_MADS	-2.24314	7.7217e-61
AT4G11880	MIKC_MADS	-1.04835	0.00169598
AT4G24540	MIKC_MADS	-1.59006	3.92305e-08
AT1G06180	MYB	-0.6247	0.00027664
AT1G18570	MYB	1.07657	7.97171e-25
AT1G22640	MYB	0.370046	0.00791132
AT1G49010	MYB	0.435354	0.000190908
AT1G66230	MYB	0.706617	4.27467e-05
AT2G23290	MYB	1.03563	1.25934e-14
AT2G47190	MYB	-1.16114	0.000435867
AT2G47460	MYB	-0.859295	0.00392885
AT3G27920	MYB	-1.15814	0.00103271
AT3G50060	MYB	2.05678	8.93672e-48
AT4G09460	MYB	0.528236	0.000146919
AT4G37260	MYB	1.47047	6.43335e-36
AT4G38620	MYB	-0.399679	0.025335
AT5G04760	MYB	0.383455	0.0410833
AT5G67300	MYB	1.11762	2.64006e-18
AT1G01520	MYB_related	0.854526	0.0116915
AT1G19000	MYB_related	0.459938	0.0169027
AT1G71030	MYB_related	-0.369477	0.00174652
AT2G18328	MYB_related	0.912854	4.73203e-06
AT2G46830	MYB_related	0.897338	2.64254e-09
AT3G16350	MYB_related	-0.439168	0.019376
AT3G60110	MYB_related	-0.594707	0.0130211
AT4G36570	MYB_related	-0.735276	0.0444544
AT5G17300	MYB_related	0.788158	2.70954e-08
AT5G47390	MYB_related	0.352778	0.00088876
AT1G25580	NAC	-0.421198	0.0105997
AT1G33280	NAC	-0.77416	0.031962
AT1G52890	NAC	-1.79402	1.09505e-18
AT2G17040	NAC	2.01239	3.09487e-40
AT3G01600	NAC	1.52747	3.4042e-15
AT3G49530	NAC	0.788061	2.42802e-13
AT5G14490	NAC	1.46457	7.36183e-06
AT5G24590	NAC	0.519715	5.96877e-06
AT5G63790	NAC	-0.507757	2.59205e-06
AT1G10170	NF-X1	0.398781	4.1199e-05
AT3G53340	NF-YB	0.30793	0.0473796
AT4G14540	NF-YB	0.510628	5.84023e-05
AT5G47640	NF-YB	0.35387	0.0265703
AT3G48590	NF-YC	-0.325171	0.0284112
AT5G38140	NF-YC	-0.938666	7.7337e-08
AT1G13260	RAV	0.578845	0.000412414
AT1G76580	SBP	-0.268138	0.0347684
AT2G42200	SBP	-0.69963	0.00325566
AT2G47070	SBP	0.209324	0.0293073
AT3G57920	SBP	-0.750347	0.0478716
AT1G35560	TCP	0.668295	2.4599e-05
AT3G47620	TCP	0.326947	0.00144151
AT5G08330	TCP	0.360478	0.000514957
AT5G60970	TCP	0.690352	1.27296e-06
AT1G33240	Trihelix	0.408869	2.51364e-05
AT1G76890	Trihelix	0.701163	0.000919349
AT5G59340	WOX	0.988682	0.00524347
AT1G62300	WRKY	-0.484289	0.000412705
AT1G80840	WRKY	1.16763	2.50624e-19
AT2G25000	WRKY	0.592663	4.73796e-05
AT2G38470	WRKY	1.15107	8.17357e-30
AT2G46400	WRKY	1.76932	9.71615e-36
AT3G01970	WRKY	-0.963801	6.15014e-09
AT3G56400	WRKY	1.10448	2.98342e-11
AT4G01250	WRKY	1.13969	1.45512e-10
AT4G01720	WRKY	0.415889	0.0032357
AT4G23810	WRKY	0.783938	0.000135149
AT4G24240	WRKY	0.313119	0.0336496
AT5G13080	WRKY	-0.890787	1.56559e-05
AT5G49520	WRKY	0.931294	3.46532e-07
AT1G75240	ZF-HD	0.598986	4.72344e-05
AT3G28920	ZF-HD	0.346712	0.016249
AT4G24660	ZF-HD	0.452226	0.021742

## Sheet: only knl2_fl_buds
TFs from The Plant TF database v.4 identified only in the knl2_Col flower buds
TF family	Gene locus	log2
AP2	AT5G65510	0.765789
ARF	AT1G19850	0.305671
ARR-B	AT4G16110	0.819617
B3	AT1G01030	-0.623113
B3	AT1G49475	-0.933827
B3	AT1G49480	-0.433173
B3	AT2G24690	-0.455853
B3	AT2G36080	0.972396
B3	AT3G18960	-0.513276
B3	AT3G61970	0.797477
B3	AT4G31610	-0.770076
B3	AT4G31615	-1.03999
B3	AT4G31620	-0.828539
B3	AT4G31650	-0.394417
B3	AT5G42700	-0.931918
B3	AT5G60140	0.595164
BES1	AT3G50750	-0.64343
BES1	AT4G18890	0.516029
bHLH	AT1G10120	0.703155
bHLH	AT1G12860	-0.599597
bHLH	AT1G27660	-0.519967
bHLH	AT1G30670	-1.19011
bHLH	AT1G68810	-0.402888
bHLH	AT1G69010	-0.299034
bHLH	AT2G16910	-0.932859
bHLH	AT2G31210	-0.859273
bHLH	AT2G31220	-0.807515
bHLH	AT2G34820	-1.19344
bHLH	AT3G20640	-0.583658
bHLH	AT3G23210	-0.417815
bHLH	AT3G25710	-0.468902
bHLH	AT3G61950	-1.39788
bHLH	AT4G00120	0.863074
bHLH	AT4G20970	-0.876376
bHLH	AT4G21330	-1.14442
bHLH	AT5G15160	-0.74352
bHLH	AT5G39860	-0.752893
bHLH	AT5G46830	-1.08441
bHLH	AT5G48560	1.5443
bHLH	AT5G50915	2.1966
bZIP	AT1G42990	0.708834
bZIP	AT1G77920	0.867813
bZIP	AT2G36270	0.807128
bZIP	AT3G10800	0.391656
C2H2	AT1G02030	-0.924207
C2H2	AT1G08290	0.643657
C2H2	AT1G24625	0.789999
C2H2	AT1G25250	-0.425999
C2H2	AT1G26610	-1.21878
C2H2	AT1G74250	0.487103
C2H2	AT2G28710	1.36399
C2H2	AT2G29660	-0.485372
C2H2	AT3G45260	1.51683
C2H2	AT3G53600	1.25968
C2H2	AT4G16610	0.510521
C2H2	AT4G35280	-1.02759
C2H2	AT5G04390	-1.07875
C2H2	AT5G15480	-0.897229
C2H2	AT5G57520	1.96219
C2H2	AT5G59820	0.926501
C3H	AT1G01350	0.362414
C3H	AT1G66810	-0.965449
C3H	AT3G48440	-0.396795
C3H	AT5G44260	-0.832066
CO-like	AT3G21880	-0.703629
CO-like	AT4G15250	-1.10487
CPP	AT4G14770	-0.459709
DBB	AT4G10240	-0.852073
Dof	AT1G26790	-0.931804
Dof	AT2G28510	0.551068
Dof	AT2G34140	0.785449
Dof	AT5G62430	0.749318
EIL	AT3G20770	0.274087
ERF	AT1G01250	-0.941671
ERF	AT1G12890	0.670387
ERF	AT1G15360	-0.862475
ERF	AT1G36060	1.63956
ERF	AT1G44830	0.945178
ERF	AT1G75490	0.919107
ERF	AT2G38340	1.54394
ERF	AT2G40340	1.41295
ERF	AT2G47520	1.39781
ERF	AT3G50260	1.2335
ERF	AT4G17500	1.0507
ERF	AT4G28140	1.32648
ERF	AT4G32800	1.49304
ERF	AT5G47220	0.916896
ERF	AT5G61590	1.21801
ERF	AT5G61890	1.22758
G2-like	AT2G40260	0.764923
G2-like	AT5G05090	0.72178
G2-like	AT5G16560	0.489243
G2-like	AT5G45580	-0.895861
G2-like	AT5G59570	-0.553221
GATA	AT3G06740	0.513949
GATA	AT3G16870	0.448947
GATA	AT3G24050	0.610763
GATA	AT3G51080	-0.528027
GATA	AT3G60530	0.502872
GATA	AT4G16141	0.497666
GATA	AT4G32890	-0.762582
GATA	AT5G25830	-1.23527
GeBP	AT1G61730	0.334705
GeBP	AT2G36340	0.446384
GeBP	AT5G41765	1.60826
GRAS	AT1G21450	0.495154
GRAS	AT1G50420	0.764394
GRAS	AT1G66350	-0.587008
GRAS	AT3G03450	-0.715383
GRAS	AT3G13840	-2.04297
GRAS	AT4G17230	0.893817
GRAS	AT5G17490	-1.47729
GRF	AT2G06200	-0.667792
GRF	AT5G53660	-0.569058
HD-ZIP	AT1G17920	-0.454062
HD-ZIP	AT1G70920	-1.03086
HD-ZIP	AT2G01430	-1.20047
HD-ZIP	AT2G18550	1.75671
HD-ZIP	AT2G22800	-0.904387
HD-ZIP	AT3G61890	0.759604
HD-ZIP	AT4G36740	1.50332
HD-ZIP	AT4G37790	-0.323211
HD-ZIP	AT5G52170	0.778734
HRT-like	AT5G56780	-0.585711
HSF	AT1G67970	1.1217
HSF	AT4G18880	1.52372
HSF	AT5G03720	0.823976
LBD	AT1G06280	-2.13156
LBD	AT1G07900	1.94172
LBD	AT1G16530	1.28619
LBD	AT1G72980	-1.25737
LBD	AT2G28500	0.530059
LBD	AT2G30130	2.24831
LBD	AT3G13850	-1.30574
LBD	AT3G47870	-1.3992
LBD	AT5G66870	-0.682941
MIKC_MADS	AT1G22130	-1.32051
MIKC_MADS	AT1G26310	-0.77786
MIKC_MADS	AT1G69120	-0.691656
MIKC_MADS	AT1G77980	-0.906104
M-type_MADS	AT1G69540	-1.23304
M-type_MADS	AT5G38740	-1.4087
M-type_MADS	AT5G65330	-1.30022
MYB	AT1G17950	-0.792551
MYB	AT1G26780	-1.03588
MYB	AT1G48000	1.3025
MYB	AT1G56650	1.34318
MYB	AT1G63910	-1.09878
MYB	AT1G66370	-1.33649
MYB	AT1G66390	1.35375
MYB	AT1G68320	1.351
MYB	AT1G73410	-0.904563
MYB	AT1G74430	0.550888
MYB	AT1G74650	0.967416
MYB	AT2G37630	-0.616279
MYB	AT3G01140	-1.08007
MYB	AT3G02940	1.0646
MYB	AT3G27810	-0.709763
MYB	AT3G28470	-1.20315
MYB	AT3G28910	0.613549
MYB	AT3G60460	-0.902266
MYB	AT4G05100	1.31946
MYB	AT4G21440	1.38177
MYB	AT5G05790	-0.608037
MYB	AT5G11510	-0.462677
MYB	AT5G12870	-0.902661
MYB	AT5G16600	-0.798679
MYB	AT5G40350	-1.54805
MYB	AT5G49330	-0.811142
MYB	AT5G52600	1.00704
MYB	AT5G54230	1.51063
MYB	AT5G55020	1.98155
MYB	AT5G56110	-1.30218
MYB	AT5G62320	-1.03623
MYB_related	AT1G07540	-1.25604
MYB_related	AT1G18960	-1.45381
MYB_related	AT1G19510	-0.910431
MYB_related	AT3G09600	-0.994717
MYB_related	AT5G41020	0.311858
MYB_related	AT5G53200	-0.980613
NAC	AT1G01010	0.756764
NAC	AT1G02220	1.25262
NAC	AT1G28470	-0.947483
NAC	AT1G56010	1.46842
NAC	AT1G60240	-0.709937
NAC	AT1G61110	-0.953252
NAC	AT1G69490	1.09972
NAC	AT2G46770	-0.952433
NAC	AT3G04060	1.50932
NAC	AT3G10500	0.489437
NAC	AT3G15500	1.49657
NAC	AT3G15510	-1.06528
NAC	AT3G29035	2.14894
NAC	AT4G27410	1.77434
NAC	AT5G04410	0.343789
NAC	AT5G08790	0.912148
NAC	AT5G13180	1.18812
NAC	AT5G14000	0.597296
NAC	AT5G22380	2.1277
NAC	AT5G39610	1.8569
NAC	AT5G39820	-1.90526
NAC	AT5G41090	-0.609118
NAC	AT5G61430	-0.862104
NAC	AT5G64060	1.27723
NAC	AT5G66300	-0.838744
NF-YA	AT1G54160	0.749987
NF-YA	AT3G05690	0.490854
NF-YA	AT3G14020	0.526446
NF-YB	AT2G13570	-0.962245
NF-YC	AT5G19490	0.69097
NZZ/SPL	AT4G27330	-0.477167
RAV	AT1G25560	1.55419
S1Fa-like	AT3G09735	0.371783
SBP	AT1G53160	0.77185
TALE	AT1G62990	-0.724103
TALE	AT4G32040	0.351004
TALE	AT4G32980	-0.420863
TALE	AT5G11060	0.88079
TCP	AT5G08070	-0.902338
TCP	AT5G23280	0.33909
Trihelix	AT2G38250	1.69882
Trihelix	AT5G01380	1.98999
Trihelix	AT5G63420	0.420811
WOX	AT1G46480	0.660347
WRKY	AT1G18860	2.02412
WRKY	AT1G29860	1.30927
WRKY	AT2G24570	0.545783
WRKY	AT2G30250	2.54808
WRKY	AT2G34830	-0.813948
WRKY	AT3G01080	1.10794
WRKY	AT4G04450	-1.30116
WRKY	AT4G18170	1.80351
WRKY	AT4G22070	-1.26138
WRKY	AT4G39410	0.900365
WRKY	AT5G22570	2.01282
WRKY	AT5G28650	-0.712579
WRKY	AT5G46350	1.15886
YABBY	AT1G23420	0.510677
ZF-HD	AT1G18835	1.62908
ZF-HD	AT1G74660	1.91083
ZF-HD	AT5G15210	-0.544343
ZF-HD	AT5G39760	-0.827504
ZF-HD	AT5G42780	-0.665897

## Sheet: only knl2_seedlings
TFs from The Plant TF database v.4 identified only in the knl2_Col seedlings
TF family	Gene locus	log2
ARF	AT1G19220	0.34519
B3	AT2G35310	-0.937298
B3	AT2G46870	0.453149
B3	AT3G24650	0.814986
BBR-BPC	AT2G01930	0.709071
bHLH	AT1G02340	0.49614
bHLH	AT1G05805	-0.419025
bHLH	AT1G18400	0.726888
bHLH	AT2G40200	0.925658
bHLH	AT2G43140	-1.00383
bHLH	AT2G46970	0.97046
bHLH	AT3G21330	1.49237
bHLH	AT4G36930	-0.454922
bHLH	AT5G04150	1.2855
bHLH	AT5G46690	0.434043
bHLH	AT5G51780	-0.621636
bHLH	AT5G53210	-0.911852
bZIP	AT4G01120	-0.473934
bZIP	AT5G15830	0.87625
C2H2	AT2G28200	0.583817
C2H2	AT4G17810	0.348509
C2H2	AT5G67450	0.737676
C3H	AT4G29190	-0.627853
C3H	AT5G12850	0.344437
CO-like	AT1G25440	-0.359756
CO-like	AT1G28050	-0.516226
CO-like	AT1G68520	0.902456
CO-like	AT2G24790	0.297089
CO-like	AT3G02380	0.755771
CO-like	AT5G24930	0.224017
DBB	AT2G21320	0.501651
DBB	AT4G39070	0.700517
Dof	AT3G21270	0.398321
Dof	AT3G47500	-0.535473
Dof	AT4G24060	0.441161
Dof	AT5G60200	0.41493
E2F/DP	AT5G14960	-0.582912
ERF	AT1G33760	2.24805
ERF	AT1G43160	-0.95265
ERF	AT1G71130	-0.433646
ERF	AT1G71520	-0.95733
ERF	AT1G77200	0.735009
ERF	AT2G31230	-1.06121
ERF	AT2G44840	1.35728
ERF	AT2G44940	-1.00681
ERF	AT3G15210	0.617055
ERF	AT4G06746	-0.621298
ERF	AT4G25480	-1.23742
ERF	AT4G31060	-0.615423
ERF	AT4G39780	-0.458213
ERF	AT5G07310	0.78185
ERF	AT5G25810	-0.601693
ERF	AT5G44210	-0.488868
ERF	AT5G47230	1.25603
ERF	AT5G67190	0.51683
G2-like	AT1G13300	-0.433504
G2-like	AT1G68670	0.769233
G2-like	AT2G38300	-0.442159
GATA	AT4G26150	1.15559
GATA	AT5G56860	0.493582
GeBP	AT4G00390	0.845856
GRAS	AT1G14920	0.295816
GRAS	AT1G50600	0.236406
GRAS	AT2G01570	0.408992
GRAS	AT2G04890	-0.422231
GRAS	AT4G00150	0.365271
GRAS	AT5G59450	0.67164
GRF	AT2G36400	0.396667
HB-other	AT5G11270	0.459416
HD-ZIP	AT1G69780	0.522433
HD-ZIP	AT2G44910	1.5489
HD-ZIP	AT4G04890	0.286467
HD-ZIP	AT4G16780	1.39826
HD-ZIP	AT4G17460	0.92124
HD-ZIP	AT5G47370	0.535744
HD-ZIP	AT5G65310	-0.426127
HSF	AT1G46264	-0.484146
HSF	AT5G43840	1.09945
HSF	AT5G62020	0.8128
LBD	AT3G02550	0.372643
LBD	AT3G49940	0.888494
LBD	AT4G37540	0.597346
LSD	AT1G32540	0.872596
MIKC_MADS	AT4G11880	-1.04835
MYB	AT1G06180	-0.6247
MYB	AT1G22640	0.370046
MYB	AT1G66230	0.706617
MYB	AT3G27920	-1.15814
MYB	AT4G09460	0.528236
MYB	AT4G38620	-0.399679
MYB_related	AT1G01520	0.854526
MYB_related	AT1G19000	0.459938
MYB_related	AT2G18328	0.912854
MYB_related	AT3G16350	-0.439168
MYB_related	AT3G60110	-0.594707
MYB_related	AT5G47390	0.352778
NAC	AT1G25580	-0.421198
NAC	AT1G33280	-0.77416
NAC	AT1G52890	-1.79402
NAC	AT5G24590	0.519715
NF-YB	AT3G53340	0.30793
NF-YB	AT5G47640	0.35387
SBP	AT2G47070	0.209324
TCP	AT1G35560	0.668295
TCP	AT3G47620	0.326947
TCP	AT5G60970	0.690352
Trihelix	AT1G76890	0.701163
WOX	AT5G59340	0.988682
WRKY	AT1G80840	1.16763
WRKY	AT4G01250	1.13969
WRKY	AT4G01720	0.415889
WRKY	AT4G24240	0.313119
ZF-HD	AT1G75240	0.598986
ZF-HD	AT3G28920	0.346712
ZF-HD	AT4G24660	0.452226

## Sheet: comments
Data about TFs are from The Plant TF database v.4 http://planttfdb.cbi.pku.edu.cn/
