# Supplementary material for: Depletion of KNL2 Results in Altered Expression of Genes Involved in Regulation of the Cell Cycle, Transcription, and Development in Arabidopsis
Source: Int J Mol Sci. 2019 Nov 15;20(22):5726. doi: 10.3390/ijms20225726 (PMC6888302; doi:10.3390/ijms20225726)
Supplement: Supplementary file 1 [file ijms-20-05726-s001.zip › supplemental/Supplemental Dataset 3.xlsx]

## Sheet: knl2_fl_buds_flowering_time
Overlap between flowering-related genes (flowering time) from the database FLOR-ID and differentially expressed genes in the knl2 flower buds
Gene locus	Short name	Keyword	Effect on fl_time	conditions for effect	Appears in	Key articles		Gene identifiers	log2	FDR corrected p value
AT1G10120	CIB4	Photoperiodism, light perception and signaling	Positive	LD [no data under SD]		Liu Y et al., 2013, PLoS Genet.		AT1G10120.1	0.703155	0.00362117
AT1G22770	GI	Circadian Clock	Positive	LD only	Overview	Koornneef M et al., 1991, Mol. Gen. Genet.		AT1G22770.1	0.476334	0.000922193
AT1G25560	TEM1, EDF1	Photoperiodism, light perception and signaling	Negative	LD [no data under SD]	Hormone pathway	Castillejo C et al., 2008, Curr. Biol.		AT1G25560.1	1.55419	2.9572e-15
AT1G30040	GA2ox2	Hormones	Negative	SD and LD	Hormone pathway	Thomas S G et al., 1999, Proc. Natl. Acad. Sci. U.S.A.		AT1G30040.2	1.40277	0.00166305
AT1G51140	FBH3, AKS1, BHLH122	Photoperiodism, light perception and signaling	Positive	SD and LD	Photoperiod pathway	Ito S et al., 2012, Proc. Natl. Acad. Sci. U.S.A.		AT1G51140.1	-0.357756	0.0482625
AT1G65480	FT	Flowering time integrator	Positive	SD and LD	Overview	Koornneef M et al., 1991, Mol. Gen. Genet.		AT1G65480.1	1.65462	0.00114079
AT1G66350	RGL1	Hormones	Negative	LD [no data under SD]	Hormone pathway	Wen C et al., 2002, Plant Cell		AT1G66350.1	-0.587008	0.0341233
AT1G68050	FKF1, ADO3	Photoperiodism, light perception and signaling	Positive	SD only	Circadian clock overview	Nelson D C et al., 2000, Cell		AT1G68050.1	1.61258	4.76274e-07
AT1G69120	AP1	Flower development and meristem identity		None	Overview	Koornneef M et al., 1982, Mutat. Res.		AT1G69120.1	-0.691656	1.36715e-08
AT1G78440	GA2ox1	Hormones	Negative	SD and LD	Hormone pathway	Thomas S G et al., 1999, Proc. Natl. Acad. Sci. U.S.A.		AT1G78440.1	-2.22321	2.09771e-25
AT1G80070	PRP8, SUS2, EMB33	General	Positive	LD [no data under SD]	General processes & autonomous pathway	Marquardt S et al., 2014, Mol. Cell		AT1G80070.1	0.30797	0.021389
AT2G17290	CPK6	Photoperiodism, light perception and signaling	Positive	LD [no data under SD]	Photoperiod pathway	Xu J et al., 2010, Planta		AT2G17290.1	0.700854	0.00251185
AT2G25930	ELF3	Circadian Clock	Negative	SD and LD	Temperature pathway	Hicks K A et al., 1996, Science		AT2G25930.1	0.409837	0.000612007
AT2G34140	CDF4	Photoperiodism, light perception and signaling	Negative	LD only		Fornara F et al., 2009, Dev. Cell		AT2G34140.1	0.785449	0.0420508
AT2G37630	AS1	Photoperiodism, light perception and signaling	Positive	SD only	Hormone pathway	Byrne M E et al., -1, Nature		AT2G37630.1	-0.616279	1.98355e-05
AT2G40080	ELF4	Circadian Clock	Negative	SD and LD	Temperature pathway	Doyle M R et al., 2002, Nature		AT2G40080.1	1.29665	0.000830978
AT2G42200	SPL9	Aging	Positive	SD (multiple mutant)	Overview	Wang J et al., 2008, Plant Cell		AT2G42200.1	-0.444856	0.000762963
AT2G44150	SDG7, ASSH3	Vernalization	Negative	SD [no data under LD]	Vernalization	Sahr T et al., 2010, Plant Cell Physiol.		AT2G44150.1	-0.362642	0.029321
AT2G45660	SOC1, AGL20	Flowering time integrator	Positive	SD and LD	Overview	Lee H et al., 2000, Genes Dev.		AT2G45660.1	0.385004	0.0311305
AT3G03450	RGL2	Hormones	Negative	LD [no data under SD]	Hormone pathway	Lee S et al., 2002, Genes Dev.		AT3G03450.1	-0.715383	7.43776e-05
AT3G04610	FLK	General	Positive	SD and LD	General processes & autonomous pathway	Lim M et al., 2004, Plant Cell		AT3G04610.1	0.453367	0.000420991
AT3G05120	GID1A	Hormones	Positive	SD and LD	Hormone pathway	Nakajima M et al., 2006, Plant J.		AT3G05120.1	0.84703	1.95276e-07
AT3G28910	MYB30	General	Positive	SD and LD	General processes & autonomous pathway	Daniel X et al., 1999, Plant J.		AT3G28910.1	0.613549	1.44894e-05
AT3G49600	UBP26	General	Negative	SD and LD	Vernalization	Sridhar V V et al., 2007, Nature		AT3G49600.1	-0.319194	0.0123717
AT3G54560	HTA11	General	Negative	SD and LD	General processes & autonomous pathway	Deal R B et al., 2007, Plant Cell		AT3G54560.1	-0.553231	0.00743815
AT3G57920	SPL15	Aging	Positive	SD [no data under LD]	Aging pathway	Schwarz S et al., 2008, Plant Mol. Biol.		AT3G57920.1	-0.574802	0.00156186
AT3G63010	GID1B	Hormones	Positive	SD and LD	Hormone pathway	Nakajima M et al., 2006, Plant J.		AT3G63010.1	0.77213	0.00118706
AT4G00450	MED12, CCT, CRP	General	Positive	LD only	General processes & autonomous pathway	Gillmor C S et al., 2010, Development		AT4G00450.1	0.337561	0.0393834
AT4G08920	CRY1	Photoperiodism, light perception and signaling	Positive	LD only	Photoperiod pathway	Lin C et al., 1995, Science		AT4G08920.1	0.391529	0.000854906
AT4G14540	NF-YB3, HAP3C	Photoperiodism, light perception and signaling	Positive	LD only	Hormone pathway	Kumimoto R W et al., 2008, Planta		AT4G14540.1	-0.55391	0.000178151
AT4G24540	AGL24	Flower development and meristem identity	Positive	SD and LD	Overview	Yu H et al., 2002, Proc. Natl. Acad. Sci. U.S.A.		AT4G24540.1	-0.724433	0.0100961
AT4G25530	FWA, HDG6	General	Positive	SD and LD	General processes & autonomous pathway	Koornneef M et al., 1991, Mol. Gen. Genet.		AT4G25530.1	1.24044	0.01176
AT4G29130	HXK1, GIN2	Sugar	Positive	SD only	Aging pathway	Jang J C et al., 1997, Plant Cell		AT4G29130.1	-0.420832	0.0142069
AT4G32980	ATH1	Hormones	Negative	SD only		Quaedvlieg N et al., 1995, Plant Cell		AT4G32980.1	-0.420863	0.0044392
AT5G02810	PRR7	Circadian Clock	Positive	LD only	Circadian clock overview	Yamamoto Y et al., 2003, Plant Cell Physiol.		AT5G02810.1	0.261096	0.0439177
AT5G06170	SUC9	Sugar	Negative	SD only	Sugar pathway	Sauer N et al., 2004, Plant J.		AT5G06170.1	1.17181	0.0395859
AT5G17490	RGL3	Hormones	Negative	LD [no data under SD]	Hormone pathway	Piskurewicz U et al., 2009, Plant Signal Behav		AT5G17490.1	-1.47729	8.06627e-10
AT5G23730	RUP2, EFO2	Photoperiodism, light perception and signaling	Positive	SD only	Photoperiod pathway	Gruber H et al., 2010, Proc. Natl. Acad. Sci. U.S.A.		AT5G23730.1	-0.572729	0.00253337
AT5G24470	PRR5	Circadian Clock	Positive	LD only	Circadian clock overview	Sato E et al., 2002, Plant Cell Physiol.		AT5G24470.1	1.13778	3.59997e-09
AT5G44190	GLK2	General	Negative	SD and LD	General processes & autonomous pathway	Fitter D W et al., 2002, Plant J.		AT5G44190.1	0.645699	0.00168933
AT5G48560	CIB2	Photoperiodism, light perception and signaling	Positive	LD [no data under SD]		Liu Y et al., 2013, PLoS Genet.		AT5G48560.1	1.5443	0.000585931
AT5G51810	GA20ox2	Hormones	Positive	SD only	Hormone pathway	Rieu I et al., 2008, Plant J.		AT5G51810.1	0.79997	0.0194839
AT5G57380	VIN3	Vernalization	Positive	SD and LD	FLC regulation through protein complexes	Sung S et al., 2004, Nature		AT5G57380.1	-0.660769	0.0108027
AT5G57660	COL5	Photoperiodism, light perception and signaling	Positive	SD only	Photoperiod pathway	Hassidim M et al., 2009, Planta		AT5G57660.1	0.633967	0.000455025
AT5G61380	TOC1	Circadian Clock	Negative	SD only	Circadian clock overview	Somers D E et al., 1998, Development		AT5G61380.1	0.427476	0.0223336
AT5G62430	CDF1	Photoperiodism, light perception and signaling	Negative	LD only	Photoperiod pathway	Imaizumi T et al., 2005, Science		AT5G62430.1	0.749318	0.0104442

## Sheet: knl2_fl_buds_pending
Overlap between flowering-related genes (Pending flowering time) from the database FLOR-ID and differentially expressed genes in the knl2 flower buds
Gene details	Name	Short name	Keyword	Effect on fl_time	conditions for effect	Appears in	Key articles	Gene identifiers	log2	p value for the statistical significance of this change	FDR corrected p value
AT1G02580	MEDEA , FERTILIZATION INDEPENDENT SEED 1	MEA, FIS1	General		None	FLC regulation through protein complexes	Grossniklaus U et al., 1998, Science	AT1G02580.1	1.86512	4.4891e-06	7.385e-05
AT2G39360	CURVY1	CVY1	General	Negative	SD [no data under LD]		Gachomo E W et al., 2014, BMC Plant Biol.	AT2G39360.1	1.03384	1.76461e-06	3.32044e-05
AT3G01890	SWP73A	SWP73A	General	Negative	SD only		Sacharowski S P et al., 2015, Plant Cell	AT3G01890.1	0.757871	5.56661e-07	1.22478e-05
AT3G48590	NUCLEAR FACTOR Y, SUBUNIT C1, HEME ACTIVATOR PROTEIN (YEAST) HOMOLOG 5A	NF-YC1, HAP5A	Photoperiodism, light perception and signaling		None	Hormone pathway	Edwards D et al., 1998, Plant Physiol.	AT3G48590.1	-0.530321	8.2418e-05	0.000874758
AT4G16110	RESPONSE REGULATOR 2 , ARABIDOPSIS RESPONSE REGULATOR 2	RR2, ARR2	Hormones	Negative	SD		Sakai H et al., 1998, Plant Cell Physiol.	AT4G16110.1	0.819617	0.00032916	0.00273385
AT4G25000	ALPHA-AMYLASE-LIKE	AMY1	General	Negative	LD [no data under SD]		Yu T et al., 2005, J. Biol. Chem.	AT4G25000.1	1.95636	1.21697e-12	1.04298e-10
AT5G13320	HOPW1-1-INTERACTING 3, GH3-LIKE DEFENSE GENE 1, GRETCHEN HAGEN 3.12	WIN3, GDG1, GH3.12	General	Negative	LD only		Warren R F et al., 1999, Genetics	AT5G13320.1	0.774109	5.25804e-06	8.43091e-05
AT5G37770	CALMODULIN-LIKE 24 , TOUCH 2	CML24, TCH2	General	Positive	LD only		Braam J et al., 1992, Proc. Natl. Acad. Sci. U.S.A.	AT5G37770.1	1.88178	2.53286e-13	2.56236e-11
AT5G59570	BROTHER OF LUX ARRHYTHMO	BOA	Circadian Clock	Negative	LD [no data under SD]	Circadian clock overview	Dai S et al., 2011, Plant Cell	AT5G59570.1	-0.553221	0.000705403	0.00516962

## Sheet: knl2_seedlings_fl_time
Overlap between flowering-related genes (flowering time) from the database FLOR-ID and differentially expressed genes in the knl2 seedlings
Gene details	Short name	Keyword	Effect on fl_time	conditions for effect	Appears in	Key articles	Gene identifiers	log2	FDR corrected p value
AT1G08260	ESD7, TIL1, ABO4	General	Negative	SD and LD	General processes & autonomous pathway	Conway L J et al., 1997, Proc. Natl. Acad. Sci. U.S.A.	AT1G08260.1	-0.605864	4.0023e-05
AT1G14920	GAI, RGA2	Hormones	Positive	SD and LD (ox)	Hormone pathway	Peng J et al., 1993, Plant Cell	AT1G14920.1	0.295816	0.00880788
AT1G17760	CSTF77	General	Positive	LD [no data under SD]	Vernalization	Yao Y et al., 2002, J. Exp. Bot.	AT1G17760.1	-0.548549	1.36573e-05
AT1G22770	GI	Circadian Clock	Positive	LD only	Overview	Koornneef M et al., 1991, Mol. Gen. Genet.	AT1G22770.1	-0.583632	1.68138e-10
AT1G51140	FBH3, AKS1, BHLH122	Photoperiodism, light perception and signaling	Positive	SD and LD	Photoperiod pathway	Ito S et al., 2012, Proc. Natl. Acad. Sci. U.S.A.	AT1G51140.1	0.476999	0.00400342
AT1G65480	FT	Flowering time integrator	Positive	SD and LD	Overview	Koornneef M et al., 1991, Mol. Gen. Genet.	AT1G65480.1	-0.980868	0.00318309
AT1G68050	FKF1, ADO3	Photoperiodism, light perception and signaling	Positive	SD only	Circadian clock overview	Nelson D C et al., 2000, Cell	AT1G68050.1	-1.69586	2.79004e-17
AT1G79460	GA2, ATKS1	Hormones	Positive	SD and LD	Hormone pathway	Yamaguchi S et al., 1998, Plant Physiol.	AT1G79460.1	-0.877447	5.12447e-07
AT1G79730	ELF7	General	Negative	SD and LD	FLC regulation through protein complexes	He Y et al., 2004, Genes Dev.	AT1G79730.1	-0.246643	0.0429494
AT2G01570	RGA1	Hormones	Negative	SD only	Hormone pathway	Seo H S et al., 1995, Plant Mol. Biol.	AT2G01570.1	0.408992	1.10475e-05
AT2G18790	PHYB	Photoperiodism, light perception and signaling	Negative	SD and LD	Photoperiod pathway	Sharrock R A et al., 1989, Genes Dev.	AT2G18790.1	0.318491	0.000570787
AT2G19520	FVE, MSI4	General	Positive	SD and LD	Temperature pathway	Koornneef M et al., 1991, Mol. Gen. Genet.	AT2G19520.1	-0.302049	0.0335275
AT2G25930	ELF3	Circadian Clock	Negative	SD and LD	Temperature pathway	Hicks K A et al., 1996, Science	AT2G25930.1	-0.398669	0.00059764
AT2G27550	ATC	Photoperiodism, light perception and signaling	Negative	SD and LD	Photoperiod pathway	Mimida N et al., 2001, Genes Cells	AT2G27550.1	0.535196	0.0161345
AT2G35510	SRO1	General	Positive	SD only	General processes & autonomous pathway	Ahlfors R et al., 2004, Plant Cell	AT2G35510.1	-0.306729	0.00557476
AT2G42200	SPL9	Aging	Positive	SD (multiple mutant)	Overview	Wang J et al., 2008, Plant Cell	AT2G42200.1	-0.69963	0.00325566
AT2G45660	SOC1, AGL20	Flowering time integrator	Positive	SD and LD	Overview	Lee H et al., 2000, Genes Dev.	AT2G45660.1	-2.24314	7.7217e-61
AT3G02885	GASA5	Hormones	Negative	SD and LD	Hormone pathway	Zhang S et al., 2009, Plant Mol. Biol.	AT3G02885.1	-1.24791	1.9799e-05
AT3G15354	SPA3	Photoperiodism, light perception and signaling	Negative	SD only	Photoperiod pathway	Laubinger S et al., 2003, Plant J.	AT3G15354.1	0.366566	0.000838302
AT3G43190	SUS4	Sugar	Positive	SD and LD	Sugar pathway	Baud S et al., 2004, J. Exp. Bot.	AT3G43190.1	-0.758245	9.10138e-06
AT3G47500	CDF3	Photoperiodism, light perception and signaling	Negative	SD only	Photoperiod pathway	Imaizumi T et al., 2005, Science	AT3G47500.1	-0.535473	1.05152e-07
AT3G57920	SPL15	Aging	Positive	SD [no data under LD]	Aging pathway	Schwarz S et al., 2008, Plant Mol. Biol.	AT3G57920.1	-0.750347	0.0478716
AT4G08920	CRY1	Photoperiodism, light perception and signaling	Positive	LD only	Photoperiod pathway	Lin C et al., 1995, Science	AT4G08920.1	0.394585	5.27567e-05
AT4G11880	XAL2, AGL14	Flower development and meristem identity	Positive	SD only	Specification of flower mersitems	Tapia-López R et al., 2008, Plant Physiol.	AT4G11880.1	-1.04835	0.00169598
AT4G14540	NF-YB3, HAP3C	Photoperiodism, light perception and signaling	Positive	LD only	Hormone pathway	Kumimoto R W et al., 2008, Planta	AT4G14540.1	0.510628	5.84023e-05
AT4G15880	ESD4	General	Negative	SD and LD	General processes & autonomous pathway	Reeves P H et al., 2002, Development	AT4G15880.1	-0.282124	0.0392716
AT4G24540	AGL24	Flower development and meristem identity	Positive	SD and LD	Overview	Yu H et al., 2002, Proc. Natl. Acad. Sci. U.S.A.	AT4G24540.1	-1.59006	3.92305e-08
AT4G25530	FWA, HDG6	General	Positive	SD and LD	General processes & autonomous pathway	Koornneef M et al., 1991, Mol. Gen. Genet.	AT4G25530.1	1.29793	0.000158998
AT5G02810	PRR7	Circadian Clock	Positive	LD only	Circadian clock overview	Yamamoto Y et al., 2003, Plant Cell Physiol.	AT5G02810.1	-0.374581	0.000766329
AT5G23730	RUP2, EFO2	Photoperiodism, light perception and signaling	Positive	SD only	Photoperiod pathway	Gruber H et al., 2010, Proc. Natl. Acad. Sci. U.S.A.	AT5G23730.1	0.533535	0.0174803
AT5G24470	PRR5	Circadian Clock	Positive	LD only	Circadian clock overview	Sato E et al., 2002, Plant Cell Physiol.	AT5G24470.1	-1.19209	2.48703e-25
AT5G44190	GLK2	General	Negative	SD and LD	General processes & autonomous pathway	Fitter D W et al., 2002, Plant J.	AT5G44190.1	-0.32147	0.0014984
AT5G47640	NF-YB2, HAP3B	Photoperiodism, light perception and signaling	Positive	LD only	Hormone pathway	Cai X et al., 2007, Plant Physiol.	AT5G47640.1	0.35387	0.0265703
AT5G51820	PGM1	Sugar	Positive	SD only	Sugar pathway	Caspar T et al., 1985, Plant Physiol.	AT5G51820.1	-0.421755	9.38906e-06
AT5G57660	COL5	Photoperiodism, light perception and signaling	Positive	SD only	Photoperiod pathway	Hassidim M et al., 2009, Planta	AT5G57660.1	0.294845	0.0102876
AT5G61380	TOC1	Circadian Clock	Negative	SD only	Circadian clock overview	Somers D E et al., 1998, Development	AT5G61380.1	-0.569638	3.87452e-07

## Sheet: knl2_seedl_pending
Overlap between flowering-related genes (Pending flowering time) from the database FLOR-ID and differentially expressed genes in the knl2 seedlings
Gene details	Name	Short name	Keyword	Effect on fl_time	conditions for effect	Appears in	Key articles	Gene identifiers	log2	p value for the statistical significance of this change	FDR corrected p value	FDR corrected p<0.05
AT2G39360	CURVY1	CVY1	General	Negative	SD [no data under LD]		Gachomo E W et al., 2014, BMC Plant Biol.	AT2G39360.1	0.772678	3.23921e-12	1.37455e-10	1
AT2G46970	PHYTOCHROME INTERACTING FACTOR 3-LIKE 1	PIL1	Photoperiodism, light perception and signaling	Positive	SD only		Salter M G et al., 2003, Nature	AT2G46970.1	0.97046	0.000291394	0.00271865	1
AT3G01890	SWP73A	SWP73A	General	Negative	SD only		Sacharowski S P et al., 2015, Plant Cell	AT3G01890.1	0.70413	1.13262e-06	1.89685e-05	1
AT3G19980	PHYTOCHROME-ASSOCIATED PROTEIN PHOSPHATASE 3	FYPP3	Photoperiodism, light perception and signaling	Negative	LD [no data under SD]		Kim D et al., 2002, Plant Cell	AT3G19980.1	-0.357479	0.000548132	0.00470194	1
AT3G48590	NUCLEAR FACTOR Y, SUBUNIT C1, HEME ACTIVATOR PROTEIN (YEAST) HOMOLOG 5A	NF-YC1, HAP5A	Photoperiodism, light perception and signaling		None	Hormone pathway	Edwards D et al., 1998, Plant Physiol.	AT3G48590.1	-0.325171	0.00459451	0.0284112	1
AT3G60870	AT-HOOK MOTIF NUCLEAR-LOCALIZED PROTEIN 18	AHL18	General	Negative	SD and LD		Xiao C et al., 2009, Plant Mol. Biol.	AT3G60870.1	-0.812023	0.0026084	0.0177476	1
AT4G26150	GNC-LIKE, CYTOKININ-RESPONSIVE GATA FACTOR 1	GNL, CGA1	Hormones	Negative	SD and LD		Naito T et al., 2007, Biosci. Biotechnol. Biochem.	AT4G26150.1	1.15559	2.08132e-12	9.11835e-11	1
AT5G37770	CALMODULIN-LIKE 24 , TOUCH 2	CML24, TCH2	General	Positive	LD only		Braam J et al., 1992, Proc. Natl. Acad. Sci. U.S.A.	AT5G37770.1	1.07707	2.09207e-14	1.23334e-12	1
AT5G56860	GATA, NITRATE-INDUCIBLE, CARBON-METABOLISM INVOLVED	GNC	Hormones	Negative	SD and LD		Richter R et al., 2010, Genes Dev.	AT5G56860.1	0.493582	3.08396e-06	4.71943e-05	1

## Sheet: comments
Genes related to the flowering time are from the Flowering Time database:
FLOR-ID (FLOweRing Interactive Database). These pages contain detailed information about gene networks involved in the flowering-time control of Arabidopsis thaliana.
The database contains information about 306 genes, published in 1646 articles, authored by 4606 scientists
