# Supplementary material for: Depletion of KNL2 Results in Altered Expression of Genes Involved in Regulation of the Cell Cycle, Transcription, and Development in Arabidopsis
Source: Int J Mol Sci. 2019 Nov 15;20(22):5726. doi: 10.3390/ijms20225726 (PMC6888302; doi:10.3390/ijms20225726)
Supplement: Supplementary file 1 [file ijms-20-05726-s001.zip › supplemental/Supplemental Table 1.xlsx]

## Sheet: Tabelle1
Results of the RNA-seq study based on the DeSeq2 in Col and the knl2 mutant line. Conditions: seedlings and flower buds
Condition: seedlings
knl2 against Col, tissue seedlings
Total amounts of identified transcript isoforms:			40.745
Amount of genes with FDR corrected p value (< 0.05):			3.261
Differentially expressed genes with log2 min = 1:			459
Highly up-regulated DEG in knl2 (log2 min = 1):			267
Highly down-regulated DEG in knl2 (log2 min = 1):			192
Condition: flower buds
knl2 against Col, tissue flower buds
Total amounts of identified transcript isoforms:			40.745
Amount of genes with FDR corrected p value (< 0.05):			4.75
Differentially expressed genes with log2 min = 1:			1.858
Highly up-regulated DEG in knl2 (log2 min = 1):			1.194
Highly down-regulated DEG in knl2 (log2 min = 1):			664
