# Supplementary material for: Depletion of KNL2 Results in Altered Expression of Genes Involved in Regulation of the Cell Cycle, Transcription, and Development in Arabidopsis
Source: Int J Mol Sci. 2019 Nov 15;20(22):5726. doi: 10.3390/ijms20225726 (PMC6888302; doi:10.3390/ijms20225726)
Supplement: Supplementary file 1 [file ijms-20-05726-s001.zip › supplemental/Supplemental Table 2.xlsx]

## Sheet: Tabelle1
Differentially expressed genes in knl2 seedlings and their annotation.
ID	log2(knl2_Col)	FDR corrected P-value	Type	Short_description	Curator_summary	Computational_description
AT1G01090	0.310029	0.000670165	protein_coding	pyruvate dehydrogenase E1 alpha	pyruvate dehydrogenase E1 alpha subunit	pyruvate dehydrogenase E1 alpha (PDH-E1 ALPHA); FUNCTIONS IN: pyruvate dehydrogenase (acetyl-transferring) activity; INVOLVED IN: oxidation reduction, glycolysis, metabolic process; LOCATED IN: chloroplast, plastid, chloroplast envelope; EXPRESSED IN: 25 plant structures; EXPRESSED DURING: 15 growth stages; CONTAINS InterPro DOMAIN/s: Dehydrogenase, E1 component (InterPro:IPR001017), Pyruvate deh…
AT1G01120	1.18059	1.06534e-15	protein_coding	3-ketoacyl-CoA synthase 1	Encodes a condensing enzyme KCS1 (3-ketoacyl-CoA synthase 1) which is involved in the critical fatty acid elongation process in wax biosynthesis.	3-ketoacyl-CoA synthase 1 (KCS1); FUNCTIONS IN: fatty acid elongase activity, acyltransferase activity; INVOLVED IN: in 7 processes; LOCATED IN: cytosolic ribosome, endoplasmic reticulum, membrane; EXPRESSED IN: 29 plant structures; EXPRESSED DURING: 13 growth stages; CONTAINS InterPro DOMAIN/s: Thiolase-like (InterPro:IPR016039), Very-long-chain 3-ketoacyl-CoA synthase (InterPro:IPR012392), 3-Ox…
AT1G01430	0.679592	2.43299e-07	protein_coding	TRICHOME BIREFRINGENCE-LIKE 25	Encodes a member of the TBL (TRICHOME BIREFRINGENCE-LIKE) gene family containing a plant-specific DUF231 (domain of unknown function) domain. TBL gene family has 46 members, two of which (TBR/AT5G06700 and TBL3/AT5G01360) have been shown to be involved in the synthesis and deposition of secondary wall cellulose, presumably by influencing the esterification state of pectic polymers. A nomenclature…	TRICHOME BIREFRINGENCE-LIKE 25 (TBL25); CONTAINS InterPro DOMAIN/s: Protein of unknown function DUF231, plant (InterPro:IPR004253); BEST Arabidopsis thaliana protein match is: TRICHOME BIREFRINGENCE-LIKE 26 (TAIR:AT4G01080.1); Has 1353 Blast hits to 1335 proteins in 35 species: Archae - 0; Bacteria - 0; Metazoa - 0; Fungi - 6; Plants - 1340; Viruses - 0; Other Eukaryotes - 7 (source: NCBI BLink).
AT1G01440	0.315864	0.0286755	protein_coding	Protein of unknown function (DUF3133)		Protein of unknown function (DUF3133); CONTAINS InterPro DOMAIN/s: Protein of unknown function DUF3133 (InterPro:IPR021480); BEST Arabidopsis thaliana protein match is: Protein of unknown function (DUF3133) (TAIR:AT4G01090.1); Has 702 Blast hits to 662 proteins in 107 species: Archae - 0; Bacteria - 15; Metazoa - 235; Fungi - 59; Plants - 328; Viruses - 0; Other Eukaryotes - 65 (source: NCBI BLin…
AT1G01470	-0.704881	2.31412e-08	protein_coding	Late embryogenesis abundant protein	Encodes late-embryogenesis abundant protein whose mRNA levels are induced in response to wounding and light stress. Might be involved in protection against dessication.	LATE EMBRYOGENESIS ABUNDANT 14 (LEA14); CONTAINS InterPro DOMAIN/s: Water stress and hypersensitive response domain (InterPro:IPR013990), Late embryogenesis abundant protein, group 2 (InterPro:IPR004864); BEST Arabidopsis thaliana protein match is: Late embryogenesis abundant protein (TAIR:AT2G46140.1); Has 340 Blast hits to 340 proteins in 93 species: Archae - 0; Bacteria - 10; Metazoa - 0; Fung…
AT1G01520	0.854526	0.0116915	protein_coding	Homeodomain-like superfamily protein		Homeodomain-like superfamily protein; CONTAINS InterPro DOMAIN/s: SANT, DNA-binding (InterPro:IPR001005), Homeodomain-like (InterPro:IPR009057), Myb, DNA-binding (InterPro:IPR014778), Myb-like DNA-binding domain, SHAQKYF class (InterPro:IPR006447), HTH transcriptional regulator, Myb-type, DNA-binding (InterPro:IPR017930); BEST Arabidopsis thaliana protein match is: Homeodomain-like superfamily pr…
AT1G01610	0.359652	0.00482962	protein_coding	glycerol-3-phosphate acyltransferase 4	Encodes a protein with glycerol-3-phosphate acyltransferase activity. Involved in cutin assembly. Is functional redundant of GPAT8.	glycerol-3-phosphate acyltransferase 4 (GPAT4); FUNCTIONS IN: 1-acylglycerol-3-phosphate O-acyltransferase activity, acyltransferase activity; INVOLVED IN: metabolic process, cutin biosynthetic process; EXPRESSED IN: 25 plant structures; EXPRESSED DURING: 14 growth stages; CONTAINS InterPro DOMAIN/s: Phospholipid/glycerol acyltransferase (InterPro:IPR002123); BEST Arabidopsis thaliana protein mat…
AT1G01630	0.447931	0.00145234	protein_coding	Sec14p-like phosphatidylinositol transfer family protein		Sec14p-like phosphatidylinositol transfer family protein; CONTAINS InterPro DOMAIN/s: Cellular retinaldehyde-binding/triple function, C-terminal (InterPro:IPR001251), Cellular retinaldehyde-binding/triple function, N-terminal (InterPro:IPR008273), Phosphatidylinositol transfer protein-like, N-terminal (InterPro:IPR011074); BEST Arabidopsis thaliana protein match is: Sec14p-like phosphatidylinosit…
AT1G01680	1.47412	2.73827e-06	protein_coding	plant U-box 54		plant U-box 54 (PUB54); FUNCTIONS IN: ubiquitin-protein ligase activity; INVOLVED IN: response to stress, protein ubiquitination; LOCATED IN: ubiquitin ligase complex; CONTAINS InterPro DOMAIN/s: UspA (InterPro:IPR006016), U box domain (InterPro:IPR003613); BEST Arabidopsis thaliana protein match is: RING/U-box superfamily protein (TAIR:AT1G01660.1); Has 2251 Blast hits to 2122 proteins in 140 sp…
AT1G01690	-0.581027	0.0141727	protein_coding	putative recombination initiation defects 3	Encodes a novel plant-specific protein that is involved in meiotic double strand break formation.	putative recombination initiation defects 3 (PRD3); Has 279 Blast hits to 273 proteins in 87 species: Archae - 2; Bacteria - 106; Metazoa - 105; Fungi - 5; Plants - 32; Viruses - 0; Other Eukaryotes - 29 (source: NCBI BLink).
AT1G01710	-0.28788	0.0324834	protein_coding	Acyl-CoA thioesterase family protein		Acyl-CoA thioesterase family protein; FUNCTIONS IN: cyclic nucleotide binding, acyl-CoA thioesterase activity; INVOLVED IN: acyl-CoA metabolic process; LOCATED IN: peroxisome; EXPRESSED IN: 22 plant structures; EXPRESSED DURING: 14 growth stages; CONTAINS InterPro DOMAIN/s: Cyclic nucleotide-binding (InterPro:IPR000595), Cyclic nucleotide-binding-like (InterPro:IPR018490), Acyl-CoA thioesterase (…
AT1G01760	0.48753	0.0480198	protein_coding	adenosine deaminases;RNA binding;RNA binding;adenosine deaminases		adenosine deaminases;RNA binding;RNA binding;adenosine deaminases; FUNCTIONS IN: RNA binding, adenosine deaminase activity; INVOLVED IN: RNA processing; LOCATED IN: cellular_component unknown; CONTAINS InterPro DOMAIN/s: Adenosine deaminase/editase (InterPro:IPR002466); Has 30201 Blast hits to 17322 proteins in 780 species: Archae - 12; Bacteria - 1396; Metazoa - 17338; Fungi - 3422; Plants - 503…
AT1G01790	-1.01055	3.56449e-25	protein_coding	K+ efflux antiporter 1	K efflux antiporter KEA1	K+ efflux antiporter 1 (KEA1); FUNCTIONS IN: potassium:hydrogen antiporter activity, potassium ion transmembrane transporter activity; INVOLVED IN: potassium ion transport, cation transport, metabolic process, transmembrane transport; LOCATED IN: chloroplast, chloroplast envelope; EXPRESSED IN: 23 plant structures; EXPRESSED DURING: 15 growth stages; CONTAINS InterPro DOMAIN/s: K+/H+ exchanger (I…
AT1G01820	-0.347494	0.000781407	protein_coding	peroxin 11c	member of the peroxin11 (PEX11) gene family, integral to peroxisome membrane, controls peroxisome proliferation.	peroxin 11c (PEX11C); CONTAINS InterPro DOMAIN/s: Peroxisomal biogenesis factor 11 (InterPro:IPR008733); BEST Arabidopsis thaliana protein match is: peroxin 11D (TAIR:AT2G45740.3); Has 289 Blast hits to 289 proteins in 81 species: Archae - 0; Bacteria - 0; Metazoa - 46; Fungi - 41; Plants - 179; Viruses - 0; Other Eukaryotes - 23 (source: NCBI BLink).
AT1G01860	0.347626	0.0387659	protein_coding	Ribosomal RNA adenine dimethylase family protein	dimethyladenosine transferase	PALEFACE 1 (PFC1); FUNCTIONS IN: mRNA (2'-O-methyladenosine-N6-)-methyltransferase activity; INVOLVED IN: response to cold; LOCATED IN: chloroplast; EXPRESSED IN: 22 plant structures; EXPRESSED DURING: 13 growth stages; CONTAINS InterPro DOMAIN/s: Ribosomal RNA adenine methylase transferase, N-terminal (InterPro:IPR020598), Ribosomal RNA adenine methylase transferase, conserved site (InterPro:IPR…
AT1G02120	-0.301411	0.0245945	protein_coding	GRAM domain family protein	Encodes VAD1 (Vascular Associated Death1), a regulator of cell death and defense responses in vascular tissues. VAD1 is a putative membrane associated protein and contains a GRAM domain. vad1 is a lesion mimic mutant that exhibits light conditional appearance of propagative HR (hypersensitive response)-like lesions along the vascular system.	VASCULAR ASSOCIATED DEATH1 (VAD1); INVOLVED IN: defense response to bacterium, negative regulation of programmed cell death; LOCATED IN: chloroplast; EXPRESSED IN: 24 plant structures; EXPRESSED DURING: 14 growth stages; CONTAINS InterPro DOMAIN/s: GRAM (InterPro:IPR004182); BEST Arabidopsis thaliana protein match is: C2 domain-containing protein / GRAM domain-containing protein (TAIR:AT3G59660.1…
AT1G02140	0.34917	0.000215457	protein_coding	mago nashi family protein		MAGO NASHI (MAGO); FUNCTIONS IN: protein binding; INVOLVED IN: pollen tube guidance, sex determination, embryo development ending in seed dormancy; LOCATED IN: in 6 components; EXPRESSED IN: 25 plant structures; EXPRESSED DURING: 15 growth stages; CONTAINS InterPro DOMAIN/s: Mago nashi protein (InterPro:IPR004023); Has 476 Blast hits to 476 proteins in 200 species: Archae - 0; Bacteria - 0; Metaz…
AT1G02340	0.49614	0.0147485	protein_coding	basic helix-loop-helix (bHLH) DNA-binding superfamily protein	Encodes a light-inducible, nuclear bHLH protein involved in phytochrome signaling. Mutants exhibit a long-hypocotyl phenotype only under far-red light but not under red light and are defective in other phytochrome A-related responses. Mutants also show blue light response defects. HFR1 interacts with COP1, co-localizes to the nuclear specks and is ubiquinated by COP1.	LONG HYPOCOTYL IN FAR-RED (HFR1); CONTAINS InterPro DOMAIN/s: Helix-loop-helix DNA-binding domain (InterPro:IPR001092), Helix-loop-helix DNA-binding (InterPro:IPR011598); BEST Arabidopsis thaliana protein match is: phytochrome interacting factor 3 (TAIR:AT1G09530.2); Has 1715 Blast hits to 1709 proteins in 90 species: Archae - 0; Bacteria - 0; Metazoa - 4; Fungi - 4; Plants - 1707; Viruses - 0; O…
AT1G02380	1.20892	2.54426e-08	protein_coding			unknown protein; BEST Arabidopsis thaliana protein match is: unknown protein (TAIR:AT4G01960.1); Has 66 Blast hits to 66 proteins in 11 species: Archae - 0; Bacteria - 0; Metazoa - 0; Fungi - 0; Plants - 66; Viruses - 0; Other Eukaryotes - 0 (source: NCBI BLink).
AT1G02460	-0.810034	0.01016	protein_coding	Pectin lyase-like superfamily protein		Pectin lyase-like superfamily protein; FUNCTIONS IN: polygalacturonase activity; INVOLVED IN: carbohydrate metabolic process; EXPRESSED IN: stem, root, stamen, seed; EXPRESSED DURING: 4 anthesis, E expanded cotyledon stage; CONTAINS InterPro DOMAIN/s: Pectin lyase fold/virulence factor (InterPro:IPR011050), Glycoside hydrolase, family 28 (InterPro:IPR000743), Pectin lyase fold (InterPro:IPR012334…
AT1G02610	0.834407	6.93897e-06	protein_coding	RING/FYVE/PHD zinc finger superfamily protein		RING/FYVE/PHD zinc finger superfamily protein; FUNCTIONS IN: zinc ion binding; CONTAINS InterPro DOMAIN/s: Protein of unknown function DUF3675 (InterPro:IPR022143), Zinc finger, C3HC4 RING-type (InterPro:IPR018957), Zinc finger, RING-CH-type (InterPro:IPR011016); BEST Arabidopsis thaliana protein match is: RING/FYVE/PHD zinc finger superfamily protein (TAIR:AT4G02075.1); Has 1637 Blast hits to 16…
AT1G02620	0.872329	0.0169027	protein_coding	Ras-related small GTP-binding family protein		Ras-related small GTP-binding family protein; FUNCTIONS IN: GTP binding; INVOLVED IN: intracellular protein transport; LOCATED IN: endomembrane system, intracellular; CONTAINS InterPro DOMAIN/s: Small GTPase SAR1-type (InterPro:IPR006687), ARF/SAR superfamily (InterPro:IPR006689); BEST Arabidopsis thaliana protein match is: secretion-associated RAS super family 2 (TAIR:AT4G02080.1); Has 4733 Blas…
AT1G02640	0.956037	2.22886e-16	protein_coding	beta-xylosidase 2	encodes a protein similar to a beta-xylosidase located in the extracellular matrix. This is a member of glycosyl hydrolase family 3 and has six other closely related members.	beta-xylosidase 2 (BXL2); FUNCTIONS IN: hydrolase activity, hydrolyzing O-glycosyl compounds; INVOLVED IN: carbohydrate metabolic process; LOCATED IN: plant-type cell wall; EXPRESSED IN: 23 plant structures; EXPRESSED DURING: 13 growth stages; CONTAINS InterPro DOMAIN/s: Glycoside hydrolase, family 3, N-terminal (InterPro:IPR001764), Glycoside hydrolase, family 3, C-terminal (InterPro:IPR002772),…
AT1G02650	0.820005	0.00239213	protein_coding	Tetratricopeptide repeat (TPR)-like superfamily protein		Tetratricopeptide repeat (TPR)-like superfamily protein; FUNCTIONS IN: heat shock protein binding, binding; INVOLVED IN: protein folding; LOCATED IN: cellular_component unknown; CONTAINS InterPro DOMAIN/s: Tetratricopeptide-like helical (InterPro:IPR011990), Heat shock protein DnaJ, N-terminal (InterPro:IPR001623); BEST Arabidopsis thaliana protein match is: Heat shock protein DnaJ with tetratric…
AT1G02660	1.36111	2.96146e-21	protein_coding	alpha/beta-Hydrolases superfamily protein		alpha/beta-Hydrolases superfamily protein; FUNCTIONS IN: triglyceride lipase activity; INVOLVED IN: lipid metabolic process; LOCATED IN: cellular_component unknown; EXPRESSED IN: 24 plant structures; EXPRESSED DURING: 15 growth stages; CONTAINS InterPro DOMAIN/s: Lipase, class 3 (InterPro:IPR002921); BEST Arabidopsis thaliana protein match is: alpha/beta-Hydrolases superfamily protein (TAIR:AT3G6…
AT1G02770	1.25561	0.000223855	protein_coding	Protein of unknown function (DUF626)		Protein of unknown function (DUF626); CONTAINS InterPro DOMAIN/s: Protein of unknown function DUF626, Arabidopsis thaliana (InterPro:IPR006462); BEST Arabidopsis thaliana protein match is: Protein of unknown function (DUF626) (TAIR:AT1G19060.1); Has 209 Blast hits to 208 proteins in 2 species: Archae - 0; Bacteria - 0; Metazoa - 0; Fungi - 0; Plants - 209; Viruses - 0; Other Eukaryotes - 0 (sourc…
AT1G02800	-1.05904	0.00342963	protein_coding	cellulase 2	Encodes a protein with similarity to endo-1,4-b-glucanases and is a member of Glycoside Hydrolase Family 9. CEL2 is induced by nemotodes and is expressed in syncitia induced by Heterodera schachtii.May be involved in the development and function of syncitia.	cellulase 2 (CEL2); FUNCTIONS IN: cellulase activity, hydrolase activity, hydrolyzing O-glycosyl compounds; INVOLVED IN: response to nematode, pattern specification process; LOCATED IN: endomembrane system; EXPRESSED IN: 11 plant structures; EXPRESSED DURING: 6 growth stages; CONTAINS InterPro DOMAIN/s: Six-hairpin glycosidase (InterPro:IPR012341), Glycoside hydrolase, family 9, active site (Inte…
AT1G02910	0.269673	0.0127382	protein_coding	tetratricopeptide repeat (TPR)-containing protein	Mutants defective in this gene were shown to have a reduced PSII content (overall reduction in the levels of several PSII subunits) and a disrupted grana stack structure. The N-terminal half of the protein contains two tetratricopeptide repeat (TPR) motifs that are arranged tandemly, each consisting of a 34-residue degenerate consensus sequence. The N-terminal sequence is rich in positive and hyd…	LOW PSII ACCUMULATION1 (LPA1); FUNCTIONS IN: binding; INVOLVED IN: photosystem II oxygen evolving complex assembly; LOCATED IN: chloroplast; EXPRESSED IN: 22 plant structures; EXPRESSED DURING: 13 growth stages; CONTAINS InterPro DOMAIN/s: Protein of unknown function DUF3493 (InterPro:IPR021883), Tetratricopeptide-like helical (InterPro:IPR011990), Tetratricopeptide repeat-containing (InterPro:IP…
AT1G02920	-0.768204	8.18862e-07	protein_coding	glutathione S-transferase 7	Encodes glutathione transferase belonging to the phi class of GSTs. Naming convention according to Wagner et al. (2002).	glutathione S-transferase 7 (GSTF7); FUNCTIONS IN: glutathione transferase activity, copper ion binding, cobalt ion binding, glutathione binding; INVOLVED IN: defense response to fungus, incompatible interaction, response to cadmium ion, response to salt stress, defense response to bacterium, toxin catabolic process; LOCATED IN: nucleus, vacuole, cytoplasm; EXPRESSED IN: root, cultured cell, leaf…
AT1G03130	0.285622	0.00275534	protein_coding	photosystem I subunit D-2	Encodes a protein predicted by sequence similarity with spinach PsaD to be photosystem I reaction center subunit II (PsaD2)	photosystem I subunit D-2 (PSAD-2); FUNCTIONS IN: molecular_function unknown; INVOLVED IN: photosynthesis; LOCATED IN: in 6 components; EXPRESSED IN: 23 plant structures; EXPRESSED DURING: 14 growth stages; CONTAINS InterPro DOMAIN/s: Photosystem I protein PsaD (InterPro:IPR003685); BEST Arabidopsis thaliana protein match is: photosystem I subunit D-1 (TAIR:AT4G02770.1); Has 509 Blast hits to 509…
AT1G03300	0.587694	0.010482	protein_coding	DOMAIN OF UNKNOWN FUNCTION 724 1	Member of the plant-specific DUF724 protein family. Arabidopsis has 10 DUF724 proteins. Loss of function mutant has a WT phenotype	DOMAIN OF UNKNOWN FUNCTION 724 1 (ATDUF1); FUNCTIONS IN: RNA binding; INVOLVED IN: biological_process unknown; LOCATED IN: nucleus; EXPRESSED IN: 30 plant structures; EXPRESSED DURING: 14 growth stages; CONTAINS InterPro DOMAIN/s: Tudor-like, plant (InterPro:IPR014002), Agenet (InterPro:IPR008395), Protein of unknown function DUF724 (InterPro:IPR007930); BEST Arabidopsis thaliana protein match is…
AT1G03400	0.457481	0.00129168	protein_coding	2-oxoglutarate (2OG) and Fe(II)-dependent oxygenase superfamily protein	A single copy gene that encodes a protein with sequence similarity to tomato E8 (ACC oxidase, the last step in ethylene biosynthesis) involved in ethylene synthesis and fruit ripening in tomato. This gene is not induced by ethylene in siliques. The transcript is found in siliques, etiolated seedlings, leaves, stems and flowers.	2-oxoglutarate (2OG) and Fe(II)-dependent oxygenase superfamily protein; CONTAINS InterPro DOMAIN/s: Oxoglutarate/iron-dependent oxygenase (InterPro:IPR005123); BEST Arabidopsis thaliana protein match is: 2-oxoglutarate (2OG) and Fe(II)-dependent oxygenase superfamily protein (TAIR:AT1G03410.1); Has 8186 Blast hits to 8162 proteins in 1002 species: Archae - 0; Bacteria - 1123; Metazoa - 116; Fung…
AT1G03410	-1.45102	1.06635e-10	protein_coding	2-oxoglutarate (2OG) and Fe(II)-dependent oxygenase superfamily protein		2A6; FUNCTIONS IN: oxidoreductase activity; LOCATED IN: endomembrane system; EXPRESSED IN: 17 plant structures; EXPRESSED DURING: 10 growth stages; CONTAINS InterPro DOMAIN/s: Oxoglutarate/iron-dependent oxygenase (InterPro:IPR005123); BEST Arabidopsis thaliana protein match is: 2-oxoglutarate (2OG) and Fe(II)-dependent oxygenase superfamily protein (TAIR:AT1G03400.1); Has 8330 Blast hits to 8293…
AT1G03590	0.420528	9.56181e-05	protein_coding	Protein phosphatase 2C family protein		Protein phosphatase 2C family protein; FUNCTIONS IN: protein serine/threonine phosphatase activity, catalytic activity; INVOLVED IN: N-terminal protein myristoylation; LOCATED IN: plasma membrane; EXPRESSED IN: 23 plant structures; EXPRESSED DURING: 13 growth stages; CONTAINS InterPro DOMAIN/s: Protein phosphatase 2C-related (InterPro:IPR001932), Protein phosphatase 2C (InterPro:IPR015655), Prote…
AT1G03600	0.496797	3.72827e-07	protein_coding	photosystem II family protein		PSB27; FUNCTIONS IN: molecular_function unknown; INVOLVED IN: photosystem II repair; LOCATED IN: thylakoid, chloroplast thylakoid membrane, chloroplast thylakoid lumen, chloroplast photosystem II, chloroplast; EXPRESSED IN: 23 plant structures; EXPRESSED DURING: 13 growth stages; Has 273 Blast hits to 273 proteins in 82 species: Archae - 0; Bacteria - 114; Metazoa - 0; Fungi - 0; Plants - 63; Vir…
AT1G03610	0.677591	3.23584e-12	protein_coding	Protein of unknown function (DUF789)		Protein of unknown function (DUF789); CONTAINS InterPro DOMAIN/s: Protein of unknown function DUF789 (InterPro:IPR008507); BEST Arabidopsis thaliana protein match is: Protein of unknown function (DUF789) (TAIR:AT4G03420.1); Has 266 Blast hits to 262 proteins in 19 species: Archae - 0; Bacteria - 0; Metazoa - 0; Fungi - 0; Plants - 263; Viruses - 0; Other Eukaryotes - 3 (source: NCBI BLink).
AT1G03680	0.228416	0.0278992	protein_coding	thioredoxin M-type 1	encodes a chloroplast thioredoxin similar to prokaryotic thioredoxins.	thioredoxin M-type 1 (THM1); FUNCTIONS IN: enzyme activator activity; INVOLVED IN: response to oxidative stress, response to cold, positive regulation of catalytic activity; LOCATED IN: thylakoid, apoplast, stromule, chloroplast, chloroplast stroma; EXPRESSED IN: 24 plant structures; EXPRESSED DURING: 14 growth stages; CONTAINS InterPro DOMAIN/s: Thioredoxin fold (InterPro:IPR012335), Thioredoxin…
AT1G03870	0.582029	5.73247e-09	protein_coding	FASCICLIN-like arabinoogalactan 9	fasciclin-like arabinogalactan-protein 9 (Fla9)	FASCICLIN-like arabinoogalactan 9 (FLA9); LOCATED IN: anchored to plasma membrane, plasma membrane, anchored to membrane; EXPRESSED IN: 23 plant structures; EXPRESSED DURING: 14 growth stages; CONTAINS InterPro DOMAIN/s: FAS1 domain (InterPro:IPR000782); BEST Arabidopsis thaliana protein match is: FASCICLIN-like arabinogalactan protein 13 precursor (TAIR:AT5G44130.1); Has 1005 Blast hits to 985 p…
AT1G03920	-1.11895	0.000144254	protein_coding	Protein kinase family protein		Protein kinase family protein; FUNCTIONS IN: kinase activity; INVOLVED IN: protein amino acid phosphorylation; LOCATED IN: cytosol, plasma membrane; EXPRESSED IN: 23 plant structures; EXPRESSED DURING: 11 growth stages; CONTAINS InterPro DOMAIN/s: Protein kinase, ATP binding site (InterPro:IPR017441), Serine/threonine-protein kinase domain (InterPro:IPR002290), Serine/threonine-protein kinase-lik…
AT1G04010	-0.513784	0.00545834	protein_coding	phospholipid sterol acyl transferase 1		phospholipid sterol acyl transferase 1 (PSAT1); CONTAINS InterPro DOMAIN/s: Lecithin:cholesterol acyltransferase (InterPro:IPR003386); BEST Arabidopsis thaliana protein match is: phospholipid:diacylglycerol acyltransferase (TAIR:AT5G13640.1); Has 615 Blast hits to 606 proteins in 192 species: Archae - 0; Bacteria - 2; Metazoa - 241; Fungi - 118; Plants - 150; Viruses - 0; Other Eukaryotes - 104 (…
AT1G04040	0.882414	3.32981e-09	protein_coding	HAD superfamily, subfamily IIIB acid phosphatase		HAD superfamily, subfamily IIIB acid phosphatase ; FUNCTIONS IN: acid phosphatase activity; INVOLVED IN: biological_process unknown; LOCATED IN: cell wall, plasma membrane, vacuole, plant-type cell wall; EXPRESSED IN: 19 plant structures; EXPRESSED DURING: 9 growth stages; CONTAINS InterPro DOMAIN/s: Acid phosphatase (Class B) (InterPro:IPR005519), Vegetative storage protein/acid phosphatase (Int…
AT1G04180	0.904455	0.00160872	protein_coding	YUCCA 9		YUCCA 9 (YUC9); FUNCTIONS IN: NADP or NADPH binding, oxidoreductase activity, monooxygenase activity, FAD binding, flavin-containing monooxygenase activity; INVOLVED IN: oxidation reduction; EXPRESSED IN: root; CONTAINS InterPro DOMAIN/s: Pyridine nucleotide-disulphide oxidoreductase, class-II (InterPro:IPR000103), FAD-dependent pyridine nucleotide-disulphide oxidoreductase (InterPro:IPR013027), …
AT1G04220	0.503516	0.00906778	protein_coding	3-ketoacyl-CoA synthase 2	Encodes KCS2, a member of the 3-ketoacyl-CoA synthase family involved in the biosynthesis of VLCFA (very long chain fatty acids).	3-ketoacyl-CoA synthase 2 (KCS2); FUNCTIONS IN: fatty acid elongase activity; INVOLVED IN: response to wounding, response to osmotic stress, suberin biosynthetic process; LOCATED IN: membrane; EXPRESSED IN: 17 plant structures; EXPRESSED DURING: 6 growth stages; CONTAINS InterPro DOMAIN/s: Thiolase-like (InterPro:IPR016039), Very-long-chain 3-ketoacyl-CoA synthase (InterPro:IPR012392), 3-Oxoacyl-…
AT1G04240	1.0416	3.89114e-17	protein_coding	AUX/IAA transcriptional regulator family protein	SHY2/IAA3 regulates multiple auxin responses in roots. It is induced rapidly by IAA, and has been shown to be phosphorylated by oat phytochrome A in vitro.	SHORT HYPOCOTYL 2 (SHY2); FUNCTIONS IN: sequence-specific DNA binding transcription factor activity; INVOLVED IN: response to auxin stimulus, response to cyclopentenone, response to brassinosteroid stimulus; LOCATED IN: nucleus; EXPRESSED IN: 22 plant structures; EXPRESSED DURING: 13 growth stages; CONTAINS InterPro DOMAIN/s: Aux/IAA-ARF-dimerisation (InterPro:IPR011525), AUX/IAA protein (InterPr…
AT1G04250	0.414578	0.0162859	protein_coding	AUX/IAA transcriptional regulator family protein	Transcription regulator acting as repressor of auxin-inducible gene expression. Auxin-inducible AUX/IAA gene. Short-lived nuclear protein with four conserved domains. Domain III has homology to beta alpha alpha dimerization and DNA binding domains. Involved in auxin signaling. Auxin induces the degradation of the protein in a dosage-dependent manner in a process mediated by AtRac1. Auxin induced …	AUXIN RESISTANT 3 (AXR3); CONTAINS InterPro DOMAIN/s: Aux/IAA-ARF-dimerisation (InterPro:IPR011525), AUX/IAA protein (InterPro:IPR003311); BEST Arabidopsis thaliana protein match is: indole-3-acetic acid inducible 14 (TAIR:AT4G14550.1); Has 1763 Blast hits to 1762 proteins in 78 species: Archae - 0; Bacteria - 0; Metazoa - 0; Fungi - 0; Plants - 1762; Viruses - 0; Other Eukaryotes - 1 (source: NC…
AT1G04350	0.263354	0.0304554	protein_coding	2-oxoglutarate (2OG) and Fe(II)-dependent oxygenase superfamily protein	encodes a protein whose sequence is similar to 2-oxoglutarate-dependent dioxygenase	2-oxoglutarate (2OG) and Fe(II)-dependent oxygenase superfamily protein; CONTAINS InterPro DOMAIN/s: Oxoglutarate/iron-dependent oxygenase (InterPro:IPR005123); BEST Arabidopsis thaliana protein match is: 2-oxoglutarate (2OG) and Fe(II)-dependent oxygenase superfamily protein (TAIR:AT5G59540.1); Has 8112 Blast hits to 8080 proteins in 977 species: Archae - 0; Bacteria - 1066; Metazoa - 116; Fungi…
AT1G04390	-0.36268	0.0241517	protein_coding	BTB/POZ domain-containing protein		BTB/POZ domain-containing protein; CONTAINS InterPro DOMAIN/s: BTB/POZ (InterPro:IPR013069), BTB/POZ fold (InterPro:IPR011333), Kelch related (InterPro:IPR013089), BTB/POZ-like (InterPro:IPR000210); Has 143 Blast hits to 130 proteins in 28 species: Archae - 0; Bacteria - 0; Metazoa - 38; Fungi - 0; Plants - 104; Viruses - 0; Other Eukaryotes - 1 (source: NCBI BLink).
AT1G04420	0.464393	2.59833e-06	protein_coding	NAD(P)-linked oxidoreductase superfamily protein		NAD(P)-linked oxidoreductase superfamily protein; FUNCTIONS IN: oxidoreductase activity, aldo-keto reductase activity; INVOLVED IN: oxidation reduction; LOCATED IN: chloroplast, chloroplast stroma, chloroplast envelope; EXPRESSED IN: 23 plant structures; EXPRESSED DURING: 13 growth stages; CONTAINS InterPro DOMAIN/s: Aldo/keto reductase (InterPro:IPR001395); BEST Arabidopsis thaliana protein matc…
AT1G04480	0.26832	0.0234934	protein_coding	Ribosomal protein L14p/L23e family protein		Ribosomal protein L14p/L23e family protein; FUNCTIONS IN: structural constituent of ribosome; INVOLVED IN: translation; LOCATED IN: ribosome, intracellular; EXPRESSED IN: 24 plant structures; EXPRESSED DURING: 15 growth stages; CONTAINS InterPro DOMAIN/s: Ribosomal protein L14b/L23e (InterPro:IPR000218), Ribosomal protein L14 conserved site (InterPro:IPR019972); BEST Arabidopsis thaliana protein …
AT1G04530	0.225551	0.0448725	protein_coding	Tetratricopeptide repeat (TPR)-like superfamily protein		Tetratricopeptide repeat (TPR)-like superfamily protein; FUNCTIONS IN: binding; EXPRESSED IN: 22 plant structures; EXPRESSED DURING: 13 growth stages; CONTAINS InterPro DOMAIN/s: Tetratricopeptide-like helical (InterPro:IPR011990), Tetratricopeptide repeat-containing (InterPro:IPR013026); BEST Arabidopsis thaliana protein match is: Tetratricopeptide repeat (TPR)-like superfamily protein (TAIR:AT4…
AT1G04610	-0.660945	0.0293319	protein_coding	YUCCA 3		YUCCA 3 (YUC3); FUNCTIONS IN: NADP or NADPH binding, oxidoreductase activity, FAD binding, flavin-containing monooxygenase activity; INVOLVED IN: auxin biosynthetic process; EXPRESSED IN: 11 plant structures; EXPRESSED DURING: 4 anthesis, C globular stage, petal differentiation and expansion stage, D bilateral stage; CONTAINS InterPro DOMAIN/s: Pyridine nucleotide-disulphide oxidoreductase, class…
AT1G04680	0.731216	1.38578e-11	protein_coding	Pectin lyase-like superfamily protein		Pectin lyase-like superfamily protein; FUNCTIONS IN: lyase activity, pectate lyase activity; INVOLVED IN: biological_process unknown; LOCATED IN: membrane; EXPRESSED IN: 23 plant structures; EXPRESSED DURING: 13 growth stages; CONTAINS InterPro DOMAIN/s: Pectin lyase fold/virulence factor (InterPro:IPR011050), AmbAllergen (InterPro:IPR018082), Pectate lyase/Amb allergen (InterPro:IPR002022), Pect…
AT1G04710	0.340172	0.0286762	protein_coding	peroxisomal 3-ketoacyl-CoA thiolase 4	EC2.3.1.16 thiolase.	peroxisomal 3-ketoacyl-CoA thiolase 4 (PKT4); FUNCTIONS IN: transferase activity, transferring acyl groups other than amino-acyl groups, catalytic activity, acetyl-CoA C-acyltransferase activity; INVOLVED IN: catechol catabolic process, ortho-cleavage, protocatechuate catabolic process, ortho-cleavage, metabolic process, fatty acid oxidation; LOCATED IN: peroxisome, vacuole; EXPRESSED IN: 23 plan…
AT1G04770	0.40814	0.00428801	protein_coding	Tetratricopeptide repeat (TPR)-like superfamily protein		Tetratricopeptide repeat (TPR)-like superfamily protein; FUNCTIONS IN: binding; INVOLVED IN: biological_process unknown; EXPRESSED IN: 23 plant structures; EXPRESSED DURING: 13 growth stages; CONTAINS InterPro DOMAIN/s: Tetratricopeptide TPR-1 (InterPro:IPR001440), Tetratricopeptide-like helical (InterPro:IPR011990), Tetratricopeptide repeat-containing (InterPro:IPR013026), Tetratricopeptide repe…
AT1G04800	-0.778646	5.9242e-13	protein_coding	glycine-rich protein		glycine-rich protein; FUNCTIONS IN: molecular_function unknown; INVOLVED IN: N-terminal protein myristoylation; LOCATED IN: endomembrane system; EXPRESSED IN: 17 plant structures; EXPRESSED DURING: 12 growth stages; Has 109132 Blast hits to 26905 proteins in 1855 species: Archae - 173; Bacteria - 37969; Metazoa - 32319; Fungi - 6881; Plants - 10265; Viruses - 1569; Other Eukaryotes - 19956 (sourc…
AT1G05065	-0.815027	0.0304658	protein_coding	CLAVATA3/ESR-RELATED 20	Member of a large family of putative ligands homologous to the Clavata3 gene. Consists of a single exon.	CLAVATA3/ESR-RELATED 20 (CLE20); Has 7 Blast hits to 7 proteins in 2 species: Archae - 0; Bacteria - 0; Metazoa - 0; Fungi - 0; Plants - 7; Viruses - 0; Other Eukaryotes - 0 (source: NCBI BLink).
AT1G05140	0.416932	4.13209e-05	protein_coding	Peptidase M50 family protein		Peptidase M50 family protein; FUNCTIONS IN: metalloendopeptidase activity; INVOLVED IN: proteolysis; LOCATED IN: chloroplast, plastid; EXPRESSED IN: 22 plant structures; EXPRESSED DURING: 13 growth stages; CONTAINS InterPro DOMAIN/s: Peptidase M50 (InterPro:IPR008915), PDZ/DHR/GLGF (InterPro:IPR001478), Peptidase M50, putative membrane-associated zinc metallopeptidase (InterPro:IPR004387); BEST A…
AT1G05190	0.291572	0.00366673	protein_coding	Ribosomal protein L6 family		embryo defective 2394 (emb2394); FUNCTIONS IN: structural constituent of ribosome, rRNA binding; INVOLVED IN: translation, embryo development ending in seed dormancy; LOCATED IN: chloroplast stroma, chloroplast, large ribosomal subunit, membrane, chloroplast envelope; EXPRESSED IN: 24 plant structures; EXPRESSED DURING: 13 growth stages; CONTAINS InterPro DOMAIN/s: Ribosomal protein L6 (InterPro:…
AT1G05360	0.471233	0.000324238	protein_coding			BEST Arabidopsis thaliana protein match is: SNARE associated Golgi protein family (TAIR:AT4G14950.1); Has 332 Blast hits to 326 proteins in 115 species: Archae - 0; Bacteria - 11; Metazoa - 174; Fungi - 0; Plants - 74; Viruses - 0; Other Eukaryotes - 73 (source: NCBI BLink).
AT1G05490	1.06185	0.000231895	protein_coding	chromatin remodeling 31		chromatin remodeling 31 (chr31); FUNCTIONS IN: helicase activity, DNA binding, ATP binding, nucleic acid binding; INVOLVED IN: biological_process unknown; EXPRESSED IN: 13 plant structures; EXPRESSED DURING: 6 growth stages; CONTAINS InterPro DOMAIN/s: DEAD-like helicase, N-terminal (InterPro:IPR014001), DNA/RNA helicase, C-terminal (InterPro:IPR001650), Helicase, superfamily 1/2, ATP-binding dom…
AT1G05575	0.86144	1.95908e-05	protein_coding			unknown protein; FUNCTIONS IN: molecular_function unknown; INVOLVED IN: anaerobic respiration; LOCATED IN: endomembrane system; EXPRESSED IN: 17 plant structures; EXPRESSED DURING: 9 growth stages; BEST Arabidopsis thaliana protein match is: unknown protein (TAIR:AT2G31945.1); Has 63 Blast hits to 63 proteins in 10 species: Archae - 0; Bacteria - 0; Metazoa - 0; Fungi - 0; Plants - 63; Viruses - …
AT1G05700	-0.884585	0.00059707	protein_coding	Leucine-rich repeat transmembrane protein kinase protein		Leucine-rich repeat transmembrane protein kinase protein; FUNCTIONS IN: kinase activity; INVOLVED IN: protein amino acid phosphorylation; LOCATED IN: endomembrane system; EXPRESSED IN: shoot, stem, hypocotyl, root; CONTAINS InterPro DOMAIN/s: Protein kinase, ATP binding site (InterPro:IPR017441), Protein kinase, catalytic domain (InterPro:IPR000719), Leucine-rich repeat (InterPro:IPR001611), Seri…
AT1G05805	-0.419025	0.000157869	protein_coding	basic helix-loop-helix (bHLH) DNA-binding superfamily protein		basic helix-loop-helix (bHLH) DNA-binding superfamily protein; FUNCTIONS IN: DNA binding, sequence-specific DNA binding transcription factor activity; INVOLVED IN: regulation of transcription; LOCATED IN: cytosol; EXPRESSED IN: 24 plant structures; EXPRESSED DURING: 13 growth stages; CONTAINS InterPro DOMAIN/s: Helix-loop-helix DNA-binding domain (InterPro:IPR001092), Helix-loop-helix DNA-binding…
AT1G05850	0.422361	0.000313654	protein_coding	Chitinase family protein	Encodes an endo chitinase-like protein AtCTL1. Essential for tolerance to heat, salt and drought stresses. Also involved in root hair development, cell expansion and response to cytokinin. Allelic to erh2. 11 alleles described in Hauser (1995). Mutant is defective in acquired thermotolerance, appears semidwarf throughout its life cycle and has extra lateral branches. There are two EMS alleles. Ex…	POM-POM1 (POM1); FUNCTIONS IN: chitinase activity; INVOLVED IN: in 9 processes; LOCATED IN: endomembrane system; EXPRESSED IN: 25 plant structures; EXPRESSED DURING: 13 growth stages; CONTAINS InterPro DOMAIN/s: Glycoside hydrolase, family 19 (InterPro:IPR016283), Glycoside hydrolase, family 19, catalytic (InterPro:IPR000726); BEST Arabidopsis thaliana protein match is: chitinase-like protein 2 (…
AT1G05940	0.251677	0.0444844	protein_coding	cationic amino acid transporter 9	Encodes a member of the cationic amino acid transporter (CAT) subfamily of amino acid polyamine choline transporters.	cationic amino acid transporter 9 (CAT9); FUNCTIONS IN: cationic amino acid transmembrane transporter activity; INVOLVED IN: amino acid transport, transport, transmembrane transport; LOCATED IN: plasma membrane; EXPRESSED IN: 25 plant structures; EXPRESSED DURING: 15 growth stages; CONTAINS InterPro DOMAIN/s: Cationic amino acid transporter (InterPro:IPR015606), Amino acid/polyamine transporter I…
AT1G06000	-0.814405	2.6914e-05	protein_coding	UDP-Glycosyltransferase superfamily protein	encodes a flavonol-7-O-rhamnosyltransferase involved in the formation of rhamnosylated flavonols	UDP-Glycosyltransferase superfamily protein; CONTAINS InterPro DOMAIN/s: UDP-glucuronosyl/UDP-glucosyltransferase (InterPro:IPR002213); BEST Arabidopsis thaliana protein match is: UDP-glucosyl transferase 89B1 (TAIR:AT1G73880.1); Has 5632 Blast hits to 5556 proteins in 323 species: Archae - 0; Bacteria - 151; Metazoa - 482; Fungi - 23; Plants - 4909; Viruses - 43; Other Eukaryotes - 24 (source: N…
AT1G06080	0.655998	9.70487e-08	protein_coding	delta 9 desaturase 1	homologous to delta 9 acyl-lipid desaturases of cyanobacteria and acyl-CoA desaturases of yeast and mammals. expression down-regulated by cold temperature.	delta 9 desaturase 1 (ADS1); FUNCTIONS IN: oxidoreductase activity, oxidoreductase activity, acting on paired donors, with oxidation of a pair of donors resulting in the reduction of molecular oxygen to two molecules of water; INVOLVED IN: oxidation reduction, lipid metabolic process; EXPRESSED IN: 17 plant structures; EXPRESSED DURING: 13 growth stages; CONTAINS InterPro DOMAIN/s: Fatty acid des…
AT1G06090	-0.835142	9.78982e-07	protein_coding	Fatty acid desaturase family protein		Fatty acid desaturase family protein; FUNCTIONS IN: oxidoreductase activity, oxidoreductase activity, acting on paired donors, with oxidation of a pair of donors resulting in the reduction of molecular oxygen to two molecules of water; INVOLVED IN: oxidation reduction, lipid metabolic process; LOCATED IN: cellular_component unknown; CONTAINS InterPro DOMAIN/s: Fatty acid desaturase, type 1, core …
AT1G06180	-0.6247	0.00027664	protein_coding	myb domain protein 13	member of MYB3R- and R2R3- type MYB- encoding genes	myb domain protein 13 (MYB13); CONTAINS InterPro DOMAIN/s: SANT, DNA-binding (InterPro:IPR001005), Homeodomain-like (InterPro:IPR009057), Myb, DNA-binding (InterPro:IPR014778), HTH transcriptional regulator, Myb-type, DNA-binding (InterPro:IPR017930), Homeodomain-related (InterPro:IPR012287), Myb transcription factor (InterPro:IPR015495); BEST Arabidopsis thaliana protein match is: myb domain pro…
AT1G06250	0.895877	0.00109113	protein_coding	alpha/beta-Hydrolases superfamily protein		alpha/beta-Hydrolases superfamily protein; FUNCTIONS IN: triglyceride lipase activity; INVOLVED IN: lipid metabolic process; LOCATED IN: cellular_component unknown; EXPRESSED IN: 10 plant structures; EXPRESSED DURING: 4 anthesis, F mature embryo stage, petal differentiation and expansion stage, E expanded cotyledon stage; CONTAINS InterPro DOMAIN/s: Lipase, class 3 (InterPro:IPR002921); BEST Arab…
AT1G06410	0.309085	0.000766355	protein_coding	trehalose-phosphatase/synthase 7	Encodes an enzyme putatively involved in trehalose biosynthesis. Though the protein has both trehalose-6-phosphate synthase (TPS)-like and trehalose-6-phosphate phosphatase (TPP)-like domains, neither activity has been detected in enzymatic assays nor has the protein been able to complement yeast TPS or TPP mutants.	trehalose-phosphatase/synthase 7 (TPS7); FUNCTIONS IN: transferase activity, transferring glycosyl groups, trehalose-phosphatase activity; INVOLVED IN: trehalose biosynthetic process, metabolic process; EXPRESSED IN: 27 plant structures; EXPRESSED DURING: 15 growth stages; CONTAINS InterPro DOMAIN/s: HAD-superfamily hydrolase, subfamily IIB (InterPro:IPR006379), Glycosyl transferase, family 20 (I…
AT1G06430	0.543885	1.39269e-08	protein_coding	FTSH protease 8	encodes a FtsH protease that is localized to the chloroplast	FTSH protease 8 (FTSH8); FUNCTIONS IN: metallopeptidase activity, ATP-dependent peptidase activity, ATPase activity, zinc ion binding; INVOLVED IN: PSII associated light-harvesting complex II catabolic process; LOCATED IN: thylakoid, chloroplast thylakoid membrane, chloroplast, membrane, chloroplast envelope; EXPRESSED IN: 22 plant structures; EXPRESSED DURING: 14 growth stages; CONTAINS InterPro…
AT1G06460	-0.700845	1.86362e-11	protein_coding	alpha-crystallin domain 32.1	ACD32.1 encodes an alpha-crystallin domain containing protein with homology to small heat shock proteins.	alpha-crystallin domain 32.1 (ACD32.1); INVOLVED IN: response to heat; LOCATED IN: peroxisome; EXPRESSED IN: 23 plant structures; EXPRESSED DURING: 15 growth stages; CONTAINS InterPro DOMAIN/s: Heat shock protein Hsp20 (InterPro:IPR002068), HSP20-like chaperone (InterPro:IPR008978); BEST Arabidopsis thaliana protein match is: heat shock protein 17.6A (TAIR:AT5G12030.1); Has 3590 Blast hits to 359…
AT1G06490	-0.538145	0.0176922	protein_coding	glucan synthase-like 7	encodes a gene similar to callose synthase	glucan synthase-like 7 (GSL07); FUNCTIONS IN: transferase activity, transferring glycosyl groups, 1,3-beta-glucan synthase activity; INVOLVED IN: 1,3-beta-glucan biosynthetic process; LOCATED IN: 1,3-beta-glucan synthase complex, membrane; EXPRESSED IN: 20 plant structures; EXPRESSED DURING: 13 growth stages; CONTAINS InterPro DOMAIN/s: Glycosyl transferase, family 48 (InterPro:IPR003440); BEST A…
AT1G06550	-0.7513	1.16345e-11	protein_coding	ATP-dependent caseinolytic (Clp) protease/crotonase family protein		ATP-dependent caseinolytic (Clp) protease/crotonase family protein; FUNCTIONS IN: 3-hydroxyisobutyryl-CoA hydrolase activity, catalytic activity; INVOLVED IN: response to karrikin, fatty acid beta-oxidation; LOCATED IN: cellular_component unknown; EXPRESSED IN: 23 plant structures; EXPRESSED DURING: 13 growth stages; CONTAINS InterPro DOMAIN/s: Crotonase, core (InterPro:IPR001753); BEST Arabidops…
AT1G06630	0.553113	0.0228518	protein_coding	F-box/RNI-like superfamily protein		F-box/RNI-like superfamily protein; CONTAINS InterPro DOMAIN/s: F-box domain, cyclin-like (InterPro:IPR001810), F-box domain, Skp2-like (InterPro:IPR022364); BEST Arabidopsis thaliana protein match is: F-box family protein (TAIR:AT3G60040.1); Has 1823 Blast hits to 1784 proteins in 27 species: Archae - 2; Bacteria - 0; Metazoa - 0; Fungi - 0; Plants - 1819; Viruses - 0; Other Eukaryotes - 2 (sour…
AT1G06760	-0.239294	0.0220937	protein_coding	winged-helix DNA-binding transcription factor family protein		winged-helix DNA-binding transcription factor family protein; FUNCTIONS IN: DNA binding; INVOLVED IN: nucleosome assembly; LOCATED IN: nucleus, nucleosome; EXPRESSED IN: 23 plant structures; EXPRESSED DURING: 13 growth stages; CONTAINS InterPro DOMAIN/s: Winged helix-turn-helix transcription repressor DNA-binding (InterPro:IPR011991), Histone H5 (InterPro:IPR005819), Histone H1/H5 (InterPro:IPR00…
AT1G06840	-0.503827	3.75859e-05	protein_coding	Leucine-rich repeat protein kinase family protein		Leucine-rich repeat protein kinase family protein; FUNCTIONS IN: protein serine/threonine kinase activity, protein kinase activity, ATP binding; INVOLVED IN: transmembrane receptor protein tyrosine kinase signaling pathway, protein amino acid phosphorylation; LOCATED IN: plasma membrane, membrane; EXPRESSED IN: 20 plant structures; EXPRESSED DURING: 9 growth stages; CONTAINS InterPro DOMAIN/s: Pr…
AT1G06950	0.307097	0.0177502	protein_coding	translocon at the inner envelope membrane of chloroplasts 110	Encodes a protein thought to be a part of the translocon at the chloroplast inner envelope. Involved in protein import into the chloroplast and chloroplast biogenesis.	translocon at the inner envelope membrane of chloroplasts 110 (TIC110); INVOLVED IN: protein import into chloroplast stroma, chloroplast organization; LOCATED IN: chloroplast, membrane, chloroplast envelope, Tic complex; EXPRESSED IN: 23 plant structures; EXPRESSED DURING: 14 growth stages; Has 131 Blast hits to 118 proteins in 52 species: Archae - 4; Bacteria - 6; Metazoa - 16; Fungi - 9; Plants…
AT1G07040	-0.337033	0.0198562	protein_coding			unknown protein; INVOLVED IN: biological_process unknown; LOCATED IN: chloroplast; EXPRESSED IN: 24 plant structures; EXPRESSED DURING: 14 growth stages; BEST Arabidopsis thaliana protein match is: unknown protein (TAIR:AT1G27030.1); Has 540 Blast hits to 538 proteins in 187 species: Archae - 0; Bacteria - 333; Metazoa - 0; Fungi - 0; Plants - 67; Viruses - 0; Other Eukaryotes - 140 (source: NCBI…
AT1G07110	0.229819	0.0259859	protein_coding	fructose-2,6-bisphosphatase	Encodes the bifunctional enzyme fructose-6-phosphate 2-kinase/fructose-2,6-bisphosphatase.	fructose-2,6-bisphosphatase (F2KP); FUNCTIONS IN: fructose-2,6-bisphosphate 2-phosphatase activity; INVOLVED IN: N-terminal protein myristoylation, fructose metabolic process; LOCATED IN: cytosol, plasma membrane; EXPRESSED IN: 24 plant structures; EXPRESSED DURING: 14 growth stages; CONTAINS InterPro DOMAIN/s: Bifunctional 6-phosphofructo-2-kinase/fructose-2, 6-bisphosphate 2-phosphatase (InterP…
AT1G07135	1.55131	8.87771e-21	protein_coding	glycine-rich protein		glycine-rich protein; Has 22251 Blast hits to 8348 proteins in 789 species: Archae - 21; Bacteria - 7328; Metazoa - 6126; Fungi - 1280; Plants - 3980; Viruses - 524; Other Eukaryotes - 2992 (source: NCBI BLink).
AT1G07180	1.10113	1.63037e-28	protein_coding	alternative NAD(P)H dehydrogenase 1	Internal NAD(P)H dehydrogenase in mitochondria. The predicted protein sequence has high homology with other designated NAD(P)H DHs from microorganisms; the capacity for matrix NAD(P)H oxidation via the rotenone-insensitive pathway is significantly reduced in the Atndi1 mutant plant line; the in vitro translation product of AtNDI1 is imported into isolated mitochondria and located on the inside of…	alternative NAD(P)H dehydrogenase 1 (NDA1); FUNCTIONS IN: NADH dehydrogenase activity; INVOLVED IN: oxidation reduction; LOCATED IN: intrinsic to mitochondrial inner membrane, mitochondrion; EXPRESSED IN: 20 plant structures; EXPRESSED DURING: 10 growth stages; CONTAINS InterPro DOMAIN/s: FAD-dependent pyridine nucleotide-disulphide oxidoreductase (InterPro:IPR013027), Pyridine nucleotide-disulph…
AT1G07260	-0.526668	0.0188812	protein_coding	UDP-glucosyl transferase 71C3		UDP-glucosyl transferase 71C3 (UGT71C3); FUNCTIONS IN: quercetin 3-O-glucosyltransferase activity, UDP-glycosyltransferase activity, transferase activity, transferring glycosyl groups; INVOLVED IN: metabolic process; LOCATED IN: cellular_component unknown; EXPRESSED IN: 7 plant structures; EXPRESSED DURING: F mature embryo stage, petal differentiation and expansion stage, E expanded cotyledon sta…
AT1G07430	-0.875502	0.0212397	protein_coding	highly ABA-induced PP2C gene 2		highly ABA-induced PP2C gene 2 (HAI2); FUNCTIONS IN: protein serine/threonine phosphatase activity, catalytic activity; INVOLVED IN: protein amino acid dephosphorylation; LOCATED IN: protein serine/threonine phosphatase complex; EXPRESSED IN: 17 plant structures; EXPRESSED DURING: 9 growth stages; CONTAINS InterPro DOMAIN/s: Protein phosphatase 2C, manganese/magnesium aspartate binding site (Inte…
AT1G07450	0.994803	0.000207542	protein_coding	NAD(P)-binding Rossmann-fold superfamily protein		NAD(P)-binding Rossmann-fold superfamily protein; FUNCTIONS IN: oxidoreductase activity, binding, catalytic activity; INVOLVED IN: oxidation reduction, metabolic process; EXPRESSED IN: 20 plant structures; EXPRESSED DURING: 10 growth stages; CONTAINS InterPro DOMAIN/s: Short-chain dehydrogenase/reductase, conserved site (InterPro:IPR020904), NAD(P)-binding domain (InterPro:IPR016040), Glucose/rib…
AT1G07520	0.698572	4.43882e-08	protein_coding	GRAS family transcription factor		GRAS family transcription factor; CONTAINS InterPro DOMAIN/s: Transcription factor GRAS (InterPro:IPR005202); BEST Arabidopsis thaliana protein match is: GRAS family transcription factor (TAIR:AT2G29065.1); Has 2426 Blast hits to 2385 proteins in 289 species: Archae - 0; Bacteria - 8; Metazoa - 3; Fungi - 0; Plants - 2411; Viruses - 0; Other Eukaryotes - 4 (source: NCBI BLink).
AT1G07560	-0.544062	0.0263763	protein_coding	Leucine-rich repeat protein kinase family protein		Leucine-rich repeat protein kinase family protein; FUNCTIONS IN: kinase activity; INVOLVED IN: protein amino acid phosphorylation; LOCATED IN: endomembrane system; EXPRESSED IN: root; CONTAINS InterPro DOMAIN/s: Protein kinase, ATP binding site (InterPro:IPR017441), Protein kinase, catalytic domain (InterPro:IPR000719), Serine/threonine-protein kinase-like domain (InterPro:IPR017442), Protein kin…
AT1G07620	-0.70899	0.00335029	protein_coding	GTP-binding protein Obg/CgtA		ATOBGM; FUNCTIONS IN: magnesium ion binding, GTP binding, GTPase activity; INVOLVED IN: biological_process unknown; LOCATED IN: cellular_component unknown; CONTAINS InterPro DOMAIN/s: GTP-binding protein Obg/CgtA (InterPro:IPR014100); BEST Arabidopsis thaliana protein match is: Protein of unknown function (DUF3741) (TAIR:AT5G02390.1); Has 561 Blast hits to 511 proteins in 87 species: Archae - 0; …
AT1G07630	-0.25879	0.0443719	protein_coding	pol-like 5	Encodes a protein phosphatase 2C like gene, similar to POL. Involved in leaf development. Knockout mutants have abnormally shaped leaves.	pol-like 5 (PLL5); FUNCTIONS IN: protein serine/threonine phosphatase activity, catalytic activity; INVOLVED IN: N-terminal protein myristoylation, leaf development; LOCATED IN: plasma membrane; EXPRESSED IN: 23 plant structures; EXPRESSED DURING: 13 growth stages; CONTAINS InterPro DOMAIN/s: Protein phosphatase 2C-related (InterPro:IPR001932), Protein phosphatase 2C (InterPro:IPR015655), Protein…
AT1G07720	0.554576	0.000871598	protein_coding	3-ketoacyl-CoA synthase 3	Encodes KCS3, a member of the 3-ketoacyl-CoA synthase family involved in the biosynthesis of VLCFA (very long chain fatty acids).	3-ketoacyl-CoA synthase 3 (KCS3); FUNCTIONS IN: transferase activity, transferring acyl groups other than amino-acyl groups, catalytic activity, acyltransferase activity; INVOLVED IN: response to cold, response to light stimulus, response to osmotic stress; LOCATED IN: endoplasmic reticulum; EXPRESSED IN: 24 plant structures; EXPRESSED DURING: 13 growth stages; CONTAINS InterPro DOMAIN/s: Thiolas…
AT1G08130	-0.291098	0.0380741	protein_coding	DNA ligase 1	Encodes the Arabidopsis DNA ligase 1 that provides the major DNA ligase activity in cells and plays a key role in both DNA replication and excision repair pathways. Indispensable for cell viability. AtLIG1 expresses one major and two minor mRNA transcripts differing only in the length of the 5' untranslated leader sequences preceding a common ORF. Translation from the first in-frame start codon p…	DNA ligase 1 (LIG1); FUNCTIONS IN: DNA binding, DNA ligase (ATP) activity, ATP binding; INVOLVED IN: DNA repair, DNA replication, DNA recombination; LOCATED IN: mitochondrion, nucleus; EXPRESSED IN: 24 plant structures; EXPRESSED DURING: 14 growth stages; CONTAINS InterPro DOMAIN/s: Nucleic acid-binding, OB-fold (InterPro:IPR012340), DNA ligase, N-terminal (InterPro:IPR012308), ATP dependent DNA …
AT1G08260	-0.605864	4.0023e-05	protein_coding	DNA polymerase epsilon catalytic subunit	Similar to POL2A, DNA polymerase epsilon catalytic subunit. Essential for Arabidopsis growth. Null homozygotes are embryo lethal, partial loss of function alleles show embryo patterning defects such as root pole displacement. Delayed progression through cell cycle results in embryos with smaller numbers of larger cells.	TILTED 1 (TIL1); FUNCTIONS IN: DNA-directed DNA polymerase activity, DNA binding, nucleotide binding, zinc ion binding, nucleic acid binding; INVOLVED IN: positive regulation of S phase of mitotic cell cycle, negative regulation of long-day photoperiodism, flowering, embryo development ending in seed dormancy; LOCATED IN: apoplast, epsilon DNA polymerase complex; EXPRESSED IN: 19 plant structures…
AT1G08380	0.211764	0.037046	protein_coding	photosystem I subunit O	Encodes subunit O of photosystem I.	photosystem I subunit O (PSAO); FUNCTIONS IN: molecular_function unknown; INVOLVED IN: response to salt stress, photosynthesis, light harvesting in photosystem I; LOCATED IN: thylakoid, photosystem I, chloroplast; EXPRESSED IN: 21 plant structures; EXPRESSED DURING: 13 growth stages; CONTAINS InterPro DOMAIN/s: Photosystem I PsaO (InterPro:IPR017498); Has 161 Blast hits to 161 proteins in 28 spec…
AT1G08430	0.618382	0.000461128	protein_coding	aluminum-activated malate transporter 1	Encodes a Al-activated malate efflux transporter. Is essential for aluminum tolerance but does not represent the major Al tolerance QTL. Staurosporine and calyculin A both block all changes in AtALMT1 gene expression (as a result malate release is totally inhibited).	aluminum-activated malate transporter 1 (ALMT1); CONTAINS InterPro DOMAIN/s: Malate transporter, aliminium toerance (InterPro:IPR020966); BEST Arabidopsis thaliana protein match is: Aluminium activated malate transporter family protein (TAIR:AT1G08440.1); Has 520 Blast hits to 518 proteins in 110 species: Archae - 0; Bacteria - 144; Metazoa - 0; Fungi - 10; Plants - 351; Viruses - 0; Other Eukary…
AT1G08490	0.513919	3.28978e-08	protein_coding	chloroplastic NIFS-like cysteine desulfurase	Chloroplastic NifS-like protein that can catalyze the conversion of cysteine into alanine and elemental sulfur (S(0)) and of selenocysteine into alanine and elemental Se (Se(0)). Overexpression enhances selenium tolerance and accumulation.	chloroplastic NIFS-like cysteine desulfurase (CPNIFS); FUNCTIONS IN: transaminase activity, selenocysteine lyase activity, cysteine desulfurase activity; INVOLVED IN: iron incorporation into metallo-sulfur cluster, response to selenium ion, sulfur metabolic process, selenium metabolic process; LOCATED IN: chloroplast; EXPRESSED IN: 23 plant structures; EXPRESSED DURING: 13 growth stages; CONTAINS…
AT1G08510	0.342797	0.00384996	protein_coding	fatty acyl-ACP thioesterases B	Encodes an acyl-acyl carrier protein thioesterase. Hydrolyzes primarily saturated acyl-ACPs with chain lengths that vary between 8 and 18 carbons. Involved in saturated fatty acid synthesis. Nuclear-encoded, plastid-targeted globular protein that is functional as dimer.	fatty acyl-ACP thioesterases B (FATB); CONTAINS InterPro DOMAIN/s: Acyl-ACP-thioesterase, N-terminal domain (InterPro:IPR021113), Acyl-ACP thioesterase (InterPro:IPR002864); BEST Arabidopsis thaliana protein match is: fatA acyl-ACP thioesterase (TAIR:AT3G25110.1); Has 1275 Blast hits to 1274 proteins in 533 species: Archae - 0; Bacteria - 944; Metazoa - 0; Fungi - 0; Plants - 322; Viruses - 0; Ot…
AT1G08520	0.215017	0.0443782	protein_coding	ALBINA 1	Encodes the CHLD subunit of the Mg-chelatase enzyme involved in chlorophyll biosynthesis. Lines carrying recessive mutations of this locus are white and seedling lethal.	ALBINA 1 (ALB1); FUNCTIONS IN: magnesium chelatase activity, nucleoside-triphosphatase activity, nucleotide binding, ATP binding; INVOLVED IN: chlorophyll biosynthetic process; LOCATED IN: magnesium chelatase complex, chloroplast; EXPRESSED IN: 24 plant structures; EXPRESSED DURING: 13 growth stages; CONTAINS InterPro DOMAIN/s: ATPase, AAA+ type, core (InterPro:IPR003593), Magnesium chelatase, Ch…
AT1G08540	0.409128	3.60752e-05	protein_coding	RNApolymerase sigma subunit 2	Enodes a subunit of chloroplast RNA polymerase, confers the ability to recognize promoter sequences on the core enzyme. SIG1 is induced by red and blue light.	RNApolymerase sigma subunit 2 (SIG2); CONTAINS InterPro DOMAIN/s: RNA polymerase sigma factor, region 2 (InterPro:IPR013325), Winged helix-turn-helix transcription repressor DNA-binding (InterPro:IPR011991), RNA polymerase sigma-70 region 3 (InterPro:IPR007624), RNA polymerase sigma-70 (InterPro:IPR014284), RNA polymerase sigma factor, region 3/4 (InterPro:IPR013324), RNA polymerase sigma-70 regi…
AT1G08550	-0.895658	0.013448	protein_coding	non-photochemical quenching 1	Violaxanthin deepoxidase involved in xanthophyll cycle.Two major consequences of the npq1 mutation are the absence of zeaxanthin formation in strong light and the partial inhibition of the quenching of singlet excited chlorophylls in the photosystem II light-harvesting complex	non-photochemical quenching 1 (NPQ1); FUNCTIONS IN: violaxanthin de-epoxidase activity; INVOLVED IN: fatty acid metabolic process, response to heat, chlorophyll metabolic process, xanthophyll metabolic process, xanthophyll cycle; LOCATED IN: thylakoid lumen, chloroplast thylakoid lumen, chloroplast photosystem II, chloroplast; EXPRESSED IN: 22 plant structures; EXPRESSED DURING: 14 growth stages;…
AT1G09070	0.524171	6.52004e-05	protein_coding	soybean gene regulated by cold-2	SRC2 specifically binds the peptide PIEPPPHH, and moves from ER to a vacuole fraction where it gets internalized. Involved in Protein Storage Vacuole targeting.	soybean gene regulated by cold-2 (SRC2); CONTAINS InterPro DOMAIN/s: C2 calcium/lipid-binding domain, CaLB (InterPro:IPR008973), C2 calcium-dependent membrane targeting (InterPro:IPR000008); BEST Arabidopsis thaliana protein match is: Calcium-dependent lipid-binding (CaLB domain) family protein (TAIR:AT3G16510.1); Has 25146 Blast hits to 15856 proteins in 1076 species: Archae - 6; Bacteria - 3010…
AT1G09230	-0.525495	0.000130478	protein_coding	RNA-binding (RRM/RBD/RNP motifs) family protein		RNA-binding (RRM/RBD/RNP motifs) family protein; FUNCTIONS IN: RNA binding, nucleotide binding, nucleic acid binding; LOCATED IN: cellular_component unknown; EXPRESSED IN: 22 plant structures; EXPRESSED DURING: 13 growth stages; CONTAINS InterPro DOMAIN/s: RNA recognition motif, RNP-1 (InterPro:IPR000504), Nucleotide-binding, alpha-beta plait (InterPro:IPR012677); Has 908 Blast hits to 898 protei…
AT1G09240	-0.687645	4.23062e-06	protein_coding	nicotianamine synthase 3	Encodes a nicotianamine synthase.	nicotianamine synthase 3 (NAS3); CONTAINS InterPro DOMAIN/s: Nicotianamine synthase (InterPro:IPR004298); BEST Arabidopsis thaliana protein match is: nicotianamine synthase 4 (TAIR:AT1G56430.1); Has 198 Blast hits to 195 proteins in 46 species: Archae - 20; Bacteria - 10; Metazoa - 0; Fungi - 20; Plants - 147; Viruses - 0; Other Eukaryotes - 1 (source: NCBI BLink).
AT1G09310	0.885774	1.94115e-09	protein_coding	Protein of unknown function, DUF538		Protein of unknown function, DUF538; INVOLVED IN: biological_process unknown; LOCATED IN: apoplast; EXPRESSED IN: 22 plant structures; EXPRESSED DURING: 14 growth stages; CONTAINS InterPro DOMAIN/s: Protein of unknown function DUF538 (InterPro:IPR007493); BEST Arabidopsis thaliana protein match is: Protein of unknown function, DUF538 (TAIR:AT1G56580.1); Has 409 Blast hits to 409 proteins in 33 sp…
AT1G09340	0.675908	5.48691e-15	protein_coding	chloroplast RNA binding	Encodes CHLOROPLAST RNA BINDING (CRB), a putative RNA-binding protein. CRB is important for the proper functioning of the chloroplast. Mutations in CRB also affects the circadian system, altering the expression of both oscillator and output genes.	chloroplast RNA binding (CRB); FUNCTIONS IN: coenzyme binding, binding, catalytic activity; INVOLVED IN: in 6 processes; LOCATED IN: in 10 components; EXPRESSED IN: 24 plant structures; EXPRESSED DURING: 14 growth stages; CONTAINS InterPro DOMAIN/s: NAD-dependent epimerase/dehydratase (InterPro:IPR001509), NAD(P)-binding domain (InterPro:IPR016040); BEST Arabidopsis thaliana protein match is: chl…
AT1G09575	0.640803	0.00137674	protein_coding	Protein of unknown function (DUF607)		Protein of unknown function (DUF607); FUNCTIONS IN: molecular_function unknown; INVOLVED IN: biological_process unknown; LOCATED IN: mitochondrion; EXPRESSED IN: 17 plant structures; EXPRESSED DURING: 9 growth stages; CONTAINS InterPro DOMAIN/s: Protein of unknown function DUF607 (InterPro:IPR006769); BEST Arabidopsis thaliana protein match is: Protein of unknown function (DUF607) (TAIR:AT1G57610…
AT1G09795	-0.356924	0.0018942	protein_coding	ATP phosphoribosyl transferase 2	ATP phosphoribosyl transferase, catalyses first step of histidine biosynthesis	ATP phosphoribosyl transferase 2 (ATP-PRT2); FUNCTIONS IN: ATP phosphoribosyltransferase activity; INVOLVED IN: histidine biosynthetic process; LOCATED IN: chloroplast; EXPRESSED IN: 24 plant structures; EXPRESSED DURING: 14 growth stages; CONTAINS InterPro DOMAIN/s: Histidine biosynthesis HisG: ATP phosphoribosyltransferase (InterPro:IPR001348), ATP phosphoribosyltransferase, conserved site (Int…
AT1G09910	-0.400685	0.00443846	protein_coding	Rhamnogalacturonate lyase family protein		Rhamnogalacturonate lyase family protein; FUNCTIONS IN: lyase activity; INVOLVED IN: carbohydrate metabolic process; LOCATED IN: cellular_component unknown; EXPRESSED IN: 23 plant structures; EXPRESSED DURING: 13 growth stages; CONTAINS InterPro DOMAIN/s: Glycoside hydrolase-type carbohydrate-binding (InterPro:IPR011013), Rhamnogalacturonate lyase (InterPro:IPR010325), Carbohydrate-binding-like f…
AT1G10020	0.481663	0.0011731	protein_coding	Protein of unknown function (DUF1005)		Protein of unknown function (DUF1005); CONTAINS InterPro DOMAIN/s: Protein of unknown function DUF1005 (InterPro:IPR010410); BEST Arabidopsis thaliana protein match is: Protein of unknown function (DUF1005) (TAIR:AT4G29310.1); Has 158 Blast hits to 158 proteins in 22 species: Archae - 0; Bacteria - 0; Metazoa - 4; Fungi - 6; Plants - 144; Viruses - 0; Other Eukaryotes - 4 (source: NCBI BLink).
AT1G10130	-0.341991	0.00121381	protein_coding	endoplasmic reticulum-type calcium-transporting ATPase 3	Encodes a golgi localized P2A-type Ca2+ ATPase involved in Mn nutrition and homeostasis.	endoplasmic reticulum-type calcium-transporting ATPase 3 (ECA3); FUNCTIONS IN: manganese-transporting ATPase activity, calcium-transporting ATPase activity, calmodulin binding; INVOLVED IN: manganese ion transport, calcium ion transport, root development, manganese ion homeostasis; LOCATED IN: endomembrane system, Golgi apparatus; EXPRESSED IN: 27 plant structures; EXPRESSED DURING: 13 growth sta…
AT1G10150	0.368651	0.0104772	protein_coding	Carbohydrate-binding protein		Carbohydrate-binding protein; FUNCTIONS IN: carbohydrate binding; LOCATED IN: mitochondrion; EXPRESSED IN: 24 plant structures; EXPRESSED DURING: 15 growth stages; BEST Arabidopsis thaliana protein match is: Carbohydrate-binding protein (TAIR:AT1G59510.1); Has 114 Blast hits to 112 proteins in 22 species: Archae - 0; Bacteria - 3; Metazoa - 0; Fungi - 0; Plants - 110; Viruses - 0; Other Eukaryote…
AT1G10170	0.398781	4.1199e-05	protein_coding	NF-X-like 1	Encodes AtNFXL1, a homologue of the putative human transcription repressor NF-X1. Functions as a negative regulator of the trichothecene phytotoxin-induced defense response.	NF-X-like 1 (NFXL1); FUNCTIONS IN: zinc ion binding, sequence-specific DNA binding transcription factor activity; INVOLVED IN: in 6 processes; LOCATED IN: nucleus; EXPRESSED IN: 27 plant structures; EXPRESSED DURING: 15 growth stages; CONTAINS InterPro DOMAIN/s: Zinc finger, NF-X1-type (InterPro:IPR000967), Zinc finger, PHD-type, conserved site (InterPro:IPR019786), Zinc finger, RING-type (InterP…
AT1G10360	0.352421	0.0026329	protein_coding	glutathione S-transferase TAU 18	Encodes glutathione transferase belonging to the tau class of GSTs. Naming convention according to Wagner et al. (2002).	glutathione S-transferase TAU 18 (GSTU18); CONTAINS InterPro DOMAIN/s: Thioredoxin fold (InterPro:IPR012335), Glutathione S-transferase, C-terminal (InterPro:IPR004046), Glutathione S-transferase, C-terminal-like (InterPro:IPR010987), Glutathione S-transferase/chloride channel, C-terminal (InterPro:IPR017933), Glutathione S-transferase, N-terminal (InterPro:IPR004045), Thioredoxin-like fold (Inte…
AT1G10370	1.17485	7.25454e-21	protein_coding	Glutathione S-transferase family protein		EARLY-RESPONSIVE TO DEHYDRATION 9 (ERD9); FUNCTIONS IN: glutathione transferase activity; INVOLVED IN: response to water deprivation, response to karrikin, toxin catabolic process; LOCATED IN: chloroplast, cytoplasm; EXPRESSED IN: 21 plant structures; EXPRESSED DURING: 14 growth stages; CONTAINS InterPro DOMAIN/s: Thioredoxin fold (InterPro:IPR012335), Glutathione S-transferase, C-terminal (Inter…
AT1G10410	-0.311734	0.00825739	protein_coding	Protein of unknown function (DUF1336)		Protein of unknown function (DUF1336); INVOLVED IN: N-terminal protein myristoylation; LOCATED IN: chloroplast; EXPRESSED IN: 24 plant structures; EXPRESSED DURING: 15 growth stages; CONTAINS InterPro DOMAIN/s: Protein of unknown function DUF1336 (InterPro:IPR009769); BEST Arabidopsis thaliana protein match is: Protein of unknown function (DUF1336) (TAIR:AT1G59650.1); Has 292 Blast hits to 292 pr…
AT1G10470	0.413845	0.000209315	protein_coding	response regulator 4	Encodes a two-component response regulator. Acts redundantly with ARR3 in the control of circadian period in a cytokinin-independent manner.	response regulator 4 (ARR4); CONTAINS InterPro DOMAIN/s: CheY-like (InterPro:IPR011006), Signal transduction response regulator, receiver domain (InterPro:IPR001789); BEST Arabidopsis thaliana protein match is: response regulator 3 (TAIR:AT1G59940.1); Has 56806 Blast hits to 56102 proteins in 2778 species: Archae - 292; Bacteria - 49762; Metazoa - 41; Fungi - 583; Plants - 1526; Viruses - 7; Othe…
AT1G10550	1.6873	8.48441e-13	protein_coding	xyloglucan:xyloglucosyl transferase 33	Encodes a membrane-localized protein that is predicted to function during cell wall modification.Overexpression of XTH33 results in abnormal cell morphology. It's expression is under epigenetic control by ATX1.	xyloglucan:xyloglucosyl transferase 33 (XTH33); FUNCTIONS IN: hydrolase activity, acting on glycosyl bonds, hydrolase activity, hydrolyzing O-glycosyl compounds, xyloglucan:xyloglucosyl transferase activity; INVOLVED IN: plant-type cell wall modification involved in multidimensional cell growth; LOCATED IN: integral to plasma membrane; EXPRESSED IN: 14 plant structures; EXPRESSED DURING: 7 growth…
AT1G10560	0.927562	0.00019149	protein_coding	plant U-box 18	Encodes a protein containing a UND, a U-box, and an ARM domain. This protein has E3 ubiquitin ligase activity based on in vitro assays.	plant U-box 18 (PUB18); FUNCTIONS IN: ubiquitin-protein ligase activity; INVOLVED IN: protein ubiquitination; LOCATED IN: ubiquitin ligase complex; EXPRESSED IN: 9 plant structures; EXPRESSED DURING: 4 anthesis, LP.10 ten leaves visible, petal differentiation and expansion stage; CONTAINS InterPro DOMAIN/s: Zinc finger, RING-type (InterPro:IPR001841), U box domain (InterPro:IPR003613), Armadillo-…
AT1G10585	-0.824586	0.00374495	protein_coding	basic helix-loop-helix (bHLH) DNA-binding superfamily protein		basic helix-loop-helix (bHLH) DNA-binding superfamily protein; FUNCTIONS IN: sequence-specific DNA binding transcription factor activity; INVOLVED IN: regulation of transcription; LOCATED IN: nucleus; EXPRESSED IN: 7 plant structures; EXPRESSED DURING: LP.06 six leaves visible, 4 anthesis, LP.10 ten leaves visible, petal differentiation and expansion stage, LP.08 eight leaves visible; CONTAINS In…
AT1G10760	-1.23854	1.94044e-53	protein_coding	Pyruvate phosphate dikinase, PEP/pyruvate binding domain	Encodes an &#945;-glucan, water dikinase required for starch degradation. Involved in cold-induced freezing tolerance. Mutations that eliminate the GWD protein or affect the dikinase domain of the enzyme dramatically reduce both the amount of phosphate in the amylopectin and the rate of starch degradation. Mature leaves of these mutants accumulate amounts of starch up to seven times greater than …	STARCH EXCESS 1 (SEX1); FUNCTIONS IN: protein binding, alpha-glucan, water dikinase activity; INVOLVED IN: cold acclimation, response to symbiotic fungus, response to trehalose stimulus, circadian rhythm, starch catabolic process; LOCATED IN: mitochondrion, chloroplast stroma, chloroplast, chloroplast envelope; EXPRESSED IN: 24 plant structures; EXPRESSED DURING: 14 growth stages; CONTAINS InterP…
AT1G10900	0.273185	0.0121735	protein_coding	Phosphatidylinositol-4-phosphate 5-kinase family protein		Phosphatidylinositol-4-phosphate 5-kinase family protein; FUNCTIONS IN: 1-phosphatidylinositol-4-phosphate 5-kinase activity, phosphatidylinositol phosphate kinase activity, ATP binding; INVOLVED IN: phosphatidylinositol metabolic process; LOCATED IN: plasma membrane; EXPRESSED IN: 21 plant structures; EXPRESSED DURING: 13 growth stages; CONTAINS InterPro DOMAIN/s: Phosphatidylinositol-4-phosphat…
AT1G10910	-0.411925	0.000326098	protein_coding	Pentatricopeptide repeat (PPR) superfamily protein		Pentatricopeptide repeat (PPR) superfamily protein; CONTAINS InterPro DOMAIN/s: Pentatricopeptide repeat (InterPro:IPR002885); BEST Arabidopsis thaliana protein match is: plastid transcriptionally active 2 (TAIR:AT1G74850.1); Has 41177 Blast hits to 13618 proteins in 293 species: Archae - 1; Bacteria - 42; Metazoa - 324; Fungi - 460; Plants - 39061; Viruses - 0; Other Eukaryotes - 1289 (source: N…
AT1G10960	0.524968	7.67334e-08	protein_coding	ferredoxin 1		ferredoxin 1 (FD1); FUNCTIONS IN: electron carrier activity, iron-sulfur cluster binding, 2 iron, 2 sulfur cluster binding; INVOLVED IN: response to karrikin; LOCATED IN: chloroplast stroma, chloroplast; EXPRESSED IN: 22 plant structures; EXPRESSED DURING: 13 growth stages; CONTAINS InterPro DOMAIN/s: 2Fe-2S ferredoxin, iron-sulphur binding site (InterPro:IPR006058), Ferredoxin (InterPro:IPR00104…
AT1G11000	0.415044	0.0126592	protein_coding	Seven transmembrane MLO family protein	A member of a large family of seven-transmembrane domain proteins specific to plants, homologs of the barley mildew resistance locus o (MLO) protein. The Arabidopsis genome contains 15 genes encoding MLO proteins, with localization in plasma membrane. Phylogenetic analysis revealed four clades of closely-related AtMLO genes. ATMLO4 belongs to the clade I, with AtMLO11 and AtMLO14. The gene is exp…	MILDEW RESISTANCE LOCUS O 4 (MLO4); FUNCTIONS IN: calmodulin binding; INVOLVED IN: cell death, defense response; LOCATED IN: integral to membrane, plasma membrane; EXPRESSED IN: 18 plant structures; EXPRESSED DURING: 7 growth stages; CONTAINS InterPro DOMAIN/s: Mlo-related protein (InterPro:IPR004326); BEST Arabidopsis thaliana protein match is: Seven transmembrane MLO family protein (TAIR:AT5G53…
AT1G11050	0.508679	1.93979e-05	protein_coding	Protein kinase superfamily protein		Protein kinase superfamily protein; FUNCTIONS IN: kinase activity; INVOLVED IN: protein amino acid phosphorylation; LOCATED IN: endomembrane system; EXPRESSED IN: 18 plant structures; EXPRESSED DURING: 10 growth stages; CONTAINS InterPro DOMAIN/s: Protein kinase, ATP binding site (InterPro:IPR017441), Protein kinase, catalytic domain (InterPro:IPR000719), Serine/threonine-protein kinase-like doma…
AT1G11185	-0.882145	0.00377056	other_rna	other RNA	Unknown gene
AT1G11210	-1.66657	9.59565e-19	protein_coding	Protein of unknown function (DUF761)		Protein of unknown function (DUF761); FUNCTIONS IN: molecular_function unknown; INVOLVED IN: response to oxidative stress; LOCATED IN: endomembrane system; EXPRESSED IN: 10 plant structures; EXPRESSED DURING: LP.06 six leaves visible, LP.04 four leaves visible, 4 anthesis, petal differentiation and expansion stage; CONTAINS InterPro DOMAIN/s: Protein of unknown function DUF761, plant (InterPro:IP…
AT1G11260	0.57875	3.74608e-06	protein_coding	sugar transporter 1	Encodes a H+/hexose cotransporter.	sugar transporter 1 (STP1); FUNCTIONS IN: carbohydrate transmembrane transporter activity, sugar:hydrogen symporter activity; INVOLVED IN: transport, transmembrane transport; LOCATED IN: nucleus, plasma membrane, vacuole, membrane; EXPRESSED IN: 25 plant structures; EXPRESSED DURING: 13 growth stages; CONTAINS InterPro DOMAIN/s: Sugar transporter, conserved site (InterPro:IPR005829), Major facili…
AT1G11340	-0.577331	0.0102876	protein_coding	S-locus lectin protein kinase family protein		S-locus lectin protein kinase family protein; FUNCTIONS IN: in 6 functions; INVOLVED IN: protein amino acid phosphorylation, recognition of pollen; LOCATED IN: endomembrane system; EXPRESSED IN: 8 plant structures; EXPRESSED DURING: 6 growth stages; CONTAINS InterPro DOMAIN/s: Curculin-like (mannose-binding) lectin (InterPro:IPR001480), PAN-2 domain (InterPro:IPR013227), Apple-like (InterPro:IPR0…
AT1G11350	0.433365	0.00629787	protein_coding	S-domain-1 13		S-domain-1 13 (SD1-13); CONTAINS InterPro DOMAIN/s: Curculin-like (mannose-binding) lectin (InterPro:IPR001480), Apple-like (InterPro:IPR003609), Protein kinase, ATP binding site (InterPro:IPR017441), PAN-2 domain (InterPro:IPR013227), Serine/threonine-protein kinase domain (InterPro:IPR002290), Serine-threonine/tyrosine-protein kinase (InterPro:IPR001245), Serine/threonine-protein kinase, active…
AT1G11380	0.366804	0.033941	protein_coding	PLAC8 family protein		PLAC8 family protein; CONTAINS InterPro DOMAIN/s: Protein of unknown function Cys-rich (InterPro:IPR006461); BEST Arabidopsis thaliana protein match is: PLAC8 family protein (TAIR:AT5G05350.1); Has 314 Blast hits to 313 proteins in 28 species: Archae - 0; Bacteria - 0; Metazoa - 13; Fungi - 8; Plants - 293; Viruses - 0; Other Eukaryotes - 0 (source: NCBI BLink).
AT1G11410	0.372258	0.0293319	protein_coding	S-locus lectin protein kinase family protein		S-locus lectin protein kinase family protein; FUNCTIONS IN: in 6 functions; INVOLVED IN: protein amino acid phosphorylation, recognition of pollen; LOCATED IN: endomembrane system; EXPRESSED IN: 21 plant structures; EXPRESSED DURING: 13 growth stages; CONTAINS InterPro DOMAIN/s: Curculin-like (mannose-binding) lectin (InterPro:IPR001480), Apple-like (InterPro:IPR003609), PAN-2 domain (InterPro:IP…
AT1G11440	0.33632	0.0396685	protein_coding			BEST Arabidopsis thaliana protein match is: glycine-rich protein (TAIR:AT3G29075.1); Has 19337 Blast hits to 8589 proteins in 488 species: Archae - 26; Bacteria - 641; Metazoa - 7852; Fungi - 2167; Plants - 955; Viruses - 616; Other Eukaryotes - 7080 (source: NCBI BLink).
AT1G11530	-0.823374	1.70632e-09	protein_coding	C-terminal cysteine residue is changed to a serine 1	Encodes a monocysteinic thioredoxin, thioredoxin in which the second cysteine of the redox site is replaced by a serine, with low disulfide reductase but efficient disulfide isomerase activity.	C-terminal cysteine residue is changed to a serine 1 (CXXS1); CONTAINS InterPro DOMAIN/s: Thioredoxin fold (InterPro:IPR012335), Thioredoxin, core (InterPro:IPR015467), Thioredoxin-like (InterPro:IPR017936), Thioredoxin domain (InterPro:IPR013766), Thioredoxin-like fold (InterPro:IPR012336); BEST Arabidopsis thaliana protein match is: thioredoxin H-type 1 (TAIR:AT3G51030.1); Has 9365 Blast hits t…
AT1G11540	-0.804926	0.0130214	protein_coding	Sulfite exporter TauE/SafE family protein		Sulfite exporter TauE/SafE family protein; FUNCTIONS IN: molecular_function unknown; INVOLVED IN: biological_process unknown; LOCATED IN: endomembrane system, integral to membrane; EXPRESSED IN: 13 plant structures; EXPRESSED DURING: M germinated pollen stage, 4 anthesis, C globular stage, 4 leaf senescence stage, petal differentiation and expansion stage; CONTAINS InterPro DOMAIN/s: Protein of u…
AT1G11545	0.317412	0.0497905	protein_coding	xyloglucan endotransglucosylase/hydrolase 8		xyloglucan endotransglucosylase/hydrolase 8 (XTH8); FUNCTIONS IN: hydrolase activity, acting on glycosyl bonds, xyloglucan:xyloglucosyl transferase activity, hydrolase activity, hydrolyzing O-glycosyl compounds; INVOLVED IN: carbohydrate metabolic process, cellular glucan metabolic process; LOCATED IN: endomembrane system, cell wall, apoplast; EXPRESSED IN: 21 plant structures; EXPRESSED DURING: …
AT1G11580	-0.426143	5.63673e-06	protein_coding	methylesterase PCR A		methylesterase PCR A (PMEPCRA); FUNCTIONS IN: enzyme inhibitor activity, pectinesterase activity; INVOLVED IN: cell wall modification; LOCATED IN: cell wall, plasma membrane, plant-type cell wall; EXPRESSED IN: 25 plant structures; EXPRESSED DURING: 13 growth stages; CONTAINS InterPro DOMAIN/s: Pectinesterase, active site (InterPro:IPR018040), Pectin lyase fold/virulence factor (InterPro:IPR01105…
AT1G11660	0.25778	0.0294506	protein_coding	heat shock protein 70 (Hsp 70) family protein		heat shock protein 70 (Hsp 70) family protein; FUNCTIONS IN: ATP binding; INVOLVED IN: protein folding; LOCATED IN: cellular_component unknown; EXPRESSED IN: 24 plant structures; EXPRESSED DURING: 15 growth stages; CONTAINS InterPro DOMAIN/s: Heat shock protein Hsp70 (InterPro:IPR001023), Heat shock protein 70 (InterPro:IPR013126); BEST Arabidopsis thaliana protein match is: Heat shock protein 70…
AT1G11730	-1.15287	0.00085134	protein_coding	Galactosyltransferase family protein		Galactosyltransferase family protein; FUNCTIONS IN: transferase activity, transferring hexosyl groups, transferase activity, transferring glycosyl groups; INVOLVED IN: protein amino acid glycosylation; LOCATED IN: membrane; EXPRESSED IN: 19 plant structures; EXPRESSED DURING: 6 growth stages; CONTAINS InterPro DOMAIN/s: Glycosyl transferase, family 31 (InterPro:IPR002659); BEST Arabidopsis thalia…
AT1G11785	1.09134	0.00233848	protein_coding			unknown protein; FUNCTIONS IN: molecular_function unknown; INVOLVED IN: biological_process unknown; LOCATED IN: cellular_component unknown; Has 2 Blast hits to 2 proteins in 1 species: Archae - 0; Bacteria - 0; Metazoa - 0; Fungi - 0; Plants - 2; Viruses - 0; Other Eukaryotes - 0 (source: NCBI BLink).
AT1G11950	-0.463275	0.0090714	protein_coding	Transcription factor jumonji (jmjC) domain-containing protein		Transcription factor jumonji (jmjC) domain-containing protein; CONTAINS InterPro DOMAIN/s: Transcription factor jumonji/aspartyl beta-hydroxylase (InterPro:IPR003347), Transcription factor jumonji (InterPro:IPR013129); BEST Arabidopsis thaliana protein match is: transcription factor jumonji (jmjC) domain-containing protein (TAIR:AT1G62310.1); Has 30201 Blast hits to 17322 proteins in 780 species:…
AT1G12030	-0.777291	0.0450485	protein_coding	Protein of unknown function (DUF506)		Protein of unknown function (DUF506) ; CONTAINS InterPro DOMAIN/s: Protein of unknown function DUF506, plant (InterPro:IPR006502); BEST Arabidopsis thaliana protein match is: Protein of unknown function (DUF506) (TAIR:AT1G62420.1); Has 393 Blast hits to 391 proteins in 26 species: Archae - 0; Bacteria - 4; Metazoa - 0; Fungi - 0; Plants - 387; Viruses - 0; Other Eukaryotes - 2 (source: NCBI BLink…
AT1G12050	-0.307573	0.00869039	protein_coding	fumarylacetoacetase, putative		fumarylacetoacetase, putative; FUNCTIONS IN: fumarylacetoacetase activity, catalytic activity; INVOLVED IN: aromatic amino acid family metabolic process, metabolic process; LOCATED IN: cellular_component unknown; EXPRESSED IN: 23 plant structures; EXPRESSED DURING: 13 growth stages; CONTAINS InterPro DOMAIN/s: Fumarylacetoacetase, C-terminal-like (InterPro:IPR002529), Fumarylacetoacetase, C-termi…
AT1G12090	0.198562	0.0339869	protein_coding	extensin-like protein	extensin-like protein (ELP)	extensin-like protein (ELP); FUNCTIONS IN: lipid binding; INVOLVED IN: lipid transport; LOCATED IN: endomembrane system; EXPRESSED IN: 22 plant structures; EXPRESSED DURING: 13 growth stages; CONTAINS InterPro DOMAIN/s: Bifunctional inhibitor/plant lipid transfer protein/seed storage (InterPro:IPR016140), Plant lipid transfer protein/seed storage/trypsin-alpha amylase inhibitor (InterPro:IPR00361…
AT1G12120	-0.244978	0.0352486	protein_coding	Plant protein of unknown function (DUF863)		Plant protein of unknown function (DUF863); CONTAINS InterPro DOMAIN/s: Protein of unknown function DUF863, plant (InterPro:IPR008581); BEST Arabidopsis thaliana protein match is: Plant protein of unknown function (DUF863) (TAIR:AT1G62530.2); Has 160 Blast hits to 145 proteins in 37 species: Archae - 0; Bacteria - 2; Metazoa - 12; Fungi - 14; Plants - 101; Viruses - 0; Other Eukaryotes - 31 (sour…
AT1G12240	0.886791	4.29051e-22	protein_coding	Glycosyl hydrolases family 32 protein		ATBETAFRUCT4; FUNCTIONS IN: hydrolase activity, hydrolyzing O-glycosyl compounds, beta-fructofuranosidase activity; INVOLVED IN: sucrose catabolic process, using beta-fructofuranosidase, carbohydrate metabolic process; LOCATED IN: vacuole, plant-type cell wall; EXPRESSED IN: 25 plant structures; EXPRESSED DURING: 16 growth stages; CONTAINS InterPro DOMAIN/s: Protein of unknown function DUF3357 (I…
AT1G12480	-0.641181	0.00312106	protein_coding	C4-dicarboxylate transporter/malic acid transport protein	Encodes a membrane protein with 10 predicted transmembrane helices. SLAC1 is a multispanning membrane protein expressed predominantly in guard cells that plays a role in regulating cellular ion homeostasis and S-type anion currents. SLAC1 is important for normal stomatal closure in response to a variety of signals including elevated CO2, ozone, ABA, darkness, and humidity. SLAC1:GFP localizes to …	OZONE-SENSITIVE 1 (OZS1); CONTAINS InterPro DOMAIN/s: C4-dicarboxylate transporter/malic acid transport protein (InterPro:IPR004695); BEST Arabidopsis thaliana protein match is: SLAC1 homologue 3 (TAIR:AT5G24030.1); Has 903 Blast hits to 900 proteins in 365 species: Archae - 17; Bacteria - 650; Metazoa - 0; Fungi - 31; Plants - 165; Viruses - 0; Other Eukaryotes - 40 (source: NCBI BLink).
AT1G12500	0.42482	0.000241575	protein_coding	Nucleotide-sugar transporter family protein		Nucleotide-sugar transporter family protein; FUNCTIONS IN: organic anion transmembrane transporter activity; LOCATED IN: membrane; EXPRESSED IN: 22 plant structures; EXPRESSED DURING: 13 growth stages; CONTAINS InterPro DOMAIN/s: Protein of unknown function DUF6, transmembrane (InterPro:IPR000620), Protein of unknown function DUF250 (InterPro:IPR004853); BEST Arabidopsis thaliana protein match is…
AT1G12770	0.349961	0.0151036	protein_coding	P-loop containing nucleoside triphosphate hydrolases superfamily protein	Encodes a DEAD-box RNA helicase that localizes to mitochondria and is essential for regulating cell-to-cell transport via plasmodesmata.	embryo defective 1586 (EMB1586); FUNCTIONS IN: RNA helicase activity; INVOLVED IN: plasmodesma organization, plasmodesmata-mediated intercellular transport, embryo development ending in seed dormancy; LOCATED IN: mitochondrion; EXPRESSED IN: embryo, root, flower, shoot meristem; CONTAINS InterPro DOMAIN/s: RNA helicase, DEAD-box type, Q motif (InterPro:IPR014014), DNA/RNA helicase, DEAD/DEAH box …
AT1G12800	0.452366	1.67375e-05	protein_coding	Nucleic acid-binding, OB-fold-like protein		Nucleic acid-binding, OB-fold-like protein; FUNCTIONS IN: RNA binding; LOCATED IN: chloroplast; EXPRESSED IN: 22 plant structures; EXPRESSED DURING: 13 growth stages; CONTAINS InterPro DOMAIN/s: Nucleic acid-binding, OB-fold-like (InterPro:IPR016027), Nucleic acid-binding, OB-fold (InterPro:IPR012340), Ribosomal protein S1, RNA-binding domain (InterPro:IPR003029); BEST Arabidopsis thaliana protei…
AT1G12805	-0.88345	0.0107056	protein_coding	nucleotide binding		nucleotide binding; Has 35333 Blast hits to 34131 proteins in 2444 species: Archae - 798; Bacteria - 22429; Metazoa - 974; Fungi - 991; Plants - 531; Viruses - 0; Other Eukaryotes - 9610 (source: NCBI BLink).
AT1G12880	-0.63827	0.00276577	protein_coding	nudix hydrolase homolog 12		nudix hydrolase homolog 12 (NUDT12); FUNCTIONS IN: hydrolase activity; INVOLVED IN: biological_process unknown; EXPRESSED IN: 23 plant structures; EXPRESSED DURING: 15 growth stages; CONTAINS InterPro DOMAIN/s: NUDIX hydrolase domain-like (InterPro:IPR015797), NUDIX hydrolase, conserved site (InterPro:IPR020084), NUDIX hydrolase domain (InterPro:IPR000086); BEST Arabidopsis thaliana protein match…
AT1G13090	0.305563	0.0163259	protein_coding	cytochrome P450, family 71, subfamily B, polypeptide 28	putative cytochrome P450	cytochrome P450, family 71, subfamily B, polypeptide 28 (CYP71B28); FUNCTIONS IN: electron carrier activity, monooxygenase activity, iron ion binding, oxygen binding, heme binding; INVOLVED IN: oxidation reduction; EXPRESSED IN: 23 plant structures; EXPRESSED DURING: 13 growth stages; CONTAINS InterPro DOMAIN/s: Cytochrome P450 (InterPro:IPR001128), Cytochrome P450, E-class, group I (InterPro:IPR…
AT1G13100	0.55083	0.00388974	protein_coding	cytochrome P450, family 71, subfamily B, polypeptide 29	putative cytochrome P450	cytochrome P450, family 71, subfamily B, polypeptide 29 (CYP71B29); FUNCTIONS IN: electron carrier activity, monooxygenase activity, iron ion binding, oxygen binding, heme binding; INVOLVED IN: oxidation reduction; EXPRESSED IN: cotyledon, hypocotyl, root; CONTAINS InterPro DOMAIN/s: Cytochrome P450 (InterPro:IPR001128), Cytochrome P450, E-class, group I (InterPro:IPR002401), Cytochrome P450, con…
AT1G13110	0.491326	0.000354523	protein_coding	cytochrome P450, family 71 subfamily B, polypeptide 7	member of CYP71B	cytochrome P450, family 71 subfamily B, polypeptide 7 (CYP71B7); FUNCTIONS IN: electron carrier activity, monooxygenase activity, iron ion binding, oxygen binding, heme binding; INVOLVED IN: oxidation reduction; EXPRESSED IN: 22 plant structures; EXPRESSED DURING: 13 growth stages; CONTAINS InterPro DOMAIN/s: Cytochrome P450 (InterPro:IPR001128), Cytochrome P450, E-class, group I (InterPro:IPR002…
AT1G13120	-0.31661	0.0271189	protein_coding	embryo defective 1745		embryo defective 1745 (emb1745); FUNCTIONS IN: molecular_function unknown; INVOLVED IN: embryo development ending in seed dormancy; LOCATED IN: nuclear pore; EXPRESSED IN: 24 plant structures; EXPRESSED DURING: 14 growth stages; CONTAINS InterPro DOMAIN/s: GLE1-like (InterPro:IPR012476); BEST Arabidopsis thaliana protein match is: unknown protein (TAIR:AT4G05523.1); Has 36705 Blast hits to 24548 …
AT1G13220	-0.773294	2.27768e-07	protein_coding	nuclear matrix constituent protein-related	Encodes a nuclear coiled-coil protein related to the carrot peripheral nuclear protein NMCP1 that is involved in the determination of plant nuclear structure.	LITTLE NUCLEI2 (LINC2); INVOLVED IN: nucleus organization; LOCATED IN: nucleoplasm; EXPRESSED IN: 15 plant structures; EXPRESSED DURING: 7 growth stages; BEST Arabidopsis thaliana protein match is: little nuclei3 (TAIR:AT1G68790.1); Has 107806 Blast hits to 52972 proteins in 2654 species: Archae - 1404; Bacteria - 16181; Metazoa - 50751; Fungi - 7829; Plants - 5203; Viruses - 291; Other Eukaryote…
AT1G13250	0.530847	0.000104372	protein_coding	galacturonosyltransferase-like 3	Encodes a protein with putative galacturonosyltransferase activity.	galacturonosyltransferase-like 3 (GATL3); FUNCTIONS IN: transferase activity, transferring hexosyl groups, polygalacturonate 4-alpha-galacturonosyltransferase activity, transferase activity, transferring glycosyl groups; INVOLVED IN: carbohydrate biosynthetic process; LOCATED IN: endomembrane system; EXPRESSED IN: 21 plant structures; EXPRESSED DURING: 13 growth stages; CONTAINS InterPro DOMAIN/s…
AT1G13260	0.578845	0.000412414	protein_coding	related to ABI3/VP1 1	Encodes an AP2/B3 domain transcription factor which is upregulated in response to low temperature. It contains a B3 DNA binding domain. It has circadian regulation and may function as a negative growth regulator.	related to ABI3/VP1 1 (RAV1); CONTAINS InterPro DOMAIN/s: DNA-binding, integrase-type (InterPro:IPR016177), Transcriptional factor B3 (InterPro:IPR003340), Pathogenesis-related transcriptional factor/ERF, DNA-binding (InterPro:IPR001471); BEST Arabidopsis thaliana protein match is: ethylene response DNA binding factor 3 (TAIR:AT3G25730.1); Has 6277 Blast hits to 6015 proteins in 258 species: Arch…
AT1G13300	-0.433504	0.0113939	protein_coding	myb-like transcription factor family protein	Overexpression confers hypersensitivity to low phosphate-elicited inhibition of primary root growth.	HYPERSENSITIVITY TO LOW PI-ELICITED PRIMARY ROOT SHORTENING 1 (HRS1); CONTAINS InterPro DOMAIN/s: Homeodomain-like (InterPro:IPR009057), Myb, DNA-binding (InterPro:IPR014778), HTH transcriptional regulator, Myb-type, DNA-binding (InterPro:IPR017930), Myb-like DNA-binding domain, SHAQKYF class (InterPro:IPR006447), Homeodomain-related (InterPro:IPR012287); BEST Arabidopsis thaliana protein match i…
AT1G13470	0.682174	0.021915	protein_coding	Protein of unknown function (DUF1262)		Protein of unknown function (DUF1262); CONTAINS InterPro DOMAIN/s: Protein of unknown function DUF1262 (InterPro:IPR010683); BEST Arabidopsis thaliana protein match is: Protein of unknown function (DUF1262) (TAIR:AT1G13520.1); Has 101 Blast hits to 94 proteins in 9 species: Archae - 0; Bacteria - 0; Metazoa - 0; Fungi - 0; Plants - 101; Viruses - 0; Other Eukaryotes - 0 (source: NCBI BLink).
AT1G13520	-1.39118	9.6019e-07	protein_coding	Protein of unknown function (DUF1262)		Protein of unknown function (DUF1262); CONTAINS InterPro DOMAIN/s: Protein of unknown function DUF1262 (InterPro:IPR010683); BEST Arabidopsis thaliana protein match is: Protein of unknown function (DUF1262) (TAIR:AT1G13480.1); Has 107 Blast hits to 100 proteins in 12 species: Archae - 0; Bacteria - 6; Metazoa - 0; Fungi - 0; Plants - 101; Viruses - 0; Other Eukaryotes - 0 (source: NCBI BLink).
AT1G13670	-0.457446	0.00964511	protein_coding			unknown protein; Has 22 Blast hits to 22 proteins in 7 species: Archae - 0; Bacteria - 0; Metazoa - 0; Fungi - 0; Plants - 22; Viruses - 0; Other Eukaryotes - 0 (source: NCBI BLink).
AT1G13700	0.814593	5.69506e-10	protein_coding	6-phosphogluconolactonase 1		6-phosphogluconolactonase 1 (PGL1); FUNCTIONS IN: 6-phosphogluconolactonase activity, catalytic activity; INVOLVED IN: pentose-phosphate shunt, carbohydrate metabolic process; LOCATED IN: cellular_component unknown; EXPRESSED IN: 11 plant structures; EXPRESSED DURING: LP.06 six leaves visible, LP.04 four leaves visible, 4 anthesis, petal differentiation and expansion stage; CONTAINS InterPro DOMA…
AT1G13750	-0.536132	0.000177178	protein_coding	Purple acid phosphatases superfamily protein		Purple acid phosphatases superfamily protein; FUNCTIONS IN: hydrolase activity, protein serine/threonine phosphatase activity, metal ion binding, acid phosphatase activity; INVOLVED IN: biological_process unknown; LOCATED IN: endomembrane system; EXPRESSED IN: 21 plant structures; EXPRESSED DURING: 13 growth stages; CONTAINS InterPro DOMAIN/s: Purple acid phosphatase, N-terminal (InterPro:IPR0159…
AT1G13820	0.54971	9.56918e-09	protein_coding	alpha/beta-Hydrolases superfamily protein		alpha/beta-Hydrolases superfamily protein; FUNCTIONS IN: hydrolase activity, catalytic activity; CONTAINS InterPro DOMAIN/s: Epoxide hydrolase-like (InterPro:IPR000639), Alpha/beta hydrolase fold-1 (InterPro:IPR000073); BEST Arabidopsis thaliana protein match is: alpha/beta-Hydrolases superfamily protein (TAIR:AT5G39220.1); Has 7432 Blast hits to 7419 proteins in 1219 species: Archae - 99; Bacter…
AT1G13920	-1.09224	2.70555e-08	protein_coding	Remorin family protein		Remorin family protein; CONTAINS InterPro DOMAIN/s: Remorin, C-terminal (InterPro:IPR005516); BEST Arabidopsis thaliana protein match is: Remorin family protein (TAIR:AT1G69325.1); Has 2207 Blast hits to 2073 proteins in 300 species: Archae - 0; Bacteria - 220; Metazoa - 860; Fungi - 377; Plants - 358; Viruses - 3; Other Eukaryotes - 389 (source: NCBI BLink).
AT1G14200	-0.584991	0.00126381	protein_coding	RING/U-box superfamily protein		RING/U-box superfamily protein; FUNCTIONS IN: zinc ion binding; EXPRESSED IN: 20 plant structures; EXPRESSED DURING: 12 growth stages; CONTAINS InterPro DOMAIN/s: Zinc finger, RING-type (InterPro:IPR001841), Zinc finger, C3HC4 RING-type (InterPro:IPR018957); BEST Arabidopsis thaliana protein match is: RING/U-box superfamily protein (TAIR:AT1G26800.1); Has 10250 Blast hits to 10222 proteins in 289…
AT1G14250	-0.912195	0.00889723	protein_coding	GDA1/CD39 nucleoside phosphatase family protein		GDA1/CD39 nucleoside phosphatase family protein; FUNCTIONS IN: hydrolase activity; INVOLVED IN: biological_process unknown; LOCATED IN: vacuole; EXPRESSED IN: male gametophyte, cultured cell, pollen tube; EXPRESSED DURING: L mature pollen stage, M germinated pollen stage; CONTAINS InterPro DOMAIN/s: Nucleoside phosphatase GDA1/CD39 (InterPro:IPR000407); BEST Arabidopsis thaliana protein match is:…
AT1G14280	0.456276	1.29143e-06	protein_coding	phytochrome kinase substrate 2	Encodes phytochrome kinase substrate 2. PKS proteins are critical for hypocotyl phototropism. Forms a complex with Phot1, Phot2 and NPH3.	phytochrome kinase substrate 2 (PKS2); BEST Arabidopsis thaliana protein match is: phytochrome kinase substrate 1 (TAIR:AT2G02950.1); Has 337 Blast hits to 325 proteins in 29 species: Archae - 0; Bacteria - 2; Metazoa - 13; Fungi - 6; Plants - 286; Viruses - 0; Other Eukaryotes - 30 (source: NCBI BLink).
AT1G14330	0.412094	0.00320801	protein_coding	Galactose oxidase/kelch repeat superfamily protein		Galactose oxidase/kelch repeat superfamily protein; CONTAINS InterPro DOMAIN/s: Galactose oxidase/kelch, beta-propeller (InterPro:IPR011043), Kelch repeat type 1 (InterPro:IPR006652), Kelch related (InterPro:IPR013089), Kelch-type beta propeller (InterPro:IPR015915); BEST Arabidopsis thaliana protein match is: Galactose oxidase/kelch repeat superfamily protein (TAIR:AT2G02870.3); Has 8067 Blast h…
AT1G14345	0.568133	4.81841e-08	protein_coding	NAD(P)-linked oxidoreductase superfamily protein		NAD(P)-linked oxidoreductase superfamily protein; FUNCTIONS IN: oxidoreductase activity; INVOLVED IN: oxidation reduction; LOCATED IN: chloroplast thylakoid membrane, chloroplast, membrane; EXPRESSED IN: 21 plant structures; EXPRESSED DURING: 13 growth stages; CONTAINS InterPro DOMAIN/s: Aldo/keto reductase (InterPro:IPR001395); Has 297 Blast hits to 297 proteins in 86 species: Archae - 0; Bacter…
AT1G14360	0.397018	0.00170351	protein_coding	UDP-galactose transporter 3		UDP-galactose transporter 3 (UTR3); FUNCTIONS IN: pyrimidine nucleotide sugar transmembrane transporter activity; INVOLVED IN: transmembrane transport; LOCATED IN: endomembrane system; EXPRESSED IN: 24 plant structures; EXPRESSED DURING: 15 growth stages; CONTAINS InterPro DOMAIN/s: UAA transporter (InterPro:IPR013657); BEST Arabidopsis thaliana protein match is: UDP-galactose transporter 1 (TAIR…
AT1G14430	-0.901034	0.000145574	protein_coding	glyoxal oxidase-related protein		glyoxal oxidase-related protein; FUNCTIONS IN: molecular_function unknown; INVOLVED IN: biological_process unknown; LOCATED IN: endomembrane system; CONTAINS InterPro DOMAIN/s: Galactose oxidase/kelch, beta-propeller (InterPro:IPR011043), Galactose oxidase, beta-propeller (InterPro:IPR015916), Immunoglobulin E-set (InterPro:IPR014756), Glyoxal oxidase, N-terminal (InterPro:IPR009880), Domain of u…
AT1G14540	-1.30378	5.16956e-07	protein_coding	Peroxidase superfamily protein		Peroxidase superfamily protein; FUNCTIONS IN: peroxidase activity, heme binding; INVOLVED IN: response to oxidative stress, oxidation reduction; LOCATED IN: endomembrane system; EXPRESSED IN: leaf apex, sepal, root, stamen; EXPRESSED DURING: 4 anthesis; CONTAINS InterPro DOMAIN/s: Haem peroxidase (InterPro:IPR010255), Plant peroxidase (InterPro:IPR000823), Peroxidases heam-ligand binding site (In…
AT1G14610	-0.382198	1.60433e-05	protein_coding	valyl-tRNA synthetase / valine--tRNA ligase (VALRS)	Required for proper proliferation of basal cells.	TWIN 2 (TWN2); FUNCTIONS IN: valine-tRNA ligase activity, aminoacyl-tRNA ligase activity, nucleotide binding, ATP binding; INVOLVED IN: tRNA aminoacylation for protein translation, embryo development ending in seed dormancy; LOCATED IN: mitochondrion, chloroplast; EXPRESSED IN: 23 plant structures; EXPRESSED DURING: 15 growth stages; CONTAINS InterPro DOMAIN/s: Valyl-tRNA synthetase, class Ia (In…
AT1G14640	0.79891	1.45399e-05	protein_coding	SWAP (Suppressor-of-White-APricot)/surp domain-containing protein		SWAP (Suppressor-of-White-APricot)/surp domain-containing protein; FUNCTIONS IN: RNA binding; INVOLVED IN: RNA processing; EXPRESSED IN: male gametophyte, flower, seed, pollen tube; EXPRESSED DURING: L mature pollen stage, M germinated pollen stage, 4 anthesis, E expanded cotyledon stage; CONTAINS InterPro DOMAIN/s: SWAP/Surp (InterPro:IPR000061), Pre-mRNA splicing factor PRP21 like protein (Inte…
AT1G14740	0.233995	0.021984	protein_coding	Protein of unknown function (DUF1423)		Protein of unknown function (DUF1423); CONTAINS InterPro DOMAIN/s: Protein of unknown function DUF1423, plant (InterPro:IPR004082); BEST Arabidopsis thaliana protein match is: Protein of unknown function (DUF1423) (TAIR:AT3G63500.1); Has 415 Blast hits to 414 proteins in 82 species: Archae - 3; Bacteria - 32; Metazoa - 64; Fungi - 8; Plants - 255; Viruses - 0; Other Eukaryotes - 53 (source: NCBI …
AT1G14780	0.493592	0.0185862	protein_coding	MAC/Perforin domain-containing protein		MAC/Perforin domain-containing protein; CONTAINS InterPro DOMAIN/s: Membrane attack complex component/perforin (MACPF) domain (InterPro:IPR020864); BEST Arabidopsis thaliana protein match is: MAC/Perforin domain-containing protein (TAIR:AT4G24290.2); Has 221 Blast hits to 220 proteins in 25 species: Archae - 0; Bacteria - 0; Metazoa - 19; Fungi - 0; Plants - 202; Viruses - 0; Other Eukaryotes - 0…
AT1G14790	0.368652	0.0154313	protein_coding	RNA-dependent RNA polymerase 1	Encodes RNA-dependent RNA polymerase. While not required for virus-induced post-transcriptional gene silencing (PTGS), it can promote turnover of viral RNAs in infected plants. Nomenclature according to Xie, et al. (2004). Involved in the production of Cucumber Mosaic Virus siRNAs.	RNA-dependent RNA polymerase 1 (RDR1); CONTAINS InterPro DOMAIN/s: RNA-dependent RNA polymerase, eukaryotic-type (InterPro:IPR007855); BEST Arabidopsis thaliana protein match is: RNA-dependent RNA polymerase 2 (TAIR:AT4G11130.1); Has 638 Blast hits to 623 proteins in 115 species: Archae - 0; Bacteria - 2; Metazoa - 73; Fungi - 286; Plants - 205; Viruses - 2; Other Eukaryotes - 70 (source: NCBI BL…
AT1G14870	-0.39895	0.00285353	protein_coding	PLANT CADMIUM RESISTANCE 2		PLANT CADMIUM RESISTANCE 2 (PCR2); FUNCTIONS IN: molecular_function unknown; INVOLVED IN: response to oxidative stress; LOCATED IN: plasma membrane; EXPRESSED IN: callus; CONTAINS InterPro DOMAIN/s: Protein of unknown function Cys-rich (InterPro:IPR006461); BEST Arabidopsis thaliana protein match is: PLAC8 family protein (TAIR:AT5G35525.1); Has 803 Blast hits to 802 proteins in 112 species: Archa…
AT1G14890	0.501027	1.74068e-05	protein_coding	Plant invertase/pectin methylesterase inhibitor superfamily protein		Plant invertase/pectin methylesterase inhibitor superfamily protein; FUNCTIONS IN: enzyme inhibitor activity, pectinesterase inhibitor activity, pectinesterase activity; INVOLVED IN: biological_process unknown; EXPRESSED IN: 22 plant structures; EXPRESSED DURING: 13 growth stages; CONTAINS InterPro DOMAIN/s: Pectinesterase inhibitor (InterPro:IPR006501); BEST Arabidopsis thaliana protein match is…
AT1G14920	0.295816	0.00880788	protein_coding	GRAS family transcription factor family protein	Similar to a putative transcription factor and transcriptional coactivators. Repressor of GA responses and involved in gibberellic acid mediated signaling. Member of the DELLA proteins that restrain the cell proliferation and expansion that drives plant growth. The protein undergoes degradation in response to GA via the 26S proteasome. GAI may be involved in reducing ROS accumulation in response …	GIBBERELLIC ACID INSENSITIVE (GAI); CONTAINS InterPro DOMAIN/s: Transcriptional factor DELLA, N-terminal (InterPro:IPR021914), Transcription factor GRAS (InterPro:IPR005202); BEST Arabidopsis thaliana protein match is: GRAS family transcription factor family protein (TAIR:AT2G01570.1); Has 2718 Blast hits to 2657 proteins in 311 species: Archae - 0; Bacteria - 4; Metazoa - 0; Fungi - 0; Plants - …
AT1G14930	0.983513	0.0057038	protein_coding	Polyketide cyclase/dehydrase and lipid transport superfamily protein		Polyketide cyclase/dehydrase and lipid transport superfamily protein; FUNCTIONS IN: molecular_function unknown; INVOLVED IN: response to biotic stimulus, defense response; LOCATED IN: cellular_component unknown; CONTAINS InterPro DOMAIN/s: Bet v I allergen (InterPro:IPR000916); BEST Arabidopsis thaliana protein match is: Polyketide cyclase/dehydrase and lipid transport superfamily protein (TAIR:A…
AT1G14970	-0.488182	0.0330074	protein_coding	O-fucosyltransferase family protein		O-fucosyltransferase family protein; CONTAINS InterPro DOMAIN/s: GDP-fucose protein O-fucosyltransferase (InterPro:IPR019378); BEST Arabidopsis thaliana protein match is: O-fucosyltransferase family protein (TAIR:AT2G01480.1); Has 831 Blast hits to 817 proteins in 28 species: Archae - 0; Bacteria - 0; Metazoa - 0; Fungi - 0; Plants - 831; Viruses - 0; Other Eukaryotes - 0 (source: NCBI BLink).
AT1G15010	1.01636	0.000509677	protein_coding			unknown protein; BEST Arabidopsis thaliana protein match is: unknown protein (TAIR:AT2G01300.1); Has 71 Blast hits to 71 proteins in 13 species: Archae - 0; Bacteria - 2; Metazoa - 0; Fungi - 0; Plants - 69; Viruses - 0; Other Eukaryotes - 0 (source: NCBI BLink).
AT1G15125	-0.740798	6.3015e-12	protein_coding	S-adenosyl-L-methionine-dependent methyltransferases superfamily protein		S-adenosyl-L-methionine-dependent methyltransferases superfamily protein; FUNCTIONS IN: S-adenosylmethionine-dependent methyltransferase activity, methyltransferase activity; INVOLVED IN: biological_process unknown; LOCATED IN: cellular_component unknown; CONTAINS InterPro DOMAIN/s: SAM dependent carboxyl methyltransferase (InterPro:IPR005299); BEST Arabidopsis thaliana protein match is: S-adenos…
AT1G15175	0.92348	4.40733e-05	other_rna	other RNA	Potential natural antisense gene, locus overlaps with AT1G15170
AT1G15210	-0.366495	0.00088876	protein_coding	pleiotropic drug resistance 7		pleiotropic drug resistance 7 (PDR7); FUNCTIONS IN: ATPase activity, coupled to transmembrane movement of substances; INVOLVED IN: drug transmembrane transport; LOCATED IN: plasma membrane, chloroplast, membrane; EXPRESSED IN: 9 plant structures; EXPRESSED DURING: 4 anthesis, F mature embryo stage, petal differentiation and expansion stage, E expanded cotyledon stage, D bilateral stage; CONTAINS …
AT1G15260	0.584529	4.7618e-05	protein_coding			unknown protein; BEST Arabidopsis thaliana protein match is: unknown protein (TAIR:AT3G16070.1); Has 28 Blast hits to 28 proteins in 7 species: Archae - 0; Bacteria - 0; Metazoa - 0; Fungi - 0; Plants - 28; Viruses - 0; Other Eukaryotes - 0 (source: NCBI BLink).
AT1G15270	0.25097	0.0185886	protein_coding	Translation machinery associated TMA7		Translation machinery associated TMA7; FUNCTIONS IN: molecular_function unknown; INVOLVED IN: biological_process unknown; LOCATED IN: plasma membrane; EXPRESSED IN: 24 plant structures; EXPRESSED DURING: 15 growth stages; CONTAINS InterPro DOMAIN/s: Translation machinery associated TMA7 (InterPro:IPR015157); BEST Arabidopsis thaliana protein match is: Translation machinery associated TMA7 (TAIR:A…
AT1G15290	0.508497	1.73087e-07	protein_coding	Tetratricopeptide repeat (TPR)-like superfamily protein		Tetratricopeptide repeat (TPR)-like superfamily protein; FUNCTIONS IN: binding; INVOLVED IN: biological_process unknown; LOCATED IN: cellular_component unknown; EXPRESSED IN: 24 plant structures; EXPRESSED DURING: 13 growth stages; CONTAINS InterPro DOMAIN/s: Tetratricopeptide-like helical (InterPro:IPR011990), Tetratricopeptide repeat-containing (InterPro:IPR013026), Tetratricopeptide repeat (In…
AT1G15390	0.313294	0.0323789	protein_coding	peptide deformylase 1A	encodes a peptide deformylase-like protein. Removes N-formyl groups, a prerequisite for the action of methionine aminopeptidase during protein synthesis. Targeted to mitochondria. Requires Zn for catalysis.	peptide deformylase 1A (PDF1A); FUNCTIONS IN: peptide deformylase activity; INVOLVED IN: translation, co-translational protein modification; LOCATED IN: mitochondrion, chloroplast, plant-type cell wall; EXPRESSED IN: 25 plant structures; EXPRESSED DURING: 15 growth stages; CONTAINS InterPro DOMAIN/s: Formylmethionine deformylase (InterPro:IPR000181); BEST Arabidopsis thaliana protein match is: pe…
AT1G15520	-1.53222	4.64428e-06	protein_coding	pleiotropic drug resistance 12	ABC transporter family involved in ABA transport and resistance to lead. Localizes to plasma membrane. Upregulated by lead. Expressed in leaves, flowers, stomata and roots.	pleiotropic drug resistance 12 (PDR12); CONTAINS InterPro DOMAIN/s: ATPase, AAA+ type, core (InterPro:IPR003593), ABC transporter-like (InterPro:IPR003439), Plant PDR ABC transporter associated (InterPro:IPR013581), ABC-2 type transporter (InterPro:IPR013525); BEST Arabidopsis thaliana protein match is: pleiotropic drug resistance 11 (TAIR:AT1G66950.1); Has 377983 Blast hits to 279992 proteins in…
AT1G15660	-0.366272	0.034948	protein_coding	centromere protein C	Encodes a homologue of the human centromeric protein C (CENP-C). CENP-C co-localizes with the 180 bp centromeric regions of chromosomes throughout the cell cycle, but does not completely cover the 180 bp regions.	centromere protein C (CENP-C); Has 380 Blast hits to 353 proteins in 129 species: Archae - 0; Bacteria - 6; Metazoa - 108; Fungi - 26; Plants - 78; Viruses - 8; Other Eukaryotes - 154 (source: NCBI BLink).
AT1G15820	0.515678	1.9832e-09	protein_coding	light harvesting complex photosystem II subunit 6	Lhcb6 protein (Lhcb6), light harvesting complex of photosystem II.	light harvesting complex photosystem II subunit 6 (LHCB6); FUNCTIONS IN: chlorophyll binding; INVOLVED IN: photosynthesis, nonphotochemical quenching; LOCATED IN: in 7 components; EXPRESSED IN: 24 plant structures; EXPRESSED DURING: 14 growth stages; CONTAINS InterPro DOMAIN/s: Chlorophyll A-B binding protein (InterPro:IPR001344); BEST Arabidopsis thaliana protein match is: photosystem I light ha…
AT1G15825	0.66803	0.0104732	protein_coding	hydroxyproline-rich glycoprotein family protein		hydroxyproline-rich glycoprotein family protein; Has 11879 Blast hits to 5508 proteins in 628 species: Archae - 56; Bacteria - 1752; Metazoa - 3397; Fungi - 734; Plants - 3913; Viruses - 567; Other Eukaryotes - 1460 (source: NCBI BLink).
AT1G15830	0.639084	0.000397191	protein_coding			unknown protein; Has 165982 Blast hits to 57214 proteins in 2459 species: Archae - 263; Bacteria - 44622; Metazoa - 55751; Fungi - 10656; Plants - 17613; Viruses - 2527; Other Eukaryotes - 34550 (source: NCBI BLink).
AT1G15960	-0.888376	4.47064e-05	protein_coding	NRAMP metal ion transporter 6	member of Nramp2 family	NRAMP metal ion transporter 6 (NRAMP6); FUNCTIONS IN: inorganic anion transmembrane transporter activity, metal ion transmembrane transporter activity; INVOLVED IN: cellular metal ion homeostasis, metal ion transport; LOCATED IN: membrane; EXPRESSED IN: 12 plant structures; EXPRESSED DURING: LP.06 six leaves visible, LP.04 four leaves visible, 4 anthesis, petal differentiation and expansion stage…
AT1G15980	0.601749	2.74881e-12	protein_coding	NDH-dependent cyclic electron flow 1	encodes a novel subunit of the chloroplast NAD(P)H dehydrogenase complex, involved in cyclic electron flow around photosystem I to produce ATP.	NDH-dependent cyclic electron flow 1 (NDF1); INVOLVED IN: photosynthetic electron transport in photosystem I; LOCATED IN: chloroplast thylakoid membrane, chloroplast, NAD(P)H dehydrogenase complex (plastoquinone); EXPRESSED IN: 21 plant structures; EXPRESSED DURING: 13 growth stages; Has 119 Blast hits to 119 proteins in 57 species: Archae - 0; Bacteria - 90; Metazoa - 0; Fungi - 0; Plants - 29; …
AT1G16130	0.892549	7.10498e-06	protein_coding	wall associated kinase-like 2	wall-associated kinase like	wall associated kinase-like 2 (WAKL2); FUNCTIONS IN: kinase activity; INVOLVED IN: protein amino acid phosphorylation; LOCATED IN: integral to membrane; EXPRESSED IN: stem, cotyledon, leaf whorl, leaf; EXPRESSED DURING: LP.06 six leaves visible, LP.04 four leaves visible, LP.10 ten leaves visible, LP.08 eight leaves visible, LP.12 twelve leaves visible; CONTAINS InterPro DOMAIN/s: Wall-associated…
AT1G16170	0.53807	0.000283671	protein_coding			unknown protein; FUNCTIONS IN: molecular_function unknown; INVOLVED IN: biological_process unknown; LOCATED IN: cellular_component unknown; EXPRESSED IN: 24 plant structures; EXPRESSED DURING: 15 growth stages; BEST Arabidopsis thaliana protein match is: unknown protein (TAIR:AT1G79660.1); Has 55 Blast hits to 55 proteins in 13 species: Archae - 0; Bacteria - 0; Metazoa - 0; Fungi - 0; Plants - 5…
AT1G16300	-0.551053	0.00078111	protein_coding	glyceraldehyde-3-phosphate dehydrogenase of plastid 2	Encodes one of the chloroplast/plastid localized GAPDH isoforms (GAPCp1/At1g79530 and GAPCp2/At1g16300). gapcp double mutants display a drastic phenotype of arrested root development, dwarfism and sterility. GAPCps are important for the synthesis of serine in roots.	glyceraldehyde-3-phosphate dehydrogenase of plastid 2 (GAPCP-2); CONTAINS InterPro DOMAIN/s: Glyceraldehyde 3-phosphate dehydrogenase subfamily (InterPro:IPR000173), Glyceraldehyde 3-phosphate dehydrogenase, catalytic domain (InterPro:IPR020829), Glyceraldehyde-3-phosphate dehydrogenase, type I (InterPro:IPR006424), Glyceraldehyde 3-phosphate dehydrogenase, catalytic domain, subgroup (InterPro:IP…
AT1G16370	-0.541647	0.010636	protein_coding	organic cation/carnitine transporter 6		organic cation/carnitine transporter 6 (OCT6); FUNCTIONS IN: carbohydrate transmembrane transporter activity, sugar:hydrogen symporter activity; INVOLVED IN: transport, transmembrane transport; LOCATED IN: integral to membrane, membrane; EXPRESSED IN: 11 plant structures; EXPRESSED DURING: LP.06 six leaves visible, 4 anthesis, petal differentiation and expansion stage; CONTAINS InterPro DOMAIN/s:…
AT1G16590	-0.719081	0.00633912	protein_coding	DNA-binding HORMA family protein	putative translesion synthesis polymerase zeta subunit, homologous to Y-family DNA polymerases, contains BRCT domain. Mutants are sensitive to UV-B radiation. Gene is involved in damage-tolerance mechanisms through translesion synthesis(TLS).	REV7; CONTAINS InterPro DOMAIN/s: DNA-binding HORMA (InterPro:IPR003511); Has 307 Blast hits to 307 proteins in 122 species: Archae - 0; Bacteria - 0; Metazoa - 157; Fungi - 86; Plants - 49; Viruses - 0; Other Eukaryotes - 15 (source: NCBI BLink).
AT1G16650	-0.405417	0.0485981	protein_coding	S-adenosyl-L-methionine-dependent methyltransferases superfamily protein		S-adenosyl-L-methionine-dependent methyltransferases superfamily protein; Has 486 Blast hits to 429 proteins in 154 species: Archae - 0; Bacteria - 55; Metazoa - 267; Fungi - 96; Plants - 28; Viruses - 0; Other Eukaryotes - 40 (source: NCBI BLink).
AT1G16720	0.736516	4.82068e-15	protein_coding	high chlorophyll fluorescence phenotype 173	Encodes HCF173, a protein with weak similarities to the superfamily of the short-chain dehydrogenases/reductases. HCF173 is involved in the initiation of translation of the psbA mRNA. Mutants shows a high chlorophyll fluorescence phenotype (hcf) and are severely affected in the accumulation of PSII subunits. The protein HCF173 is localized in the chloroplast, where it is mainly associated with th…	high chlorophyll fluorescence phenotype 173 (HCF173); FUNCTIONS IN: binding, catalytic activity; INVOLVED IN: photosystem II assembly, translational initiation; LOCATED IN: chloroplast, chloroplast envelope; EXPRESSED IN: 23 plant structures; EXPRESSED DURING: 13 growth stages; CONTAINS InterPro DOMAIN/s: NAD(P)-binding domain (InterPro:IPR016040), NADH:ubiquinone oxidoreductase intermediate-asso…
AT1G16730	0.754818	0.000175832	protein_coding	unknown protein 6		unknown protein 6 (UP6); Has 17 Blast hits to 17 proteins in 7 species: Archae - 0; Bacteria - 0; Metazoa - 0; Fungi - 0; Plants - 15; Viruses - 0; Other Eukaryotes - 2 (source: NCBI BLink).
AT1G16780	-0.368539	0.016813	protein_coding	Inorganic H pyrophosphatase family protein	Encodes a type II H+-PPases that localizes to and function as a proton pump of the Golgi apparatus in most tissues except for mature leaves.	VHP2;2; FUNCTIONS IN: inorganic diphosphatase activity, hydrogen-translocating pyrophosphatase activity; INVOLVED IN: proton transport; LOCATED IN: Golgi apparatus, vacuole; EXPRESSED IN: 22 plant structures; EXPRESSED DURING: 13 growth stages; CONTAINS InterPro DOMAIN/s: Inorganic H+ pyrophosphatase (InterPro:IPR004131); BEST Arabidopsis thaliana protein match is: vacuolar H+-pyrophosphatase 2 (…
AT1G16880	0.646715	2.54373e-11	protein_coding	uridylyltransferase-related		uridylyltransferase-related; INVOLVED IN: response to cold; LOCATED IN: chloroplast thylakoid membrane, stromule, chloroplast stroma, chloroplast, chloroplast envelope; EXPRESSED IN: 22 plant structures; EXPRESSED DURING: 13 growth stages; BEST Arabidopsis thaliana protein match is: ACT domain-containing protein (TAIR:AT5G04740.1); Has 499 Blast hits to 450 proteins in 72 species: Archae - 0; Bac…
AT1G16960	-0.811892	1.20293e-05	protein_coding	Ubiquitin domain-containing protein		Ubiquitin domain-containing protein; FUNCTIONS IN: molecular_function unknown; INVOLVED IN: N-terminal protein myristoylation; LOCATED IN: cellular_component unknown; BEST Arabidopsis thaliana protein match is: Ubiquitin domain-containing protein (TAIR:AT1G53400.1); Has 325 Blast hits to 324 proteins in 115 species: Archae - 0; Bacteria - 0; Metazoa - 145; Fungi - 67; Plants - 89; Viruses - 0; Ot…
AT1G16970	-0.609758	3.97707e-05	protein_coding	KU70 homolog	Ku80 and ku70 form the heterodimer complex Ku, required for proper maintenance of the telomeric C strand. Ku regulates the extension of the telomeric G strand. Interacts with WEX, and this interaction stimulates the WEX exonuclease activity.	KU70 homolog (KU70); FUNCTIONS IN: double-stranded DNA binding, protein binding; INVOLVED IN: DNA repair, response to heat, telomere maintenance; LOCATED IN: nucleus, DNA-dependent protein kinase-DNA ligase 4 complex; EXPRESSED IN: 23 plant structures; EXPRESSED DURING: 15 growth stages; CONTAINS InterPro DOMAIN/s: Ku70/Ku80, N-terminal alpha/beta (InterPro:IPR005161), DNA-binding SAP (InterPro:I…
AT1G17050	0.492878	1.3028e-05	protein_coding	solanesyl diphosphate synthase 2	Encodes a protein with solanesyl diphosphate synthase activity.	solanesyl diphosphate synthase 2 (SPS2); FUNCTIONS IN: trans-octaprenyltranstransferase activity; INVOLVED IN: ubiquinone biosynthetic process; LOCATED IN: chloroplast, plastid; EXPRESSED IN: 22 plant structures; EXPRESSED DURING: 13 growth stages; CONTAINS InterPro DOMAIN/s: Solanesyl diphosphate synthase (InterPro:IPR014120), Polyprenyl synthetase-related (InterPro:IPR017446), Terpenoid synthas…
AT1G17100	0.345875	0.0256635	protein_coding	SOUL heme-binding family protein		SOUL heme-binding family protein; FUNCTIONS IN: binding; INVOLVED IN: biological_process unknown; LOCATED IN: plasma membrane, vacuole; EXPRESSED IN: 24 plant structures; EXPRESSED DURING: 14 growth stages; CONTAINS InterPro DOMAIN/s: SOUL haem-binding protein (InterPro:IPR006917); BEST Arabidopsis thaliana protein match is: SOUL heme-binding family protein (TAIR:AT1G78450.1); Has 1318 Blast hits…
AT1G17120	0.291765	0.0322455	protein_coding	cationic amino acid transporter 8	Encodes a member of the cationic amino acid transporter (CAT) subfamily of amino acid polyamine choline transporters. Does not mediate efficient uptake of basic amino acids in yeast or Xenopus systems but can transport neutral and acidic amino acid analogs.	cationic amino acid transporter 8 (CAT8); FUNCTIONS IN: cationic amino acid transmembrane transporter activity; INVOLVED IN: transport, amino acid transport, transmembrane transport; LOCATED IN: intracellular membrane-bounded organelle, plasma membrane; EXPRESSED IN: 25 plant structures; EXPRESSED DURING: 13 growth stages; CONTAINS InterPro DOMAIN/s: Cationic amino acid transporter (InterPro:IPR0…
AT1G17220	0.447531	5.59974e-09	protein_coding	Translation initiation factor 2, small GTP-binding protein	Encodes a chloroplast localized protein with similarity to translation initiation factor 2. Can complement loss of INFB in E.coli suggesting FUG1 does function as a translation initiation factor in vivo. Identified as a suppressor of the leaf variegation mutant var2-6. Suppression is only seen in hypomorphs as complete loss of function alleles are embryo lethal.	fu-gaeri1 (FUG1); FUNCTIONS IN: translation initiation factor activity; INVOLVED IN: translational initiation; LOCATED IN: chloroplast, chloroplast envelope; EXPRESSED IN: 23 plant structures; EXPRESSED DURING: 13 growth stages; CONTAINS InterPro DOMAIN/s: Translation initiation factor IF-2, N-terminal (InterPro:IPR006847), Small GTP-binding protein (InterPro:IPR005225), Translation elongation fa…
AT1G17330	-0.372887	0.0364993	protein_coding	Metal-dependent phosphohydrolase		Metal-dependent phosphohydrolase; FUNCTIONS IN: catalytic activity; INVOLVED IN: biological_process unknown; LOCATED IN: cellular_component unknown; EXPRESSED IN: 21 plant structures; EXPRESSED DURING: 13 growth stages; CONTAINS InterPro DOMAIN/s: Metal-dependent phosphohydrolase, HD subdomain (InterPro:IPR006674), Metal-dependent phosphohydrolase, HD domain (InterPro:IPR003607); Has 1677 Blast h…
AT1G17360	0.288348	0.00422523	protein_coding			BEST Arabidopsis thaliana protein match is: COP1-interacting protein-related (TAIR:AT1G72410.1); Has 9949 Blast hits to 7480 proteins in 576 species: Archae - 12; Bacteria - 1007; Metazoa - 3636; Fungi - 982; Plants - 444; Viruses - 50; Other Eukaryotes - 3818 (source: NCBI BLink).
AT1G17430	-0.555671	0.0244471	protein_coding	alpha/beta-Hydrolases superfamily protein		alpha/beta-Hydrolases superfamily protein; FUNCTIONS IN: hydrolase activity; INVOLVED IN: biological_process unknown; LOCATED IN: endomembrane system; EXPRESSED IN: 24 plant structures; EXPRESSED DURING: 13 growth stages; CONTAINS InterPro DOMAIN/s: Alpha/beta hydrolase fold-1 (InterPro:IPR000073); BEST Arabidopsis thaliana protein match is: alpha/beta-Hydrolases superfamily protein (TAIR:AT1G726…
AT1G17450	0.946578	0.00341365	protein_coding	B-block binding subunit of TFIIIC		B-block binding subunit of TFIIIC; CONTAINS InterPro DOMAIN/s: B-block binding subunit of TFIIIC (InterPro:IPR007309); BEST Arabidopsis thaliana protein match is: B-block binding subunit of TFIIIC (TAIR:AT1G59453.1); Has 94 Blast hits to 81 proteins in 18 species: Archae - 2; Bacteria - 0; Metazoa - 0; Fungi - 0; Plants - 88; Viruses - 0; Other Eukaryotes - 4 (source: NCBI BLink).
AT1G17580	-0.410376	7.50091e-05	protein_coding	myosin 1	Encodes a member of the type XI myosin protein family involved in organelle trafficking and overall plant development.	myosin 1 (MYA1); FUNCTIONS IN: motor activity; INVOLVED IN: in 8 processes; LOCATED IN: myosin complex; EXPRESSED IN: 23 plant structures; EXPRESSED DURING: 13 growth stages; CONTAINS InterPro DOMAIN/s: Dil domain (InterPro:IPR018444), Dilute (InterPro:IPR002710), Myosin, N-terminal, SH3-like (InterPro:IPR004009), Myosin head, motor domain (InterPro:IPR001609), IQ calmodulin-binding region (Inter…
AT1G17760	-0.548549	1.36573e-05	protein_coding	Tetratricopeptide repeat (TPR)-like superfamily protein	Encodes a homolog of the mammalian protein CstF77, a polyadenylation factor subunit. RNA 3&#8242;-endprocessing factor of antisense FLC transcript. Mediates silencing of the floral repressor gene FLC.	CSTF77; FUNCTIONS IN: protein binding, mRNA binding, transcription repressor activity; INVOLVED IN: RNA 3'-end processing, mRNA processing, embryo sac development; LOCATED IN: intracellular, nucleus; EXPRESSED IN: 23 plant structures; EXPRESSED DURING: 12 growth stages; CONTAINS InterPro DOMAIN/s: RNA-processing protein, HAT helix (InterPro:IPR003107), Tetratricopeptide-like helical (InterPro:IPR…
AT1G17840	0.488565	0.00059764	protein_coding	white-brown complex homolog protein 11	Encodes a plasma membrane-localized ATP-binding cassette transporter, that is required for cutin transport to the extracellular matrix.	white-brown complex homolog protein 11 (WBC11); FUNCTIONS IN: ATPase activity, coupled to transmembrane movement of substances, fatty acid transporter activity; INVOLVED IN: cutin transport, fatty acid transport; LOCATED IN: plasma membrane, external side of plasma membrane; EXPRESSED IN: 26 plant structures; EXPRESSED DURING: 13 growth stages; CONTAINS InterPro DOMAIN/s: ATPase, AAA+ type, core …
AT1G17940	-0.564906	0.00111924	protein_coding	Endosomal targeting BRO1-like domain-containing protein		Endosomal targeting BRO1-like domain-containing protein; FUNCTIONS IN: molecular_function unknown; INVOLVED IN: N-terminal protein myristoylation; LOCATED IN: cellular_component unknown; CONTAINS InterPro DOMAIN/s: BRO1 (InterPro:IPR004328); BEST Arabidopsis thaliana protein match is: Endosomal targeting BRO1-like domain-containing protein (TAIR:AT1G73390.3); Has 122 Blast hits to 122 proteins in…
AT1G18060	0.632731	6.1968e-12	protein_coding			unknown protein; INVOLVED IN: biological_process unknown; LOCATED IN: chloroplast; EXPRESSED IN: 22 plant structures; EXPRESSED DURING: 13 growth stages; Has 74 Blast hits to 74 proteins in 29 species: Archae - 0; Bacteria - 19; Metazoa - 0; Fungi - 0; Plants - 49; Viruses - 0; Other Eukaryotes - 6 (source: NCBI BLink).
AT1G18170	0.405981	0.00279505	protein_coding	FKBP-like peptidyl-prolyl cis-trans isomerase family protein		FKBP-like peptidyl-prolyl cis-trans isomerase family protein; FUNCTIONS IN: FK506 binding, peptidyl-prolyl cis-trans isomerase activity; INVOLVED IN: protein folding; LOCATED IN: chloroplast thylakoid membrane, chloroplast; EXPRESSED IN: 21 plant structures; EXPRESSED DURING: 13 growth stages; CONTAINS InterPro DOMAIN/s: Peptidyl-prolyl cis-trans isomerase, FKBP-type (InterPro:IPR001179); BEST Ar…
AT1G18265	-0.662594	0.00505441	protein_coding	Protein of unknown function, DUF593		Protein of unknown function, DUF593; CONTAINS InterPro DOMAIN/s: Protein of unknown function DUF593 (InterPro:IPR007656); BEST Arabidopsis thaliana protein match is: Protein of unknown function, DUF593 (TAIR:AT5G16720.1); Has 35333 Blast hits to 34131 proteins in 2444 species: Archae - 798; Bacteria - 22429; Metazoa - 974; Fungi - 991; Plants - 531; Viruses - 0; Other Eukaryotes - 9610 (source: N…
AT1G18300	0.485576	0.0162187	protein_coding	nudix hydrolase homolog 4		nudix hydrolase homolog 4 (NUDT4); FUNCTIONS IN: hydrolase activity; LOCATED IN: cytosol; EXPRESSED IN: stem, root, leaf; CONTAINS InterPro DOMAIN/s: NUDIX hydrolase domain-like (InterPro:IPR015797), NUDIX hydrolase, conserved site (InterPro:IPR020084), NUDIX hydrolase domain (InterPro:IPR000086); BEST Arabidopsis thaliana protein match is: nudix hydrolase homolog 21 (TAIR:AT1G73540.1); Has 1264 …
AT1G18340	-0.405977	0.032712	protein_coding	basal transcription factor complex subunit-related		basal transcription factor complex subunit-related; FUNCTIONS IN: general RNA polymerase II transcription factor activity; INVOLVED IN: DNA repair, regulation of transcription, DNA-dependent; LOCATED IN: core TFIIH complex; EXPRESSED IN: 17 plant structures; EXPRESSED DURING: 9 growth stages; CONTAINS InterPro DOMAIN/s: Transcription factor Tfb4 (InterPro:IPR004600); Has 359 Blast hits to 354 pro…
AT1G18360	-0.353013	0.0381807	protein_coding	alpha/beta-Hydrolases superfamily protein		alpha/beta-Hydrolases superfamily protein; FUNCTIONS IN: hydrolase activity; LOCATED IN: chloroplast; EXPRESSED IN: 22 plant structures; EXPRESSED DURING: 13 growth stages; BEST Arabidopsis thaliana protein match is: alpha/beta-Hydrolases superfamily protein (TAIR:AT1G73480.1); Has 6456 Blast hits to 6448 proteins in 1759 species: Archae - 38; Bacteria - 4736; Metazoa - 147; Fungi - 149; Plants -…
AT1G18400	0.726888	1.9945e-06	protein_coding	BR enhanced expression 1		BR enhanced expression 1 (BEE1); FUNCTIONS IN: sequence-specific DNA binding transcription factor activity; INVOLVED IN: regulation of transcription; LOCATED IN: nucleus; EXPRESSED IN: 22 plant structures; EXPRESSED DURING: 13 growth stages; CONTAINS InterPro DOMAIN/s: Helix-loop-helix DNA-binding domain (InterPro:IPR001092), Helix-loop-helix DNA-binding (InterPro:IPR011598); BEST Arabidopsis tha…
AT1G18460	0.384592	7.14706e-05	protein_coding	alpha/beta-Hydrolases superfamily protein		alpha/beta-Hydrolases superfamily protein; FUNCTIONS IN: lipase activity; INVOLVED IN: glycerol biosynthetic process, lipid metabolic process; EXPRESSED IN: 23 plant structures; EXPRESSED DURING: 13 growth stages; CONTAINS InterPro DOMAIN/s: AB-hydrolase-associated lipase region (InterPro:IPR006693); BEST Arabidopsis thaliana protein match is: alpha/beta-Hydrolases superfamily protein (TAIR:AT1G7…
AT1G18500	-0.309482	0.0017492	protein_coding	methylthioalkylmalate synthase-like 4	Encodes an active Arabidopsis isopropylmalate synthase IPMS1. Involved in leucine biosynthesis. Do not participate in the chain elongation of glucosinolates. Expressed constitutively throughout the plant. Loss of IPMS1 can be compensated by a second isopropylmalate synthase gene IPMS2 (At1g74040).	methylthioalkylmalate synthase-like 4 (MAML-4); FUNCTIONS IN: 2-isopropylmalate synthase activity; INVOLVED IN: leucine biosynthetic process; LOCATED IN: chloroplast; EXPRESSED IN: 23 plant structures; EXPRESSED DURING: 13 growth stages; CONTAINS InterPro DOMAIN/s: Aldolase-type TIM barrel (InterPro:IPR013785), Alpha-isopropylmalate/homocitrate synthase, conserved site (InterPro:IPR002034), 2-iso…
AT1G18570	1.07657	7.97171e-25	protein_coding	myb domain protein 51	Encodes a member of the R2R3-MYB transcription family. Involved in indole glucosinolate biosynthesis.	myb domain protein 51 (MYB51); CONTAINS InterPro DOMAIN/s: SANT, DNA-binding (InterPro:IPR001005), Homeodomain-like (InterPro:IPR009057), Myb, DNA-binding (InterPro:IPR014778), HTH transcriptional regulator, Myb-type, DNA-binding (InterPro:IPR017930), Homeodomain-related (InterPro:IPR012287), Myb transcription factor (InterPro:IPR015495); BEST Arabidopsis thaliana protein match is: myb domain pro…
AT1G18690	-0.502243	0.0102039	protein_coding	Galactosyl transferase GMA12/MNN10 family protein		Galactosyl transferase GMA12/MNN10 family protein; FUNCTIONS IN: transferase activity, transferring glycosyl groups, transferase activity; INVOLVED IN: biological_process unknown; LOCATED IN: integral to membrane; EXPRESSED IN: 21 plant structures; EXPRESSED DURING: 12 growth stages; CONTAINS InterPro DOMAIN/s: Galactosyl transferase (InterPro:IPR008630); BEST Arabidopsis thaliana protein match i…
AT1G18740	0.4086	0.0121692	protein_coding	Protein of unknown function (DUF793)		FUNCTIONS IN: molecular_function unknown; INVOLVED IN: biological_process unknown; EXPRESSED IN: 23 plant structures; EXPRESSED DURING: 13 growth stages; CONTAINS InterPro DOMAIN/s: Protein BYPASS related (InterPro:IPR008511); BEST Arabidopsis thaliana protein match is: Protein of unknown function (DUF793) (TAIR:AT1G74450.1); Has 167 Blast hits to 164 proteins in 20 species: Archae - 3; Bacteria …
AT1G18810	0.461151	0.0253089	protein_coding	phytochrome kinase substrate-related		phytochrome kinase substrate-related; BEST Arabidopsis thaliana protein match is: phytochrome kinase substrate 1 (TAIR:AT2G02950.1); Has 458 Blast hits to 394 proteins in 45 species: Archae - 0; Bacteria - 2; Metazoa - 60; Fungi - 9; Plants - 109; Viruses - 2; Other Eukaryotes - 276 (source: NCBI BLink).
AT1G18830	0.870391	0.0220953	protein_coding	Transducin/WD40 repeat-like superfamily protein		Transducin/WD40 repeat-like superfamily protein; FUNCTIONS IN: nucleotide binding; LOCATED IN: endomembrane system; CONTAINS InterPro DOMAIN/s: WD40 repeat 2 (InterPro:IPR019782), WD40 repeat, conserved site (InterPro:IPR019775), WD40 repeat (InterPro:IPR001680), WD40 repeat-like-containing domain (InterPro:IPR011046), WD40-repeat-containing domain (InterPro:IPR017986), WD40/YVTN repeat-like-cont…
AT1G18890	0.372654	0.00517717	protein_coding	calcium-dependent protein kinase 1	encodes a calcium-dependent protein kinase whose gene expression is induced by dehydration and high salt. Kinase activity could not be detected in vitro.	calcium-dependent protein kinase 1 (CDPK1); FUNCTIONS IN: calmodulin-dependent protein kinase activity, protein kinase activity, kinase activity; INVOLVED IN: response to water deprivation, response to salt stress, protein amino acid phosphorylation, N-terminal protein myristoylation, abscisic acid mediated signaling pathway; LOCATED IN: chloroplast; EXPRESSED IN: 23 plant structures; EXPRESSED D…
AT1G18910	-0.422527	0.0037029	protein_coding	zinc ion binding;zinc ion binding		zinc ion binding;zinc ion binding; FUNCTIONS IN: zinc ion binding; EXPRESSED IN: 15 plant structures; EXPRESSED DURING: 7 growth stages; CONTAINS InterPro DOMAIN/s: Zinc finger, CTCHY-type (InterPro:IPR017921), Zinc finger, CHY-type (InterPro:IPR008913), Zinc finger, RING-type (InterPro:IPR001841), Haemerythrin/HHE cation-binding motif (InterPro:IPR012312); BEST Arabidopsis thaliana protein match…
AT1G19000	0.459938	0.0169027	protein_coding	Homeodomain-like superfamily protein		Homeodomain-like superfamily protein; FUNCTIONS IN: DNA binding, sequence-specific DNA binding transcription factor activity; INVOLVED IN: regulation of transcription, DNA-dependent; EXPRESSED IN: 23 plant structures; EXPRESSED DURING: 13 growth stages; CONTAINS InterPro DOMAIN/s: SANT, DNA-binding (InterPro:IPR001005), Homeodomain-like (InterPro:IPR009057), Myb, DNA-binding (InterPro:IPR014778),…
AT1G19050	1.13744	2.43087e-15	protein_coding	response regulator 7	Encodes a member of the Arabidopsis response regulator (ARR) family, most closely related to ARR15. A two-component response regulator protein containing a phosphate accepting domain in the receiver domain but lacking a DNA binding domain in the output domain. Involved in response to cytokinin and meristem stem cell maintenance. Arr7 protein is stabilized by cytokinin.	response regulator 7 (ARR7); CONTAINS InterPro DOMAIN/s: CheY-like (InterPro:IPR011006), Signal transduction response regulator, receiver domain (InterPro:IPR001789); BEST Arabidopsis thaliana protein match is: response regulator 15 (TAIR:AT1G74890.1); Has 53636 Blast hits to 53063 proteins in 2702 species: Archae - 285; Bacteria - 47261; Metazoa - 20; Fungi - 584; Plants - 1468; Viruses - 6; Oth…
AT1G19150	0.553815	3.6281e-06	protein_coding	photosystem I light harvesting complex gene 6	PSI type II chlorophyll a/b-binding protein (Lhca2*1) mRNA,	photosystem I light harvesting complex gene 6 (LHCA6); FUNCTIONS IN: chlorophyll binding; INVOLVED IN: response to blue light, response to red light, response to far red light, photosynthesis; LOCATED IN: light-harvesting complex, chloroplast; EXPRESSED IN: 24 plant structures; EXPRESSED DURING: 13 growth stages; CONTAINS InterPro DOMAIN/s: Chlorophyll A-B binding protein (InterPro:IPR001344); BE…
AT1G19200	-0.896739	0.00065778	protein_coding	Protein of unknown function (DUF581)		Protein of unknown function (DUF581); CONTAINS InterPro DOMAIN/s: Protein of unknown function DUF581 (InterPro:IPR007650); BEST Arabidopsis thaliana protein match is: Protein of unknown function (DUF581) (TAIR:AT1G74940.1); Has 464 Blast hits to 464 proteins in 20 species: Archae - 0; Bacteria - 0; Metazoa - 0; Fungi - 0; Plants - 464; Viruses - 0; Other Eukaryotes - 0 (source: NCBI BLink).
AT1G19220	0.34519	0.00436776	protein_coding	auxin response factor 19	Encodes an auxin response factor that contains the conserved VP1-B3 DNA-binding domain at its N-terminus and the Aux/IAA-like domains III and IV present in most ARFs at its C-terminus. The protein interacts with IAA1 (yeast two hybrid) and other auxin response elements such as ER7 and ER9 (yeast one hybrid). ARF19 protein can complement many aspects of the arf7 mutant phenotype and , together wit…	auxin response factor 19 (ARF19); CONTAINS InterPro DOMAIN/s: Aux/IAA-ARF-dimerisation (InterPro:IPR011525), Transcriptional factor B3 (InterPro:IPR003340), AUX/IAA protein (InterPro:IPR003311), Auxin response factor (InterPro:IPR010525); BEST Arabidopsis thaliana protein match is: Transcriptional factor B3 family protein / auxin-responsive factor AUX/IAA-related (TAIR:AT5G20730.2); Has 61717 Bla…
AT1G19300	0.430467	0.0185862	protein_coding	Nucleotide-diphospho-sugar transferases superfamily protein	The PARVUS/GLZ1 gene encodes a putative family 8 glycosyl transferase that contributes to xylan biosynthesis. Its gene expression shows good co-variance with the IRX3 gene involved in secondary cell wall synthesis. PARVUS/GLZ1 is predicted to have galacturonosyltransferase activity and may be involved in the formation of the complex oligosaccharide sequence present at the reducing end of xylan. P…	PARVUS (PARVUS); CONTAINS InterPro DOMAIN/s: Glycosyl transferase, family 8 (InterPro:IPR002495); BEST Arabidopsis thaliana protein match is: galacturonosyltransferase-like 2 (TAIR:AT3G50760.1); Has 1825 Blast hits to 1814 proteins in 439 species: Archae - 2; Bacteria - 918; Metazoa - 149; Fungi - 0; Plants - 715; Viruses - 0; Other Eukaryotes - 41 (source: NCBI BLink).
AT1G19370	-0.332159	0.0429494	protein_coding			unknown protein; LOCATED IN: endoplasmic reticulum; EXPRESSED IN: 22 plant structures; EXPRESSED DURING: 13 growth stages; BEST Arabidopsis thaliana protein match is: unknown protein (TAIR:AT1G75140.1); Has 45 Blast hits to 43 proteins in 15 species: Archae - 0; Bacteria - 0; Metazoa - 0; Fungi - 0; Plants - 44; Viruses - 0; Other Eukaryotes - 1 (source: NCBI BLink).
AT1G19380	0.666113	1.61232e-05	protein_coding	Protein of unknown function (DUF1195)		Protein of unknown function (DUF1195); CONTAINS InterPro DOMAIN/s: Protein of unknown function DUF1195 (InterPro:IPR010608); BEST Arabidopsis thaliana protein match is: Protein of unknown function (DUF1195) (TAIR:AT4G36660.1); Has 67 Blast hits to 67 proteins in 15 species: Archae - 0; Bacteria - 0; Metazoa - 0; Fungi - 0; Plants - 67; Viruses - 0; Other Eukaryotes - 0 (source: NCBI BLink).
AT1G19450	0.486464	6.65231e-05	protein_coding	Major facilitator superfamily protein		Major facilitator superfamily protein; FUNCTIONS IN: carbohydrate transmembrane transporter activity, sugar:hydrogen symporter activity; INVOLVED IN: transport, transmembrane transport; LOCATED IN: plasma membrane, vacuole, membrane; EXPRESSED IN: 25 plant structures; EXPRESSED DURING: 15 growth stages; CONTAINS InterPro DOMAIN/s: Sugar transporter, conserved site (InterPro:IPR005829), Major faci…
AT1G19530	-1.08388	6.49461e-14	protein_coding			unknown protein; FUNCTIONS IN: molecular_function unknown; INVOLVED IN: N-terminal protein myristoylation, anaerobic respiration; LOCATED IN: cellular_component unknown; EXPRESSED IN: leaf apex, inflorescence meristem, hypocotyl, root, flower; EXPRESSED DURING: petal differentiation and expansion stage; Has 47 Blast hits to 47 proteins in 13 species: Archae - 0; Bacteria - 0; Metazoa - 0; Fungi -…
AT1G19670	-0.433097	0.000838302	protein_coding	chlorophyllase 1	Chlorophyllase is the first enzyme involved in chlorophyll degradation. It catalyzes the hydrolysis of the ester bond to yield chlorophyllide and phytol. AtCLH1 lacks a typical signal sequence for the chloroplast. Its expression is induced rapidly by methyljasmonate, a known promoter of senescence and chlorophyll degradation.	chlorophyllase 1 (CLH1); FUNCTIONS IN: chlorophyllase activity; INVOLVED IN: response to jasmonic acid stimulus, chlorophyll catabolic process, jasmonic acid mediated signaling pathway, response to stress; LOCATED IN: vacuole; EXPRESSED IN: 21 plant structures; EXPRESSED DURING: 14 growth stages; CONTAINS InterPro DOMAIN/s: Chlorophyllase-like (InterPro:IPR010821), Chlorophyllase, chloroplast (In…
AT1G19770	0.627099	9.3043e-07	protein_coding	purine permease 14	Member of a family of proteins related to PUP1, a purine transporter. May be involved in the transport of purine and purine derivatives such as cytokinins, across the plasma membrane.	purine permease 14 (PUP14); CONTAINS InterPro DOMAIN/s: Protein of unknown function DUF250 (InterPro:IPR004853); BEST Arabidopsis thaliana protein match is: purine permease 15 (TAIR:AT1G75470.1); Has 334 Blast hits to 326 proteins in 20 species: Archae - 0; Bacteria - 6; Metazoa - 1; Fungi - 0; Plants - 321; Viruses - 0; Other Eukaryotes - 6 (source: NCBI BLink).
AT1G19880	-0.398842	0.000925697	protein_coding	Regulator of chromosome condensation (RCC1) family protein		Regulator of chromosome condensation (RCC1) family protein; CONTAINS InterPro DOMAIN/s: Regulator of chromosome condensation/beta-lactamase-inhibitor protein II (InterPro:IPR009091), Regulator of chromosome condensation, RCC1 (InterPro:IPR000408); BEST Arabidopsis thaliana protein match is: Regulator of chromosome condensation (RCC1) family protein (TAIR:AT5G63860.1); Has 17859 Blast hits to 6314…
AT1G19900	-0.813518	0.000632421	protein_coding	glyoxal oxidase-related protein		glyoxal oxidase-related protein; FUNCTIONS IN: molecular_function unknown; INVOLVED IN: biological_process unknown; LOCATED IN: endomembrane system; EXPRESSED IN: root; CONTAINS InterPro DOMAIN/s: Galactose oxidase/kelch, beta-propeller (InterPro:IPR011043), Galactose oxidase, beta-propeller (InterPro:IPR015916), Immunoglobulin E-set (InterPro:IPR014756), Glyoxal oxidase, N-terminal (InterPro:IPR…
AT1G19920	0.327124	0.000565369	protein_coding	Pseudouridine synthase/archaeosine transglycosylase-like family protein	encodes a chloroplast form of ATP sulfurylase	APS2; FUNCTIONS IN: sulfate adenylyltransferase (ATP) activity; INVOLVED IN: sulfate assimilation; LOCATED IN: chloroplast; EXPRESSED IN: 25 plant structures; EXPRESSED DURING: 13 growth stages; CONTAINS InterPro DOMAIN/s: Rossmann-like alpha/beta/alpha sandwich fold (InterPro:IPR014729), Pseudouridine synthase/archaeosine transglycosylase-like (InterPro:IPR015947), Sulphate adenylyltransferase (…
AT1G19940	1.17185	3.86213e-06	protein_coding	glycosyl hydrolase 9B5		glycosyl hydrolase 9B5 (GH9B5); FUNCTIONS IN: hydrolase activity, hydrolyzing O-glycosyl compounds, catalytic activity; INVOLVED IN: carbohydrate metabolic process; LOCATED IN: endomembrane system; EXPRESSED IN: 18 plant structures; EXPRESSED DURING: 11 growth stages; CONTAINS InterPro DOMAIN/s: Six-hairpin glycosidase (InterPro:IPR012341), Glycoside hydrolase, family 9, active site (InterPro:IPR…
AT1G19960	0.631191	0.022904	protein_coding			BEST Arabidopsis thaliana protein match is: transmembrane receptors (TAIR:AT2G32140.1); Has 41 Blast hits to 41 proteins in 17 species: Archae - 0; Bacteria - 2; Metazoa - 23; Fungi - 0; Plants - 11; Viruses - 0; Other Eukaryotes - 5 (source: NCBI BLink).
AT1G20070	-1.10111	8.71567e-11	protein_coding			unknown protein; FUNCTIONS IN: molecular_function unknown; INVOLVED IN: biological_process unknown; LOCATED IN: chloroplast; EXPRESSED IN: 20 plant structures; EXPRESSED DURING: 11 growth stages; Has 26 Blast hits to 26 proteins in 9 species: Archae - 0; Bacteria - 0; Metazoa - 0; Fungi - 2; Plants - 24; Viruses - 0; Other Eukaryotes - 0 (source: NCBI BLink).
AT1G20120	-0.809759	0.019376	protein_coding	GDSL-like Lipase/Acylhydrolase superfamily protein		GDSL-like Lipase/Acylhydrolase superfamily protein; FUNCTIONS IN: lipase activity, hydrolase activity, acting on ester bonds, carboxylesterase activity; INVOLVED IN: lipid metabolic process; LOCATED IN: endomembrane system; EXPRESSED IN: 8 plant structures; EXPRESSED DURING: 4 anthesis, petal differentiation and expansion stage; CONTAINS InterPro DOMAIN/s: Lipase, GDSL, active site (InterPro:IPR0…
AT1G20190	0.460253	0.000102199	protein_coding	expansin 11	member of Alpha-Expansin Gene Family. Naming convention from the Expansin Working Group (Kende et al, 2004. Plant Mol Bio)	expansin 11 (EXPA11); INVOLVED IN: plant-type cell wall modification involved in multidimensional cell growth, unidimensional cell growth, plant-type cell wall loosening; LOCATED IN: cell wall; EXPRESSED IN: 14 plant structures; EXPRESSED DURING: 9 growth stages; CONTAINS InterPro DOMAIN/s: Barwin-related endoglucanase (InterPro:IPR009009), Pollen allergen, N-terminal (InterPro:IPR014734), Expans…
AT1G20340	0.429554	4.65672e-06	protein_coding	Cupredoxin superfamily protein	recombination and DNA-damage resistance protein (DRT112) One of two Arabidopsis plastocyanin genes. Predominant form, expressed 10x higher than PETE1. PETE2 is thought to be post-transcriptionally regulated via copper accumulation and is involved in copper homeostasis.	DNA-DAMAGE-REPAIR/TOLERATION PROTEIN 112 (DRT112); FUNCTIONS IN: electron carrier activity, copper ion binding; INVOLVED IN: response to UV, response to chemical stimulus, copper ion homeostasis, negative regulation of translation, response to copper ion; LOCATED IN: thylakoid, thylakoid lumen, chloroplast thylakoid lumen, chloroplast stroma, chloroplast; EXPRESSED IN: 25 plant structures; EXPRES…
AT1G20350	1.02685	2.42421e-05	protein_coding	translocase inner membrane subunit 17-1	mitochondrial inner membrane translocase	translocase inner membrane subunit 17-1 (TIM17-1); FUNCTIONS IN: protein transporter activity, P-P-bond-hydrolysis-driven protein transmembrane transporter activity; INVOLVED IN: protein transport; LOCATED IN: mitochondrial inner membrane presequence translocase complex; EXPRESSED IN: 11 plant structures; EXPRESSED DURING: 9 growth stages; CONTAINS InterPro DOMAIN/s: Mitochondrial inner membrane …
AT1G20390	-0.635317	5.68003e-06	transposable_element_gene	transposable element gene		gypsy-like retrotransposon family, has a 1.5e-251 P-value blast match to GB:AAD19359 polyprotein (gypsy_Ty3-element) (Sorghum bicolor)
AT1G20490	-0.843601	0.000446471	protein_coding	AMP-dependent synthetase and ligase family protein		AMP-dependent synthetase and ligase family protein; FUNCTIONS IN: 4-coumarate-CoA ligase activity; INVOLVED IN: phenylpropanoid metabolic process, metabolic process; EXPRESSED IN: 15 plant structures; EXPRESSED DURING: 4 anthesis, C globular stage, petal differentiation and expansion stage, D bilateral stage; CONTAINS InterPro DOMAIN/s: AMP-binding, conserved site (InterPro:IPR020845), AMP-depend…
AT1G20540	-0.847941	2.42392e-09	protein_coding	Transducin/WD40 repeat-like superfamily protein		Transducin/WD40 repeat-like superfamily protein; CONTAINS InterPro DOMAIN/s: WD40 repeat 2 (InterPro:IPR019782), WD40 repeat-like-containing domain (InterPro:IPR011046), WD40-repeat-containing domain (InterPro:IPR017986), WD40/YVTN repeat-like-containing domain (InterPro:IPR015943), WD40 repeat (InterPro:IPR001680), WD40 repeat, subgroup (InterPro:IPR019781); BEST Arabidopsis thaliana protein mat…
AT1G20570	-0.670294	0.038666	protein_coding	Spc97 / Spc98 family of spindle pole body (SBP) component		Spc97 / Spc98 family of spindle pole body (SBP) component; FUNCTIONS IN: transferase activity, transferring glycosyl groups, tubulin binding; INVOLVED IN: microtubule cytoskeleton organization; LOCATED IN: spindle pole, microtubule organizing center; CONTAINS InterPro DOMAIN/s: Spc97/Spc98 (InterPro:IPR007259); BEST Arabidopsis thaliana protein match is: Spc97 / Spc98 family of spindle pole body …
AT1G20630	-0.445281	4.34057e-05	protein_coding	catalase 1	Catalyzes the reduction of hydrogen peroxide using heme group as cofactor. Protects cells from toxicity by H2O2.	catalase 1 (CAT1); FUNCTIONS IN: catalase activity, cobalt ion binding; INVOLVED IN: in 7 processes; LOCATED IN: mitochondrion, cytosolic ribosome, cell wall, peroxisome, chloroplast envelope; EXPRESSED IN: 26 plant structures; EXPRESSED DURING: 16 growth stages; CONTAINS InterPro DOMAIN/s: Catalase related subgroup (InterPro:IPR018028), Catalase (InterPro:IPR002226), Catalase-like domain, haem-d…
AT1G20650	0.314248	0.00488082	protein_coding	Protein kinase superfamily protein		Protein kinase superfamily protein; FUNCTIONS IN: protein serine/threonine kinase activity, protein kinase activity, ATP binding; INVOLVED IN: protein amino acid phosphorylation; LOCATED IN: cellular_component unknown; EXPRESSED IN: 22 plant structures; EXPRESSED DURING: 13 growth stages; CONTAINS InterPro DOMAIN/s: Protein kinase, ATP binding site (InterPro:IPR017441), Protein kinase, catalytic …
AT1G20750	-1.56679	9.45856e-07	protein_coding	RAD3-like DNA-binding helicase protein		RAD3-like DNA-binding helicase protein; FUNCTIONS IN: in 6 functions; INVOLVED IN: nucleobase, nucleoside, nucleotide and nucleic acid metabolic process; LOCATED IN: chloroplast; EXPRESSED IN: sperm cell; CONTAINS InterPro DOMAIN/s: DEAD2 (InterPro:IPR010614), Helicase, superfamily 1/2, ATP-binding domain, DinG/Rad3-type (InterPro:IPR014013), Helicase-like, DEXD box c2 type (InterPro:IPR006554), …
AT1G20823	1.6015	6.36995e-21	protein_coding	RING/U-box superfamily protein		RING/U-box superfamily protein; FUNCTIONS IN: zinc ion binding; INVOLVED IN: response to chitin; EXPRESSED IN: 22 plant structures; EXPRESSED DURING: 13 growth stages; CONTAINS InterPro DOMAIN/s: Zinc finger, RING-type (InterPro:IPR001841), Zinc finger, C3HC4 RING-type (InterPro:IPR018957); BEST Arabidopsis thaliana protein match is: RING/U-box superfamily protein (TAIR:AT1G76410.1); Has 9063 Bla…
AT1G21170	-0.81721	1.66878e-14	protein_coding	Exocyst complex component SEC5		SEC5B; BEST Arabidopsis thaliana protein match is: exocyst complex component sec5 (TAIR:AT1G76850.1); Has 822 Blast hits to 808 proteins in 207 species: Archae - 0; Bacteria - 24; Metazoa - 388; Fungi - 169; Plants - 124; Viruses - 8; Other Eukaryotes - 109 (source: NCBI BLink).
AT1G21270	0.279325	0.020375	protein_coding	wall-associated kinase 2	cytoplasmic serine/threonine protein kinase induced by salicylic acid. mutant plants exhibit a loss of cell expansion and dependence on sugars and salts for seedling growth, affecting the expression and activity of vacuolar invertase.	wall-associated kinase 2 (WAK2); FUNCTIONS IN: protein serine/threonine kinase activity, protein kinase activity, calcium ion binding, ATP binding; INVOLVED IN: cellular water homeostasis, protein amino acid phosphorylation, oligosaccharide metabolic process, unidimensional cell growth, response to salicylic acid stimulus; LOCATED IN: plasma membrane; EXPRESSED IN: 18 plant structures; EXPRESSED …
AT1G21310	-0.500113	1.45018e-05	protein_coding	extensin 3	Encodes extensin 3.	extensin 3 (EXT3); FUNCTIONS IN: structural constituent of cell wall; INVOLVED IN: plant-type cell wall organization; LOCATED IN: endomembrane system; EXPRESSED IN: 7 plant structures; EXPRESSED DURING: 4 anthesis, F mature embryo stage, petal differentiation and expansion stage, E expanded cotyledon stage, D bilateral stage; CONTAINS InterPro DOMAIN/s: Extensin-like repeat (InterPro:IPR006706); …
AT1G21320	-1.18423	0.000683556	protein_coding	nucleotide binding;nucleic acid binding		nucleotide binding;nucleic acid binding; FUNCTIONS IN: nucleotide binding, nucleic acid binding; INVOLVED IN: biological_process unknown; LOCATED IN: cellular_component unknown; EXPRESSED IN: flower, cultured cell; EXPRESSED DURING: petal differentiation and expansion stage; CONTAINS InterPro DOMAIN/s: RNA recognition motif, RNP-1 (InterPro:IPR000504), Nucleotide-binding, alpha-beta plait (InterP…
AT1G21500	0.575682	1.10667e-09	protein_coding			unknown protein; Has 29 Blast hits to 29 proteins in 12 species: Archae - 0; Bacteria - 0; Metazoa - 0; Fungi - 2; Plants - 27; Viruses - 0; Other Eukaryotes - 0 (source: NCBI BLink).
AT1G21540	-0.78528	0.000429821	protein_coding	AMP-dependent synthetase and ligase family protein		AMP-dependent synthetase and ligase family protein; FUNCTIONS IN: catalytic activity; INVOLVED IN: metabolic process; EXPRESSED IN: 10 plant structures; EXPRESSED DURING: 4 anthesis, C globular stage, F mature embryo stage, petal differentiation and expansion stage, E expanded cotyledon stage; CONTAINS InterPro DOMAIN/s: EF-Hand 1, calcium-binding site (InterPro:IPR018247), AMP-binding, conserved…
AT1G21590	-0.229811	0.0368212	protein_coding	Protein kinase protein with adenine nucleotide alpha hydrolases-like domain		Protein kinase protein with adenine nucleotide alpha hydrolases-like domain; FUNCTIONS IN: protein serine/threonine kinase activity, protein kinase activity, kinase activity, ATP binding; INVOLVED IN: protein amino acid phosphorylation, response to stress; LOCATED IN: cellular_component unknown; EXPRESSED IN: 22 plant structures; EXPRESSED DURING: 13 growth stages; CONTAINS InterPro DOMAIN/s: Usp…
AT1G21670	-0.322692	0.00922134	protein_coding			LOCATED IN: cell wall, plant-type cell wall; EXPRESSED IN: 23 plant structures; EXPRESSED DURING: 14 growth stages; CONTAINS InterPro DOMAIN/s: WD40-like Beta Propeller (InterPro:IPR011659), Six-bladed beta-propeller, TolB-like (InterPro:IPR011042); BEST Arabidopsis thaliana protein match is: DPP6 N-terminal domain-like protein (TAIR:AT1G21680.1); Has 8461 Blast hits to 5060 proteins in 1257 spec…
AT1G21730	-0.500602	3.00266e-05	protein_coding	P-loop containing nucleoside triphosphate hydrolases superfamily protein		P-loop containing nucleoside triphosphate hydrolases superfamily protein; FUNCTIONS IN: microtubule motor activity, ATP binding; INVOLVED IN: microtubule-based movement; LOCATED IN: plasma membrane; EXPRESSED IN: 9 plant structures; EXPRESSED DURING: F mature embryo stage, petal differentiation and expansion stage, E expanded cotyledon stage, D bilateral stage; CONTAINS InterPro DOMAIN/s: Kinesin…
AT1G21910	2.3348	1.54645e-53	protein_coding	Integrase-type DNA-binding superfamily protein	encodes a member of the DREB subfamily A-5 of ERF/AP2 transcription factor family. The protein contains one AP2 domain. There are 15 members in this subfamily including RAP2.1, RAP2.9 and RAP2.10.	Integrase-type DNA-binding superfamily protein; FUNCTIONS IN: DNA binding, sequence-specific DNA binding transcription factor activity; INVOLVED IN: regulation of transcription, DNA-dependent; LOCATED IN: nucleus, chloroplast; EXPRESSED IN: 22 plant structures; EXPRESSED DURING: 13 growth stages; CONTAINS InterPro DOMAIN/s: DNA-binding, integrase-type (InterPro:IPR016177), Pathogenesis-related tr…
AT1G21920	0.322575	0.00458833	protein_coding	Histone H3 K4-specific methyltransferase SET7/9 family protein		Histone H3 K4-specific methyltransferase SET7/9 family protein; CONTAINS InterPro DOMAIN/s: MORN motif (InterPro:IPR003409); BEST Arabidopsis thaliana protein match is: Histone H3 K4-specific methyltransferase SET7/9 family protein (TAIR:AT1G77660.1); Has 24355 Blast hits to 6247 proteins in 541 species: Archae - 0; Bacteria - 3533; Metazoa - 3700; Fungi - 215; Plants - 2241; Viruses - 0; Other E…
AT1G22070	-0.467037	8.46894e-05	protein_coding	TGA1A-related gene 3	Encodes a transcription factor. Like other TGAla-related factors, TGA3 has a highly conserved bZIP region and exhibits similar DNA-binding properties.	TGA1A-related gene 3 (TGA3); CONTAINS InterPro DOMAIN/s: Basic-leucine zipper (bZIP) transcription factor (InterPro:IPR004827), bZIP transcription factor, bZIP-1 (InterPro:IPR011616); BEST Arabidopsis thaliana protein match is: bZIP transcription factor family protein (TAIR:AT1G77920.1); Has 1024 Blast hits to 1024 proteins in 132 species: Archae - 0; Bacteria - 78; Metazoa - 5; Fungi - 45; Plant…
AT1G22160	0.47226	0.00547413	protein_coding	Protein of unknown function (DUF581)		Protein of unknown function (DUF581); CONTAINS InterPro DOMAIN/s: Protein of unknown function DUF581 (InterPro:IPR007650); BEST Arabidopsis thaliana protein match is: Protein of unknown function (DUF581) (TAIR:AT1G78020.1); Has 511 Blast hits to 511 proteins in 19 species: Archae - 0; Bacteria - 0; Metazoa - 0; Fungi - 0; Plants - 511; Viruses - 0; Other Eukaryotes - 0 (source: NCBI BLink).
AT1G22190	0.699937	8.3797e-06	protein_coding	Integrase-type DNA-binding superfamily protein		Integrase-type DNA-binding superfamily protein; FUNCTIONS IN: DNA binding, sequence-specific DNA binding transcription factor activity; INVOLVED IN: regulation of transcription, DNA-dependent; LOCATED IN: nucleus; EXPRESSED IN: 22 plant structures; EXPRESSED DURING: 13 growth stages; CONTAINS InterPro DOMAIN/s: DNA-binding, integrase-type (InterPro:IPR016177), Pathogenesis-related transcriptional…
AT1G22400	-0.884795	7.05952e-13	protein_coding	UDP-Glycosyltransferase superfamily protein		UGT85A1; FUNCTIONS IN: in 6 functions; INVOLVED IN: metabolic process; LOCATED IN: cellular_component unknown; EXPRESSED IN: 22 plant structures; EXPRESSED DURING: 10 growth stages; CONTAINS InterPro DOMAIN/s: UDP-glucuronosyl/UDP-glucosyltransferase (InterPro:IPR002213); BEST Arabidopsis thaliana protein match is: UDP-glucosyl transferase 85A3 (TAIR:AT1G22380.1); Has 7940 Blast hits to 7832 prot…
AT1G22470	0.791793	0.0109156	protein_coding			unknown protein; BEST Arabidopsis thaliana protein match is: unknown protein (TAIR:AT1G72240.1); Has 1693 Blast hits to 236 proteins in 54 species: Archae - 0; Bacteria - 8; Metazoa - 451; Fungi - 116; Plants - 94; Viruses - 2; Other Eukaryotes - 1022 (source: NCBI BLink).
AT1G22500	-0.352931	0.0415133	protein_coding	RING/U-box superfamily protein		RING/U-box superfamily protein; FUNCTIONS IN: zinc ion binding; LOCATED IN: endomembrane system; EXPRESSED IN: stem, cotyledon, root, leaf; EXPRESSED DURING: LP.06 six leaves visible, LP.04 four leaves visible; CONTAINS InterPro DOMAIN/s: Zinc finger, RING-type (InterPro:IPR001841), Zinc finger, C3HC4 RING-type (InterPro:IPR018957); BEST Arabidopsis thaliana protein match is: RING/U-box superfami…
AT1G22570	-0.601088	0.000280163	protein_coding	Major facilitator superfamily protein		Major facilitator superfamily protein; FUNCTIONS IN: transporter activity; INVOLVED IN: oligopeptide transport; LOCATED IN: membrane; EXPRESSED IN: 17 plant structures; EXPRESSED DURING: 10 growth stages; CONTAINS InterPro DOMAIN/s: PTR2 family proton/oligopeptide symporter, conserved site (InterPro:IPR018456), Oligopeptide transporter (InterPro:IPR000109), Major facilitator superfamily, general …
AT1G22610	0.492839	1.76589e-07	protein_coding	C2 calcium/lipid-binding plant phosphoribosyltransferase family protein		C2 calcium/lipid-binding plant phosphoribosyltransferase family protein; FUNCTIONS IN: molecular_function unknown; INVOLVED IN: biological_process unknown; LOCATED IN: chloroplast; EXPRESSED IN: 22 plant structures; EXPRESSED DURING: 13 growth stages; CONTAINS InterPro DOMAIN/s: C2 membrane targeting protein (InterPro:IPR018029), C2 calcium/lipid-binding domain, CaLB (InterPro:IPR008973), Phospho…
AT1G22640	0.370046	0.00791132	protein_coding	myb domain protein 3	MYB-type transcription factor (MYB3) that represses phenylpropanoid biosynthesis gene expression	myb domain protein 3 (MYB3); CONTAINS InterPro DOMAIN/s: SANT, DNA-binding (InterPro:IPR001005), Homeodomain-like (InterPro:IPR009057), Myb, DNA-binding (InterPro:IPR014778), HTH transcriptional regulator, Myb-type, DNA-binding (InterPro:IPR017930), Homeodomain-related (InterPro:IPR012287), Myb transcription factor (InterPro:IPR015495); BEST Arabidopsis thaliana protein match is: myb domain prote…
AT1G22650	0.504551	0.000745282	protein_coding	Plant neutral invertase family protein		Plant neutral invertase family protein; FUNCTIONS IN: catalytic activity, beta-fructofuranosidase activity; INVOLVED IN: sucrose catabolic process, using beta-fructofuranosidase; LOCATED IN: cellular_component unknown; EXPRESSED IN: 19 plant structures; EXPRESSED DURING: 14 growth stages; CONTAINS InterPro DOMAIN/s: Plant neutral invertase (InterPro:IPR006937), Six-hairpin glycosidase-like (Inter…
AT1G22770	-0.583632	1.68138e-10	protein_coding	gigantea protein (GI)	Together with CONSTANTS (CO) and FLOWERING LOCUS T (FT), GIGANTEA promotes flowering under long days in a circadian clock-controlled flowering pathway. GI acts earlier than CO and FT in the pathway by increasing CO and FT mRNA abundance. Located in the nucleus. Regulates several developmental processes, including photoperiod-mediated flowering, phytochrome B signaling, circadian clock, carbohydra…	GIGANTEA (GI); Has 351 Blast hits to 349 proteins in 54 species: Archae - 0; Bacteria - 0; Metazoa - 0; Fungi - 0; Plants - 351; Viruses - 0; Other Eukaryotes - 0 (source: NCBI BLink).
AT1G22850	0.659956	4.44894e-15	protein_coding	SNARE associated Golgi protein family		SNARE associated Golgi protein family; INVOLVED IN: biological_process unknown; LOCATED IN: chloroplast; EXPRESSED IN: 22 plant structures; EXPRESSED DURING: 15 growth stages; CONTAINS InterPro DOMAIN/s: SNARE associated Golgi protein (InterPro:IPR015414); BEST Arabidopsis thaliana protein match is: SNARE associated Golgi protein family (TAIR:AT1G03260.1); Has 4604 Blast hits to 4604 proteins in …
AT1G22900	0.50377	0.0372666	protein_coding	Disease resistance-responsive (dirigent-like protein) family protein		Disease resistance-responsive (dirigent-like protein) family protein; FUNCTIONS IN: molecular_function unknown; INVOLVED IN: defense response; LOCATED IN: endomembrane system; EXPRESSED IN: stamen; EXPRESSED DURING: 4 anthesis; CONTAINS InterPro DOMAIN/s: Plant disease resistance response protein (InterPro:IPR004265); BEST Arabidopsis thaliana protein match is: Disease resistance-responsive (diri…
AT1G22970	-0.47639	0.00172805	protein_coding			unknown protein; BEST Arabidopsis thaliana protein match is: unknown protein (TAIR:AT1G71150.1); Has 134 Blast hits to 132 proteins in 48 species: Archae - 0; Bacteria - 0; Metazoa - 66; Fungi - 10; Plants - 48; Viruses - 0; Other Eukaryotes - 10 (source: NCBI BLink).
AT1G23030	0.932091	7.59189e-18	protein_coding	ARM repeat superfamily protein		ARM repeat superfamily protein; FUNCTIONS IN: ubiquitin-protein ligase activity, binding; INVOLVED IN: response to chitin; LOCATED IN: ubiquitin ligase complex; EXPRESSED IN: 23 plant structures; EXPRESSED DURING: 15 growth stages; CONTAINS InterPro DOMAIN/s: U box domain (InterPro:IPR003613), Armadillo-like helical (InterPro:IPR011989), Armadillo (InterPro:IPR000225), Armadillo-type fold (InterP…
AT1G23390	0.271645	0.0191598	protein_coding	Kelch repeat-containing F-box family protein		Kelch repeat-containing F-box family protein; CONTAINS InterPro DOMAIN/s: F-box domain, cyclin-like (InterPro:IPR001810), F-box domain, Skp2-like (InterPro:IPR022364), Galactose oxidase/kelch, beta-propeller (InterPro:IPR011043), Kelch-type beta propeller (InterPro:IPR015915); BEST Arabidopsis thaliana protein match is: Galactose oxidase/kelch repeat superfamily protein (TAIR:AT3G24760.1); Has 14…
AT1G23400	0.264286	0.00739839	protein_coding	RNA-binding CRS1 / YhbY (CRM) domain-containing protein	Promotes the splicing of chloroplast group II introns.	CAF2; FUNCTIONS IN: RNA binding; INVOLVED IN: Group II intron splicing; LOCATED IN: chloroplast; EXPRESSED IN: 22 plant structures; EXPRESSED DURING: 13 growth stages; CONTAINS InterPro DOMAIN/s: RNA-binding, CRM domain (InterPro:IPR001890); BEST Arabidopsis thaliana protein match is: RNA-binding CRS1 / YhbY (CRM) domain-containing protein (TAIR:AT2G20020.1); Has 265 Blast hits to 223 proteins in…
AT1G23490	0.347205	0.000141938	protein_coding	ADP-ribosylation factor 1	Gene encoding ADP-ribosylation factor and similar to other ARFs and ARF-like proteins. A member of ARF GTPase family. Arabidopsis has 21 known members, known to be essential for vesicle coating and uncoating and functions in GTP-binding. The gene is shown to play a role in cell division, cell expansion and cellulose production using antisense construct.	ADP-ribosylation factor 1 (ARF1); FUNCTIONS IN: protein binding, phospholipase activator activity, GTP binding; INVOLVED IN: response to cadmium ion, N-terminal protein myristoylation; LOCATED IN: intracellular; EXPRESSED IN: 24 plant structures; EXPRESSED DURING: 16 growth stages; CONTAINS InterPro DOMAIN/s: ADP-ribosylation factor (InterPro:IPR006688), Small GTP-binding protein (InterPro:IPR005…
AT1G23730	-1.12969	3.67222e-08	protein_coding	beta carbonic anhydrase 3		beta carbonic anhydrase 3 (BCA3); FUNCTIONS IN: carbonate dehydratase activity, zinc ion binding; INVOLVED IN: carbon utilization; LOCATED IN: cytosol, plasma membrane, membrane; EXPRESSED IN: 14 plant structures; EXPRESSED DURING: 6 growth stages; CONTAINS InterPro DOMAIN/s: Carbonic anhydrase, prokaryotic-like, conserved site (InterPro:IPR015892), Carbonic anhydrase (InterPro:IPR001765); BEST A…
AT1G23740	0.648149	3.62217e-11	protein_coding	Oxidoreductase, zinc-binding dehydrogenase family protein		Oxidoreductase, zinc-binding dehydrogenase family protein; FUNCTIONS IN: oxidoreductase activity, zinc ion binding; INVOLVED IN: response to cold; LOCATED IN: in 6 components; EXPRESSED IN: 22 plant structures; EXPRESSED DURING: 14 growth stages; CONTAINS InterPro DOMAIN/s: GroES-like (InterPro:IPR011032), Alcohol dehydrogenase GroES-like (InterPro:IPR013154), Quinone oxidoreductase/zeta-crystall…
AT1G23800	-0.976778	1.45575e-11	protein_coding	aldehyde dehydrogenase 2B7	Encodes a mitochondrial aldehyde dehydrogenase; nuclear gene for mitochondrial product.	aldehyde dehydrogenase 2B7 (ALDH2B7); FUNCTIONS IN: 3-chloroallyl aldehyde dehydrogenase activity, aldehyde dehydrogenase (NAD) activity; INVOLVED IN: oxidation reduction, metabolic process; LOCATED IN: mitochondrion; EXPRESSED IN: 13 plant structures; EXPRESSED DURING: LP.06 six leaves visible, 4 anthesis, LP.10 ten leaves visible, 4 leaf senescence stage, petal differentiation and expansion sta…
AT1G23850	-0.616587	0.0190499	protein_coding			unknown protein; BEST Arabidopsis thaliana protein match is: unknown protein (TAIR:AT1G23840.1); Has 47 Blast hits to 40 proteins in 5 species: Archae - 0; Bacteria - 0; Metazoa - 0; Fungi - 0; Plants - 47; Viruses - 0; Other Eukaryotes - 0 (source: NCBI BLink).
AT1G23870	0.453718	0.00035955	protein_coding	trehalose-phosphatase/synthase 9	Encodes an enzyme putatively involved in trehalose biosynthesis. The protein has a trehalose synthase (TPS)-like domain that may or may not be active as well as a trehalose phosphatase (TPP)-like domain.	trehalose-phosphatase/synthase 9 (TPS9); FUNCTIONS IN: transferase activity, transferring glycosyl groups, trehalose-phosphatase activity; INVOLVED IN: trehalose biosynthetic process, metabolic process; EXPRESSED IN: 27 plant structures; EXPRESSED DURING: 15 growth stages; CONTAINS InterPro DOMAIN/s: HAD-superfamily hydrolase, subfamily IIB (InterPro:IPR006379), Glycosyl transferase, family 20 (I…
AT1G24140	0.750075	0.00531156	protein_coding	Matrixin family protein		Matrixin family protein; FUNCTIONS IN: metallopeptidase activity, metalloendopeptidase activity, zinc ion binding; INVOLVED IN: proteolysis, metabolic process; LOCATED IN: anchored to membrane; EXPRESSED IN: 13 plant structures; EXPRESSED DURING: 7 growth stages; CONTAINS InterPro DOMAIN/s: Peptidase M10, metallopeptidase (InterPro:IPR001818), Peptidoglycan binding-like (InterPro:IPR002477), Pept…
AT1G24145	0.968127	5.74531e-08	protein_coding			unknown protein; FUNCTIONS IN: molecular_function unknown; INVOLVED IN: biological_process unknown; LOCATED IN: endomembrane system; Has 3 Blast hits to 3 proteins in 1 species: Archae - 0; Bacteria - 0; Metazoa - 0; Fungi - 0; Plants - 3; Viruses - 0; Other Eukaryotes - 0 (source: NCBI BLink).
AT1G24147	1.27186	3.33449e-13	protein_coding			unknown protein; FUNCTIONS IN: molecular_function unknown; INVOLVED IN: biological_process unknown; LOCATED IN: endomembrane system; BEST Arabidopsis thaliana protein match is: unknown protein (TAIR:AT1G24148.1); Has 4 Blast hits to 4 proteins in 2 species: Archae - 0; Bacteria - 0; Metazoa - 0; Fungi - 0; Plants - 4; Viruses - 0; Other Eukaryotes - 0 (source: NCBI BLink).
AT1G24170	0.572701	1.50619e-05	protein_coding	Nucleotide-diphospho-sugar transferases superfamily protein	Encodes a protein with putative galacturonosyltransferase activity.	LGT9; FUNCTIONS IN: transferase activity, transferring hexosyl groups, polygalacturonate 4-alpha-galacturonosyltransferase activity, transferase activity, transferring glycosyl groups; INVOLVED IN: carbohydrate biosynthetic process; LOCATED IN: endomembrane system; EXPRESSED IN: 23 plant structures; EXPRESSED DURING: 13 growth stages; CONTAINS InterPro DOMAIN/s: Glycosyl transferase, family 8 (In…
AT1G24240	-0.469847	0.0090791	protein_coding	Ribosomal protein L19 family protein		Ribosomal protein L19 family protein; FUNCTIONS IN: structural constituent of ribosome; INVOLVED IN: translation, ribosome biogenesis; LOCATED IN: ribosome, intracellular; EXPRESSED IN: 22 plant structures; EXPRESSED DURING: 13 growth stages; CONTAINS InterPro DOMAIN/s: Ribosomal protein L19 (InterPro:IPR001857); BEST Arabidopsis thaliana protein match is: Ribosomal protein L19 family protein (TA…
AT1G24320	-1.21575	7.61151e-05	protein_coding	Six-hairpin glycosidases superfamily protein		Six-hairpin glycosidases superfamily protein; FUNCTIONS IN: mannosyl-oligosaccharide glucosidase activity, alpha-glucosidase activity, catalytic activity; INVOLVED IN: oligosaccharide metabolic process; LOCATED IN: cellular_component unknown; EXPRESSED IN: 6 plant structures; EXPRESSED DURING: F mature embryo stage, petal differentiation and expansion stage, D bilateral stage; CONTAINS InterPro D…
AT1G24530	0.437087	0.0012996	protein_coding	Transducin/WD40 repeat-like superfamily protein		Transducin/WD40 repeat-like superfamily protein; FUNCTIONS IN: nucleotide binding; INVOLVED IN: biological_process unknown; LOCATED IN: plasma membrane, heterotrimeric G-protein complex; EXPRESSED IN: 24 plant structures; EXPRESSED DURING: 14 growth stages; CONTAINS InterPro DOMAIN/s: WD40 repeat 2 (InterPro:IPR019782), WD40 repeat-like-containing domain (InterPro:IPR011046), WD40-repeat-containi…
AT1G25320	-0.360597	0.0465884	protein_coding	Leucine-rich repeat protein kinase family protein		Leucine-rich repeat protein kinase family protein; FUNCTIONS IN: protein serine/threonine kinase activity, kinase activity, ATP binding; INVOLVED IN: transmembrane receptor protein tyrosine kinase signaling pathway, protein amino acid phosphorylation; LOCATED IN: plasma membrane; EXPRESSED IN: 20 plant structures; EXPRESSED DURING: 11 growth stages; CONTAINS InterPro DOMAIN/s: Protein kinase, cat…
AT1G25375	-0.65583	2.48001e-05	protein_coding	Metallo-hydrolase/oxidoreductase superfamily protein		Metallo-hydrolase/oxidoreductase superfamily protein; FUNCTIONS IN: hydrolase activity, catalytic activity; INVOLVED IN: metabolic process; LOCATED IN: cellular_component unknown; EXPRESSED IN: 22 plant structures; EXPRESSED DURING: 13 growth stages; CONTAINS InterPro DOMAIN/s: Beta-lactamase-like (InterPro:IPR001279); Has 5673 Blast hits to 5670 proteins in 1426 species: Archae - 148; Bacteria -…
AT1G25430	2.42257	4.28974e-15	transposable_element_gene	transposable element gene		non-LTR retrotransposon family (LINE), has a 8.0e-45 P-value blast match to GB:NP_038607 L1 repeat, Tf subfamily, member 9 (LINE-element) (Mus musculus)
AT1G25440	-0.359756	0.000199484	protein_coding	B-box type zinc finger protein with CCT domain		B-box type zinc finger protein with CCT domain; FUNCTIONS IN: sequence-specific DNA binding transcription factor activity, zinc ion binding; INVOLVED IN: regulation of transcription; LOCATED IN: membrane; EXPRESSED IN: leaf; CONTAINS InterPro DOMAIN/s: CCT domain (InterPro:IPR010402), Zinc finger, B-box (InterPro:IPR000315); BEST Arabidopsis thaliana protein match is: B-box type zinc finger prote…
AT1G25550	0.908826	2.29818e-14	protein_coding	myb-like transcription factor family protein		myb-like transcription factor family protein; CONTAINS InterPro DOMAIN/s: Homeodomain-like (InterPro:IPR009057), Myb, DNA-binding (InterPro:IPR014778), Myb-like DNA-binding domain, SHAQKYF class (InterPro:IPR006447), HTH transcriptional regulator, Myb-type, DNA-binding (InterPro:IPR017930), Homeodomain-related (InterPro:IPR012287); BEST Arabidopsis thaliana protein match is: myb-like transcriptio…
AT1G25580	-0.421198	0.0105997	protein_coding	NAC (No Apical Meristem) domain transcriptional regulator superfamily protein	Encodes suppressor of gamma response 1 (SOG1), a putative transcription factor governing multiple responses to DNA damage.	SUPPRESSOR OF GAMMA RADIATION 1 (SOG1); FUNCTIONS IN: sequence-specific DNA binding transcription factor activity; INVOLVED IN: multicellular organismal development, response to gamma radiation, DNA damage checkpoint, regulation of meiosis; LOCATED IN: cellular_component unknown; EXPRESSED IN: 23 plant structures; EXPRESSED DURING: 13 growth stages; CONTAINS InterPro DOMAIN/s: No apical meristem …
AT1G26150	-0.296438	0.00170351	protein_coding	proline-rich extensin-like receptor kinase 10		proline-rich extensin-like receptor kinase 10 (PERK10); FUNCTIONS IN: protein serine/threonine kinase activity, protein kinase activity, ATP binding; INVOLVED IN: protein amino acid phosphorylation; LOCATED IN: plasma membrane; EXPRESSED IN: 22 plant structures; EXPRESSED DURING: 13 growth stages; CONTAINS InterPro DOMAIN/s: Protein kinase, ATP binding site (InterPro:IPR017441), Serine/threonine-…
AT1G26170	-0.682412	2.87584e-09	protein_coding	ARM repeat superfamily protein		ARM repeat superfamily protein; FUNCTIONS IN: protein transporter activity, binding; INVOLVED IN: intracellular protein transport, protein import into nucleus, docking; LOCATED IN: nucleus, nuclear pore, cytoplasm; EXPRESSED IN: 22 plant structures; EXPRESSED DURING: 13 growth stages; CONTAINS InterPro DOMAIN/s: Importin-beta, N-terminal (InterPro:IPR001494), Armadillo-like helical (InterPro:IPR0…
AT1G26250	-0.85204	0.0115681	protein_coding	Proline-rich extensin-like family protein		Proline-rich extensin-like family protein; FUNCTIONS IN: structural constituent of cell wall; INVOLVED IN: plant-type cell wall organization; LOCATED IN: endomembrane system; CONTAINS InterPro DOMAIN/s: Extensin-like repeat (InterPro:IPR006706); BEST Arabidopsis thaliana protein match is: Proline-rich extensin-like family protein (TAIR:AT4G08370.1); Has 289174 Blast hits to 44674 proteins in 1767…
AT1G26390	-1.07841	0.00239781	protein_coding	FAD-binding Berberine family protein		FAD-binding Berberine family protein; FUNCTIONS IN: electron carrier activity, oxidoreductase activity, FAD binding, catalytic activity; LOCATED IN: endomembrane system; EXPRESSED IN: 10 plant structures; EXPRESSED DURING: LP.06 six leaves visible, LP.04 four leaves visible, 4 anthesis, LP.02 two leaves visible, petal differentiation and expansion stage; CONTAINS InterPro DOMAIN/s: FAD-binding, t…
AT1G26410	-1.05286	0.00258269	protein_coding	FAD-binding Berberine family protein		FAD-binding Berberine family protein; FUNCTIONS IN: electron carrier activity, oxidoreductase activity, FAD binding, catalytic activity; LOCATED IN: cellular_component unknown; CONTAINS InterPro DOMAIN/s: FAD-binding, type 2 (InterPro:IPR016166), Berberine/berberine-like (InterPro:IPR012951), FAD linked oxidase, N-terminal (InterPro:IPR006094); BEST Arabidopsis thaliana protein match is: FAD-bind…
AT1G26420	-0.822412	6.67748e-05	protein_coding	FAD-binding Berberine family protein		FAD-binding Berberine family protein; FUNCTIONS IN: electron carrier activity, oxidoreductase activity, FAD binding, catalytic activity; LOCATED IN: endomembrane system; EXPRESSED IN: stem, stamen; EXPRESSED DURING: 4 anthesis; CONTAINS InterPro DOMAIN/s: FAD-binding, type 2 (InterPro:IPR016166), Berberine/berberine-like (InterPro:IPR012951), FAD linked oxidase, N-terminal (InterPro:IPR006094); B…
AT1G26560	0.932696	3.54383e-16	protein_coding	beta glucosidase 40		beta glucosidase 40 (BGLU40); FUNCTIONS IN: cation binding, hydrolase activity, hydrolyzing O-glycosyl compounds, catalytic activity; INVOLVED IN: carbohydrate metabolic process; LOCATED IN: apoplast, chloroplast; EXPRESSED IN: 23 plant structures; EXPRESSED DURING: 13 growth stages; CONTAINS InterPro DOMAIN/s: Glycoside hydrolase, family 1 (InterPro:IPR001360), Glycoside hydrolase, family 1, act…
AT1G26761	0.316705	0.017004	protein_coding	Arabinanase/levansucrase/invertase		Arabinanase/levansucrase/invertase; FUNCTIONS IN: molecular_function unknown; INVOLVED IN: biological_process unknown; LOCATED IN: chloroplast; Has 30201 Blast hits to 17322 proteins in 780 species: Archae - 12; Bacteria - 1396; Metazoa - 17338; Fungi - 3422; Plants - 5037; Viruses - 0; Other Eukaryotes - 2996 (source: NCBI BLink).
AT1G26770	0.484032	0.0430647	protein_coding	expansin A10	Encodes an expansin. Naming convention from the Expansin Working Group (Kende et al, Plant Mol Bio). Involved in the formation of nematode-induced syncytia in roots of Arabidopsis thaliana.	expansin A10 (EXPA10); CONTAINS InterPro DOMAIN/s: Pollen allergen, N-terminal (InterPro:IPR014734), Rare lipoprotein A (InterPro:IPR005132), Pollen allergen/expansin, C-terminal (InterPro:IPR007117), Barwin-related endoglucanase (InterPro:IPR009009), Expansin (InterPro:IPR002963), Expansin/Lol pI (InterPro:IPR007118), Expansin 45, endoglucanase-like (InterPro:IPR007112); BEST Arabidopsis thalian…
AT1G26920	0.462571	1.57698e-06	protein_coding			unknown protein; BEST Arabidopsis thaliana protein match is: unknown protein (TAIR:AT1G69760.1); Has 47 Blast hits to 47 proteins in 13 species: Archae - 0; Bacteria - 0; Metazoa - 0; Fungi - 7; Plants - 34; Viruses - 0; Other Eukaryotes - 6 (source: NCBI BLink).
AT1G26945	0.441185	0.0017632	protein_coding	basic helix-loop-helix (bHLH) DNA-binding superfamily protein	Encodes a basic helix-loop-helix (bHLH) protein involved in blue/far-red light signaling. Physically interacts with HFR1 and negatively regulates its activity.	KIDARI (KDR); FUNCTIONS IN: transcription regulator activity; INVOLVED IN: response to light stimulus; LOCATED IN: nucleus, chloroplast; CONTAINS InterPro DOMAIN/s: Helix-loop-helix DNA-binding domain (InterPro:IPR001092), Helix-loop-helix DNA-binding (InterPro:IPR011598); BEST Arabidopsis thaliana protein match is: basic helix-loop-helix (bHLH) DNA-binding family protein (TAIR:AT3G28857.1); Has …
AT1G27020	-1.27803	3.45659e-06	protein_coding			unknown protein; BEST Arabidopsis thaliana protein match is: unknown protein (TAIR:AT1G27030.1); Has 514 Blast hits to 514 proteins in 175 species: Archae - 0; Bacteria - 311; Metazoa - 0; Fungi - 0; Plants - 65; Viruses - 0; Other Eukaryotes - 138 (source: NCBI BLink).
AT1G27030	-0.566143	7.69075e-05	protein_coding			unknown protein; BEST Arabidopsis thaliana protein match is: unknown protein (TAIR:AT1G27020.1); Has 504 Blast hits to 502 proteins in 169 species: Archae - 0; Bacteria - 299; Metazoa - 0; Fungi - 0; Plants - 67; Viruses - 0; Other Eukaryotes - 138 (source: NCBI BLink).
AT1G27100	0.646178	1.26494e-06	protein_coding	Actin cross-linking protein		Actin cross-linking protein; FUNCTIONS IN: molecular_function unknown; INVOLVED IN: biological_process unknown; LOCATED IN: vacuole; EXPRESSED IN: 23 plant structures; EXPRESSED DURING: 13 growth stages; CONTAINS InterPro DOMAIN/s: Protein of unknown function DUF569 (InterPro:IPR007679), Actin cross-linking (InterPro:IPR008999); BEST Arabidopsis thaliana protein match is: Protein of unknown funct…
AT1G27130	0.35397	0.00493578	protein_coding	glutathione S-transferase tau 13	Encodes glutathione transferase belonging to the tau class of GSTs. Naming convention according to Wagner et al. (2002).	glutathione S-transferase tau 13 (GSTU13); FUNCTIONS IN: glutathione transferase activity; INVOLVED IN: response to cadmium ion, toxin catabolic process; LOCATED IN: cytoplasm; EXPRESSED IN: 23 plant structures; EXPRESSED DURING: 13 growth stages; CONTAINS InterPro DOMAIN/s: Thioredoxin fold (InterPro:IPR012335), Glutathione S-transferase, C-terminal (InterPro:IPR004046), Glutathione S-transferas…
AT1G27200	0.366121	0.0132676	protein_coding	Domain of unknown function (DUF23)		CONTAINS InterPro DOMAIN/s: Protein of unknown function DUF23 (InterPro:IPR008166); BEST Arabidopsis thaliana protein match is: zinc finger (C3HC4-type RING finger) family protein (TAIR:AT3G27330.1); Has 321 Blast hits to 319 proteins in 87 species: Archae - 0; Bacteria - 165; Metazoa - 2; Fungi - 4; Plants - 113; Viruses - 0; Other Eukaryotes - 37 (source: NCBI BLink).
AT1G27210	0.300982	0.0152575	protein_coding	ARM repeat superfamily protein		ARM repeat superfamily protein; FUNCTIONS IN: binding; LOCATED IN: chloroplast; EXPRESSED IN: 23 plant structures; EXPRESSED DURING: 13 growth stages; CONTAINS InterPro DOMAIN/s: HEAT (InterPro:IPR000357), Armadillo-like helical (InterPro:IPR011989), HEAT, type 2 (InterPro:IPR021133), Armadillo-type fold (InterPro:IPR016024); BEST Arabidopsis thaliana protein match is: ARM repeat superfamily prot…
AT1G27340	0.326092	0.00405177	protein_coding	Galactose oxidase/kelch repeat superfamily protein		Galactose oxidase/kelch repeat superfamily protein; CONTAINS InterPro DOMAIN/s: F-box domain, cyclin-like (InterPro:IPR001810), F-box domain, Skp2-like (InterPro:IPR022364), Galactose oxidase/kelch, beta-propeller (InterPro:IPR011043); BEST Arabidopsis thaliana protein match is: Galactose oxidase/kelch repeat superfamily protein (TAIR:AT5G15710.1); Has 1110 Blast hits to 1104 proteins in 52 speci…
AT1G27480	0.325362	0.00959989	protein_coding	alpha/beta-Hydrolases superfamily protein		alpha/beta-Hydrolases superfamily protein; FUNCTIONS IN: phosphatidylcholine-sterol O-acyltransferase activity; INVOLVED IN: lipid metabolic process; LOCATED IN: plasma membrane, vacuole; EXPRESSED IN: 21 plant structures; EXPRESSED DURING: 13 growth stages; CONTAINS InterPro DOMAIN/s: Lecithin:cholesterol acyltransferase (InterPro:IPR003386); Has 1076 Blast hits to 1070 proteins in 248 species: …
AT1G27510	0.2509	0.0176638	protein_coding	Protein of unknown function (DUF3506)		FUNCTIONS IN: DNA binding, nuclease activity; INVOLVED IN: response to singlet oxygen; LOCATED IN: thylakoid membrane; EXPRESSED IN: 22 plant structures; EXPRESSED DURING: 13 growth stages; CONTAINS InterPro DOMAIN/s: Protein of unknown function DUF3506 (InterPro:IPR021894), UvrB/UvrC protein (InterPro:IPR001943); BEST Arabidopsis thaliana protein match is: Protein of unknown function (DUF3506) (…
AT1G27520	-1.41113	1.28938e-35	protein_coding	Glycosyl hydrolase family 47 protein		Glycosyl hydrolase family 47 protein; FUNCTIONS IN: mannosyl-oligosaccharide 1,2-alpha-mannosidase activity, alpha-mannosidase activity, calcium ion binding; INVOLVED IN: protein amino acid N-linked glycosylation; LOCATED IN: endomembrane system, membrane; EXPRESSED IN: 22 plant structures; EXPRESSED DURING: 13 growth stages; CONTAINS InterPro DOMAIN/s: Glycoside hydrolase, family 47 (InterPro:IP…
AT1G27630	-0.483401	0.000625007	protein_coding	cyclin T 1;3		cyclin T 1;3 (CYCT1;3); CONTAINS InterPro DOMAIN/s: Cyclin-like (InterPro:IPR011028), Transcription regulator cyclin (InterPro:IPR015429), Cyclin-related (InterPro:IPR013763), Cyclin, N-terminal (InterPro:IPR006671), Cyclin (InterPro:IPR006670); BEST Arabidopsis thaliana protein match is: Cyclin family protein (TAIR:AT5G45190.1); Has 1569 Blast hits to 1569 proteins in 224 species: Archae - 0; Ba…
AT1G27680	-0.652583	1.24073e-05	protein_coding	ADPGLC-PPase large subunit	ADP-glucose pyrophosphorylase catalyzes the first, rate limiting step in starch biosynthesis. The large subunit plays a regulatory role whereas the small subunit (ApS) is the catalytic isoform. Four isoforms of the large subunit (ApL1-4) have been described.Mutational analysis of APS1 suggests that APL1 and APL2 can compensate for loss of APS1 catalytic activity,suggesting both have catalytic as …	ADPGLC-PPase large subunit (APL2); CONTAINS InterPro DOMAIN/s: Glucose-1-phosphate adenylyltransferase (InterPro:IPR011831), ADP-glucose pyrophosphorylase, conserved site (InterPro:IPR005836), Nucleotidyl transferase (InterPro:IPR005835); BEST Arabidopsis thaliana protein match is: Glucose-1-phosphate adenylyltransferase family protein (TAIR:AT4G39210.1); Has 11860 Blast hits to 11712 proteins in…
AT1G27730	0.684016	0.0337341	protein_coding	salt tolerance zinc finger	Related to Cys2/His2-type zinc-finger proteins found in higher plants. Compensated for a subset of calcineurin deficiency in yeast. Salt tolerance produced by ZAT10 appeared to be partially dependent on ENA1/PMR2, a P-type ATPase required for Li+ and Na+ efflux in yeast. The protein is localized to the nucleus, acts as a transcriptional repressor and is responsive to chitin oligomers. Also involv…	salt tolerance zinc finger (STZ); CONTAINS InterPro DOMAIN/s: Zinc finger, C2H2-like (InterPro:IPR015880), Zinc finger, C2H2-type (InterPro:IPR007087); BEST Arabidopsis thaliana protein match is: zinc finger of Arabidopsis thaliana 6 (TAIR:AT5G04340.1); Has 5350 Blast hits to 3982 proteins in 146 species: Archae - 0; Bacteria - 0; Metazoa - 4198; Fungi - 48; Plants - 937; Viruses - 0; Other Eukar…
AT1G27770	0.971575	1.7007e-05	protein_coding	autoinhibited Ca2+-ATPase 1	Encodes a chloroplast envelope Ca2+-ATPase with an N-terminal autoinhibitor.	autoinhibited Ca2+-ATPase 1 (ACA1); FUNCTIONS IN: calcium channel activity, calcium-transporting ATPase activity, calmodulin binding; INVOLVED IN: cation transport, calcium ion transport, metabolic process, ATP biosynthetic process; LOCATED IN: endoplasmic reticulum, plasma membrane, chloroplast inner membrane; EXPRESSED IN: 24 plant structures; EXPRESSED DURING: 13 growth stages; CONTAINS InterP…
AT1G27920	-1.01627	8.77362e-12	protein_coding	microtubule-associated protein 65-8		microtubule-associated protein 65-8 (MAP65-8); CONTAINS InterPro DOMAIN/s: Microtubule-associated protein, MAP65/ASE1-type (InterPro:IPR007145); BEST Arabidopsis thaliana protein match is: microtubule-associated protein 65-2 (TAIR:AT4G26760.1); Has 2013 Blast hits to 1836 proteins in 335 species: Archae - 36; Bacteria - 203; Metazoa - 697; Fungi - 206; Plants - 352; Viruses - 0; Other Eukaryotes …
AT1G27950	0.718685	3.75831e-11	protein_coding	glycosylphosphatidylinositol-anchored lipid protein transfer 1	Encodes LTPG1, a lipid transfer protein with a predicted GPI (glycosylphosphatidylinositol)-anchor domain. Localized in the plasma membrane. Disruption of the LTPG1 gene causes alterations of cuticular lipid composition, but no significant changes on total wax and cutin monomer loads are seen.	glycosylphosphatidylinositol-anchored lipid protein transfer 1 (LTPG1); FUNCTIONS IN: molecular_function unknown; INVOLVED IN: lipid transport; LOCATED IN: anchored to plasma membrane, plasma membrane, anchored to membrane; EXPRESSED IN: 24 plant structures; EXPRESSED DURING: 13 growth stages; CONTAINS InterPro DOMAIN/s: Bifunctional inhibitor/plant lipid transfer protein/seed storage (InterPro:I…
AT1G27970	0.573824	0.00643041	protein_coding	nuclear transport factor 2B	Encodes an ortholog of yeast NTF2, a nuclear envelop transport protein that functions as the nuclear import receptor for RanGDP, an essential player in nucleocytoplasmic transport.	nuclear transport factor 2B (NTF2B); FUNCTIONS IN: protein transporter activity, Ran GTPase binding; INVOLVED IN: nucleocytoplasmic transport, protein import into nucleus; LOCATED IN: nuclear envelope, intracellular, nucleus, plasma membrane; EXPRESSED IN: 26 plant structures; EXPRESSED DURING: 15 growth stages; CONTAINS InterPro DOMAIN/s: Nuclear transport factor 2 (InterPro:IPR002075), Nuclear …
AT1G28010	0.780048	6.37983e-11	protein_coding	P-glycoprotein 14		P-glycoprotein 14 (PGP14); FUNCTIONS IN: ATPase activity, coupled to transmembrane movement of substances; INVOLVED IN: transport, transmembrane transport; LOCATED IN: integral to membrane; EXPRESSED IN: 9 plant structures; EXPRESSED DURING: LP.04 four leaves visible, LP.02 two leaves visible, LP.12 twelve leaves visible; CONTAINS InterPro DOMAIN/s: ATPase, AAA+ type, core (InterPro:IPR003593), A…
AT1G28050	-0.516226	0.00285339	protein_coding	B-box type zinc finger protein with CCT domain		B-box type zinc finger protein with CCT domain; FUNCTIONS IN: sequence-specific DNA binding transcription factor activity, zinc ion binding; INVOLVED IN: regulation of transcription; LOCATED IN: intracellular; EXPRESSED IN: 21 plant structures; EXPRESSED DURING: 13 growth stages; CONTAINS InterPro DOMAIN/s: CCT domain (InterPro:IPR010402), Zinc finger, B-box (InterPro:IPR000315); BEST Arabidopsis…
AT1G28060	-0.26579	0.0322722	protein_coding	Pre-mRNA-splicing factor 3		Pre-mRNA-splicing factor 3; CONTAINS InterPro DOMAIN/s: Pre-mRNA-splicing factor 3 (InterPro:IPR013881); BEST Arabidopsis thaliana protein match is: Pre-mRNA-splicing factor 3 (TAIR:AT3G55930.1); Has 22923 Blast hits to 12760 proteins in 707 species: Archae - 18; Bacteria - 1085; Metazoa - 11525; Fungi - 3053; Plants - 1999; Viruses - 93; Other Eukaryotes - 5150 (source: NCBI BLink).
AT1G28130	0.677291	9.11673e-05	protein_coding	Auxin-responsive GH3 family protein	encodes an IAA-amido synthase that conjugates Asp and other amino acids to auxin in vitro. Lines carrying insertions in this gene are hypersensitive to auxin.	GH3.17; CONTAINS InterPro DOMAIN/s: GH3 auxin-responsive promoter (InterPro:IPR004993); BEST Arabidopsis thaliana protein match is: Auxin-responsive GH3 family protein (TAIR:AT5G54510.1); Has 1405 Blast hits to 1296 proteins in 239 species: Archae - 0; Bacteria - 491; Metazoa - 54; Fungi - 2; Plants - 672; Viruses - 0; Other Eukaryotes - 186 (source: NCBI BLink).
AT1G28140	-0.444892	4.06328e-06	protein_coding			unknown protein; FUNCTIONS IN: molecular_function unknown; INVOLVED IN: biological_process unknown; LOCATED IN: chloroplast; EXPRESSED IN: 22 plant structures; EXPRESSED DURING: 13 growth stages; CONTAINS InterPro DOMAIN/s: Protein of unknown function DUF2301, transmembrane (InterPro:IPR019275); Has 140 Blast hits to 140 proteins in 72 species: Archae - 0; Bacteria - 86; Metazoa - 10; Fungi - 0; …
AT1G28320	-0.269302	0.0286536	protein_coding	protease-related	Mutants in this gene are defective in the processing of pre-glyoxysomal malate dehydrogenase (pre-gMDH) to gMDH.	DEG15; CONTAINS InterPro DOMAIN/s: Serine/cysteine peptidase, trypsin-like (InterPro:IPR009003); BEST Arabidopsis thaliana protein match is: DegP protease 1 (TAIR:AT3G27925.1); Has 3917 Blast hits to 3716 proteins in 1340 species: Archae - 34; Bacteria - 3021; Metazoa - 72; Fungi - 16; Plants - 139; Viruses - 0; Other Eukaryotes - 635 (source: NCBI BLink).
AT1G28370	0.90167	4.02422e-05	protein_coding	ERF domain protein 11	encodes a member of the ERF (ethylene response factor) subfamily B-1 of ERF/AP2 transcription factor family. The protein contains one AP2 domain. There are 15 members in this subfamily including ATERF-3, ATERF-4, ATERF-7, and leafy petiole.	ERF domain protein 11 (ERF11); CONTAINS InterPro DOMAIN/s: DNA-binding, integrase-type (InterPro:IPR016177), Pathogenesis-related transcriptional factor/ERF, DNA-binding (InterPro:IPR001471); BEST Arabidopsis thaliana protein match is: ethylene responsive element binding factor 4 (TAIR:AT3G15210.1); Has 6129 Blast hits to 5763 proteins in 252 species: Archae - 0; Bacteria - 0; Metazoa - 0; Fungi …
AT1G28410	-0.402777	0.00389329	protein_coding			FUNCTIONS IN: molecular_function unknown; INVOLVED IN: biological_process unknown; LOCATED IN: endomembrane system; EXPRESSED IN: 23 plant structures; EXPRESSED DURING: 15 growth stages; BEST Arabidopsis thaliana protein match is: myosin heavy chain-related (TAIR:AT4G31340.2); Has 425 Blast hits to 402 proteins in 77 species: Archae - 4; Bacteria - 22; Metazoa - 249; Fungi - 4; Plants - 98; Virus…
AT1G28480	-0.82204	0.0304453	protein_coding	Thioredoxin superfamily protein	Encodes GRX480, a member of the glutaredoxin family that regulates protein redox state. GRX480 interacts with TGA factors and suppresses JA-responsive PDF1.2 transcription. GRX480 transcription is SA-inducible and requires NPR1. Maybe involved in SA/JA cross-talk.	GRX480; FUNCTIONS IN: electron carrier activity, protein disulfide oxidoreductase activity; INVOLVED IN: salicylic acid mediated signaling pathway, jasmonic acid mediated signaling pathway, response to salicylic acid stimulus; LOCATED IN: cellular_component unknown; EXPRESSED IN: 21 plant structures; EXPRESSED DURING: 13 growth stages; CONTAINS InterPro DOMAIN/s: Glutaredoxin-like, plant II (Inte…
AT1G28670	0.681834	2.327e-10	protein_coding	GDSL-like Lipase/Acylhydrolase superfamily protein	Arabidopsis thaliana lipase	ARAB-1; FUNCTIONS IN: hydrolase activity, acting on ester bonds, carboxylesterase activity; INVOLVED IN: glycerol biosynthetic process, lipid metabolic process; LOCATED IN: endomembrane system; CONTAINS InterPro DOMAIN/s: Lipase, GDSL (InterPro:IPR001087); BEST Arabidopsis thaliana protein match is: GDSL-like Lipase/Acylhydrolase superfamily protein (TAIR:AT1G28660.1); Has 3359 Blast hits to 3311…
AT1G29030	-0.48422	0.00920134	protein_coding	Apoptosis inhibitory protein 5 (API5)		Apoptosis inhibitory protein 5 (API5); FUNCTIONS IN: binding; INVOLVED IN: biological_process unknown; LOCATED IN: cellular_component unknown; CONTAINS InterPro DOMAIN/s: Apoptosis inhibitory 5 (InterPro:IPR008383), Armadillo-type fold (InterPro:IPR016024); BEST Arabidopsis thaliana protein match is: Apoptosis inhibitory protein 5 (API5) (TAIR:AT2G34040.1); Has 834 Blast hits to 647 proteins in 1…
AT1G29050	-0.331052	0.0261381	protein_coding	TRICHOME BIREFRINGENCE-LIKE 38	Encodes a member of the TBL (TRICHOME BIREFRINGENCE-LIKE) gene family containing a plant-specific DUF231 (domain of unknown function) domain. TBL gene family has 46 members, two of which (TBR/AT5G06700 and TBL3/AT5G01360) have been shown to be involved in the synthesis and deposition of secondary wall cellulose, presumably by influencing the esterification state of pectic polymers. A nomenclature…	TRICHOME BIREFRINGENCE-LIKE 38 (TBL38); INVOLVED IN: biological_process unknown; LOCATED IN: endomembrane system; EXPRESSED IN: 22 plant structures; EXPRESSED DURING: 12 growth stages; CONTAINS InterPro DOMAIN/s: Protein of unknown function DUF231, plant (InterPro:IPR004253); BEST Arabidopsis thaliana protein match is: TRICHOME BIREFRINGENCE-LIKE 37 (TAIR:AT2G34070.1); Has 1347 Blast hits to 1329…
AT1G29070	0.506697	2.17422e-06	protein_coding	Ribosomal protein L34		Ribosomal protein L34; FUNCTIONS IN: structural constituent of ribosome; INVOLVED IN: translation, ribosome biogenesis; LOCATED IN: ribosome, intracellular, chloroplast; EXPRESSED IN: 22 plant structures; EXPRESSED DURING: 13 growth stages; CONTAINS InterPro DOMAIN/s: Ribosomal protein L34 (InterPro:IPR000271); Has 615 Blast hits to 615 proteins in 261 species: Archae - 0; Bacteria - 556; Metazoa…
AT1G29090	1.56812	5.65699e-09	protein_coding	Cysteine proteinases superfamily protein		Cysteine proteinases superfamily protein; FUNCTIONS IN: cysteine-type endopeptidase activity, cysteine-type peptidase activity; INVOLVED IN: proteolysis; LOCATED IN: endomembrane system; EXPRESSED IN: sperm cell; CONTAINS InterPro DOMAIN/s: Peptidase C1A, papain (InterPro:IPR013128), Proteinase inhibitor I29, cathepsin propeptide (InterPro:IPR013201), Peptidase C1A, papain C-terminal (InterPro:IP…
AT1G29340	0.465811	6.6911e-07	protein_coding	plant U-box 17	Encodes a protein containing a UND, a U-box, and an ARM domain. This protein has E3 ubiquitin ligase activity. It is required for cell death and full resistance specified by Arabidopsis RPM1 and RPS4 resistance proteins against Pseudomonas syringae pv tomato.	plant U-box 17 (PUB17); FUNCTIONS IN: ubiquitin-protein ligase activity; INVOLVED IN: defense response to fungus, incompatible interaction, defense response, incompatible interaction, apoptosis, protein ubiquitination; LOCATED IN: ubiquitin ligase complex; EXPRESSED IN: 25 plant structures; EXPRESSED DURING: 15 growth stages; CONTAINS InterPro DOMAIN/s: U box domain (InterPro:IPR003613), Armadill…
AT1G29395	-1.88277	1.75571e-63	protein_coding	COLD REGULATED 314 INNER MEMBRANE 1	Integral membrane protein in the inner envelope of chloroplasts. Provide freezing tolerance. Expression is induced by short-term cold-treatment, water deprivation, and abscisic acid treatment.	COLD REGULATED 314 INNER MEMBRANE 1 (COR413IM1); FUNCTIONS IN: molecular_function unknown; INVOLVED IN: cold acclimation, cellular response to water deprivation, cellular response to cold, response to abscisic acid stimulus; LOCATED IN: integral to chloroplast inner membrane, chloroplast thylakoid membrane, chloroplast, chloroplast envelope; EXPRESSED IN: 21 plant structures; EXPRESSED DURING: 12…
AT1G29440	0.50399	0.0214779	protein_coding	SAUR-like auxin-responsive protein family		SAUR-like auxin-responsive protein family ; CONTAINS InterPro DOMAIN/s: Auxin responsive SAUR protein (InterPro:IPR003676); BEST Arabidopsis thaliana protein match is: SAUR-like auxin-responsive protein family (TAIR:AT1G29430.1); Has 30201 Blast hits to 17322 proteins in 780 species: Archae - 12; Bacteria - 1396; Metazoa - 17338; Fungi - 3422; Plants - 5037; Viruses - 0; Other Eukaryotes - 2996 (…
AT1G29450	0.480025	0.0237613	protein_coding	SAUR-like auxin-responsive protein family		SAUR-like auxin-responsive protein family ; CONTAINS InterPro DOMAIN/s: Auxin responsive SAUR protein (InterPro:IPR003676); BEST Arabidopsis thaliana protein match is: SAUR-like auxin-responsive protein family (TAIR:AT1G29500.1); Has 675 Blast hits to 661 proteins in 20 species: Archae - 0; Bacteria - 0; Metazoa - 0; Fungi - 0; Plants - 675; Viruses - 0; Other Eukaryotes - 0 (source: NCBI BLink).
AT1G29465	0.619	0.00137212	protein_coding			unknown protein; FUNCTIONS IN: molecular_function unknown; INVOLVED IN: biological_process unknown; LOCATED IN: endomembrane system; Has 30201 Blast hits to 17322 proteins in 780 species: Archae - 12; Bacteria - 1396; Metazoa - 17338; Fungi - 3422; Plants - 5037; Viruses - 0; Other Eukaryotes - 2996 (source: NCBI BLink).
AT1G29500	0.484084	0.039561	protein_coding	SAUR-like auxin-responsive protein family		SAUR-like auxin-responsive protein family ; CONTAINS InterPro DOMAIN/s: Auxin responsive SAUR protein (InterPro:IPR003676); BEST Arabidopsis thaliana protein match is: SAUR-like auxin-responsive protein family (TAIR:AT1G29450.1); Has 853 Blast hits to 839 proteins in 22 species: Archae - 0; Bacteria - 0; Metazoa - 0; Fungi - 0; Plants - 853; Viruses - 0; Other Eukaryotes - 0 (source: NCBI BLink).
AT1G29660	1.62385	6.33402e-35	protein_coding	GDSL-like Lipase/Acylhydrolase superfamily protein		GDSL-like Lipase/Acylhydrolase superfamily protein; FUNCTIONS IN: hydrolase activity, acting on ester bonds, carboxylesterase activity; INVOLVED IN: lipid metabolic process; LOCATED IN: apoplast, nucleus; EXPRESSED IN: 19 plant structures; EXPRESSED DURING: 10 growth stages; CONTAINS InterPro DOMAIN/s: Lipase, GDSL (InterPro:IPR001087); BEST Arabidopsis thaliana protein match is: GDSL-like Lipase…
AT1G29670	0.924915	2.43024e-11	protein_coding	GDSL-like Lipase/Acylhydrolase superfamily protein		GDSL-like Lipase/Acylhydrolase superfamily protein; FUNCTIONS IN: hydrolase activity, acting on ester bonds, carboxylesterase activity; INVOLVED IN: lipid metabolic process; LOCATED IN: apoplast, cell wall, chloroplast; EXPRESSED IN: 23 plant structures; EXPRESSED DURING: 14 growth stages; CONTAINS InterPro DOMAIN/s: Lipase, GDSL (InterPro:IPR001087); BEST Arabidopsis thaliana protein match is: G…
AT1G29690	0.539109	6.44325e-06	protein_coding	MAC/Perforin domain-containing protein	Encodes a protein containing a domain with significant homology to the MACPF (membrane attack complex and perforin) domain of complements and perforin proteins that are involved in innate immunity in animals. Transgenic <i>cad1-1</i> mutant plants show lesions seen in the hypersensitive response, as well as a spontaneous activation of expression of pathogenesis-related genes and leading to a 32-f…	constitutively activated cell death 1 (CAD1); CONTAINS InterPro DOMAIN/s: Membrane attack complex component/perforin (MACPF) domain (InterPro:IPR020864); BEST Arabidopsis thaliana protein match is: MAC/Perforin domain-containing protein (TAIR:AT4G24290.2); Has 226 Blast hits to 225 proteins in 30 species: Archae - 0; Bacteria - 6; Metazoa - 14; Fungi - 0; Plants - 200; Viruses - 0; Other Eukaryot…
AT1G29700	0.609545	8.32971e-09	protein_coding	Metallo-hydrolase/oxidoreductase superfamily protein		Metallo-hydrolase/oxidoreductase superfamily protein; FUNCTIONS IN: molecular_function unknown; INVOLVED IN: biological_process unknown; LOCATED IN: chloroplast; EXPRESSED IN: 22 plant structures; EXPRESSED DURING: 13 growth stages; Has 404 Blast hits to 404 proteins in 124 species: Archae - 0; Bacteria - 197; Metazoa - 0; Fungi - 2; Plants - 43; Viruses - 0; Other Eukaryotes - 162 (source: NCBI …
AT1G29880	0.371643	3.64312e-05	protein_coding	glycyl-tRNA synthetase / glycine--tRNA ligase		glycyl-tRNA synthetase / glycine--tRNA ligase; FUNCTIONS IN: glycine-tRNA ligase activity, nucleotide binding, aminoacyl-tRNA ligase activity, ATP binding; INVOLVED IN: response to cadmium ion, glycyl-tRNA aminoacylation; LOCATED IN: mitochondrion; EXPRESSED IN: 24 plant structures; EXPRESSED DURING: 14 growth stages; CONTAINS InterPro DOMAIN/s: Aminoacyl-tRNA synthetase, class II (G/ H/ P/ S), c…
AT1G29920	0.293987	0.00296702	protein_coding	chlorophyll A/B-binding protein 2	Encodes lhcb1.1 a component of the LHCIIb light harvesting complex associated with photosystem II.	chlorophyll A/B-binding protein 2 (CAB2); FUNCTIONS IN: chlorophyll binding; INVOLVED IN: response to blue light, response to red light, response to far red light, photosynthesis; LOCATED IN: light-harvesting complex, thylakoid, chloroplast thylakoid membrane, apoplast, chloroplast; EXPRESSED IN: 13 plant structures; CONTAINS InterPro DOMAIN/s: Chlorophyll A-B binding protein (InterPro:IPR001344)…
AT1G30170	1.23352	0.000419133	protein_coding	Protein of unknown function (DUF295)		Protein of unknown function (DUF295); CONTAINS InterPro DOMAIN/s: Protein of unknown function DUF295 (InterPro:IPR005174); BEST Arabidopsis thaliana protein match is: Protein of unknown function (DUF295) (TAIR:AT1G30160.2); Has 234 Blast hits to 226 proteins in 7 species: Archae - 0; Bacteria - 0; Metazoa - 0; Fungi - 0; Plants - 234; Viruses - 0; Other Eukaryotes - 0 (source: NCBI BLink).
AT1G30190	1.58281	2.26613e-06	protein_coding			unknown protein; BEST Arabidopsis thaliana protein match is: unknown protein (TAIR:AT2G34610.1); Has 56 Blast hits to 56 proteins in 13 species: Archae - 0; Bacteria - 0; Metazoa - 0; Fungi - 0; Plants - 44; Viruses - 0; Other Eukaryotes - 12 (source: NCBI BLink).
AT1G30380	0.222627	0.0201025	protein_coding	photosystem I subunit K	Encodes subunit K of photosystem I reaction center.	photosystem I subunit K (PSAK); FUNCTIONS IN: molecular_function unknown; INVOLVED IN: photosynthesis; LOCATED IN: thylakoid, chloroplast thylakoid membrane, photosystem I, chloroplast, membrane; EXPRESSED IN: 23 plant structures; EXPRESSED DURING: 13 growth stages; CONTAINS InterPro DOMAIN/s: Photosystem I PsaG/PsaK protein (InterPro:IPR000549), Photosystem I reaction centre, PsaK, plant (InterP…
AT1G30420	-0.997205	9.1083e-15	protein_coding	multidrug resistance-associated protein 12	member of MRP subfamily	multidrug resistance-associated protein 12 (MRP12); FUNCTIONS IN: ATPase activity, coupled to transmembrane movement of substances; INVOLVED IN: transport, transmembrane transport; LOCATED IN: integral to membrane; CONTAINS InterPro DOMAIN/s: ATPase, AAA+ type, core (InterPro:IPR003593), ABC transporter-like (InterPro:IPR003439), ABC transporter, transmembrane domain, type 1 (InterPro:IPR011527),…
AT1G30570	0.434235	8.46894e-05	protein_coding	hercules receptor kinase 2	Encodes HERCULES2 (HERK2), a receptor kinase regulated by Brassinosteroids and required for cell elongation during vegetative growth.	hercules receptor kinase 2 (HERK2); FUNCTIONS IN: kinase activity; INVOLVED IN: response to brassinosteroid stimulus, unidimensional cell growth; LOCATED IN: plasma membrane; EXPRESSED IN: 20 plant structures; EXPRESSED DURING: 12 growth stages; CONTAINS InterPro DOMAIN/s: Protein kinase, ATP binding site (InterPro:IPR017441), Malectin/receptor-like protein kinase (InterPro:IPR021720), Protein ki…
AT1G30590	-0.697152	4.6629e-12	protein_coding	RNA polymerase I specific transcription initiation factor RRN3 protein		RNA polymerase I specific transcription initiation factor RRN3 protein; CONTAINS InterPro DOMAIN/s: RNA polymerase I specific transcription initiation factor RRN3 (InterPro:IPR007991); BEST Arabidopsis thaliana protein match is: RNA polymerase I specific transcription initiation factor RRN3 protein (TAIR:AT2G34750.1); Has 367 Blast hits to 352 proteins in 164 species: Archae - 0; Bacteria - 0; Me…
AT1G30820	-0.539622	4.4992e-06	protein_coding	CTP synthase family protein		CTP synthase family protein; FUNCTIONS IN: CTP synthase activity, catalytic activity; INVOLVED IN: pyrimidine ribonucleotide metabolic process, pyrimidine nucleotide biosynthetic process; EXPRESSED IN: 21 plant structures; EXPRESSED DURING: 13 growth stages; CONTAINS InterPro DOMAIN/s: Glutamine amidotransferase class-I, C-terminal (InterPro:IPR000991), CTP synthase (InterPro:IPR004468), CTP synt…
AT1G30910	-0.309434	0.0401124	protein_coding	Molybdenum cofactor sulfurase family protein		Molybdenum cofactor sulfurase family protein; FUNCTIONS IN: molybdenum ion binding, Mo-molybdopterin cofactor sulfurase activity, pyridoxal phosphate binding, catalytic activity; INVOLVED IN: biological_process unknown; LOCATED IN: chloroplast; EXPRESSED IN: 22 plant structures; EXPRESSED DURING: 13 growth stages; CONTAINS InterPro DOMAIN/s: Pyruvate kinase, beta-barrel-like (InterPro:IPR011037),…
AT1G31120	-0.356554	0.0109618	protein_coding	K+ uptake permease 10	potassium transporter	K+ uptake permease 10 (KUP10); FUNCTIONS IN: potassium ion transmembrane transporter activity; INVOLVED IN: potassium ion transport; LOCATED IN: membrane; EXPRESSED IN: 8 plant structures; EXPRESSED DURING: 4 anthesis, petal differentiation and expansion stage; CONTAINS InterPro DOMAIN/s: Potassium uptake protein, kup (InterPro:IPR018519), K+ potassium transporter (InterPro:IPR003855); BEST Arabi…
AT1G31130	0.522714	3.10097e-07	protein_coding			unknown protein; FUNCTIONS IN: molecular_function unknown; INVOLVED IN: biological_process unknown; LOCATED IN: cellular_component unknown; EXPRESSED IN: 23 plant structures; EXPRESSED DURING: 13 growth stages; BEST Arabidopsis thaliana protein match is: unknown protein (TAIR:AT4G19950.1); Has 246 Blast hits to 244 proteins in 29 species: Archae - 2; Bacteria - 16; Metazoa - 0; Fungi - 0; Plants …
AT1G31190	0.312727	0.0145837	protein_coding	myo-inositol monophosphatase like 1	Encodes a myo-inositol monophosphatase IMPL1 (myo-Inositol monophosphatase like 1).	myo-inositol monophosphatase like 1 (IMPL1); FUNCTIONS IN: 3'(2'),5'-bisphosphate nucleotidase activity, inositol or phosphatidylinositol phosphatase activity, inositol-1(or 4)-monophosphatase activity; INVOLVED IN: sulfur metabolic process; LOCATED IN: chloroplast, chloroplast stroma; EXPRESSED IN: 22 plant structures; EXPRESSED DURING: 13 growth stages; CONTAINS InterPro DOMAIN/s: Inositol mono…
AT1G31290	1.14836	4.86401e-13	protein_coding	ARGONAUTE 3		ARGONAUTE 3 (AGO3); FUNCTIONS IN: nucleic acid binding; INVOLVED IN: biological_process unknown; LOCATED IN: cellular_component unknown; EXPRESSED IN: 11 plant structures; EXPRESSED DURING: LP.06 six leaves visible, LP.04 four leaves visible, 4 anthesis, C globular stage, petal differentiation and expansion stage; CONTAINS InterPro DOMAIN/s: Domain of unknown function DUF1785 (InterPro:IPR014811)…
AT1G31330	0.197337	0.0437797	protein_coding	photosystem I subunit F	Encodes subunit F of photosystem I.	photosystem I subunit F (PSAF); FUNCTIONS IN: molecular_function unknown; INVOLVED IN: photosynthesis; LOCATED IN: in 7 components; EXPRESSED IN: 25 plant structures; EXPRESSED DURING: 14 growth stages; CONTAINS InterPro DOMAIN/s: Photosystem I reaction centre protein PsaF, subunit III (InterPro:IPR003666); Has 387 Blast hits to 387 proteins in 119 species: Archae - 0; Bacteria - 139; Metazoa - 0…
AT1G31340	0.241792	0.044669	protein_coding	related to ubiquitin 1	Encodes a ubiquitin-related protein that is conjugated to target proteins by neddylation. It has been shown to be conjugated to the cullin AtCUL1. The RUB-conjugation pathway has been implicated in in auxin response.	related to ubiquitin 1 (RUB1); INVOLVED IN: protein modification process, response to auxin stimulus, protein neddylation, ethylene biosynthetic process, embryo development; LOCATED IN: plasma membrane; EXPRESSED IN: 6 plant structures; EXPRESSED DURING: L mature pollen stage, M germinated pollen stage; CONTAINS InterPro DOMAIN/s: Ubiquitin subgroup (InterPro:IPR019956), Ubiquitin conserved site …
AT1G31480	-0.54933	0.000138795	protein_coding	shoot gravitropism 2 (SGR2)	encodes a novel protein that may be part of a gene family represented by bovine phosphatidic acid-preferring phospholipase A1 (PA-PLA1)containing a putative transmembrane domain. SGR2 is involved in the formation and function of the vacuole.	SHOOT GRAVITROPISM 2 (SGR2); FUNCTIONS IN: phospholipase A1 activity; INVOLVED IN: gravitropism, negative gravitropism, detection of gravity, amyloplast organization; LOCATED IN: plant-type vacuole membrane, vacuole; EXPRESSED IN: 25 plant structures; EXPRESSED DURING: 13 growth stages; CONTAINS InterPro DOMAIN/s: DDHD (InterPro:IPR004177); Has 1169 Blast hits to 760 proteins in 179 species: Arch…
AT1G31570	1.09946	0.00179706	transposable_element_gene	transposable element gene		CACTA-like transposase family (Tnp2/En/Spm), has a 0. P-value blast match to gb|AAG52024.1|AC022456_5 Tam1-homologous transposon protein TNP2, putative; 12762-16371 (Arabidopsis thaliana) (CACTA-element)
AT1G31580	0.738468	0.00925551	protein_coding	ECS1	Encodes cell wall protein. ECS1 is not a Xcc750 resistance gene, but the genetic data indicate that ECS1 is linked to a locus influencing resistance to Xcc750.	ECS1; Has 14 Blast hits to 14 proteins in 2 species: Archae - 0; Bacteria - 0; Metazoa - 0; Fungi - 0; Plants - 14; Viruses - 0; Other Eukaryotes - 0 (source: NCBI BLink).
AT1G31690	-1.77365	1.8056e-09	protein_coding	Copper amine oxidase family protein		Copper amine oxidase family protein; FUNCTIONS IN: quinone binding, primary amine oxidase activity, copper ion binding; INVOLVED IN: oxidation reduction, amine metabolic process; LOCATED IN: endomembrane system; EXPRESSED IN: 9 plant structures; EXPRESSED DURING: 7 growth stages; CONTAINS InterPro DOMAIN/s: Copper amine oxidase, N-terminal (InterPro:IPR016182), Copper amine oxidase, N2/N3-termina…
AT1G31710	-0.508134	0.00018852	protein_coding	Copper amine oxidase family protein		Copper amine oxidase family protein; FUNCTIONS IN: primary amine oxidase activity, quinone binding, copper ion binding; INVOLVED IN: oxidation reduction, amine metabolic process; LOCATED IN: endomembrane system; EXPRESSED IN: 13 plant structures; EXPRESSED DURING: 8 growth stages; CONTAINS InterPro DOMAIN/s: Copper amine oxidase, N-terminal (InterPro:IPR016182), Copper amine oxidase, N2-terminal …
AT1G31800	0.387791	1.23151e-05	protein_coding	cytochrome P450, family 97, subfamily A, polypeptide 3	Encodes a protein with &#946;-ring carotenoid hydroxylase activity.	cytochrome P450, family 97, subfamily A, polypeptide 3 (CYP97A3); FUNCTIONS IN: carotene beta-ring hydroxylase activity, oxygen binding; INVOLVED IN: carotenoid biosynthetic process, xanthophyll biosynthetic process; LOCATED IN: chloroplast; EXPRESSED IN: 22 plant structures; EXPRESSED DURING: 13 growth stages; CONTAINS InterPro DOMAIN/s: Cytochrome P450 (InterPro:IPR001128), Cytochrome P450, E-c…
AT1G31812	0.242202	0.00934317	protein_coding	acyl-CoA-binding protein 6	Acyl-CoA-binding protein. Bind acyl-CoA esters and protect acyl-CoAs from degradation by microsomal acyl-hydrolases.	acyl-CoA-binding protein 6 (ACBP6); FUNCTIONS IN: phosphatidylcholine binding, acyl-CoA binding; INVOLVED IN: response to freezing, response to cold, lipid transport; LOCATED IN: cytosol, plasma membrane; EXPRESSED IN: 25 plant structures; EXPRESSED DURING: 16 growth stages; CONTAINS InterPro DOMAIN/s: Acyl-CoA-binding protein, ACBP (InterPro:IPR000582), FERM/acyl-CoA-binding protein, 3-helical b…
AT1G31835	0.653497	0.0399266	protein_coding			unknown protein; FUNCTIONS IN: molecular_function unknown; INVOLVED IN: biological_process unknown; LOCATED IN: endomembrane system; Has 35333 Blast hits to 34131 proteins in 2444 species: Archae - 798; Bacteria - 22429; Metazoa - 974; Fungi - 991; Plants - 531; Viruses - 0; Other Eukaryotes - 9610 (source: NCBI BLink).
AT1G31920	0.556859	4.9815e-05	protein_coding	Tetratricopeptide repeat (TPR)-like superfamily protein		Tetratricopeptide repeat (TPR)-like superfamily protein; CONTAINS InterPro DOMAIN/s: Pentatricopeptide repeat (InterPro:IPR002885); BEST Arabidopsis thaliana protein match is: Tetratricopeptide repeat (TPR)-like superfamily protein (TAIR:AT5G66520.1); Has 36071 Blast hits to 13961 proteins in 258 species: Archae - 0; Bacteria - 3; Metazoa - 83; Fungi - 93; Plants - 35305; Viruses - 0; Other Eukar…
AT1G32060	0.464475	2.37358e-07	protein_coding	phosphoribulokinase		phosphoribulokinase (PRK); FUNCTIONS IN: protein binding, phosphoribulokinase activity, ATP binding; INVOLVED IN: response to cold, defense response to bacterium, biosynthetic process, peptidyl-cysteine S-nitrosylation; LOCATED IN: in 8 components; EXPRESSED IN: 24 plant structures; EXPRESSED DURING: 15 growth stages; CONTAINS InterPro DOMAIN/s: Phosphoribulokinase/uridine kinase (InterPro:IPR006…
AT1G32080	0.431447	2.58296e-06	protein_coding	membrane protein, putative		membrane protein, putative; LOCATED IN: chloroplast, chloroplast inner membrane, membrane, chloroplast envelope; EXPRESSED IN: 21 plant structures; EXPRESSED DURING: 13 growth stages; CONTAINS InterPro DOMAIN/s: LrgB-like protein (InterPro:IPR007300); Has 3603 Blast hits to 3592 proteins in 1271 species: Archae - 22; Bacteria - 3356; Metazoa - 0; Fungi - 58; Plants - 57; Viruses - 0; Other Eukary…
AT1G32170	0.453179	0.00360614	protein_coding	xyloglucan endotransglucosylase/hydrolase 30	xyloglucan endotransglycosylase-related protein (XTR4)	xyloglucan endotransglucosylase/hydrolase 30 (XTH30); FUNCTIONS IN: hydrolase activity, acting on glycosyl bonds, xyloglucan:xyloglucosyl transferase activity, hydrolase activity, hydrolyzing O-glycosyl compounds; INVOLVED IN: carbohydrate metabolic process, cellular glucan metabolic process; LOCATED IN: endomembrane system, cell wall, apoplast; EXPRESSED IN: 23 plant structures; EXPRESSED DURING…
AT1G32220	0.443648	1.23995e-05	protein_coding	NAD(P)-binding Rossmann-fold superfamily protein		NAD(P)-binding Rossmann-fold superfamily protein; FUNCTIONS IN: coenzyme binding, binding, catalytic activity; INVOLVED IN: response to oxidative stress; LOCATED IN: thylakoid, chloroplast, plastoglobule; EXPRESSED IN: 24 plant structures; EXPRESSED DURING: 15 growth stages; CONTAINS InterPro DOMAIN/s: NAD-dependent epimerase/dehydratase (InterPro:IPR001509), NAD(P)-binding domain (InterPro:IPR01…
AT1G32350	-1.1544	0.000113518	protein_coding	alternative oxidase 1D		alternative oxidase 1D (AOX1D); FUNCTIONS IN: alternative oxidase activity; INVOLVED IN: oxidation reduction, response to cyclopentenone; LOCATED IN: mitochondrial envelope, mitochondrion; EXPRESSED IN: stem, sepal, leaf, stamen; EXPRESSED DURING: LP.04 four leaves visible, 4 anthesis, petal differentiation and expansion stage; CONTAINS InterPro DOMAIN/s: Alternative oxidase (InterPro:IPR002680);…
AT1G32470	0.453369	4.98775e-07	protein_coding	Single hybrid motif superfamily protein		Single hybrid motif superfamily protein; FUNCTIONS IN: glycine dehydrogenase (decarboxylating) activity; INVOLVED IN: glycine catabolic process, glycine decarboxylation via glycine cleavage system; LOCATED IN: mitochondrion, glycine cleavage complex, chloroplast; EXPRESSED IN: 23 plant structures; EXPRESSED DURING: 13 growth stages; CONTAINS InterPro DOMAIN/s: 2-oxo acid dehydrogenase, lipoyl-bin…
AT1G32520	0.462438	0.00251694	protein_coding			unknown protein; FUNCTIONS IN: molecular_function unknown; INVOLVED IN: biological_process unknown; LOCATED IN: chloroplast; EXPRESSED IN: 24 plant structures; EXPRESSED DURING: 15 growth stages; Has 143 Blast hits to 142 proteins in 34 species: Archae - 0; Bacteria - 0; Metazoa - 39; Fungi - 0; Plants - 56; Viruses - 0; Other Eukaryotes - 48 (source: NCBI BLink).
AT1G32540	0.872596	0.0101311	protein_coding	lsd one like 1	Encodes a protein with 3 plant-specific zinc finger domains that acts as a positive regulator of cell death.	lsd one like 1 (LOL1); FUNCTIONS IN: DNA binding; INVOLVED IN: induction of apoptosis; LOCATED IN: endomembrane system; EXPRESSED IN: 21 plant structures; EXPRESSED DURING: 13 growth stages; CONTAINS InterPro DOMAIN/s: Zinc finger, LSD1-type (InterPro:IPR005735); BEST Arabidopsis thaliana protein match is: LSD1 zinc finger family protein (TAIR:AT4G20380.7); Has 35333 Blast hits to 34131 proteins …
AT1G32630	-0.630351	0.00988306	protein_coding			unknown protein; Has 18 Blast hits to 18 proteins in 10 species: Archae - 0; Bacteria - 0; Metazoa - 2; Fungi - 2; Plants - 12; Viruses - 0; Other Eukaryotes - 2 (source: NCBI BLink).
AT1G32750	-0.25733	0.0142543	protein_coding	HAC13 protein (HAC13)	This gene is predicted to encode a histone acetyltransferase. Five lines with RNAi constructs directed against HAF1 grow normally and can produce root calli, but have defects in agrobacterium-mediated transformation.	HAF01; FUNCTIONS IN: histone acetyltransferase activity, DNA binding; INVOLVED IN: DNA mediated transformation; EXPRESSED IN: 26 plant structures; EXPRESSED DURING: 15 growth stages; CONTAINS InterPro DOMAIN/s: TAFII-230 TBP-binding (InterPro:IPR009067), Ubiquitin (InterPro:IPR000626), Ubiquitin supergroup (InterPro:IPR019955), Bromodomain, conserved site (InterPro:IPR018359), Bromodomain (InterP…
AT1G32900	0.744593	3.40938e-08	protein_coding	UDP-Glycosyltransferase superfamily protein		UDP-Glycosyltransferase superfamily protein; FUNCTIONS IN: protein binding, transferase activity, transferring glycosyl groups; INVOLVED IN: biosynthetic process, glucan biosynthetic process; LOCATED IN: chloroplast; EXPRESSED IN: 21 plant structures; EXPRESSED DURING: 13 growth stages; CONTAINS InterPro DOMAIN/s: Glycogen/starch synthases, ADP-glucose type (InterPro:IPR011835), Starch synthase, …
AT1G32920	0.914174	1.13113e-13	protein_coding			unknown protein; FUNCTIONS IN: molecular_function unknown; INVOLVED IN: response to wounding; LOCATED IN: endomembrane system; EXPRESSED IN: 23 plant structures; EXPRESSED DURING: 13 growth stages; BEST Arabidopsis thaliana protein match is: unknown protein (TAIR:AT1G32928.1); Has 42 Blast hits to 42 proteins in 8 species: Archae - 0; Bacteria - 0; Metazoa - 0; Fungi - 0; Plants - 42; Viruses - 0…
AT1G32928	0.54223	0.00335787	protein_coding			unknown protein; BEST Arabidopsis thaliana protein match is: unknown protein (TAIR:AT1G32920.1); Has 35333 Blast hits to 34131 proteins in 2444 species: Archae - 798; Bacteria - 22429; Metazoa - 974; Fungi - 991; Plants - 531; Viruses - 0; Other Eukaryotes - 9610 (source: NCBI BLink).
AT1G32940	-0.760184	3.14034e-06	protein_coding	Subtilase family protein		SBT3.5; FUNCTIONS IN: identical protein binding, serine-type endopeptidase activity; INVOLVED IN: proteolysis, negative regulation of catalytic activity; LOCATED IN: apoplast; EXPRESSED IN: 12 plant structures; EXPRESSED DURING: LP.06 six leaves visible, LP.04 four leaves visible, 4 anthesis, F mature embryo stage, petal differentiation and expansion stage; CONTAINS InterPro DOMAIN/s: Protease-as…
AT1G32990	0.293236	0.0149362	protein_coding	plastid ribosomal protein l11	mutant has Decreased effective quantum yield of photosystem II; Pale green plants; Reduced growth rate; Plastid Ribosomal Protein L11	plastid ribosomal protein l11 (PRPL11); FUNCTIONS IN: structural constituent of ribosome; INVOLVED IN: translation, ribosome biogenesis; LOCATED IN: in 7 components; EXPRESSED IN: 23 plant structures; EXPRESSED DURING: 13 growth stages; CONTAINS InterPro DOMAIN/s: Ribosomal protein L11, C-terminal domain (InterPro:IPR020783), Ribosomal protein L11, bacterial-type (InterPro:IPR006519), Ribosomal p…
AT1G33030	-1.08056	4.15068e-06	protein_coding	O-methyltransferase family protein		O-methyltransferase family protein; CONTAINS InterPro DOMAIN/s: Winged helix-turn-helix transcription repressor DNA-binding (InterPro:IPR011991), Plant methyltransferase dimerisation (InterPro:IPR012967), O-methyltransferase, family 2 (InterPro:IPR001077), O-methyltransferase, COMT, eukaryota (InterPro:IPR016461); BEST Arabidopsis thaliana protein match is: O-methyltransferase 1 (TAIR:AT5G54160.1…
AT1G33055	1.03892	2.1044e-08	protein_coding			unknown protein; FUNCTIONS IN: molecular_function unknown; INVOLVED IN: anaerobic respiration; LOCATED IN: endomembrane system; EXPRESSED IN: 13 plant structures; EXPRESSED DURING: 6 growth stages; Has 20 Blast hits to 20 proteins in 8 species: Archae - 0; Bacteria - 0; Metazoa - 0; Fungi - 0; Plants - 20; Viruses - 0; Other Eukaryotes - 0 (source: NCBI BLink).
AT1G33170	-0.856511	8.64974e-07	protein_coding	S-adenosyl-L-methionine-dependent methyltransferases superfamily protein		S-adenosyl-L-methionine-dependent methyltransferases superfamily protein; CONTAINS InterPro DOMAIN/s: Protein of unknown function DUF248, methyltransferase putative (InterPro:IPR004159); BEST Arabidopsis thaliana protein match is: S-adenosyl-L-methionine-dependent methyltransferases superfamily protein (TAIR:AT4G10440.1); Has 1106 Blast hits to 1098 proteins in 101 species: Archae - 5; Bacteria -…
AT1G33240	0.408869	2.51364e-05	protein_coding	GT-2-like 1	Encodes a plant transcriptional activator that contains two separate, but similar, trihelix DNA-binding domains, similar to GT-2. Gene is expressed in all aerial parts of the plant, with higher level of expression in siliques. At-GTL2 was thought to be a duplicated copy of this gene but is likely to be a cloning artefact, the result of a chimeric clone. Regulates ploidy-dependent cell growth in t…	GT-2-like 1 (GTL1); CONTAINS InterPro DOMAIN/s: SANT, DNA-binding (InterPro:IPR001005), MYB-like (InterPro:IPR017877); BEST Arabidopsis thaliana protein match is: Duplicated homeodomain-like superfamily protein (TAIR:AT1G76890.2); Has 6156 Blast hits to 4698 proteins in 415 species: Archae - 8; Bacteria - 243; Metazoa - 2333; Fungi - 696; Plants - 1321; Viruses - 126; Other Eukaryotes - 1429 (sou…
AT1G33280	-0.77416	0.031962	protein_coding	NAC domain containing protein 15	NAC domain protein. SMB, BRN1, and BRN2 act to regulate root cap maturation, in a partially redundant fashion.BRN1 and BRN2, control the cell wall maturation processes that are required to detach root cap layers from the root.	NAC domain containing protein 15 (NAC015); CONTAINS InterPro DOMAIN/s: No apical meristem (NAM) protein (InterPro:IPR003441); BEST Arabidopsis thaliana protein match is: NAC domain containing protein 70 (TAIR:AT4G10350.1); Has 2985 Blast hits to 2980 proteins in 75 species: Archae - 0; Bacteria - 0; Metazoa - 0; Fungi - 0; Plants - 2985; Viruses - 0; Other Eukaryotes - 0 (source: NCBI BLink).
AT1G33390	-0.344226	0.037046	protein_coding	RNA helicase family protein	Over-expression of this gene results in stem fasciation. The predicted amino acid sequence reveals the presence of two domains (DEXH-box or DEAD-box helicase and DUF1065 domain) and fragments of two more domains (HrpA domain and HA2 domain).	FASCIATED STEM 4 (FAS4); FUNCTIONS IN: helicase activity, ATP binding, ATP-dependent helicase activity, nucleic acid binding; INVOLVED IN: biological_process unknown; LOCATED IN: cellular_component unknown; EXPRESSED IN: 20 plant structures; EXPRESSED DURING: 8 growth stages; CONTAINS InterPro DOMAIN/s: Helicase-associated domain (InterPro:IPR007502), DNA/RNA helicase, DEAD/DEAH box type, N-termi…
AT1G33440	-0.720558	0.0348548	protein_coding	Major facilitator superfamily protein		Major facilitator superfamily protein; FUNCTIONS IN: transporter activity; INVOLVED IN: oligopeptide transport; LOCATED IN: plasma membrane, membrane; EXPRESSED IN: 18 plant structures; EXPRESSED DURING: 11 growth stages; CONTAINS InterPro DOMAIN/s: Oligopeptide transporter (InterPro:IPR000109), Major facilitator superfamily, general substrate transporter (InterPro:IPR016196); BEST Arabidopsis th…
AT1G33480	-0.669476	0.0134767	protein_coding	RING/U-box superfamily protein		RING/U-box superfamily protein; FUNCTIONS IN: zinc ion binding; CONTAINS InterPro DOMAIN/s: Zinc finger, RING-type (InterPro:IPR001841), Zinc finger, C3HC4 RING-type (InterPro:IPR018957); BEST Arabidopsis thaliana protein match is: RING/U-box superfamily protein (TAIR:AT4G10150.1); Has 8909 Blast hits to 8880 proteins in 293 species: Archae - 0; Bacteria - 9; Metazoa - 2258; Fungi - 649; Plants -…
AT1G33560	0.590681	9.18881e-06	protein_coding	Disease resistance protein (CC-NBS-LRR class) family	Encodes a NBS-LRR disease resistance protein that possesses N-terminal kinase subdomains. Activation tagged mutant of ADR1 showed elevated levels of SA and reactive oxygen species in addition to number of defense gene transcripts. Exhibits resistance to number of microbial pathogens.	ACTIVATED DISEASE RESISTANCE 1 (ADR1); FUNCTIONS IN: kinase activity; INVOLVED IN: response to water deprivation, response to karrikin, response to other organism, defense response; LOCATED IN: endomembrane system; EXPRESSED IN: 21 plant structures; EXPRESSED DURING: 13 growth stages; CONTAINS InterPro DOMAIN/s: NB-ARC (InterPro:IPR002182), Powdery mildew resistance protein, RPW8 domain (InterPro…
AT1G33600	0.567117	8.83892e-07	protein_coding	Leucine-rich repeat (LRR) family protein		Leucine-rich repeat (LRR) family protein; INVOLVED IN: signal transduction; LOCATED IN: cell wall, membrane, plant-type cell wall; EXPRESSED IN: 22 plant structures; EXPRESSED DURING: 13 growth stages; CONTAINS InterPro DOMAIN/s: Leucine-rich repeat-containing N-terminal domain, type 2 (InterPro:IPR013210), Leucine-rich repeat (InterPro:IPR001611); BEST Arabidopsis thaliana protein match is: Leuc…
AT1G33610	1.17368	2.3207e-16	protein_coding	Leucine-rich repeat (LRR) family protein		Leucine-rich repeat (LRR) family protein; INVOLVED IN: signal transduction; LOCATED IN: endomembrane system; EXPRESSED IN: shoot apex, phloem, root, petiole, leaf; EXPRESSED DURING: LP.06 six leaves visible, LP.04 four leaves visible, LP.02 two leaves visible, LP.12 twelve leaves visible; CONTAINS InterPro DOMAIN/s: Leucine-rich repeat-containing N-terminal domain, type 2 (InterPro:IPR013210), Le…
AT1G33680	-0.276481	0.0151548	protein_coding	KH domain-containing protein		KH domain-containing protein; FUNCTIONS IN: RNA binding, nucleic acid binding; INVOLVED IN: biological_process unknown; LOCATED IN: cellular_component unknown; EXPRESSED IN: 21 plant structures; EXPRESSED DURING: 13 growth stages; CONTAINS InterPro DOMAIN/s: K Homology, type 1, subgroup (InterPro:IPR018111), K Homology (InterPro:IPR004087), K Homology, type 1 (InterPro:IPR004088); BEST Arabidopsi…
AT1G33720	0.784121	0.0217835	protein_coding	cytochrome P450, family 76, subfamily C, polypeptide 6	member of CYP76C	cytochrome P450, family 76, subfamily C, polypeptide 6 (CYP76C6); FUNCTIONS IN: electron carrier activity, monooxygenase activity, iron ion binding, oxygen binding, heme binding; INVOLVED IN: oxidation reduction; LOCATED IN: endomembrane system; CONTAINS InterPro DOMAIN/s: Cytochrome P450 (InterPro:IPR001128), Cytochrome P450, E-class, group I (InterPro:IPR002401), Cytochrome P450, conserved site…
AT1G33760	2.24805	7.70569e-16	protein_coding	Integrase-type DNA-binding superfamily protein	encodes a member of the DREB subfamily A-4 of ERF/AP2 transcription factor family. The protein contains one AP2 domain. There are 17 members in this subfamily including TINY.	Integrase-type DNA-binding superfamily protein; FUNCTIONS IN: DNA binding, sequence-specific DNA binding transcription factor activity; INVOLVED IN: regulation of transcription, DNA-dependent; LOCATED IN: nucleus; EXPRESSED IN: cotyledon, leaf whorl, cauline leaf, seed, leaf; EXPRESSED DURING: LP.06 six leaves visible, LP.04 four leaves visible, LP.10 ten leaves visible, LP.08 eight leaves visibl…
AT1G33790	0.430219	0.0189383	protein_coding	jacalin lectin family protein		jacalin lectin family protein; INVOLVED IN: biological_process unknown; LOCATED IN: chloroplast; EXPRESSED IN: 7 plant structures; EXPRESSED DURING: F mature embryo stage, petal differentiation and expansion stage, E expanded cotyledon stage, D bilateral stage; CONTAINS InterPro DOMAIN/s: Mannose-binding lectin (InterPro:IPR001229); BEST Arabidopsis thaliana protein match is: Mannose-binding lect…
AT1G33810	0.42205	0.000444307	protein_coding			unknown protein; FUNCTIONS IN: molecular_function unknown; INVOLVED IN: biological_process unknown; LOCATED IN: chloroplast thylakoid membrane, chloroplast, chloroplast envelope; EXPRESSED IN: 22 plant structures; EXPRESSED DURING: 13 growth stages; Has 39 Blast hits to 39 proteins in 18 species: Archae - 0; Bacteria - 0; Metazoa - 0; Fungi - 0; Plants - 39; Viruses - 0; Other Eukaryotes - 0 (sou…
AT1G33811	-0.372053	0.000518641	protein_coding	GDSL-like Lipase/Acylhydrolase superfamily protein		GDSL-like Lipase/Acylhydrolase superfamily protein; FUNCTIONS IN: hydrolase activity, acting on ester bonds, carboxylesterase activity; INVOLVED IN: lipid metabolic process; LOCATED IN: endomembrane system; EXPRESSED IN: 18 plant structures; EXPRESSED DURING: 13 growth stages; CONTAINS InterPro DOMAIN/s: Lipase, GDSL (InterPro:IPR001087); BEST Arabidopsis thaliana protein match is: GDSL-like Lipa…
AT1G33813	-0.910341	0.0114342	transposable_element_gene	transposable element gene		copia-like retrotransposon family, has a 5.8e-39 P-value blast match to gb|AAO73529.1| gag-pol polyprotein (Glycine max) (SIRE1) (Ty1_Copia-family)
AT1G33930	-0.837053	0.0150495	protein_coding	P-loop containing nucleoside triphosphate hydrolases superfamily protein		P-loop containing nucleoside triphosphate hydrolases superfamily protein; FUNCTIONS IN: GTP binding; INVOLVED IN: response to bacterium; EXPRESSED IN: leaf lamina base, pedicel, petiole, leaf; EXPRESSED DURING: LP.04 four leaves visible, 4 anthesis; CONTAINS InterPro DOMAIN/s: AIG1 (InterPro:IPR006703); BEST Arabidopsis thaliana protein match is: P-loop containing nucleoside triphosphate hydrolas…
AT1G33960	0.96128	1.74099e-09	protein_coding	P-loop containing nucleoside triphosphate hydrolases superfamily protein	Identified as a gene that is induced by avirulence gene avrRpt2 and RPS2 after infection with Pseudomonas syringae pv maculicola strain ES4326 carrying avrRpt2	AVRRPT2-INDUCED GENE 1 (AIG1); FUNCTIONS IN: GTP binding; INVOLVED IN: response to bacterium; EXPRESSED IN: 11 plant structures; EXPRESSED DURING: 8 growth stages; CONTAINS InterPro DOMAIN/s: AIG1 (InterPro:IPR006703); BEST Arabidopsis thaliana protein match is: Avirulence induced gene (AIG1) family protein (TAIR:AT1G33950.1); Has 4495 Blast hits to 3349 proteins in 353 species: Archae - 20; Bact…
AT1G33990	0.416595	2.36328e-05	protein_coding	methyl esterase 14	Encodes a protein predicted to act as a carboxylesterase. It has similarity to the SABP2 methyl salicylate esterase from tobacco. This protein does not act on methyl IAA, methyl JA, MeSA, MeGA4, or MEGA9 in vitro.	methyl esterase 14 (MES14); FUNCTIONS IN: hydrolase activity; LOCATED IN: plasma membrane; EXPRESSED IN: 23 plant structures; EXPRESSED DURING: 13 growth stages; CONTAINS InterPro DOMAIN/s: Alpha/beta hydrolase fold-1 (InterPro:IPR000073); BEST Arabidopsis thaliana protein match is: methyl esterase 12 (TAIR:AT4G09900.1); Has 2201 Blast hits to 2201 proteins in 482 species: Archae - 0; Bacteria - …
AT1G34000	0.350839	3.14072e-05	protein_coding	one-helix protein 2	Encodes a novel member of the Lhc family from Arabidopsis with one predicted transmembrane alpha-helix closely related to helix I of Lhc protein from PSI (Lhca4). Gene expression is triggered by light stress and both transcript and protein accumulate in a light intensity-dependent manner. Ohp2 is associated with PSI under low- or high-light conditions.	one-helix protein 2 (OHP2); FUNCTIONS IN: molecular_function unknown; INVOLVED IN: response to light intensity; LOCATED IN: chloroplast thylakoid membrane, chloroplast; EXPRESSED IN: 22 plant structures; EXPRESSED DURING: 13 growth stages; Has 171 Blast hits to 159 proteins in 56 species: Archae - 0; Bacteria - 5; Metazoa - 24; Fungi - 6; Plants - 64; Viruses - 16; Other Eukaryotes - 56 (source: …
AT1G34210	-0.821602	4.57598e-12	protein_coding	somatic embryogenesis receptor-like kinase 2	Plasma membrane LRR receptor-like serine threonine kinase expressed during embryogenesis in locules until stage 6 anthers, with higher expression in the tapetal cell layer. SERK1 and SERK2 receptor kinases function redundantly as an important control point for sporophytic development controlling male gametophyte production.	somatic embryogenesis receptor-like kinase 2 (SERK2); FUNCTIONS IN: kinase activity; INVOLVED IN: pollen maturation, microsporogenesis; LOCATED IN: plasma membrane; EXPRESSED IN: 23 plant structures; EXPRESSED DURING: 14 growth stages; CONTAINS InterPro DOMAIN/s: Protein kinase, ATP binding site (InterPro:IPR017441), Protein kinase, catalytic domain (InterPro:IPR000719), Leucine-rich repeat-conta…
AT1G34315	-1.12614	1.09482e-07	protein_coding			unknown protein; FUNCTIONS IN: molecular_function unknown; INVOLVED IN: biological_process unknown; LOCATED IN: endomembrane system; BEST Arabidopsis thaliana protein match is: unknown protein (TAIR:AT3G31400.1); Has 4 Blast hits to 4 proteins in 1 species: Archae - 0; Bacteria - 0; Metazoa - 0; Fungi - 0; Plants - 4; Viruses - 0; Other Eukaryotes - 0 (source: NCBI BLink).
AT1G34340	-1.01337	1.11861e-16	protein_coding	alpha/beta-Hydrolases superfamily protein		alpha/beta-Hydrolases superfamily protein; CONTAINS InterPro DOMAIN/s: Alpha/beta hydrolase fold-1 (InterPro:IPR000073); BEST Arabidopsis thaliana protein match is: alpha/beta-Hydrolases superfamily protein (TAIR:AT5G49950.1); Has 2391 Blast hits to 2388 proteins in 904 species: Archae - 0; Bacteria - 1410; Metazoa - 329; Fungi - 194; Plants - 136; Viruses - 0; Other Eukaryotes - 322 (source: NCB…
AT1G34440	1.21209	0.000526148	protein_coding			unknown protein; BEST Arabidopsis thaliana protein match is: unknown protein (TAIR:AT4G05095.1); Has 28 Blast hits to 28 proteins in 2 species: Archae - 0; Bacteria - 0; Metazoa - 0; Fungi - 0; Plants - 28; Viruses - 0; Other Eukaryotes - 0 (source: NCBI BLink).
AT1G34640	0.51898	0.0226249	protein_coding	peptidases		peptidases; FUNCTIONS IN: peptidase activity; INVOLVED IN: N-terminal protein myristoylation, signal peptide processing; LOCATED IN: endomembrane system, integral to membrane, signal peptidase complex; EXPRESSED IN: 21 plant structures; EXPRESSED DURING: 13 growth stages; CONTAINS InterPro DOMAIN/s: Microsomal signal peptidase 12kDa subunit (InterPro:IPR009542); Has 25 Blast hits to 25 proteins i…
AT1G35140	2.61198	2.50333e-56	protein_coding	Phosphate-responsive 1 family protein	At1g35140 (At1g35140/T32G9_32) mRNA, complete cds	PHOSPHATE-INDUCED 1 (PHI-1); CONTAINS InterPro DOMAIN/s: Phosphate-induced protein 1 (InterPro:IPR006766); BEST Arabidopsis thaliana protein match is: Phosphate-responsive 1 family protein (TAIR:AT4G08950.1); Has 400 Blast hits to 400 proteins in 24 species: Archae - 0; Bacteria - 2; Metazoa - 0; Fungi - 0; Plants - 398; Viruses - 0; Other Eukaryotes - 0 (source: NCBI BLink).
AT1G35180	0.690935	0.00190716	protein_coding	TRAM, LAG1 and CLN8 (TLC) lipid-sensing domain containing protein		TRAM, LAG1 and CLN8 (TLC) lipid-sensing domain containing protein; FUNCTIONS IN: molecular_function unknown; INVOLVED IN: biological_process unknown; LOCATED IN: integral to membrane; CONTAINS InterPro DOMAIN/s: TRAM/LAG1/CLN8 homology domain (InterPro:IPR006634); BEST Arabidopsis thaliana protein match is: TRAM, LAG1 and CLN8 (TLC) lipid-sensing domain containing protein (TAIR:AT1G35170.1); Has …
AT1G35210	1.87132	3.307e-18	protein_coding			unknown protein; FUNCTIONS IN: molecular_function unknown; INVOLVED IN: biological_process unknown; LOCATED IN: chloroplast; EXPRESSED IN: 14 plant structures; EXPRESSED DURING: 9 growth stages; CONTAINS InterPro DOMAIN/s: Protein of unknown function DUF740 (InterPro:IPR008004); BEST Arabidopsis thaliana protein match is: unknown protein (TAIR:AT1G22470.1); Has 83 Blast hits to 83 proteins in 12 …
AT1G35320	-0.369031	0.0209526	protein_coding			unknown protein; BEST Arabidopsis thaliana protein match is: unknown protein (TAIR:AT3G30160.1); Has 9 Blast hits to 9 proteins in 1 species: Archae - 0; Bacteria - 0; Metazoa - 0; Fungi - 0; Plants - 9; Viruses - 0; Other Eukaryotes - 0 (source: NCBI BLink).
AT1G35560	0.668295	2.4599e-05	protein_coding	TCP family transcription factor		TCP family transcription factor ; FUNCTIONS IN: sequence-specific DNA binding transcription factor activity; INVOLVED IN: regulation of transcription; LOCATED IN: chloroplast; EXPRESSED IN: 16 plant structures; EXPRESSED DURING: 11 growth stages; CONTAINS InterPro DOMAIN/s: Transcription factor, TCP (InterPro:IPR005333), Transcription factor TCP subgroup (InterPro:IPR017887); BEST Arabidopsis tha…
AT1G35680	0.314506	0.00252187	protein_coding	Ribosomal protein L21		Ribosomal protein L21; FUNCTIONS IN: structural constituent of ribosome, RNA binding; INVOLVED IN: response to cold, translation; LOCATED IN: ribosome, chloroplast stroma, nucleus, chloroplast, chloroplast envelope; EXPRESSED IN: 23 plant structures; EXPRESSED DURING: 13 growth stages; CONTAINS InterPro DOMAIN/s: Ribosomal protein L21, conserved site (InterPro:IPR018258), Ribosomal protein L21 (I…
AT1G35710	1.40444	1.38121e-21	protein_coding	Protein kinase family protein with leucine-rich repeat domain		Protein kinase family protein with leucine-rich repeat domain; FUNCTIONS IN: protein serine/threonine kinase activity, protein tyrosine kinase activity, protein kinase activity, ATP binding; INVOLVED IN: transmembrane receptor protein tyrosine kinase signaling pathway, protein amino acid phosphorylation; LOCATED IN: endomembrane system; EXPRESSED IN: 22 plant structures; EXPRESSED DURING: 13 grow…
AT1G36180	1.23358	2.3207e-16	protein_coding	acetyl-CoA carboxylase 2	acetyl-CoA carboxylase 2 (ACC2)	acetyl-CoA carboxylase 2 (ACC2); FUNCTIONS IN: acetyl-CoA carboxylase activity; INVOLVED IN: metabolic process, fatty acid biosynthetic process; LOCATED IN: chloroplast; EXPRESSED IN: 14 plant structures; EXPRESSED DURING: 7 growth stages; CONTAINS InterPro DOMAIN/s: Acetyl-coenzyme A carboxyltransferase, N-terminal (InterPro:IPR011762), Carboxyl transferase (InterPro:IPR000022), Biotin/lipoyl at…
AT1G36622	-0.684158	0.00626071	protein_coding			unknown protein; LOCATED IN: endomembrane system; BEST Arabidopsis thaliana protein match is: unknown protein (TAIR:AT1G36640.1); Has 12 Blast hits to 12 proteins in 2 species: Archae - 0; Bacteria - 0; Metazoa - 0; Fungi - 0; Plants - 12; Viruses - 0; Other Eukaryotes - 0 (source: NCBI BLink).
AT1G36680	0.78564	0.0338658	transposable_element_gene	transposable element gene		CACTA-like transposase family (Ptta/En/Spm), has a 3.6e-22 P-value blast match to At5g59620.1/14-257 CACTA-like transposase family (Ptta/En/Spm) (CACTA-element) (Arabidopsis thaliana)
AT1G41830	0.399563	1.81202e-05	protein_coding	SKU5-similar 6		SKU5-similar 6 (SKS6); FUNCTIONS IN: pectinesterase activity; INVOLVED IN: oxidation reduction; LOCATED IN: apoplast, cell wall, membrane, plant-type cell wall; EXPRESSED IN: 23 plant structures; EXPRESSED DURING: 13 growth stages; CONTAINS InterPro DOMAIN/s: Cupredoxin (InterPro:IPR008972), Multicopper oxidase, type 2 (InterPro:IPR011706), Multicopper oxidase, type 3 (InterPro:IPR011707), Multic…
AT1G42550	0.542523	5.33939e-08	protein_coding	plastid movement impaired1	Encodes a plant-specific protein of unknown function that appears to be conserved among angiosperms.	PLASTID MOVEMENT IMPAIRED1 (PMI1); FUNCTIONS IN: molecular_function unknown; INVOLVED IN: chloroplast relocation; LOCATED IN: plasma membrane; EXPRESSED IN: 25 plant structures; EXPRESSED DURING: 13 growth stages; BEST Arabidopsis thaliana protein match is: unknown protein (TAIR:AT5G20610.1); Has 1448 Blast hits to 1079 proteins in 174 species: Archae - 4; Bacteria - 103; Metazoa - 395; Fungi - 1…
AT1G42970	0.637353	7.74155e-13	protein_coding	glyceraldehyde-3-phosphate dehydrogenase B subunit	Encodes chloroplast localized glyceraldehyde-3-phosphate dehydrogenase that can use both NADH and NADPH to reduce 1,3-diphosphate glycerate. It forms A2B2 heterotetramers with GapA forms of the GADPH enzyme. These complexes are active in the light under reducing conditions, but show reduced NADPH-dependent activity in response to oxidized thioredoxins and increased NAD(H)/NADP(H) ratios due to th…	glyceraldehyde-3-phosphate dehydrogenase B subunit (GAPB); FUNCTIONS IN: glyceraldehyde-3-phosphate dehydrogenase (phosphorylating) activity, glyceraldehyde-3-phosphate dehydrogenase (NADP+) (phosphorylating) activity, glyceraldehyde-3-phosphate dehydrogenase activity; INVOLVED IN: in 6 processes; LOCATED IN: in 7 components; EXPRESSED IN: 25 plant structures; EXPRESSED DURING: 15 growth stages; …
AT1G43130	-0.822073	3.21498e-11	protein_coding	like COV 2		like COV 2 (LCV2); CONTAINS InterPro DOMAIN/s: Protein of unknown function DUF502 (InterPro:IPR007462); BEST Arabidopsis thaliana protein match is: Protein of unknown function (DUF502) (TAIR:AT2G20120.1); Has 2432 Blast hits to 2432 proteins in 576 species: Archae - 20; Bacteria - 1089; Metazoa - 1; Fungi - 0; Plants - 154; Viruses - 0; Other Eukaryotes - 1168 (source: NCBI BLink).
AT1G43160	-0.95265	1.84939e-05	protein_coding	related to AP2 6	encodes a member of the ERF (ethylene response factor) subfamily B-4 of ERF/AP2 transcription factor family (RAP2.6). The protein contains one AP2 domain. There are 7 members in this subfamily.	related to AP2 6 (RAP2.6); CONTAINS InterPro DOMAIN/s: DNA-binding, integrase-type (InterPro:IPR016177), Pathogenesis-related transcriptional factor/ERF, DNA-binding (InterPro:IPR001471); BEST Arabidopsis thaliana protein match is: Integrase-type DNA-binding superfamily protein (TAIR:AT5G61890.1); Has 6219 Blast hits to 5840 proteins in 256 species: Archae - 0; Bacteria - 2; Metazoa - 0; Fungi - …
AT1G43560	0.533663	4.13337e-07	protein_coding	thioredoxin Y2		thioredoxin Y2 (ty2); FUNCTIONS IN: electron carrier activity, protein disulfide oxidoreductase activity; INVOLVED IN: glycerol ether metabolic process, cell redox homeostasis; LOCATED IN: chloroplast stroma, chloroplast; EXPRESSED IN: 22 plant structures; EXPRESSED DURING: 13 growth stages; CONTAINS InterPro DOMAIN/s: Thioredoxin fold (InterPro:IPR012335), Thioredoxin, core (InterPro:IPR015467),…
AT1G43675	0.875194	0.00203144	transposable_element_gene	transposable element gene	similarity to non-LTR retroelement protein	expressed protein
AT1G43800	-0.901829	4.15702e-08	protein_coding	Plant stearoyl-acyl-carrier-protein desaturase family protein		Plant stearoyl-acyl-carrier-protein desaturase family protein; FUNCTIONS IN: acyl-[acyl-carrier-protein] desaturase activity, oxidoreductase activity, transition metal ion binding; INVOLVED IN: oxidation reduction, fatty acid metabolic process, fatty acid biosynthetic process; LOCATED IN: membrane; EXPRESSED IN: 9 plant structures; EXPRESSED DURING: 6 growth stages; CONTAINS InterPro DOMAIN/s: Ri…
AT1G43886	0.512611	0.0250513	transposable_element_gene	transposable element gene		copia-like retrotransposon family, has a 5.3e-165 P-value blast match to GB:AAA57005 Hopscotch polyprotein (Ty1_Copia-element) (Zea mays)
AT1G43910	0.624692	0.00031918	protein_coding	P-loop containing nucleoside triphosphate hydrolases superfamily protein		P-loop containing nucleoside triphosphate hydrolases superfamily protein; FUNCTIONS IN: nucleoside-triphosphatase activity, ATPase activity, nucleotide binding, ATP binding; LOCATED IN: endomembrane system; EXPRESSED IN: 23 plant structures; EXPRESSED DURING: 13 growth stages; CONTAINS InterPro DOMAIN/s: ATPase, AAA-type, core (InterPro:IPR003959), ATPase, AAA+ type, core (InterPro:IPR003593); BE…
AT1G44000	0.466525	7.51542e-06	protein_coding			unknown protein; BEST Arabidopsis thaliana protein match is: unknown protein (TAIR:AT4G11911.1); Has 216 Blast hits to 212 proteins in 76 species: Archae - 0; Bacteria - 96; Metazoa - 0; Fungi - 0; Plants - 118; Viruses - 0; Other Eukaryotes - 2 (source: NCBI BLink).
AT1G44100	0.275074	0.0193081	protein_coding	amino acid permease 5	amino acid permease 5	amino acid permease 5 (AAP5); CONTAINS InterPro DOMAIN/s: Amino acid transporter, transmembrane (InterPro:IPR013057); BEST Arabidopsis thaliana protein match is: amino acid permease 3 (TAIR:AT1G77380.1); Has 2256 Blast hits to 2241 proteins in 209 species: Archae - 0; Bacteria - 0; Metazoa - 536; Fungi - 289; Plants - 1230; Viruses - 0; Other Eukaryotes - 201 (source: NCBI BLink).
AT1G44820	-0.444961	0.000565369	protein_coding	Peptidase M20/M25/M40 family protein		Peptidase M20/M25/M40 family protein; FUNCTIONS IN: hydrolase activity, aminoacylase activity; INVOLVED IN: metabolic process, cellular amino acid metabolic process; LOCATED IN: endomembrane system, cytoplasm; EXPRESSED IN: guard cell; CONTAINS InterPro DOMAIN/s: Peptidase M20 (InterPro:IPR002933), N-acyl-L-amino-acid amidohydrolase (InterPro:IPR010159); BEST Arabidopsis thaliana protein match is…
AT1G45120	0.458294	0.0136126	transposable_element_gene	transposable element gene		copia-like retrotransposon family, has a 1.5e-294 P-value blast match to GB:CAA72989 open reading frame 1 (Ty1_Copia-element) (Brassica oleracea)
AT1G45130	0.300223	0.0108766	protein_coding	beta-galactosidase 5		beta-galactosidase 5 (BGAL5); FUNCTIONS IN: cation binding, beta-galactosidase activity, hydrolase activity, hydrolyzing O-glycosyl compounds, catalytic activity; INVOLVED IN: lactose catabolic process, using glucoside 3-dehydrogenase, carbohydrate metabolic process, lactose catabolic process via UDP-galactose, lactose catabolic process; LOCATED IN: endomembrane system; EXPRESSED IN: 24 plant str…
AT1G45150	-0.371418	0.0135615	protein_coding			unknown protein; Has 219 Blast hits to 202 proteins in 78 species: Archae - 0; Bacteria - 166; Metazoa - 0; Fungi - 0; Plants - 36; Viruses - 0; Other Eukaryotes - 17 (source: NCBI BLink).
AT1G45201	0.409091	0.00793563	protein_coding	triacylglycerol lipase-like 1	Target of AtGRP7 regulation.	triacylglycerol lipase-like 1 (TLL1); FUNCTIONS IN: triglyceride lipase activity; INVOLVED IN: circadian rhythm, lipid metabolic process; LOCATED IN: vacuole, membrane; EXPRESSED IN: guard cell, leaf; CONTAINS InterPro DOMAIN/s: Lipase, class 3 (InterPro:IPR002921); BEST Arabidopsis thaliana protein match is: alpha/beta-Hydrolases superfamily protein (TAIR:AT5G42930.1); Has 1640 Blast hits to 163…
AT1G45229	-0.724863	0.0353437	protein_coding			unknown protein; FUNCTIONS IN: molecular_function unknown; INVOLVED IN: biological_process unknown; LOCATED IN: cellular_component unknown; Has 30201 Blast hits to 17322 proteins in 780 species: Archae - 12; Bacteria - 1396; Metazoa - 17338; Fungi - 3422; Plants - 5037; Viruses - 0; Other Eukaryotes - 2996 (source: NCBI BLink).
AT1G45616	1.07119	0.000509648	protein_coding	receptor like protein 6		receptor like protein 6 (RLP6); INVOLVED IN: signal transduction, defense response; LOCATED IN: membrane; EXPRESSED IN: leaf; CONTAINS InterPro DOMAIN/s: Leucine-rich repeat-containing N-terminal domain, type 2 (InterPro:IPR013210), Leucine-rich repeat (InterPro:IPR001611); BEST Arabidopsis thaliana protein match is: receptor like protein 7 (TAIR:AT1G47890.1); Has 122755 Blast hits to 32280 prote…
AT1G46264	-0.484146	0.0284797	protein_coding	heat shock transcription factor B4	Encodes SCHIZORIZA, a member of Heat Shock Transcription Factor (Hsf) family. Functions as a nuclear factor regulating asymmetry of stem cell divisions.	heat shock transcription factor B4 (HSFB4); FUNCTIONS IN: DNA binding, sequence-specific DNA binding transcription factor activity; INVOLVED IN: asymmetric cell division; LOCATED IN: nucleus; EXPRESSED IN: 17 plant structures; EXPRESSED DURING: 8 growth stages; CONTAINS InterPro DOMAIN/s: Winged helix-turn-helix transcription repressor DNA-binding (InterPro:IPR011991), Heat shock factor (HSF)-typ…
AT1G47380	0.417234	0.00190533	protein_coding	Protein phosphatase 2C family protein		Protein phosphatase 2C family protein; FUNCTIONS IN: protein serine/threonine phosphatase activity, catalytic activity; INVOLVED IN: biological_process unknown; LOCATED IN: cellular_component unknown; EXPRESSED IN: 23 plant structures; EXPRESSED DURING: 15 growth stages; CONTAINS InterPro DOMAIN/s: Protein phosphatase 2C-related (InterPro:IPR001932), Protein phosphatase 2C (InterPro:IPR015655), P…
AT1G47565	0.432252	0.0257692	transposable_element_gene	transposable element gene		retrotransposon gag protein, contains Pfam:PF03732 Retrotransposon gag protein
AT1G47580	0.411872	0.00372444	protein_coding	Pentatricopeptide repeat (PPR) superfamily protein		Pentatricopeptide repeat (PPR) superfamily protein; BEST Arabidopsis thaliana protein match is: Tetratricopeptide repeat (TPR)-like superfamily protein (TAIR:AT2G15690.1); Has 7703 Blast hits to 7698 proteins in 1705 species: Archae - 17; Bacteria - 3148; Metazoa - 102; Fungi - 130; Plants - 2368; Viruses - 0; Other Eukaryotes - 1938 (source: NCBI BLink).
AT1G47670	-0.501146	0.00472505	protein_coding	Transmembrane amino acid transporter family protein		Transmembrane amino acid transporter family protein; FUNCTIONS IN: amino acid transmembrane transporter activity; INVOLVED IN: amino acid transport; LOCATED IN: plasma membrane, membrane; EXPRESSED IN: 20 plant structures; EXPRESSED DURING: 13 growth stages; CONTAINS InterPro DOMAIN/s: Amino acid transporter, transmembrane (InterPro:IPR013057); BEST Arabidopsis thaliana protein match is: LYS/HIS …
AT1G47710	-0.368858	0.00270015	protein_coding	Serine protease inhibitor (SERPIN) family protein		Serine protease inhibitor (SERPIN) family protein; FUNCTIONS IN: serine-type endopeptidase inhibitor activity, cysteine-type endopeptidase inhibitor activity; INVOLVED IN: biological_process unknown; LOCATED IN: apoplast; EXPRESSED IN: 25 plant structures; EXPRESSED DURING: 13 growth stages; CONTAINS InterPro DOMAIN/s: Protease inhibitor I4, serpin, plant (InterPro:IPR015554), Protease inhibitor …
AT1G47840	-0.533567	0.00485165	protein_coding	hexokinase 3	Encodes a putative hexokinase.	hexokinase 3 (HXK3); CONTAINS InterPro DOMAIN/s: Hexokinase, N-terminal (InterPro:IPR022672), Hexokinase, conserved site (InterPro:IPR019807), Hexokinase, C-terminal (InterPro:IPR022673), Hexokinase (InterPro:IPR001312); BEST Arabidopsis thaliana protein match is: hexokinase 1 (TAIR:AT4G29130.1); Has 2416 Blast hits to 2143 proteins in 322 species: Archae - 0; Bacteria - 89; Metazoa - 1294; Fungi…
AT1G48050	-0.38479	0.0104303	protein_coding	Ku80 family protein	Ku80 and ku70 form the heterodimer complex Ku, required for proper maintenance of the telomeric C strand. Ku regulates the extension of the telomeric G strand. Interacts with WEX, and this interaction stimulates the WEX exonuclease activity. Binds double stranded DNA breaks as a heterodimer with Ku70, involved in non-homologous end joining repair. Mutants are defective in T-DNA integration. Over …	KU80; FUNCTIONS IN: double-stranded DNA binding, protein binding; INVOLVED IN: in 6 processes; LOCATED IN: nucleus; EXPRESSED IN: 22 plant structures; EXPRESSED DURING: 13 growth stages; CONTAINS InterPro DOMAIN/s: Ku70/Ku80, N-terminal alpha/beta (InterPro:IPR005161), DNA helicase, ATP-dependent, Ku type (InterPro:IPR006164), Spen Paralogue and Orthologue SPOC, C-terminal-like (InterPro:IPR01619…
AT1G48100	-0.539323	0.0259553	protein_coding	Pectin lyase-like superfamily protein		Pectin lyase-like superfamily protein; FUNCTIONS IN: polygalacturonase activity; INVOLVED IN: carbohydrate metabolic process; EXPRESSED IN: 19 plant structures; EXPRESSED DURING: 10 growth stages; CONTAINS InterPro DOMAIN/s: Pectin lyase fold/virulence factor (InterPro:IPR011050), Pectin lyase fold (InterPro:IPR012334), Glycoside hydrolase, family 28 (InterPro:IPR000743), Parallel beta-helix repe…
AT1G48120	-0.535284	9.19961e-05	protein_coding	hydrolases;protein serine/threonine phosphatases		hydrolases;protein serine/threonine phosphatases; FUNCTIONS IN: hydrolase activity, protein serine/threonine phosphatase activity; INVOLVED IN: biological_process unknown; LOCATED IN: cellular_component unknown; EXPRESSED IN: 21 plant structures; EXPRESSED DURING: 12 growth stages; CONTAINS InterPro DOMAIN/s: Metallophosphoesterase (InterPro:IPR004843), Aminotransferase-like, plant mobile domain …
AT1G48130	0.946323	0.00314207	protein_coding	1-cysteine peroxiredoxin 1	encodes a protein similar to the 1-cysteine (1-Cys) peroxiredoxin family of antioxidants. Expression is limited to seed (aleurone and embryo) and is not induced by ABA or drought.	1-cysteine peroxiredoxin 1 (PER1); FUNCTIONS IN: thioredoxin peroxidase activity, antioxidant activity; INVOLVED IN: maintenance of seed dormancy, response to desiccation; LOCATED IN: cellular_component unknown; EXPRESSED IN: embryo, aleurone layer, seed; EXPRESSED DURING: seed development stages; CONTAINS InterPro DOMAIN/s: Peroxiredoxin, C-terminal (InterPro:IPR019479), Thioredoxin fold (InterP…
AT1G48300	0.608893	3.36566e-08	protein_coding			unknown protein; FUNCTIONS IN: molecular_function unknown; INVOLVED IN: biological_process unknown; LOCATED IN: endomembrane system; EXPRESSED IN: 24 plant structures; EXPRESSED DURING: 15 growth stages; Has 96 Blast hits to 87 proteins in 37 species: Archae - 0; Bacteria - 2; Metazoa - 12; Fungi - 2; Plants - 65; Viruses - 0; Other Eukaryotes - 15 (source: NCBI BLink).
AT1G48350	0.359266	0.00369325	protein_coding	Ribosomal L18p/L5e family protein		Ribosomal L18p/L5e family protein; FUNCTIONS IN: structural constituent of ribosome; INVOLVED IN: translation, ribosome biogenesis; LOCATED IN: ribosome, chloroplast, chloroplast envelope; EXPRESSED IN: 22 plant structures; EXPRESSED DURING: 13 growth stages; CONTAINS InterPro DOMAIN/s: Ribosomal protein L18/L5 (InterPro:IPR005484), Ribosomal protein L18, bacterial (InterPro:IPR004389); BEST Arab…
AT1G48370	-0.469121	0.0119658	protein_coding	YELLOW STRIPE like 8	Arabidopsis thaliana metal-nicotianamine transporter YSL4	YELLOW STRIPE like 8 (YSL8); FUNCTIONS IN: oligopeptide transporter activity; INVOLVED IN: oligopeptide transport, transmembrane transport; LOCATED IN: plasma membrane; EXPRESSED IN: 22 plant structures; EXPRESSED DURING: 13 growth stages; CONTAINS InterPro DOMAIN/s: Oligopeptide transporter OPT superfamily (InterPro:IPR004813); BEST Arabidopsis thaliana protein match is: YELLOW STRIPE like 5 (TA…
AT1G48400	1.01679	0.00464426	protein_coding	F-box/RNI-like/FBD-like domains-containing protein		F-box/RNI-like/FBD-like domains-containing protein; CONTAINS InterPro DOMAIN/s: F-box domain, cyclin-like (InterPro:IPR001810), FBD-like (InterPro:IPR006566), F-box domain, Skp2-like (InterPro:IPR022364); BEST Arabidopsis thaliana protein match is: RNI-like superfamily protein (TAIR:AT1G48390.1); Has 116287 Blast hits to 17670 proteins in 977 species: Archae - 853; Bacteria - 43940; Metazoa - 205…
AT1G48430	-0.783289	6.86622e-13	protein_coding	Dihydroxyacetone kinase		Dihydroxyacetone kinase; FUNCTIONS IN: glycerone kinase activity, ATP binding; INVOLVED IN: glycerol metabolic process; LOCATED IN: cellular_component unknown; EXPRESSED IN: 22 plant structures; EXPRESSED DURING: 13 growth stages; CONTAINS InterPro DOMAIN/s: Dak phosphatase (InterPro:IPR004007), Dihydroxyacetone kinase (InterPro:IPR012734), Dak kinase (InterPro:IPR004006); BEST Arabidopsis thalia…
AT1G48570	0.349607	0.037046	protein_coding	zinc finger (Ran-binding) family protein		zinc finger (Ran-binding) family protein; FUNCTIONS IN: binding, zinc ion binding; LOCATED IN: intracellular, chloroplast; EXPRESSED IN: 22 plant structures; EXPRESSED DURING: 13 growth stages; CONTAINS InterPro DOMAIN/s: Zinc finger, RanBP2-type (InterPro:IPR001876); BEST Arabidopsis thaliana protein match is: Ran BP2/NZF zinc finger-like superfamily protein (TAIR:AT1G70650.2); Has 1648 Blast hi…
AT1G49010	0.435354	0.000190908	protein_coding	Duplicated homeodomain-like superfamily protein		Duplicated homeodomain-like superfamily protein; CONTAINS InterPro DOMAIN/s: Molecular chaperone, heat shock protein, Hsp40, DnaJ (InterPro:IPR015609), SANT, eukarya (InterPro:IPR017884), Myb-like DNA-binding domain, SHAQKYF class (InterPro:IPR006447), SANT, DNA-binding (InterPro:IPR001005), Myb, DNA-binding (InterPro:IPR014778), Homeodomain-like (InterPro:IPR009057), HTH transcriptional regulato…
AT1G49032	0.33928	0.0142641	protein_coding			unknown protein; FUNCTIONS IN: molecular_function unknown; INVOLVED IN: biological_process unknown; LOCATED IN: endomembrane system; Has 30201 Blast hits to 17322 proteins in 780 species: Archae - 12; Bacteria - 1396; Metazoa - 17338; Fungi - 3422; Plants - 5037; Viruses - 0; Other Eukaryotes - 2996 (source: NCBI BLink).
AT1G49140	0.250843	0.0353604	protein_coding	Complex I subunit NDUFS6		Complex I subunit NDUFS6; CONTAINS InterPro DOMAIN/s: NADH-ubiquinone oxidoreductase, subunit 10 (InterPro:IPR019377), Complex I subunit NDUFS6 (InterPro:IPR020163); BEST Arabidopsis thaliana protein match is: Complex I subunit NDUFS6 (TAIR:AT3G18410.2); Has 165 Blast hits to 165 proteins in 75 species: Archae - 0; Bacteria - 0; Metazoa - 6; Fungi - 92; Plants - 61; Viruses - 0; Other Eukaryotes …
AT1G49310	-0.521864	0.0229016	protein_coding			unknown protein; FUNCTIONS IN: molecular_function unknown; INVOLVED IN: biological_process unknown; LOCATED IN: endomembrane system; EXPRESSED IN: 9 plant structures; EXPRESSED DURING: LP.04 four leaves visible, petal differentiation and expansion stage; Has 11 Blast hits to 11 proteins in 6 species: Archae - 0; Bacteria - 0; Metazoa - 0; Fungi - 0; Plants - 11; Viruses - 0; Other Eukaryotes - 0 …
AT1G49350	-0.409106	0.045222	protein_coding	pfkB-like carbohydrate kinase family protein		pfkB-like carbohydrate kinase family protein; FUNCTIONS IN: kinase activity, ribokinase activity; INVOLVED IN: D-ribose metabolic process; LOCATED IN: cellular_component unknown; EXPRESSED IN: 22 plant structures; EXPRESSED DURING: 13 growth stages; CONTAINS InterPro DOMAIN/s: Carbohydrate/purine kinase (InterPro:IPR011611), Ribokinase (InterPro:IPR002139), Carbohydrate/puine kinase, PfkB, conser…
AT1G49380	0.523633	8.91451e-06	protein_coding	cytochrome c biogenesis protein family		cytochrome c biogenesis protein family; FUNCTIONS IN: molecular_function unknown; INVOLVED IN: cytochrome complex assembly; LOCATED IN: chloroplast; EXPRESSED IN: 22 plant structures; EXPRESSED DURING: 13 growth stages; CONTAINS InterPro DOMAIN/s: ResB-like (InterPro:IPR007816); Has 1416 Blast hits to 1414 proteins in 516 species: Archae - 0; Bacteria - 1016; Metazoa - 2; Fungi - 0; Plants - 45; …
AT1G49430	0.511934	1.36106e-06	protein_coding	long-chain acyl-CoA synthetase 2	Encodes a long chain acyl-CoA synthetase that catalyzes the synthesis of omega-hydroxy fatty acyl-CoA intermediates in the pathway to cutin synthesis. Required for repression of lateral root formation.	long-chain acyl-CoA synthetase 2 (LACS2); CONTAINS InterPro DOMAIN/s: AMP-binding, conserved site (InterPro:IPR020845), AMP-dependent synthetase/ligase (InterPro:IPR000873); BEST Arabidopsis thaliana protein match is: AMP-dependent synthetase and ligase family protein (TAIR:AT1G64400.1); Has 53337 Blast hits to 50359 proteins in 3209 species: Archae - 917; Bacteria - 34261; Metazoa - 2388; Fungi …
AT1G49500	0.784096	1.17704e-08	protein_coding			unknown protein; FUNCTIONS IN: molecular_function unknown; INVOLVED IN: biological_process unknown; LOCATED IN: endomembrane system; EXPRESSED IN: 19 plant structures; EXPRESSED DURING: 10 growth stages; BEST Arabidopsis thaliana protein match is: unknown protein (TAIR:AT3G19030.1); Has 24 Blast hits to 24 proteins in 2 species: Archae - 0; Bacteria - 0; Metazoa - 0; Fungi - 0; Plants - 24; Virus…
AT1G49510	0.468373	4.07853e-05	protein_coding	embryo defective 1273		embryo defective 1273 (emb1273); Has 25 Blast hits to 25 proteins in 8 species: Archae - 0; Bacteria - 0; Metazoa - 0; Fungi - 0; Plants - 25; Viruses - 0; Other Eukaryotes - 0 (source: NCBI BLink).
AT1G49570	-1.95884	2.99386e-18	protein_coding	Peroxidase superfamily protein		Peroxidase superfamily protein; FUNCTIONS IN: peroxidase activity, heme binding; INVOLVED IN: oxidation reduction, response to oxidative stress; LOCATED IN: endomembrane system; EXPRESSED IN: leaf lamina base, leaf whorl, hypocotyl, sepal, root; EXPRESSED DURING: 4 anthesis; CONTAINS InterPro DOMAIN/s: Haem peroxidase (InterPro:IPR010255), Plant peroxidase (InterPro:IPR000823), Peroxidases heam-l…
AT1G49750	0.316957	0.0320224	protein_coding	Leucine-rich repeat (LRR) family protein		Leucine-rich repeat (LRR) family protein; LOCATED IN: chloroplast; EXPRESSED IN: 22 plant structures; EXPRESSED DURING: 13 growth stages; CONTAINS InterPro DOMAIN/s: Leucine-rich repeat (InterPro:IPR001611); BEST Arabidopsis thaliana protein match is: Leucine-rich repeat (LRR) family protein (TAIR:AT3G19320.1); Has 196117 Blast hits to 67164 proteins in 2660 species: Archae - 391; Bacteria - 3519…
AT1G49780	1.06222	4.39629e-16	protein_coding	plant U-box 26		plant U-box 26 (PUB26); FUNCTIONS IN: ubiquitin-protein ligase activity, binding; INVOLVED IN: protein ubiquitination; LOCATED IN: ubiquitin ligase complex; EXPRESSED IN: 21 plant structures; EXPRESSED DURING: 12 growth stages; CONTAINS InterPro DOMAIN/s: U box domain (InterPro:IPR003613), Armadillo-like helical (InterPro:IPR011989), Armadillo-type fold (InterPro:IPR016024); BEST Arabidopsis thal…
AT1G49840	0.528635	0.000458042	protein_coding	Protein of unknown function (DUF620)		Protein of unknown function (DUF620); FUNCTIONS IN: molecular_function unknown; INVOLVED IN: biological_process unknown; LOCATED IN: chloroplast; EXPRESSED IN: 23 plant structures; EXPRESSED DURING: 13 growth stages; CONTAINS InterPro DOMAIN/s: Protein of unknown function DUF620 (InterPro:IPR006873); BEST Arabidopsis thaliana protein match is: Protein of unknown function (DUF620) (TAIR:AT3G19540.…
AT1G49860	-1.24456	4.43882e-08	protein_coding	glutathione S-transferase (class phi) 14	Encodes glutathione transferase belonging to the phi class of GSTs. Naming convention according to Wagner et al. (2002).	glutathione S-transferase (class phi) 14 (GSTF14); CONTAINS InterPro DOMAIN/s: Thioredoxin fold (InterPro:IPR012335), Glutathione S-transferase, C-terminal (InterPro:IPR004046), Glutathione S-transferase, C-terminal-like (InterPro:IPR010987), Glutathione S-transferase/chloride channel, C-terminal (InterPro:IPR017933), Glutathione S-transferase, N-terminal (InterPro:IPR004045), Thioredoxin-like fo…
AT1G49975	0.373458	0.00159735	protein_coding			INVOLVED IN: photosynthesis; LOCATED IN: photosystem I, chloroplast, thylakoid membrane; EXPRESSED IN: 20 plant structures; EXPRESSED DURING: 13 growth stages; CONTAINS InterPro DOMAIN/s: Photosystem I reaction centre subunit N (InterPro:IPR008796); Has 34 Blast hits to 34 proteins in 14 species: Archae - 0; Bacteria - 0; Metazoa - 0; Fungi - 0; Plants - 34; Viruses - 0; Other Eukaryotes - 0 (sou…
AT1G50020	0.221101	0.0394169	protein_coding			unknown protein; FUNCTIONS IN: molecular_function unknown; INVOLVED IN: biological_process unknown; LOCATED IN: chloroplast thylakoid membrane, chloroplast; EXPRESSED IN: 24 plant structures; EXPRESSED DURING: 15 growth stages; Has 72 Blast hits to 72 proteins in 27 species: Archae - 0; Bacteria - 0; Metazoa - 0; Fungi - 0; Plants - 72; Viruses - 0; Other Eukaryotes - 0 (source: NCBI BLink).
AT1G50040	1.79282	7.1746e-23	protein_coding	Protein of unknown function (DUF1005)		Protein of unknown function (DUF1005); FUNCTIONS IN: molecular_function unknown; INVOLVED IN: biological_process unknown; LOCATED IN: chloroplast; EXPRESSED IN: leaf apex, leaf whorl, root, petiole, leaf; EXPRESSED DURING: LP.06 six leaves visible, LP.04 four leaves visible, LP.10 ten leaves visible, LP.08 eight leaves visible, LP.12 twelve leaves visible; CONTAINS InterPro DOMAIN/s: Protein of u…
AT1G50060	-0.766274	0.00173974	protein_coding	CAP (Cysteine-rich secretory proteins, Antigen 5, and Pathogenesis-related 1 protein) superfamily protein		CAP (Cysteine-rich secretory proteins, Antigen 5, and Pathogenesis-related 1 protein) superfamily protein; FUNCTIONS IN: molecular_function unknown; INVOLVED IN: biological_process unknown; LOCATED IN: endomembrane system, extracellular region; EXPRESSED IN: root; CONTAINS InterPro DOMAIN/s: Allergen V5/Tpx-1 related (InterPro:IPR001283), Ves allergen (InterPro:IPR002413), SCP-like extracellular …
AT1G50110	-0.980509	5.72586e-07	protein_coding	D-aminoacid aminotransferase-like PLP-dependent enzymes superfamily protein		D-aminoacid aminotransferase-like PLP-dependent enzymes superfamily protein; FUNCTIONS IN: branched-chain-amino-acid transaminase activity, catalytic activity; INVOLVED IN: branched chain family amino acid metabolic process, metabolic process; LOCATED IN: cellular_component unknown; EXPRESSED IN: 18 plant structures; EXPRESSED DURING: 9 growth stages; CONTAINS InterPro DOMAIN/s: Aminotransferase,…
AT1G50250	0.515926	2.71966e-09	protein_coding	FTSH protease 1	encodes an FTSH protease that is localized to the chloroplast. Involved in the D1 repair cycle of Photosystem II. FtsH1 and FtsH5 are interchangeable in thylakoid membranes.	FTSH protease 1 (FTSH1); FUNCTIONS IN: metallopeptidase activity, protein binding, ATP-dependent peptidase activity, ATPase activity; INVOLVED IN: photosystem II repair, PSII associated light-harvesting complex II catabolic process; LOCATED IN: thylakoid lumen, chloroplast thylakoid membrane, chloroplast, membrane; EXPRESSED IN: 24 plant structures; EXPRESSED DURING: 13 growth stages; CONTAINS In…
AT1G50290	0.684568	0.000112891	protein_coding			unknown protein; Has 2 Blast hits to 2 proteins in 1 species: Archae - 0; Bacteria - 0; Metazoa - 0; Fungi - 0; Plants - 2; Viruses - 0; Other Eukaryotes - 0 (source: NCBI BLink).
AT1G50320	0.404023	8.40747e-06	protein_coding	thioredoxin X	encodes a prokaryotic thioredoxin	thioredoxin X (THX); FUNCTIONS IN: enzyme activator activity; INVOLVED IN: positive regulation of catalytic activity; LOCATED IN: chloroplast, chloroplast stroma; EXPRESSED IN: 22 plant structures; EXPRESSED DURING: 13 growth stages; CONTAINS InterPro DOMAIN/s: Thioredoxin fold (InterPro:IPR012335), Thioredoxin-like subdomain (InterPro:IPR006662), Thioredoxin, core (InterPro:IPR015467), Thioredox…
AT1G50450	0.433292	0.000180124	protein_coding	Saccharopine dehydrogenase		Saccharopine dehydrogenase ; FUNCTIONS IN: binding, catalytic activity; INVOLVED IN: metabolic process; LOCATED IN: chloroplast; EXPRESSED IN: 21 plant structures; EXPRESSED DURING: 13 growth stages; CONTAINS InterPro DOMAIN/s: Saccharopine dehydrogenase / Homospermidine synthase (InterPro:IPR005097), NAD(P)-binding domain (InterPro:IPR016040); Has 1549 Blast hits to 1547 proteins in 500 species:…
AT1G50600	0.236406	0.0323789	protein_coding	scarecrow-like 5	Encodes a scarecrow-like protein (SCL5). Member of GRAS gene family.	scarecrow-like 5 (SCL5); CONTAINS InterPro DOMAIN/s: Transcription factor GRAS (InterPro:IPR005202); BEST Arabidopsis thaliana protein match is: GRAS family transcription factor (TAIR:AT5G48150.2); Has 3554 Blast hits to 3276 proteins in 342 species: Archae - 0; Bacteria - 9; Metazoa - 107; Fungi - 18; Plants - 2497; Viruses - 1; Other Eukaryotes - 922 (source: NCBI BLink).
AT1G50732	0.964467	2.23467e-10	protein_coding			unknown protein.
AT1G50750	2.0947	1.31659e-17	protein_coding	Plant mobile domain protein family		Plant mobile domain protein family; CONTAINS InterPro DOMAIN/s: Aminotransferase-like, plant mobile domain (InterPro:IPR019557); BEST Arabidopsis thaliana protein match is: Plant mobile domain protein family (TAIR:AT1G50790.1); Has 1370 Blast hits to 1171 proteins in 144 species: Archae - 2; Bacteria - 53; Metazoa - 236; Fungi - 44; Plants - 477; Viruses - 0; Other Eukaryotes - 558 (source: NCBI …
AT1G50830	0.633789	0.0285049	protein_coding	Aminotransferase-like, plant mobile domain family protein		Aminotransferase-like, plant mobile domain family protein; CONTAINS InterPro DOMAIN/s: Aminotransferase-like, plant mobile domain (InterPro:IPR019557); BEST Arabidopsis thaliana protein match is: Aminotransferase-like, plant mobile domain family protein (TAIR:AT5G18510.1); Has 872 Blast hits to 861 proteins in 68 species: Archae - 2; Bacteria - 4; Metazoa - 81; Fungi - 9; Plants - 693; Viruses - …
AT1G50900	0.373226	0.00256759	protein_coding	Ankyrin repeat family protein		Ankyrin repeat family protein; FUNCTIONS IN: molecular_function unknown; INVOLVED IN: response to karrikin; LOCATED IN: chloroplast, chloroplast stroma; EXPRESSED IN: 22 plant structures; EXPRESSED DURING: 13 growth stages; CONTAINS InterPro DOMAIN/s: Ankyrin repeat-containing domain (InterPro:IPR020683), Ankyrin repeat (InterPro:IPR002110); Has 55 Blast hits to 55 proteins in 21 species: Archae …
AT1G50940	-0.443667	0.0014438	protein_coding	electron transfer flavoprotein alpha	Encodes the electron transfer flavoprotein ETF alpha, a putative subunit of the mitochondrial electron transfer flavoprotein complex (ETF beta is At5g43430.1) in Arabidopsis. Mutations of the ETF beta gene results in accelerated senescence and early death compared to wild-type during extended darkness.	electron transfer flavoprotein alpha (ETFALPHA); FUNCTIONS IN: copper ion binding; LOCATED IN: mitochondrion; EXPRESSED IN: 23 plant structures; EXPRESSED DURING: 13 growth stages; CONTAINS InterPro DOMAIN/s: Electron transfer flavoprotein, alpha subunit, C-terminal (InterPro:IPR014731), Rossmann-like alpha/beta/alpha sandwich fold (InterPro:IPR014729), Electron transfer flavoprotein, alpha/beta-…
AT1G51060	-0.330175	0.00513424	protein_coding	histone H2A 10	Encodes HTA10, a histone H2A protein.	histone H2A 10 (HTA10); FUNCTIONS IN: DNA binding; INVOLVED IN: nucleosome assembly; LOCATED IN: nucleolus, cell wall; EXPRESSED IN: 24 plant structures; EXPRESSED DURING: 15 growth stages; CONTAINS InterPro DOMAIN/s: Histone H2A (InterPro:IPR002119), Histone-fold (InterPro:IPR009072), Histone core (InterPro:IPR007125); BEST Arabidopsis thaliana protein match is: histone H2A 13 (TAIR:AT3G20670.1)…
AT1G51090	-0.858699	0.0219795	protein_coding	Heavy metal transport/detoxification superfamily protein		Heavy metal transport/detoxification superfamily protein ; FUNCTIONS IN: metal ion binding; INVOLVED IN: defense response to fungus; LOCATED IN: cellular_component unknown; EXPRESSED IN: 15 plant structures; EXPRESSED DURING: 9 growth stages; CONTAINS InterPro DOMAIN/s: Heavy metal transport/detoxification protein (InterPro:IPR006121); BEST Arabidopsis thaliana protein match is: Heavy metal trans…
AT1G51110	-0.622718	8.60257e-13	protein_coding	Plastid-lipid associated protein PAP / fibrillin family protein		Plastid-lipid associated protein PAP / fibrillin family protein; FUNCTIONS IN: structural molecule activity; INVOLVED IN: tryptophan biosynthetic process; LOCATED IN: chloroplast thylakoid membrane, chloroplast, membrane; EXPRESSED IN: 21 plant structures; EXPRESSED DURING: 13 growth stages; CONTAINS InterPro DOMAIN/s: Plastid lipid-associated protein/fibrillin (InterPro:IPR006843); BEST Arabidop…
AT1G51140	0.476999	0.00400342	protein_coding	basic helix-loop-helix (bHLH) DNA-binding superfamily protein		basic helix-loop-helix (bHLH) DNA-binding superfamily protein; FUNCTIONS IN: DNA binding, sequence-specific DNA binding transcription factor activity; INVOLVED IN: regulation of transcription; LOCATED IN: nucleus; EXPRESSED IN: 22 plant structures; EXPRESSED DURING: 13 growth stages; CONTAINS InterPro DOMAIN/s: Helix-loop-helix DNA-binding domain (InterPro:IPR001092), Helix-loop-helix DNA-binding…
AT1G51310	0.40061	0.00519984	protein_coding	transferases;tRNA (5-methylaminomethyl-2-thiouridylate)-methyltransferases		transferases;tRNA (5-methylaminomethyl-2-thiouridylate)-methyltransferases; FUNCTIONS IN: tRNA (5-methylaminomethyl-2-thiouridylate)-methyltransferase activity, transferase activity; INVOLVED IN: tRNA processing, RNA processing; LOCATED IN: chloroplast, cytoplasm; EXPRESSED IN: 23 plant structures; EXPRESSED DURING: 13 growth stages; CONTAINS InterPro DOMAIN/s: Rossmann-like alpha/beta/alpha sand…
AT1G51430	-0.417017	0.00374495	protein_coding			unknown protein; BEST Arabidopsis thaliana protein match is: unknown protein (TAIR:AT3G28370.1); Has 13 Blast hits to 13 proteins in 4 species: Archae - 0; Bacteria - 0; Metazoa - 0; Fungi - 0; Plants - 13; Viruses - 0; Other Eukaryotes - 0 (source: NCBI BLink).
AT1G51470	-0.724655	3.21076e-07	protein_coding	beta glucosidase 35	Encodes a myrosinase.	beta glucosidase 35 (BGLU35); FUNCTIONS IN: thioglucosidase activity, beta-glucosidase activity, hydrolase activity, hydrolyzing O-glycosyl compounds; INVOLVED IN: response to salt stress; LOCATED IN: endomembrane system; EXPRESSED IN: root; CONTAINS InterPro DOMAIN/s: Glycoside hydrolase, family 1 (InterPro:IPR001360), Glycoside hydrolase, family 1, active site (InterPro:IPR018120), Glycoside hy…
AT1G51500	0.601395	3.97224e-05	protein_coding	ABC-2 type transporter family protein	Encodes an ABC transporter involved in cuticular wax biosynthesis. Lines carrying recessive mutations in this locus have weakly glaucous stem surface, and relative elevated secondary alcohols and ketones.	ECERIFERUM 5 (CER5); FUNCTIONS IN: ATPase activity, coupled to transmembrane movement of substances; INVOLVED IN: wax biosynthetic process; LOCATED IN: membrane; EXPRESSED IN: 23 plant structures; EXPRESSED DURING: 14 growth stages; CONTAINS InterPro DOMAIN/s: ATPase, AAA+ type, core (InterPro:IPR003593), ABC transporter-like (InterPro:IPR003439), ABC-2 type transporter (InterPro:IPR013525), ABC …
AT1G51560	-0.680382	8.46796e-09	protein_coding	Pyridoxamine 5'-phosphate oxidase family protein		Pyridoxamine 5'-phosphate oxidase family protein; FUNCTIONS IN: FMN binding; LOCATED IN: chloroplast; CONTAINS InterPro DOMAIN/s: FMN-binding split barrel (InterPro:IPR012349), Pyridoxamine 5&apos;-phosphate oxidase-like, FMN-binding domain (InterPro:IPR011576), FMN-binding split barrel, related (InterPro:IPR009002); BEST Arabidopsis thaliana protein match is: Pyridoxamine 5'-phosphate oxidase fa…
AT1G51570	0.273991	0.00236358	protein_coding	Calcium-dependent lipid-binding (CaLB domain) plant phosphoribosyltransferase family protein		Calcium-dependent lipid-binding (CaLB domain) plant phosphoribosyltransferase family protein; INVOLVED IN: tryptophan biosynthetic process; LOCATED IN: endoplasmic reticulum, cell wall; EXPRESSED IN: 23 plant structures; EXPRESSED DURING: 13 growth stages; CONTAINS InterPro DOMAIN/s: C2 membrane targeting protein (InterPro:IPR018029), C2 calcium/lipid-binding domain, CaLB (InterPro:IPR008973), Ph…
AT1G51580	0.436229	0.00274655	protein_coding	RNA-binding KH domain-containing protein		RNA-binding KH domain-containing protein; FUNCTIONS IN: RNA binding, nucleic acid binding; EXPRESSED IN: 23 plant structures; EXPRESSED DURING: 13 growth stages; CONTAINS InterPro DOMAIN/s: K Homology, type 1, subgroup (InterPro:IPR018111), K Homology (InterPro:IPR004087), K Homology, type 1 (InterPro:IPR004088); BEST Arabidopsis thaliana protein match is: RNA-binding KH domain-containing protein…
AT1G51610	-0.323744	0.0173597	protein_coding	Cation efflux family protein		Cation efflux family protein; FUNCTIONS IN: cation transmembrane transporter activity, efflux transmembrane transporter activity; INVOLVED IN: cation transport, transmembrane transport; LOCATED IN: membrane; EXPRESSED IN: 22 plant structures; EXPRESSED DURING: 13 growth stages; CONTAINS InterPro DOMAIN/s: Cation efflux protein (InterPro:IPR002524); Has 3094 Blast hits to 3092 proteins in 1095 spe…
AT1G51650	0.270525	0.00611222	protein_coding	ATP synthase epsilon chain, mitochondrial		ATP synthase epsilon chain, mitochondrial; FUNCTIONS IN: hydrogen ion transporting ATP synthase activity, rotational mechanism, proton-transporting ATPase activity, rotational mechanism; INVOLVED IN: ATP biosynthetic process, ATP synthesis coupled proton transport; LOCATED IN: mitochondrion; EXPRESSED IN: 25 plant structures; EXPRESSED DURING: 15 growth stages; CONTAINS InterPro DOMAIN/s: ATPase,…
AT1G51660	0.555363	0.000450605	protein_coding	mitogen-activated protein kinase kinase 4	Encodes a mitogen-activated map kinase kinase (there are nine in Arabidopsis) involved in innate immunity. This protein activates MPK3/MPK6 and early-defense genes redundantly with MKK5. In plants with both MKK5 and MKK6 levels reduced by RNAi plants, floral organs do not abscise suggestion a role for both proteins in mediating floral organ abscission.	mitogen-activated protein kinase kinase 4 (MKK4); CONTAINS InterPro DOMAIN/s: Protein kinase, ATP binding site (InterPro:IPR017441), Protein kinase, catalytic domain (InterPro:IPR000719), Serine/threonine-protein kinase domain (InterPro:IPR002290), Serine/threonine-protein kinase-like domain (InterPro:IPR017442), Protein kinase-like domain (InterPro:IPR011009), Serine/threonine-protein kinase, ac…
AT1G51700	1.14986	1.9562e-19	protein_coding	DOF zinc finger protein 1	Encodes dof zinc finger protein (adof1).	DOF zinc finger protein 1 (DOF1); CONTAINS InterPro DOMAIN/s: Zinc finger, Dof-type (InterPro:IPR003851); BEST Arabidopsis thaliana protein match is: DOF zinc finger protein 2 (TAIR:AT3G21270.1); Has 1091 Blast hits to 1086 proteins in 56 species: Archae - 0; Bacteria - 0; Metazoa - 0; Fungi - 0; Plants - 1086; Viruses - 0; Other Eukaryotes - 5 (source: NCBI BLink).
AT1G51760	-0.32503	0.00147857	protein_coding	peptidase M20/M25/M40 family protein	encodes a member of the six Arabidopsis IAA-amino acid conjugate hydrolase subfamily and conjugates and conjugates IAA-Ala in vitro. Gene is expressed most strongly in roots, stems, and flowers.	IAA-ALANINE RESISTANT 3 (IAR3); FUNCTIONS IN: metallopeptidase activity, IAA-Ala conjugate hydrolase activity; INVOLVED IN: proteolysis, response to wounding; LOCATED IN: endoplasmic reticulum, plasma membrane; EXPRESSED IN: callus; CONTAINS InterPro DOMAIN/s: Peptidase M20 (InterPro:IPR002933), Peptidase M20D, mername-AA028/carboxypeptidase Ss1 (InterPro:IPR017439), Peptidase M20, dimerisation (…
AT1G51790	-0.888156	6.57211e-10	protein_coding	Leucine-rich repeat protein kinase family protein		Leucine-rich repeat protein kinase family protein; FUNCTIONS IN: kinase activity; INVOLVED IN: protein amino acid phosphorylation; LOCATED IN: endomembrane system; EXPRESSED IN: 9 plant structures; EXPRESSED DURING: 6 growth stages; CONTAINS InterPro DOMAIN/s: Protein kinase, catalytic domain (InterPro:IPR000719), Serine/threonine-protein kinase domain (InterPro:IPR002290), Leucine-rich repeat (I…
AT1G51800	-0.837943	1.48434e-16	protein_coding	Leucine-rich repeat protein kinase family protein		Leucine-rich repeat protein kinase family protein; FUNCTIONS IN: kinase activity; INVOLVED IN: protein amino acid phosphorylation; LOCATED IN: endomembrane system; EXPRESSED IN: 11 plant structures; EXPRESSED DURING: 6 growth stages; CONTAINS InterPro DOMAIN/s: Protein kinase, ATP binding site (InterPro:IPR017441), Protein kinase, catalytic domain (InterPro:IPR000719), Serine/threonine-protein ki…
AT1G51820	-1.20311	4.97862e-08	protein_coding	Leucine-rich repeat protein kinase family protein		Leucine-rich repeat protein kinase family protein; FUNCTIONS IN: kinase activity; INVOLVED IN: protein amino acid phosphorylation; LOCATED IN: endomembrane system; EXPRESSED IN: 10 plant structures; EXPRESSED DURING: 7 growth stages; CONTAINS InterPro DOMAIN/s: Protein kinase, ATP binding site (InterPro:IPR017441), Protein kinase, catalytic domain (InterPro:IPR000719), Leucine-rich repeat (InterP…
AT1G51830	-0.800921	1.29143e-06	protein_coding	Leucine-rich repeat protein kinase family protein		Leucine-rich repeat protein kinase family protein; FUNCTIONS IN: protein serine/threonine kinase activity, kinase activity, ATP binding; INVOLVED IN: transmembrane receptor protein tyrosine kinase signaling pathway, protein amino acid phosphorylation; LOCATED IN: cellular_component unknown; EXPRESSED IN: root; CONTAINS InterPro DOMAIN/s: Protein kinase, ATP binding site (InterPro:IPR017441), Prot…
AT1G51840	-0.622224	0.00757871	protein_coding	protein kinase-related		protein kinase-related; FUNCTIONS IN: molecular_function unknown; INVOLVED IN: biological_process unknown; LOCATED IN: endomembrane system; BEST Arabidopsis thaliana protein match is: Leucine-rich repeat protein kinase family protein (TAIR:AT1G51850.1); Has 549 Blast hits to 546 proteins in 21 species: Archae - 0; Bacteria - 0; Metazoa - 0; Fungi - 0; Plants - 549; Viruses - 0; Other Eukaryotes -…
AT1G51940	-0.391695	0.000808839	protein_coding	protein kinase family protein / peptidoglycan-binding LysM domain-containing protein		protein kinase family protein / peptidoglycan-binding LysM domain-containing protein; FUNCTIONS IN: kinase activity; INVOLVED IN: protein amino acid phosphorylation, cell wall macromolecule catabolic process; LOCATED IN: endomembrane system; EXPRESSED IN: 22 plant structures; EXPRESSED DURING: 13 growth stages; CONTAINS InterPro DOMAIN/s: Protein kinase, ATP binding site (InterPro:IPR017441), Pep…
AT1G52000	1.02527	5.86057e-11	protein_coding	Mannose-binding lectin superfamily protein		Mannose-binding lectin superfamily protein; FUNCTIONS IN: molecular_function unknown; INVOLVED IN: response to salt stress; LOCATED IN: cellular_component unknown; EXPRESSED IN: 22 plant structures; EXPRESSED DURING: 14 growth stages; CONTAINS InterPro DOMAIN/s: Mannose-binding lectin (InterPro:IPR001229); BEST Arabidopsis thaliana protein match is: myrosinase-binding protein 1 (TAIR:AT1G52040.1)…
AT1G52050	-0.688997	0.000240063	protein_coding	Mannose-binding lectin superfamily protein		Mannose-binding lectin superfamily protein; FUNCTIONS IN: molecular_function unknown; INVOLVED IN: biological_process unknown; LOCATED IN: endomembrane system; EXPRESSED IN: 7 plant structures; EXPRESSED DURING: 4 anthesis, E expanded cotyledon stage; CONTAINS InterPro DOMAIN/s: Mannose-binding lectin (InterPro:IPR001229); BEST Arabidopsis thaliana protein match is: Mannose-binding lectin superfa…
AT1G52060	-1.28457	4.72235e-16	protein_coding	Mannose-binding lectin superfamily protein		Mannose-binding lectin superfamily protein; FUNCTIONS IN: molecular_function unknown; INVOLVED IN: biological_process unknown; LOCATED IN: endomembrane system; EXPRESSED IN: root; CONTAINS InterPro DOMAIN/s: Mannose-binding lectin (InterPro:IPR001229); BEST Arabidopsis thaliana protein match is: Mannose-binding lectin superfamily protein (TAIR:AT1G52070.1); Has 1499 Blast hits to 773 proteins in …
AT1G52070	-0.833839	2.20361e-11	protein_coding	Mannose-binding lectin superfamily protein		Mannose-binding lectin superfamily protein; FUNCTIONS IN: molecular_function unknown; INVOLVED IN: biological_process unknown; LOCATED IN: endomembrane system; EXPRESSED IN: root; CONTAINS InterPro DOMAIN/s: Mannose-binding lectin (InterPro:IPR001229); BEST Arabidopsis thaliana protein match is: Mannose-binding lectin superfamily protein (TAIR:AT1G52060.1); Has 1736 Blast hits to 822 proteins in …
AT1G52100	0.984288	0.00410895	protein_coding	Mannose-binding lectin superfamily protein		Mannose-binding lectin superfamily protein; FUNCTIONS IN: molecular_function unknown; INVOLVED IN: biological_process unknown; LOCATED IN: membrane; EXPRESSED IN: shoot, cotyledon, hypocotyl, leaf; CONTAINS InterPro DOMAIN/s: Mannose-binding lectin (InterPro:IPR001229); BEST Arabidopsis thaliana protein match is: Mannose-binding lectin superfamily protein (TAIR:AT5G35940.1); Has 1742 Blast hits t…
AT1G52200	-0.441377	0.00466056	protein_coding	PLAC8 family protein		PLAC8 family protein; FUNCTIONS IN: molecular_function unknown; INVOLVED IN: response to oxidative stress; LOCATED IN: plasma membrane; EXPRESSED IN: 10 plant structures; EXPRESSED DURING: 6 growth stages; CONTAINS InterPro DOMAIN/s: Protein of unknown function Cys-rich (InterPro:IPR006461); BEST Arabidopsis thaliana protein match is: PLAC8 family protein (TAIR:AT3G18450.1); Has 632 Blast hits to…
AT1G52230	0.313415	0.000416584	protein_coding	photosystem I subunit H2		photosystem I subunit H2 (PSAH2); FUNCTIONS IN: molecular_function unknown; INVOLVED IN: photosynthesis; LOCATED IN: in 6 components; EXPRESSED IN: 21 plant structures; EXPRESSED DURING: 13 growth stages; CONTAINS InterPro DOMAIN/s: Photosystem I reaction centre subunit VI (InterPro:IPR004928); BEST Arabidopsis thaliana protein match is: photosystem I subunit H-1 (TAIR:AT3G16140.1); Has 102 Blast…
AT1G52240	0.753638	0.00293731	protein_coding	RHO guanyl-nucleotide exchange factor 11	Encodes a member of KPP-like gene family, homolog of KPP (kinase partner protein) gene in tomato. Also a member of the RopGEF (guanine nucleotide exchange factor) family, containing the novel PRONE domain (plant-specific Rop nucleotide exchanger), which is exclusively active towards members of the Rop subfamily .	RHO guanyl-nucleotide exchange factor 11 (ROPGEF11); CONTAINS InterPro DOMAIN/s: Rop nucleotide exchanger, PRONE (InterPro:IPR005512), Dynein light chain, type 1/2 (InterPro:IPR001372); BEST Arabidopsis thaliana protein match is: RHO guanyl-nucleotide exchange factor 13 (TAIR:AT3G16130.1); Has 1099 Blast hits to 1098 proteins in 168 species: Archae - 0; Bacteria - 0; Metazoa - 490; Fungi - 40; Pl…
AT1G52290	0.372191	0.0463272	protein_coding	Protein kinase superfamily protein		Protein kinase superfamily protein; FUNCTIONS IN: protein kinase activity, ATP binding; INVOLVED IN: protein amino acid phosphorylation; LOCATED IN: plasma membrane; EXPRESSED IN: 23 plant structures; EXPRESSED DURING: 14 growth stages; CONTAINS InterPro DOMAIN/s: Protein kinase, ATP binding site (InterPro:IPR017441), Protein kinase, catalytic domain (InterPro:IPR000719), Serine-threonine/tyrosin…
AT1G52342	0.401389	0.0314434	protein_coding			unknown protein; FUNCTIONS IN: molecular_function unknown; INVOLVED IN: biological_process unknown; LOCATED IN: cellular_component unknown; Has 30201 Blast hits to 17322 proteins in 780 species: Archae - 12; Bacteria - 1396; Metazoa - 17338; Fungi - 3422; Plants - 5037; Viruses - 0; Other Eukaryotes - 2996 (source: NCBI BLink).
AT1G52720	-0.466598	0.00284618	protein_coding			unknown protein; BEST Arabidopsis thaliana protein match is: unknown protein (TAIR:AT3G15630.1); Has 61 Blast hits to 61 proteins in 13 species: Archae - 0; Bacteria - 0; Metazoa - 0; Fungi - 0; Plants - 61; Viruses - 0; Other Eukaryotes - 0 (source: NCBI BLink).
AT1G52760	-0.282474	0.0104547	protein_coding	lysophospholipase 2	Encodes a lysophospholipase 2 (LysoPL2). Involved in tolerance to cadmium-induced oxidative stress. Binds Acyl-CoA-binding protein 2 (ACBP2).	lysophospholipase 2 (LysoPL2); BEST Arabidopsis thaliana protein match is: alpha/beta-Hydrolases superfamily protein (TAIR:AT1G11090.1); Has 2373 Blast hits to 2373 proteins in 808 species: Archae - 32; Bacteria - 1418; Metazoa - 106; Fungi - 99; Plants - 433; Viruses - 39; Other Eukaryotes - 246 (source: NCBI BLink).
AT1G52780	0.291419	0.0119716	protein_coding	Protein of unknown function (DUF2921)		Protein of unknown function (DUF2921); FUNCTIONS IN: molecular_function unknown; INVOLVED IN: biological_process unknown; LOCATED IN: membrane; EXPRESSED IN: cultured cell, callus, leaf; CONTAINS InterPro DOMAIN/s: Protein of unknown function DUF2921 (InterPro:IPR021319); BEST Arabidopsis thaliana protein match is: Protein of unknown function (DUF2921) (TAIR:AT4G21700.1); Has 114 Blast hits to 99…
AT1G52820	0.617046	0.0299704	protein_coding	2-oxoglutarate (2OG) and Fe(II)-dependent oxygenase superfamily protein		2-oxoglutarate (2OG) and Fe(II)-dependent oxygenase superfamily protein; FUNCTIONS IN: oxidoreductase activity; EXPRESSED IN: root; CONTAINS InterPro DOMAIN/s: Oxoglutarate/iron-dependent oxygenase (InterPro:IPR005123); BEST Arabidopsis thaliana protein match is: 2-oxoglutarate (2OG) and Fe(II)-dependent oxygenase superfamily protein (TAIR:AT4G03070.1); Has 7837 Blast hits to 7765 proteins in 980…
AT1G52890	-1.79402	1.09505e-18	protein_coding	NAC domain containing protein 19	encodes a NAC transcription factor whose expression is induced by drought, high salt, and abscisic acid. This gene binds to ERD1 promoter in vitro.	NAC domain containing protein 19 (NAC019); CONTAINS InterPro DOMAIN/s: No apical meristem (NAM) protein (InterPro:IPR003441); BEST Arabidopsis thaliana protein match is: NAC domain containing protein 3 (TAIR:AT3G15500.1); Has 3041 Blast hits to 3033 proteins in 75 species: Archae - 0; Bacteria - 0; Metazoa - 0; Fungi - 0; Plants - 3041; Viruses - 0; Other Eukaryotes - 0 (source: NCBI BLink).
AT1G52990	0.90196	0.0142572	protein_coding	thioredoxin family protein		thioredoxin family protein; FUNCTIONS IN: nucleic acid binding; INVOLVED IN: cell redox homeostasis; LOCATED IN: endomembrane system; EXPRESSED IN: 14 plant structures; EXPRESSED DURING: 10 growth stages; CONTAINS InterPro DOMAIN/s: Thioredoxin fold (InterPro:IPR012335), Thioredoxin, core (InterPro:IPR015467), Thioredoxin domain (InterPro:IPR013766), Thioredoxin, conserved site (InterPro:IPR01793…
AT1G53035	-0.485549	0.0322155	protein_coding			unknown protein; FUNCTIONS IN: molecular_function unknown; INVOLVED IN: biological_process unknown; LOCATED IN: endomembrane system; EXPRESSED IN: 23 plant structures; EXPRESSED DURING: 13 growth stages; BEST Arabidopsis thaliana protein match is: unknown protein (TAIR:AT3G15358.1); Has 49 Blast hits to 49 proteins in 9 species: Archae - 0; Bacteria - 0; Metazoa - 0; Fungi - 0; Plants - 49; Virus…
AT1G53080	1.34782	1.1961e-06	protein_coding	Legume lectin family protein		Legume lectin family protein; FUNCTIONS IN: carbohydrate binding, binding; INVOLVED IN: biological_process unknown; LOCATED IN: plant-type cell wall; EXPRESSED IN: stem; CONTAINS InterPro DOMAIN/s: Legume lectin, beta chain (InterPro:IPR001220), Concanavalin A-like lectin/glucanase, subgroup (InterPro:IPR013320), Concanavalin A-like lectin/glucanase (InterPro:IPR008985), Lectin (InterPro:IPR01636…
AT1G53210	0.346036	0.00106265	protein_coding	sodium/calcium exchanger family protein / calcium-binding EF hand family protein		sodium/calcium exchanger family protein / calcium-binding EF hand family protein; FUNCTIONS IN: calcium ion binding; INVOLVED IN: transmembrane transport; LOCATED IN: vacuolar membrane, plasma membrane, vacuole, membrane, plant-type vacuole; EXPRESSED IN: 27 plant structures; EXPRESSED DURING: 16 growth stages; CONTAINS InterPro DOMAIN/s: EF-Hand 1, calcium-binding site (InterPro:IPR018247), Sodi…
AT1G53440	-0.895603	6.9735e-18	protein_coding	Leucine-rich repeat transmembrane protein kinase		Leucine-rich repeat transmembrane protein kinase; FUNCTIONS IN: kinase activity; INVOLVED IN: protein amino acid phosphorylation; LOCATED IN: plasma membrane; EXPRESSED IN: 22 plant structures; EXPRESSED DURING: 13 growth stages; CONTAINS InterPro DOMAIN/s: Serine/threonine-protein kinase domain (InterPro:IPR002290), Leucine-rich repeat (InterPro:IPR001611), Serine-threonine/tyrosine-protein kina…
AT1G53490	-0.620761	0.0436832	protein_coding	RING/U-box superfamily protein		RING/U-box superfamily protein; Has 175 Blast hits to 173 proteins in 83 species: Archae - 2; Bacteria - 14; Metazoa - 69; Fungi - 24; Plants - 38; Viruses - 0; Other Eukaryotes - 28 (source: NCBI BLink).
AT1G53510	-0.39891	1.39014e-05	protein_coding	mitogen-activated protein kinase 18	member of MAP Kinase	mitogen-activated protein kinase 18 (MPK18); CONTAINS InterPro DOMAIN/s: MAP kinase, conserved site (InterPro:IPR003527), Protein kinase, ATP binding site (InterPro:IPR017441), Protein kinase, catalytic domain (InterPro:IPR000719), Serine/threonine-protein kinase domain (InterPro:IPR002290), Tyrosine-protein kinase, catalytic domain (InterPro:IPR020635), Serine/threonine-protein kinase-like domai…
AT1G53920	-0.628152	0.00110786	protein_coding	GDSL-motif lipase 5	Contains lipase signature motif and GDSL domain.	GDSL-motif lipase 5 (GLIP5); FUNCTIONS IN: lipase activity, carboxylesterase activity; INVOLVED IN: lipid metabolic process; EXPRESSED IN: 18 plant structures; EXPRESSED DURING: 12 growth stages; CONTAINS InterPro DOMAIN/s: Lipase, GDSL (InterPro:IPR001087); BEST Arabidopsis thaliana protein match is: GDSL lipase 1 (TAIR:AT5G40990.1); Has 3342 Blast hits to 3298 proteins in 168 species: Archae - …
AT1G54000	-0.266976	0.0202997	protein_coding	GDSL-like Lipase/Acylhydrolase superfamily protein		GDSL-like Lipase/Acylhydrolase superfamily protein; FUNCTIONS IN: lipase activity, hydrolase activity, acting on ester bonds, carboxylesterase activity; INVOLVED IN: lipid metabolic process; LOCATED IN: vacuolar membrane, plasma membrane, vacuole, plant-type cell wall, plant-type vacuole; EXPRESSED IN: stem, cultured cell, callus; EXPRESSED DURING: seedling growth; CONTAINS InterPro DOMAIN/s: Lip…
AT1G54010	0.719045	1.29429e-14	protein_coding	GDSL-like Lipase/Acylhydrolase superfamily protein		GDSL-like Lipase/Acylhydrolase superfamily protein; FUNCTIONS IN: hydrolase activity, acting on ester bonds, carboxylesterase activity; INVOLVED IN: lipid metabolic process; LOCATED IN: plasma membrane, vacuole, membrane; EXPRESSED IN: cultured cell, leaf; EXPRESSED DURING: seedling growth; CONTAINS InterPro DOMAIN/s: Lipase, GDSL (InterPro:IPR001087); BEST Arabidopsis thaliana protein match is: …
AT1G54130	-0.332096	0.000915702	protein_coding	RELA/SPOT homolog 3		RELA/SPOT homolog 3 (RSH3); FUNCTIONS IN: GTP diphosphokinase activity; INVOLVED IN: guanosine tetraphosphate metabolic process; LOCATED IN: chloroplast; EXPRESSED IN: 25 plant structures; EXPRESSED DURING: 15 growth stages; CONTAINS InterPro DOMAIN/s: Metal-dependent phosphohydrolase, HD subdomain (InterPro:IPR006674), Metal-dependent phosphohydrolase, HD domain (InterPro:IPR003607), RelA/SpoT (…
AT1G54170	-0.513353	6.39666e-06	protein_coding	CTC-interacting domain 3	ataxin-2-related, similar to SCA2 (GI:1770390) (Homo sapiens); similar to ataxin-2 (GI:3005020) (Mus musculus). Member of a family of PAM2 motif containing proteins.	CTC-interacting domain 3 (CID3); CONTAINS InterPro DOMAIN/s: LsmAD domain (InterPro:IPR009604), Ataxin-2, C-terminal (InterPro:IPR009818); BEST Arabidopsis thaliana protein match is: CTC-interacting domain 4 (TAIR:AT3G14010.3); Has 939 Blast hits to 759 proteins in 220 species: Archae - 0; Bacteria - 26; Metazoa - 423; Fungi - 216; Plants - 125; Viruses - 0; Other Eukaryotes - 149 (source: NCBI B…
AT1G54410	-0.436809	3.47472e-06	protein_coding	dehydrin family protein		dehydrin family protein; FUNCTIONS IN: molecular_function unknown; INVOLVED IN: response to water, response to stress; LOCATED IN: chloroplast; EXPRESSED IN: 24 plant structures; EXPRESSED DURING: 15 growth stages; Has 604 Blast hits to 498 proteins in 128 species: Archae - 0; Bacteria - 12; Metazoa - 151; Fungi - 65; Plants - 159; Viruses - 0; Other Eukaryotes - 217 (source: NCBI BLink).
AT1G54500	0.527709	2.30764e-09	protein_coding	Rubredoxin-like superfamily protein		Rubredoxin-like superfamily protein; FUNCTIONS IN: electron carrier activity, metal ion binding; LOCATED IN: chloroplast thylakoid membrane, chloroplast; EXPRESSED IN: 21 plant structures; EXPRESSED DURING: 13 growth stages; CONTAINS InterPro DOMAIN/s: Rubredoxin, iron-binding site (InterPro:IPR018527), Rubredoxin-type Fe(Cys)4 protein (InterPro:IPR004039); Has 3108 Blast hits to 3080 proteins in…
AT1G54575	-0.44025	0.00548914	protein_coding			unknown protein; Has 35333 Blast hits to 34131 proteins in 2444 species: Archae - 798; Bacteria - 22429; Metazoa - 974; Fungi - 991; Plants - 531; Viruses - 0; Other Eukaryotes - 9610 (source: NCBI BLink).
AT1G54740	0.44531	0.00324368	protein_coding	Protein of unknown function (DUF3049)		Protein of unknown function (DUF3049); CONTAINS InterPro DOMAIN/s: Protein of unknown function DUF3049 (InterPro:IPR021410); BEST Arabidopsis thaliana protein match is: Protein of unknown function (DUF3049) (TAIR:AT5G22390.1); Has 534 Blast hits to 376 proteins in 66 species: Archae - 0; Bacteria - 26; Metazoa - 75; Fungi - 14; Plants - 157; Viruses - 0; Other Eukaryotes - 262 (source: NCBI BLink…
AT1G54780	0.282278	0.00183294	protein_coding	thylakoid lumen 18.3 kDa protein	Encodes a thylakoid lumen protein regulating photosystem II repair cycle.	TLP18.3; FUNCTIONS IN: molecular_function unknown; INVOLVED IN: photosystem II repair; LOCATED IN: thylakoid, thylakoid lumen, chloroplast thylakoid membrane, chloroplast thylakoid lumen, chloroplast; EXPRESSED IN: 21 plant structures; EXPRESSED DURING: 14 growth stages; CONTAINS InterPro DOMAIN/s: Protein of unknown function DUF477 (InterPro:IPR007621); Has 209 Blast hits to 209 proteins in 92 s…
AT1G55010	-1.02732	0.00409671	protein_coding	plant defensin 1.5	Predicted to encode a PR (pathogenesis-related) protein. Belongs to the plant defensin (PDF) family with the following members: At1g75830/PDF1.1, At5g44420/PDF1.2a, At2g26020/PDF1.2b, At5g44430/PDF1.2c, At2g26010/PDF1.3, At1g19610/PDF1.4, At1g55010/PDF1.5, At2g02120/PDF2.1, At2g02100/PDF2.2, At2g02130/PDF2.3, At1g61070/PDF2.4, At5g63660/PDF2.5, At2g02140/PDF2.6, At5g38330/PDF3.1 and At4g30070/PDF…	plant defensin 1.5 (PDF1.5); FUNCTIONS IN: molecular_function unknown; INVOLVED IN: defense response; LOCATED IN: endomembrane system; CONTAINS InterPro DOMAIN/s: Gamma thionin (InterPro:IPR008176), Knottin (InterPro:IPR003614); BEST Arabidopsis thaliana protein match is: plant defensin 1.2 (TAIR:AT5G44420.1); Has 114 Blast hits to 114 proteins in 31 species: Archae - 0; Bacteria - 0; Metazoa - 0…
AT1G55190	0.488002	0.00147035	protein_coding	PRA1 (Prenylated rab acceptor) family protein		PRA7; INVOLVED IN: vesicle-mediated transport; LOCATED IN: endoplasmic reticulum, plasma membrane; EXPRESSED IN: 25 plant structures; EXPRESSED DURING: 15 growth stages; CONTAINS InterPro DOMAIN/s: Prenylated rab acceptor PRA1 (InterPro:IPR004895); BEST Arabidopsis thaliana protein match is: PRA1 (Prenylated rab acceptor) family protein (TAIR:AT3G13720.1); Has 523 Blast hits to 523 proteins in 12…
AT1G55265	-0.501424	0.0250593	protein_coding	Protein of unknown function, DUF538		Protein of unknown function, DUF538; INVOLVED IN: biological_process unknown; LOCATED IN: vacuole; EXPRESSED IN: 23 plant structures; EXPRESSED DURING: 13 growth stages; CONTAINS InterPro DOMAIN/s: Protein of unknown function DUF538 (InterPro:IPR007493); BEST Arabidopsis thaliana protein match is: Protein of unknown function, DUF538 (TAIR:AT5G19860.1); Has 529 Blast hits to 529 proteins in 37 spe…
AT1G55330	0.377086	0.00136824	protein_coding	arabinogalactan protein 21	Encodes a putative arabinogalactan-protein (AGP21).	arabinogalactan protein 21 (AGP21); BEST Arabidopsis thaliana protein match is: arabinogalactan protein 12 (TAIR:AT3G13520.1); Has 48 Blast hits to 48 proteins in 8 species: Archae - 0; Bacteria - 0; Metazoa - 0; Fungi - 0; Plants - 48; Viruses - 0; Other Eukaryotes - 0 (source: NCBI BLink).
AT1G55480	0.54823	2.21884e-10	protein_coding	protein containing PDZ domain, a K-box domain, and a TPR region	Encodes a member of a novel plant protein family containing a PDZ, a K-box, and a TPR motif. mRNA but not protein levels decrease after wounding. ZKT is phosphorylated at Thr and Ser residues after wounding.	protein containing PDZ domain, a K-box domain, and a TPR region (ZKT); FUNCTIONS IN: binding; INVOLVED IN: response to wounding; LOCATED IN: chloroplast thylakoid membrane, chloroplast stroma, chloroplast, chloroplast envelope; EXPRESSED IN: 23 plant structures; EXPRESSED DURING: 15 growth stages; CONTAINS InterPro DOMAIN/s: Tetratricopeptide-like helical (InterPro:IPR011990), PDZ/DHR/GLGF (Inter…
AT1G55670	0.288484	0.00169458	protein_coding	photosystem I subunit G	Encodes subunit G of photosystem I, an 11-kDa membrane protein that plays an important role in electron transport between plastocyanin and PSI and is involved in the stability of the PSI complex. PSI-G subunit is bound to PSI-B and is in contact with Lhca1. The protein inserts into thylakoids by a direct or "spontaneous" pathway that does not involve the activities of any known chloroplast protei…	photosystem I subunit G (PSAG); FUNCTIONS IN: molecular_function unknown; INVOLVED IN: photosynthetic NADP+ reduction, photosystem I stabilization, protein stabilization, photosynthetic electron transport in photosystem I, photosynthesis; LOCATED IN: in 7 components; EXPRESSED IN: 24 plant structures; EXPRESSED DURING: 14 growth stages; CONTAINS InterPro DOMAIN/s: Photosystem I reaction centre, P…
AT1G55805	0.397053	0.00222891	protein_coding	BolA-like family protein		BolA-like family protein; FUNCTIONS IN: transcription regulator activity; INVOLVED IN: biological_process unknown; LOCATED IN: chloroplast; EXPRESSED IN: 23 plant structures; EXPRESSED DURING: 13 growth stages; CONTAINS InterPro DOMAIN/s: BolA-like protein (InterPro:IPR002634); BEST Arabidopsis thaliana protein match is: chloroplast sulfur E (TAIR:AT4G26500.1); Has 3687 Blast hits to 3687 protein…
AT1G55850	-0.558389	6.85488e-06	protein_coding	cellulose synthase like E1	encodes a protein similar to cellulose synthase	cellulose synthase like E1 (CSLE1); FUNCTIONS IN: cellulose synthase activity, transferase activity, transferring glycosyl groups; INVOLVED IN: plant-type cell wall biogenesis, cellulose biosynthetic process, polysaccharide biosynthetic process; LOCATED IN: endoplasmic reticulum, plasma membrane; EXPRESSED IN: 24 plant structures; EXPRESSED DURING: 13 growth stages; CONTAINS InterPro DOMAIN/s: Ce…
AT1G55910	0.343492	0.0440041	protein_coding	zinc transporter 11 precursor	member of Putative zinc transporter ZIP2 - like family	zinc transporter 11 precursor (ZIP11); FUNCTIONS IN: cation transmembrane transporter activity, metal ion transmembrane transporter activity; INVOLVED IN: cation transport, metal ion transport, transmembrane transport; LOCATED IN: endomembrane system, membrane; EXPRESSED IN: 22 plant structures; EXPRESSED DURING: 13 growth stages; CONTAINS InterPro DOMAIN/s: Zinc/iron permease (InterPro:IPR003689…
AT1G55920	-0.552932	8.76687e-07	protein_coding	serine acetyltransferase 2;1	Encodes a chloroplast/cytosol localized serine O-acetyltransferase involved in sulfur assimilation and cysteine biosynthesis. Expressed in the vascular system.	serine acetyltransferase 2;1 (SERAT2;1); FUNCTIONS IN: serine O-acetyltransferase activity; INVOLVED IN: cellular response to sulfate starvation, response to cold; LOCATED IN: cytosol, chloroplast, nucleus; EXPRESSED IN: 22 plant structures; EXPRESSED DURING: 13 growth stages; CONTAINS InterPro DOMAIN/s: Hexapeptide transferase, conserved site (InterPro:IPR018357), Serine O-acetyltransferase (Int…
AT1G55960	0.818995	2.95237e-13	protein_coding	Polyketide cyclase/dehydrase and lipid transport superfamily protein		Polyketide cyclase/dehydrase and lipid transport superfamily protein; CONTAINS InterPro DOMAIN/s: Lipid-binding START (InterPro:IPR002913); BEST Arabidopsis thaliana protein match is: Polyketide cyclase/dehydrase and lipid transport superfamily protein (TAIR:AT3G13062.1); Has 265 Blast hits to 265 proteins in 57 species: Archae - 0; Bacteria - 0; Metazoa - 86; Fungi - 0; Plants - 153; Viruses - 0…
AT1G56050	0.533842	2.62079e-05	protein_coding	GTP-binding protein-related		GTP-binding protein-related; FUNCTIONS IN: GTP binding; INVOLVED IN: biological_process unknown; LOCATED IN: chloroplast, chloroplast stroma; EXPRESSED IN: 21 plant structures; EXPRESSED DURING: 13 growth stages; CONTAINS InterPro DOMAIN/s: Protein of unknown function DUF933 (InterPro:IPR013029), TGS-like (InterPro:IPR012676), GTP1/OBG (InterPro:IPR006073), Conserved hypothetical protein CHP00092…
AT1G56300	-1.34544	6.18959e-26	protein_coding	Chaperone DnaJ-domain superfamily protein		Chaperone DnaJ-domain superfamily protein; FUNCTIONS IN: heat shock protein binding; INVOLVED IN: protein folding, response to cyclopentenone; LOCATED IN: cellular_component unknown; EXPRESSED IN: 23 plant structures; EXPRESSED DURING: 15 growth stages; CONTAINS InterPro DOMAIN/s: Molecular chaperone, heat shock protein, Hsp40, DnaJ (InterPro:IPR015609), Heat shock protein DnaJ, N-terminal (Inter…
AT1G56330	0.230585	0.0262078	protein_coding	secretion-associated RAS 1B	Encodes a small GTP-binding protein implicated in ER to cis-Golgi transport of other proteins. A member of ARF-like GTPase family. A thaliana has 21 members, in two subfamilies, ARF and ARF-like (ARL) GTPases. The protein is found associated to the ER and free in the cytosol.	secretion-associated RAS 1B (SAR1B); FUNCTIONS IN: GTP binding; INVOLVED IN: ER to Golgi vesicle-mediated transport; LOCATED IN: cytosol, peripheral to membrane of membrane fraction, endoplasmic reticulum, plasma membrane; EXPRESSED IN: 25 plant structures; EXPRESSED DURING: 15 growth stages; CONTAINS InterPro DOMAIN/s: Small GTP-binding protein (InterPro:IPR005225), Small GTPase SAR1-type (Inter…
AT1G56350	-0.472045	0.0301155	protein_coding	Peptide chain release factor 2		Peptide chain release factor 2; FUNCTIONS IN: translation release factor activity, codon specific, translation release factor activity; INVOLVED IN: translational termination; LOCATED IN: cytoplasm; EXPRESSED IN: 22 plant structures; EXPRESSED DURING: 13 growth stages; CONTAINS InterPro DOMAIN/s: Class I peptide chain release factor (InterPro:IPR000352), Peptide chain release factor 2 (InterPro:I…
AT1G56500	-0.61531	2.54396e-12	protein_coding	haloacid dehalogenase-like hydrolase family protein		haloacid dehalogenase-like hydrolase family protein; FUNCTIONS IN: hydrolase activity, oxidoreductase activity, catalytic activity; INVOLVED IN: metabolic process, cell redox homeostasis; LOCATED IN: chloroplast, chloroplast stroma; EXPRESSED IN: 23 plant structures; EXPRESSED DURING: 14 growth stages; CONTAINS InterPro DOMAIN/s: Haloacid dehydrogenase/epoxide hydrolase (InterPro:IPR005833), Low-…
AT1G56510	0.271744	0.0454388	protein_coding	Disease resistance protein (TIR-NBS-LRR class)	TIR-NB-LRR protein that confers resistance to four races of Albugo candida.	WHITE RUST RESISTANCE 4 (WRR4); FUNCTIONS IN: transmembrane receptor activity, nucleoside-triphosphatase activity, nucleotide binding, ATP binding; INVOLVED IN: defense response to fungus, incompatible interaction, defense response; LOCATED IN: intrinsic to membrane; EXPRESSED IN: 17 plant structures; EXPRESSED DURING: 10 growth stages; CONTAINS InterPro DOMAIN/s: ATPase, AAA+ type, core (InterPr…
AT1G56540	1.57289	6.68074e-12	protein_coding	Disease resistance protein (TIR-NBS-LRR class) family		Disease resistance protein (TIR-NBS-LRR class) family; FUNCTIONS IN: transmembrane receptor activity, nucleoside-triphosphatase activity, nucleotide binding, ATP binding; INVOLVED IN: signal transduction, defense response, apoptosis, innate immune response; LOCATED IN: intrinsic to membrane; EXPRESSED IN: 14 plant structures; EXPRESSED DURING: 8 growth stages; CONTAINS InterPro DOMAIN/s: ATPase, …
AT1G56600	-0.761158	0.0188143	protein_coding	galactinol synthase 2		galactinol synthase 2 (GolS2); CONTAINS InterPro DOMAIN/s: Glycosyl transferase, family 8 (InterPro:IPR002495); BEST Arabidopsis thaliana protein match is: galactinol synthase 3 (TAIR:AT1G09350.1); Has 1296 Blast hits to 1295 proteins in 304 species: Archae - 0; Bacteria - 134; Metazoa - 258; Fungi - 290; Plants - 471; Viruses - 73; Other Eukaryotes - 70 (source: NCBI BLink).
AT1G57590	-0.440034	0.018465	protein_coding	Pectinacetylesterase family protein		Pectinacetylesterase family protein; CONTAINS InterPro DOMAIN/s: Pectinacetylesterase (InterPro:IPR004963); BEST Arabidopsis thaliana protein match is: Pectinacetylesterase family protein (TAIR:AT5G26670.1); Has 541 Blast hits to 533 proteins in 91 species: Archae - 0; Bacteria - 38; Metazoa - 118; Fungi - 0; Plants - 298; Viruses - 0; Other Eukaryotes - 87 (source: NCBI BLink).
AT1G57600	-0.464482	0.00128705	protein_coding	MBOAT (membrane bound O-acyl transferase) family protein		MBOAT (membrane bound O-acyl transferase) family protein; CONTAINS InterPro DOMAIN/s: Membrane bound O-acyl transferase, MBOAT (InterPro:IPR004299); Has 2343 Blast hits to 2336 proteins in 775 species: Archae - 0; Bacteria - 1642; Metazoa - 209; Fungi - 146; Plants - 49; Viruses - 0; Other Eukaryotes - 297 (source: NCBI BLink).
AT1G57620	-0.323008	0.0322105	protein_coding	emp24/gp25L/p24 family/GOLD family protein		emp24/gp25L/p24 family/GOLD family protein; FUNCTIONS IN: protein transmembrane transporter activity; INVOLVED IN: intracellular protein transport, transport; LOCATED IN: endomembrane system, integral to membrane, membrane; EXPRESSED IN: 23 plant structures; EXPRESSED DURING: 13 growth stages; CONTAINS InterPro DOMAIN/s: GOLD (InterPro:IPR009038), emp24/gp25L/p24 (InterPro:IPR000348); BEST Arabid…
AT1G57770	0.555895	9.10676e-09	protein_coding	FAD/NAD(P)-binding oxidoreductase family protein		FAD/NAD(P)-binding oxidoreductase family protein; FUNCTIONS IN: oxidoreductase activity; LOCATED IN: chloroplast; EXPRESSED IN: 21 plant structures; EXPRESSED DURING: 13 growth stages; CONTAINS InterPro DOMAIN/s: Amine oxidase (InterPro:IPR002937); BEST Arabidopsis thaliana protein match is: carotenoid isomerase (TAIR:AT1G06820.1); Has 6263 Blast hits to 6155 proteins in 967 species: Archae - 159…
AT1G57990	0.867122	3.41187e-13	protein_coding	purine permease 18	Member of a family of proteins related to PUP1, a purine transporter. May be involved in the transport of purine and purine derivatives such as cytokinins, across the plasma membrane.	purine permease 18 (PUP18); FUNCTIONS IN: purine transmembrane transporter activity; INVOLVED IN: purine transport; LOCATED IN: plasma membrane, membrane; EXPRESSED IN: cultured cell; CONTAINS InterPro DOMAIN/s: Protein of unknown function DUF250 (InterPro:IPR004853); BEST Arabidopsis thaliana protein match is: purine permease 17 (TAIR:AT1G57943.2); Has 332 Blast hits to 324 proteins in 16 specie…
AT1G58190	-0.940244	0.00162187	protein_coding	receptor like protein 9		receptor like protein 9 (RLP9); INVOLVED IN: signal transduction; LOCATED IN: endomembrane system; CONTAINS InterPro DOMAIN/s: Leucine-rich repeat, typical subtype (InterPro:IPR003591), Leucine-rich repeat-containing N-terminal domain, type 2 (InterPro:IPR013210), Leucine-rich repeat (InterPro:IPR001611); BEST Arabidopsis thaliana protein match is: receptor like protein 56 (TAIR:AT5G49290.1); Has…
AT1G58290	0.653682	1.65638e-16	protein_coding	Glutamyl-tRNA reductase family protein	Encodes a protein with glutamyl-tRNA reductase (GluTR) activity, catalyzing the NADPH-dependent reduction of Glu-tRNA(Glu) to glutamate 1-semialdehyde (GSA) with the release of free tRNA(Glu). It is involved in the early steps of chlorophyll biosynthesis.	HEMA1; FUNCTIONS IN: glutamyl-tRNA reductase activity; INVOLVED IN: chlorophyll biosynthetic process, heme biosynthetic process, response to light stimulus, porphyrin biosynthetic process; LOCATED IN: chloroplast; EXPRESSED IN: 23 plant structures; EXPRESSED DURING: 15 growth stages; CONTAINS InterPro DOMAIN/s: Quinate/shikimate 5-dehydrogenase/glutamyl-tRNA reductase (InterPro:IPR006151), Tetrap…
AT1G58440	0.280509	0.0212053	protein_coding	FAD/NAD(P)-binding oxidoreductase family protein	Encodes a putative protein that has been speculated, based on sequence similarities, to have squalene monooxygenase activity.	XF1; FUNCTIONS IN: squalene monooxygenase activity; INVOLVED IN: response to water deprivation, sterol biosynthetic process; LOCATED IN: endomembrane system, integral to membrane; EXPRESSED IN: 29 plant structures; EXPRESSED DURING: 13 growth stages; CONTAINS InterPro DOMAIN/s: Squalene epoxidase (InterPro:IPR013698); BEST Arabidopsis thaliana protein match is: squalene epoxidase 2 (TAIR:AT2G2283…
AT1G58561	0.607979	0.00333341	transposable_element_gene	transposable element gene		copia-like retrotransposon family, has a 3.8e-219 P-value blast match to GB:AAA57005 Hopscotch polyprotein (Ty1_Copia-element) (Zea mays)
AT1G58602	0.521307	0.000192949	protein_coding	LRR and NB-ARC domains-containing disease resistance protein		LRR and NB-ARC domains-containing disease resistance protein; FUNCTIONS IN: ATP binding; INVOLVED IN: defense response, apoptosis; CONTAINS InterPro DOMAIN/s: NB-ARC (InterPro:IPR002182), Disease resistance protein (InterPro:IPR000767); BEST Arabidopsis thaliana protein match is: Disease resistance protein (CC-NBS-LRR class) family (TAIR:AT1G59218.2); Has 17665 Blast hits to 14865 proteins in 568…
AT1G59590	0.781837	2.74628e-05	protein_coding	ZCF37	ZCF37 mRNA, complete cds	ZCF37; BEST Arabidopsis thaliana protein match is: unknown protein (TAIR:AT1G10220.1); Has 33 Blast hits to 33 proteins in 10 species: Archae - 0; Bacteria - 0; Metazoa - 2; Fungi - 0; Plants - 31; Viruses - 0; Other Eukaryotes - 0 (source: NCBI BLink).
AT1G59620	0.747307	3.67272e-07	protein_coding	Disease resistance protein (CC-NBS-LRR class) family	Encodes CW9.	CW9; FUNCTIONS IN: ATP binding; INVOLVED IN: defense response, apoptosis; LOCATED IN: cellular_component unknown; EXPRESSED IN: 21 plant structures; EXPRESSED DURING: 12 growth stages; CONTAINS InterPro DOMAIN/s: NB-ARC (InterPro:IPR002182), Disease resistance protein (InterPro:IPR000767); BEST Arabidopsis thaliana protein match is: Disease resistance protein (CC-NBS-LRR class) family (TAIR:AT1G5…
AT1G59910	0.435669	0.000245383	protein_coding	Actin-binding FH2 (formin homology 2) family protein		Actin-binding FH2 (formin homology 2) family protein; FUNCTIONS IN: actin binding; INVOLVED IN: cellular component organization, actin cytoskeleton organization; LOCATED IN: plasma membrane; EXPRESSED IN: 24 plant structures; EXPRESSED DURING: 14 growth stages; CONTAINS InterPro DOMAIN/s: Actin-binding FH2/DRF autoregulatory (InterPro:IPR003104), Actin-binding FH2 (InterPro:IPR015425); BEST Arabi…
AT1G59930	0.928191	0.00944866	protein_coding	MADS-box family protein		MADS-box family protein; BEST Arabidopsis thaliana protein match is: MADS-box family protein (TAIR:AT1G59920.1); Has 225 Blast hits to 221 proteins in 10 species: Archae - 0; Bacteria - 0; Metazoa - 0; Fungi - 0; Plants - 225; Viruses - 0; Other Eukaryotes - 0 (source: NCBI BLink).
AT1G59940	-0.782501	0.0130214	protein_coding	response regulator 3	Type A response regulator highly similar to bacterial two-component response regulators. Rapidly induced by cytokinin. Involved in red-light signaling. Acts redundantly with ARR3 in the control of circadian period in a cytokinin-independent manner.	response regulator 3 (ARR3); CONTAINS InterPro DOMAIN/s: CheY-like (InterPro:IPR011006), Signal transduction response regulator, receiver domain (InterPro:IPR001789); BEST Arabidopsis thaliana protein match is: response regulator 4 (TAIR:AT1G10470.1); Has 60077 Blast hits to 59393 proteins in 2784 species: Archae - 301; Bacteria - 52871; Metazoa - 21; Fungi - 539; Plants - 1521; Viruses - 7; Othe…
AT1G59950	-1.6212	9.77665e-07	protein_coding	NAD(P)-linked oxidoreductase superfamily protein		NAD(P)-linked oxidoreductase superfamily protein; FUNCTIONS IN: oxidoreductase activity; INVOLVED IN: oxidation reduction; CONTAINS InterPro DOMAIN/s: Aldo/keto reductase (InterPro:IPR001395), Aldo/keto reductase subgroup (InterPro:IPR020471), Aldo/keto reductase, conserved site (InterPro:IPR018170); BEST Arabidopsis thaliana protein match is: NAD(P)-linked oxidoreductase superfamily protein (TAI…
AT1G59960	-0.332917	0.0182456	protein_coding	NAD(P)-linked oxidoreductase superfamily protein		NAD(P)-linked oxidoreductase superfamily protein; FUNCTIONS IN: oxidoreductase activity; INVOLVED IN: response to salt stress; EXPRESSED IN: 21 plant structures; EXPRESSED DURING: 13 growth stages; CONTAINS InterPro DOMAIN/s: Aldo/keto reductase (InterPro:IPR001395), Aldo/keto reductase subgroup (InterPro:IPR020471), Aldo/keto reductase, conserved site (InterPro:IPR018170); BEST Arabidopsis thali…
AT1G59990	0.34622	0.00892702	protein_coding	DEA(D/H)-box RNA helicase family protein		DEA(D/H)-box RNA helicase family protein; FUNCTIONS IN: helicase activity, ATP-dependent helicase activity, nucleic acid binding, ATP binding; INVOLVED IN: biological_process unknown; LOCATED IN: chloroplast; EXPRESSED IN: 21 plant structures; EXPRESSED DURING: 13 growth stages; CONTAINS InterPro DOMAIN/s: RNA helicase, DEAD-box type, Q motif (InterPro:IPR014014), DNA/RNA helicase, DEAD/DEAH box …
AT1G60000	0.390457	0.00106603	protein_coding	RNA-binding (RRM/RBD/RNP motifs) family protein		RNA-binding (RRM/RBD/RNP motifs) family protein; FUNCTIONS IN: RNA binding, nucleotide binding, nucleic acid binding; INVOLVED IN: biological_process unknown; LOCATED IN: chloroplast; EXPRESSED IN: 22 plant structures; EXPRESSED DURING: 13 growth stages; CONTAINS InterPro DOMAIN/s: RNA recognition motif, RNP-1 (InterPro:IPR000504), Nucleotide-binding, alpha-beta plait (InterPro:IPR012677); BEST A…
AT1G60010	0.261928	0.0194378	protein_coding			unknown protein; FUNCTIONS IN: molecular_function unknown; INVOLVED IN: N-terminal protein myristoylation; LOCATED IN: cellular_component unknown; EXPRESSED IN: 22 plant structures; EXPRESSED DURING: 13 growth stages; BEST Arabidopsis thaliana protein match is: unknown protein (TAIR:AT1G10530.1); Has 185 Blast hits to 185 proteins in 18 species: Archae - 0; Bacteria - 0; Metazoa - 0; Fungi - 3; P…
AT1G60110	1.4027	3.62386e-18	protein_coding	Mannose-binding lectin superfamily protein		Mannose-binding lectin superfamily protein; EXPRESSED IN: cultured cell; CONTAINS InterPro DOMAIN/s: Mannose-binding lectin (InterPro:IPR001229); BEST Arabidopsis thaliana protein match is: Mannose-binding lectin superfamily protein (TAIR:AT1G60130.1); Has 2034 Blast hits to 667 proteins in 34 species: Archae - 0; Bacteria - 0; Metazoa - 0; Fungi - 0; Plants - 2032; Viruses - 0; Other Eukaryotes …
AT1G60270	-0.945236	3.5345e-06	protein_coding	beta glucosidase 6		beta glucosidase 6 (BGLU6); FUNCTIONS IN: cation binding, hydrolase activity, hydrolyzing O-glycosyl compounds, catalytic activity; INVOLVED IN: carbohydrate metabolic process; LOCATED IN: endomembrane system; EXPRESSED IN: 16 plant structures; EXPRESSED DURING: 10 growth stages; CONTAINS InterPro DOMAIN/s: Glycoside hydrolase, family 1 (InterPro:IPR001360), Glycoside hydrolase, family 1, active …
AT1G60470	-1.53346	2.37015e-06	protein_coding	galactinol synthase 4		galactinol synthase 4 (GolS4); CONTAINS InterPro DOMAIN/s: Glycosyl transferase, family 8 (InterPro:IPR002495); BEST Arabidopsis thaliana protein match is: galactinol synthase 7 (TAIR:AT1G60450.1); Has 1247 Blast hits to 1246 proteins in 290 species: Archae - 0; Bacteria - 113; Metazoa - 260; Fungi - 270; Plants - 469; Viruses - 69; Other Eukaryotes - 66 (source: NCBI BLink).
AT1G60490	-0.442685	8.21327e-06	protein_coding	vacuolar protein sorting 34	Encodes a phosphatidylinositol 3-kinase that is expressed in most plant tissues. Defects in VPS34 affect a number of cellular processes. Loss of function mutations are not transmitted through the male gametophyte due to defects in microgametogenesis therefore it is difficult to assess the effects of loss of VPS34 function in the whole plant. Involved in salt-stress responses.	vacuolar protein sorting 34 (VPS34); FUNCTIONS IN: 1-phosphatidylinositol-3-kinase activity, inositol or phosphatidylinositol kinase activity, binding, phosphotransferase activity, alcohol group as acceptor; INVOLVED IN: oxygen and reactive oxygen species metabolic process, response to salt stress, endocytosis, N-terminal protein myristoylation, microgametogenesis; LOCATED IN: phosphoinositide 3-…
AT1G60550	0.343668	0.00159716	protein_coding	enoyl-CoA hydratase/isomerase D		enoyl-CoA hydratase/isomerase D (ECHID); FUNCTIONS IN: 1,4-dihydroxy-2-naphthoyl-CoA synthase activity, catalytic activity; INVOLVED IN: vitamin K biosynthetic process, metabolic process, menaquinone biosynthetic process; LOCATED IN: peroxisome; EXPRESSED IN: 21 plant structures; EXPRESSED DURING: 13 growth stages; CONTAINS InterPro DOMAIN/s: Enoyl-CoA hydratase/isomerase, conserved site (InterPr…
AT1G60590	0.633649	0.00594731	protein_coding	Pectin lyase-like superfamily protein		Pectin lyase-like superfamily protein; FUNCTIONS IN: polygalacturonase activity; INVOLVED IN: carbohydrate metabolic process; EXPRESSED IN: 20 plant structures; EXPRESSED DURING: 10 growth stages; CONTAINS InterPro DOMAIN/s: Pectin lyase fold/virulence factor (InterPro:IPR011050), Pectin lyase fold (InterPro:IPR012334), Glycoside hydrolase, family 28 (InterPro:IPR000743), Parallel beta-helix repe…
AT1G60630	-0.555341	0.00618197	protein_coding	Leucine-rich repeat protein kinase family protein		Leucine-rich repeat protein kinase family protein; FUNCTIONS IN: protein kinase activity, kinase activity, ATP binding; INVOLVED IN: transmembrane receptor protein tyrosine kinase signaling pathway, protein amino acid phosphorylation; LOCATED IN: endomembrane system; EXPRESSED IN: 15 plant structures; EXPRESSED DURING: 7 growth stages; CONTAINS InterPro DOMAIN/s: Protein kinase, catalytic domain …
AT1G60790	0.35777	0.0159053	protein_coding	Plant protein of unknown function (DUF828)	Encodes a member of the TBL (TRICHOME BIREFRINGENCE-LIKE) gene family containing a plant-specific DUF231 (domain of unknown function) domain. TBL gene family has 46 members, two of which (TBR/AT5G06700 and TBL3/AT5G01360) have been shown to be involved in the synthesis and deposition of secondary wall cellulose, presumably by influencing the esterification state of pectic polymers. A nomenclature…	TRICHOME BIREFRINGENCE-LIKE 2 (TBL2); CONTAINS InterPro DOMAIN/s: Protein of unknown function DUF231, plant (InterPro:IPR004253); BEST Arabidopsis thaliana protein match is: Plant protein of unknown function (DUF828) (TAIR:AT5G06700.1); Has 1368 Blast hits to 1349 proteins in 34 species: Archae - 0; Bacteria - 2; Metazoa - 9; Fungi - 0; Plants - 1355; Viruses - 0; Other Eukaryotes - 2 (source: NC…
AT1G60860	-0.355788	0.0199421	protein_coding	ARF-GAP domain 2	A member of ARF GAP domain (AGD), A thaliana has 15 members, grouped into four classes. AGD2 belongs to the class 1, together with AGD1, AGD3, and AGD4.	ARF-GAP domain 2 (AGD2); FUNCTIONS IN: ARF GTPase activator activity, zinc ion binding; INVOLVED IN: regulation of ARF GTPase activity; LOCATED IN: cytoplasm; EXPRESSED IN: 22 plant structures; EXPRESSED DURING: 15 growth stages; CONTAINS InterPro DOMAIN/s: Arf GTPase activating protein (InterPro:IPR001164), Pleckstrin homology-type (InterPro:IPR011993), Ankyrin repeat-containing domain (InterPro…
AT1G60950	0.443692	1.85706e-06	protein_coding	2Fe-2S ferredoxin-like superfamily protein	encodes a major leaf ferredoxin	FED A; FUNCTIONS IN: electron carrier activity, iron-sulfur cluster binding, 2 iron, 2 sulfur cluster binding; INVOLVED IN: photosynthetic electron transport chain, response to light stimulus; LOCATED IN: chloroplast stroma, chloroplast; EXPRESSED IN: 22 plant structures; EXPRESSED DURING: 13 growth stages; CONTAINS InterPro DOMAIN/s: 2Fe-2S ferredoxin, iron-sulphur binding site (InterPro:IPR0060…
AT1G60960	0.451113	0.0001074	protein_coding	iron regulated transporter 3	Encodes a plasma membrane localized zinc/iron transporter.	iron regulated transporter 3 (IRT3); FUNCTIONS IN: cation transmembrane transporter activity, zinc ion transmembrane transporter activity, metal ion transmembrane transporter activity, iron ion transmembrane transporter activity; INVOLVED IN: cation transport, zinc ion transport, response to nematode, iron ion transport, metal ion transport; LOCATED IN: plasma membrane, membrane; EXPRESSED IN: 22…
AT1G60995	-0.323096	0.033293	protein_coding			FUNCTIONS IN: molecular_function unknown; INVOLVED IN: biological_process unknown; LOCATED IN: cellular_component unknown; EXPRESSED IN: 20 plant structures; EXPRESSED DURING: 10 growth stages; CONTAINS InterPro DOMAIN/s: Membralin (InterPro:IPR019144); Has 172 Blast hits to 170 proteins in 70 species: Archae - 0; Bacteria - 0; Metazoa - 110; Fungi - 0; Plants - 38; Viruses - 0; Other Eukaryotes …
AT1G61120	-1.32589	7.11926e-07	protein_coding	terpene synthase 04	Encodes a geranyllinalool synthase that produces a precursor to TMTT, a volatile plant defense C16-homoterpene. GES transcript levels rise in response to alamethicin, a fungal peptide mixture that damages membranes. This transcriptional response is blocked in JA biosynthetic and JA signaling mutants, but GES transcript levels still rise in response to alamethicin in mutants with salicylic acid an…	terpene synthase 04 (TPS04); CONTAINS InterPro DOMAIN/s: Terpene synthase, metal-binding domain (InterPro:IPR005630), Terpenoid synthase (InterPro:IPR008949), Terpenoid cylases/protein prenyltransferase alpha-alpha toroid (InterPro:IPR008930), Terpene synthase-like (InterPro:IPR001906); BEST Arabidopsis thaliana protein match is: Terpenoid cyclases/Protein prenyltransferases superfamily protein (…
AT1G61170	0.518264	0.0184168	protein_coding			unknown protein; FUNCTIONS IN: molecular_function unknown; INVOLVED IN: N-terminal protein myristoylation; LOCATED IN: cellular_component unknown; EXPRESSED IN: 19 plant structures; EXPRESSED DURING: 12 growth stages; BEST Arabidopsis thaliana protein match is: unknown protein (TAIR:AT1G11125.1); Has 54 Blast hits to 54 proteins in 15 species: Archae - 0; Bacteria - 0; Metazoa - 17; Fungi - 0; Pl…
AT1G61190	0.302642	0.00702057	protein_coding	LRR and NB-ARC domains-containing disease resistance protein		LRR and NB-ARC domains-containing disease resistance protein; FUNCTIONS IN: ATP binding; INVOLVED IN: N-terminal protein myristoylation, apoptosis, defense response; LOCATED IN: cellular_component unknown; CONTAINS InterPro DOMAIN/s: NB-ARC (InterPro:IPR002182), Disease resistance protein (InterPro:IPR000767); BEST Arabidopsis thaliana protein match is: LRR and NB-ARC domains-containing disease r…
AT1G61255	0.869468	0.00974943	protein_coding			BEST Arabidopsis thaliana protein match is: glycine-rich protein (TAIR:AT4G21620.2); Has 58 Blast hits to 58 proteins in 12 species: Archae - 0; Bacteria - 2; Metazoa - 0; Fungi - 0; Plants - 56; Viruses - 0; Other Eukaryotes - 0 (source: NCBI BLink).
AT1G61370	-0.688941	9.71108e-05	protein_coding	S-locus lectin protein kinase family protein		S-locus lectin protein kinase family protein; FUNCTIONS IN: in 6 functions; INVOLVED IN: protein amino acid phosphorylation, recognition of pollen; LOCATED IN: endomembrane system; EXPRESSED IN: 13 plant structures; EXPRESSED DURING: 4 anthesis, F mature embryo stage, petal differentiation and expansion stage, E expanded cotyledon stage, D bilateral stage; CONTAINS InterPro DOMAIN/s: Curculin-lik…
AT1G61380	-0.537286	2.58826e-07	protein_coding	S-domain-1 29		S-domain-1 29 (SD1-29); FUNCTIONS IN: carbohydrate binding, protein kinase activity, kinase activity; INVOLVED IN: protein amino acid autophosphorylation; LOCATED IN: endomembrane system; EXPRESSED IN: 23 plant structures; EXPRESSED DURING: 13 growth stages; CONTAINS InterPro DOMAIN/s: Curculin-like (mannose-binding) lectin (InterPro:IPR001480), PAN-2 domain (InterPro:IPR013227), Apple-like (Inte…
AT1G61420	-0.666981	0.00729164	protein_coding	S-locus lectin protein kinase family protein		S-locus lectin protein kinase family protein; FUNCTIONS IN: in 6 functions; INVOLVED IN: protein amino acid phosphorylation, recognition of pollen; LOCATED IN: endomembrane system; EXPRESSED IN: 20 plant structures; EXPRESSED DURING: 11 growth stages; CONTAINS InterPro DOMAIN/s: Curculin-like (mannose-binding) lectin (InterPro:IPR001480), Apple-like (InterPro:IPR003609), PAN-2 domain (InterPro:IP…
AT1G61470	1.02976	0.000838302	protein_coding	Polynucleotidyl transferase, ribonuclease H-like superfamily protein		Polynucleotidyl transferase, ribonuclease H-like superfamily protein; FUNCTIONS IN: ribonuclease activity, nucleic acid binding; INVOLVED IN: RNA modification; LOCATED IN: nucleus; CONTAINS InterPro DOMAIN/s: Ribonuclease CAF1 (InterPro:IPR006941), Polynucleotidyl transferase, ribonuclease H fold (InterPro:IPR012337); BEST Arabidopsis thaliana protein match is: Polynucleotidyl transferase, ribonu…
AT1G61740	0.603901	8.71668e-08	protein_coding	Sulfite exporter TauE/SafE family protein		Sulfite exporter TauE/SafE family protein; LOCATED IN: endomembrane system, integral to membrane; EXPRESSED IN: 22 plant structures; EXPRESSED DURING: 13 growth stages; CONTAINS InterPro DOMAIN/s: Protein of unknown function DUF81 (InterPro:IPR002781); BEST Arabidopsis thaliana protein match is: Sulfite exporter TauE/SafE family protein (TAIR:AT1G11540.1); Has 2571 Blast hits to 2364 proteins in …
AT1G61800	-1.95679	2.98177e-21	protein_coding	glucose-6-phosphate/phosphate translocator 2	glucose6-Phosphate/phosphate transporter 2	glucose-6-phosphate/phosphate translocator 2 (GPT2); FUNCTIONS IN: antiporter activity, glucose-6-phosphate transmembrane transporter activity; INVOLVED IN: in 7 processes; LOCATED IN: plasma membrane; EXPRESSED IN: 16 plant structures; EXPRESSED DURING: 10 growth stages; CONTAINS InterPro DOMAIN/s: Tpt phosphate/phosphoenolpyruvate translocator (InterPro:IPR004696), Protein of unknown function D…
AT1G62280	-0.732127	0.00227154	protein_coding	SLAC1 homologue 1	Encodes a protein with ten predicted transmembrane helices. The SLAH1 protein has similarity to the SLAC1 protein involved in ion homeostasis in guard cells. Although it is not expressed in guard cells, it can complement a slac1-2 mutant suggesting that it performs a similar function. SLAH1:GFP localizes to the plasma membrane.	SLAC1 homologue 1 (SLAH1); CONTAINS InterPro DOMAIN/s: C4-dicarboxylate transporter/malic acid transport protein (InterPro:IPR004695); BEST Arabidopsis thaliana protein match is: SLAC1 homologue 4 (TAIR:AT1G62262.1); Has 719 Blast hits to 716 proteins in 282 species: Archae - 2; Bacteria - 524; Metazoa - 0; Fungi - 6; Plants - 154; Viruses - 0; Other Eukaryotes - 33 (source: NCBI BLink).
AT1G62300	-0.484289	0.000412705	protein_coding	WRKY family transcription factor	Encodes a transcription factor WRKY6. Regulates Phosphate1 (Pho1) expression in response to low phosphate (Pi) stress.	WRKY6; CONTAINS InterPro DOMAIN/s: DNA-binding WRKY (InterPro:IPR003657); BEST Arabidopsis thaliana protein match is: WRKY family transcription factor (TAIR:AT4G04450.1); Has 3824 Blast hits to 3363 proteins in 295 species: Archae - 0; Bacteria - 33; Metazoa - 119; Fungi - 43; Plants - 3509; Viruses - 0; Other Eukaryotes - 120 (source: NCBI BLink).
AT1G62400	-0.674813	0.0181969	protein_coding	Protein kinase superfamily protein		high leaf temperature 1 (HT1); CONTAINS InterPro DOMAIN/s: Protein kinase, catalytic domain (InterPro:IPR000719), Serine/threonine-protein kinase domain (InterPro:IPR002290), Tyrosine-protein kinase, catalytic domain (InterPro:IPR020635), Serine-threonine/tyrosine-protein kinase (InterPro:IPR001245), Protein kinase-like domain (InterPro:IPR011009), Serine/threonine-protein kinase, active site (In…
AT1G62430	-0.322599	0.0184145	protein_coding	CDP-diacylglycerol synthase 1	Encodes a CDP-diacylglycerol synthase, involved in phospholipid biosynthesis.	CDP-diacylglycerol synthase 1 (CDS1); CONTAINS InterPro DOMAIN/s: Phosphatidate cytidylyltransferase (InterPro:IPR000374), Phosphatidate cytidylyltransferase, eukaryota (InterPro:IPR016720); BEST Arabidopsis thaliana protein match is: cytidinediphosphate diacylglycerol synthase 2 (TAIR:AT4G22340.1); Has 7098 Blast hits to 7086 proteins in 2534 species: Archae - 0; Bacteria - 4982; Metazoa - 186; …
AT1G62440	1.14603	3.96177e-15	protein_coding	leucine-rich repeat/extensin 2	encodes a paralog of LRX1 (LEUCINE-RICH REPEAT/EXTENSIN 1) which acts synergistically with LRX1 in root hair cell morphogenesis.	leucine-rich repeat/extensin 2 (LRX2); CONTAINS InterPro DOMAIN/s: Leucine-rich repeat-containing N-terminal domain, type 2 (InterPro:IPR013210), Leucine-rich repeat (InterPro:IPR001611); BEST Arabidopsis thaliana protein match is: leucine-rich repeat/extensin 1 (TAIR:AT1G12040.1); Has 394418 Blast hits to 112735 proteins in 3055 species: Archae - 811; Bacteria - 65245; Metazoa - 131456; Fungi - …
AT1G62510	1.02806	1.84611e-13	protein_coding	Bifunctional inhibitor/lipid-transfer protein/seed storage 2S albumin superfamily protein		Bifunctional inhibitor/lipid-transfer protein/seed storage 2S albumin superfamily protein; FUNCTIONS IN: lipid binding; INVOLVED IN: lipid transport; LOCATED IN: endomembrane system; EXPRESSED IN: shoot, cotyledon, leaf whorl, leaf; EXPRESSED DURING: LP.04 four leaves visible, LP.02 two leaves visible; CONTAINS InterPro DOMAIN/s: Bifunctional inhibitor/plant lipid transfer protein/seed storage (I…
AT1G62570	-0.373029	0.00831346	protein_coding	flavin-monooxygenase glucosinolate S-oxygenase 4	belongs to the flavin-monooxygenase (FMO) family, encodes a glucosinolate S-oxygenase that catalyzes the conversion of methylthioalkyl glucosinolates to methylsulfinylalkyl glucosinolates	flavin-monooxygenase glucosinolate S-oxygenase 4 (FMO GS-OX4); CONTAINS InterPro DOMAIN/s: Flavin-containing monooxygenase FMO (InterPro:IPR000960), Flavin-containing monooxygenase-like (InterPro:IPR020946); BEST Arabidopsis thaliana protein match is: flavin-monooxygenase glucosinolate S-oxygenase 2 (TAIR:AT1G62540.1); Has 12978 Blast hits to 12465 proteins in 1535 species: Archae - 27; Bacteria …
AT1G62600	-0.389994	0.00460311	protein_coding	Flavin-binding monooxygenase family protein		Flavin-binding monooxygenase family protein; FUNCTIONS IN: NADP or NADPH binding, monooxygenase activity, FAD binding, flavin-containing monooxygenase activity; INVOLVED IN: oxidation reduction; LOCATED IN: vacuole; CONTAINS InterPro DOMAIN/s: Flavin-containing monooxygenase FMO (InterPro:IPR000960), Flavin-containing monooxygenase-like (InterPro:IPR020946); BEST Arabidopsis thaliana protein matc…
AT1G62750	0.831368	5.36478e-22	protein_coding	Translation elongation factor EFG/EF2 protein	Nuclear encoded protein consists of the five domains conserved in EF-G proteins, with two GTP-binding sites in the first domain, and an additional transit peptide at the N-terminus. Localized in chloroplasts. Point mutation results in a delay in the onset of germination. At early developmental stage embryos still contain undifferentiated proplastids. The greening of cotyledons is severely impaire…	SNOWY COTYLEDON 1 (SCO1); FUNCTIONS IN: translation factor activity, nucleic acid binding, GTP binding, translation elongation factor activity, ATP binding; INVOLVED IN: post-embryonic development, chloroplast organization, seed germination; LOCATED IN: mitochondrion, apoplast, chloroplast stroma, chloroplast, chloroplast envelope; EXPRESSED IN: 25 plant structures; EXPRESSED DURING: 14 growth st…
AT1G62770	-0.759756	1.02199e-06	protein_coding	Plant invertase/pectin methylesterase inhibitor superfamily protein		Plant invertase/pectin methylesterase inhibitor superfamily protein; FUNCTIONS IN: enzyme inhibitor activity, pectinesterase inhibitor activity, pectinesterase activity; INVOLVED IN: biological_process unknown; LOCATED IN: endomembrane system; EXPRESSED IN: 16 plant structures; EXPRESSED DURING: 8 growth stages; CONTAINS InterPro DOMAIN/s: Pectinesterase inhibitor (InterPro:IPR006501); BEST Arabi…
AT1G62780	0.426799	0.000525587	protein_coding			unknown protein; FUNCTIONS IN: molecular_function unknown; INVOLVED IN: biological_process unknown; LOCATED IN: chloroplast, chloroplast stroma; EXPRESSED IN: 22 plant structures; EXPRESSED DURING: 14 growth stages; Has 94 Blast hits to 94 proteins in 35 species: Archae - 6; Bacteria - 10; Metazoa - 21; Fungi - 2; Plants - 48; Viruses - 0; Other Eukaryotes - 7 (source: NCBI BLink).
AT1G62810	-0.416186	0.000893677	protein_coding	Copper amine oxidase family protein		Copper amine oxidase family protein; FUNCTIONS IN: primary amine oxidase activity, quinone binding, copper ion binding; INVOLVED IN: oxidation reduction, amine metabolic process; LOCATED IN: endomembrane system; EXPRESSED IN: 22 plant structures; EXPRESSED DURING: 13 growth stages; CONTAINS InterPro DOMAIN/s: Copper amine oxidase, N-terminal (InterPro:IPR016182), Copper amine oxidase, N2-terminal…
AT1G62960	0.44472	1.80558e-05	protein_coding	ACC synthase 10	Encodes an aminotransferase with broad specificity for aspartate and aromatic amino aids such as tyrosine and phenylalanine. It does not act on branched chain amino acids and does not have ACC synthase activity.	ACC synthase 10 (ACS10); CONTAINS InterPro DOMAIN/s: 1-aminocyclopropane-1-carboxylate synthase (InterPro:IPR001176), Aminotransferase, class I/classII (InterPro:IPR004839), Pyridoxal phosphate-dependent transferase, major domain (InterPro:IPR015424), Pyridoxal phosphate-dependent transferase, major region, subdomain 1 (InterPro:IPR015421), Pyridoxal phosphate-dependent transferase, major region,…
AT1G63240	-0.599601	0.000110098	protein_coding			unknown protein; Has 460 Blast hits to 413 proteins in 106 species: Archae - 5; Bacteria - 12; Metazoa - 152; Fungi - 46; Plants - 43; Viruses - 2; Other Eukaryotes - 200 (source: NCBI BLink).
AT1G63420	-0.510765	0.00698337	protein_coding	Arabidopsis thaliana protein of unknown function (DUF821)		CONTAINS InterPro DOMAIN/s: Lipopolysaccharide-modifying protein (InterPro:IPR006598), Protein of unknown function DUF821, CAP10-like (InterPro:IPR008539); BEST Arabidopsis thaliana protein match is: Arabidopsis thaliana protein of unknown function (DUF821) (TAIR:AT3G48980.1); Has 676 Blast hits to 667 proteins in 137 species: Archae - 0; Bacteria - 46; Metazoa - 225; Fungi - 109; Plants - 251; V…
AT1G63480	-0.492434	0.0185323	protein_coding	AT hook motif DNA-binding family protein		AT hook motif DNA-binding family protein; FUNCTIONS IN: DNA binding; INVOLVED IN: biological_process unknown; EXPRESSED IN: 21 plant structures; EXPRESSED DURING: 11 growth stages; CONTAINS InterPro DOMAIN/s: Protein of unknown function DUF296 (InterPro:IPR005175), AT hook, DNA-binding motif (InterPro:IPR017956), A.T hook-like (InterPro:IPR020478); BEST Arabidopsis thaliana protein match is: AT h…
AT1G63880	0.332387	0.00581434	protein_coding	Disease resistance protein (TIR-NBS-LRR class) family	Encodes a TIR-NBS-LRR class of disease resistance protein effective against Leptosphaeria maculans.	Disease resistance protein (TIR-NBS-LRR class) family; FUNCTIONS IN: transmembrane receptor activity, nucleoside-triphosphatase activity, nucleotide binding, ATP binding; INVOLVED IN: defense response to fungus, defense response; LOCATED IN: intrinsic to membrane; EXPRESSED IN: 21 plant structures; EXPRESSED DURING: 13 growth stages; CONTAINS InterPro DOMAIN/s: ATPase, AAA+ type, core (InterPro:I…
AT1G64150	-0.422201	0.00249466	protein_coding	Uncharacterized protein family (UPF0016)		Uncharacterized protein family (UPF0016); LOCATED IN: chloroplast, membrane; EXPRESSED IN: 22 plant structures; EXPRESSED DURING: 13 growth stages; CONTAINS InterPro DOMAIN/s: Uncharacterised protein family UPF0016 (InterPro:IPR001727); BEST Arabidopsis thaliana protein match is: Uncharacterized protein family (UPF0016) (TAIR:AT4G13590.1); Has 1632 Blast hits to 1475 proteins in 546 species: Arch…
AT1G64170	-0.880974	2.26698e-09	protein_coding	cation/H+ exchanger 16	member of Putative Na+/H+ antiporter family	cation/H+ exchanger 16 (CHX16); FUNCTIONS IN: monovalent cation:hydrogen antiporter activity, sodium:hydrogen antiporter activity; INVOLVED IN: cation transport; LOCATED IN: integral to membrane; EXPRESSED IN: stem, male gametophyte, hypocotyl, root, leaf; EXPRESSED DURING: LP.04 four leaves visible; CONTAINS InterPro DOMAIN/s: Cation/H+ exchanger (InterPro:IPR006153); BEST Arabidopsis thaliana p…
AT1G64200	0.49516	0.000689614	protein_coding	vacuolar H+-ATPase subunit E isoform 3		vacuolar H+-ATPase subunit E isoform 3 (VHA-E3); FUNCTIONS IN: proton-transporting ATPase activity, rotational mechanism; INVOLVED IN: ATP synthesis coupled proton transport; LOCATED IN: plasma membrane, vacuole, mitochondrial proton-transporting ATP synthase complex; EXPRESSED IN: 27 plant structures; EXPRESSED DURING: 17 growth stages; CONTAINS InterPro DOMAIN/s: ATPase, V1/A1 complex, subunit …
AT1G64380	0.773141	0.0123778	protein_coding	Integrase-type DNA-binding superfamily protein	encodes a member of the DREB subfamily A-6 of ERF/AP2 transcription factor family. The protein contains one AP2 domain. There are 8 members in this subfamily including RAP2.4.	Integrase-type DNA-binding superfamily protein; CONTAINS InterPro DOMAIN/s: DNA-binding, integrase-type (InterPro:IPR016177), Pathogenesis-related transcriptional factor/ERF, DNA-binding (InterPro:IPR001471); BEST Arabidopsis thaliana protein match is: related to AP2 4 (TAIR:AT1G78080.1); Has 5953 Blast hits to 5757 proteins in 257 species: Archae - 0; Bacteria - 6; Metazoa - 0; Fungi - 0; Plants…
AT1G64400	0.477852	0.0139966	protein_coding	AMP-dependent synthetase and ligase family protein		long-chain acyl-CoA synthetase 3 (LACS3); FUNCTIONS IN: catalytic activity; INVOLVED IN: fatty acid biosynthetic process; EXPRESSED IN: 22 plant structures; EXPRESSED DURING: 13 growth stages; CONTAINS InterPro DOMAIN/s: AMP-binding, conserved site (InterPro:IPR020845), AMP-dependent synthetase/ligase (InterPro:IPR000873); BEST Arabidopsis thaliana protein match is: AMP-dependent synthetase and l…
AT1G64440	-0.32722	0.0360571	protein_coding	NAD(P)-binding Rossmann-fold superfamily protein	Encodes a protein with UDP-D-glucose 4-epimerase activity. Mutants in RHD1 have abnormally shaped root hairs with a bulbous region at the base. Allelic to REB1 encoding a UDP-D-glucose 4-epimerase involved in cell wall biosynthesis.Involved in growth and cell wall carbohydrate biosynthesis.	ROOT HAIR DEFECTIVE 1 (RHD1); CONTAINS InterPro DOMAIN/s: NAD-dependent epimerase/dehydratase (InterPro:IPR001509), NAD(P)-binding domain (InterPro:IPR016040), UDP-glucose 4-epimerase (InterPro:IPR005886); BEST Arabidopsis thaliana protein match is: UDP-D-glucose/UDP-D-galactose 4-epimerase 5 (TAIR:AT4G10960.1); Has 39875 Blast hits to 39850 proteins in 2971 species: Archae - 802; Bacteria - 2427…
AT1G64480	1.11904	0.000860174	protein_coding	calcineurin B-like protein 8	calcineurin B-like protein 8, member of plant-specific family of calcium sensor proteins containing 3 EF-hand motifs	calcineurin B-like protein 8 (CBL8); CONTAINS InterPro DOMAIN/s: EF-Hand 1, calcium-binding site (InterPro:IPR018247), Calcineurin B protein (InterPro:IPR015757), Recoverin (InterPro:IPR001125), Calcium-binding EF-hand (InterPro:IPR002048), EF-hand-like domain (InterPro:IPR011992), EF-hand (InterPro:IPR018248), EF-HAND 2 (InterPro:IPR018249); BEST Arabidopsis thaliana protein match is: Calcium-bi…
AT1G64500	0.674371	2.16222e-06	protein_coding	Glutaredoxin family protein		Glutaredoxin family protein; FUNCTIONS IN: electron carrier activity, protein disulfide oxidoreductase activity; INVOLVED IN: N-terminal protein myristoylation, cell redox homeostasis; LOCATED IN: cellular_component unknown; EXPRESSED IN: 22 plant structures; EXPRESSED DURING: 13 growth stages; CONTAINS InterPro DOMAIN/s: Thioredoxin fold (InterPro:IPR012335), Glutaredoxin (InterPro:IPR002109), T…
AT1G64510	0.474417	1.01785e-07	protein_coding	Translation elongation factor EF1B/ribosomal protein S6 family protein		Translation elongation factor EF1B/ribosomal protein S6 family protein; FUNCTIONS IN: structural constituent of ribosome, rRNA binding; INVOLVED IN: translation, ribosome biogenesis; LOCATED IN: thylakoid, chloroplast thylakoid membrane, ribosome, chloroplast; EXPRESSED IN: 22 plant structures; EXPRESSED DURING: 13 growth stages; CONTAINS InterPro DOMAIN/s: Translation elongation factor EF1B/ribo…
AT1G64540	0.784094	0.0466134	protein_coding	F-box/FBD-like domains containing protein		F-box/FBD-like domains containing protein; CONTAINS InterPro DOMAIN/s: F-box domain, cyclin-like (InterPro:IPR001810), F-box domain, Skp2-like (InterPro:IPR022364), FBD-like (InterPro:IPR006566), Leucine-rich repeat 2 (InterPro:IPR013101); BEST Arabidopsis thaliana protein match is: F-box/RNI-like superfamily protein (TAIR:AT5G35995.2); Has 1519 Blast hits to 1491 proteins in 21 species: Archae -…
AT1G64600	-0.803646	0.000614371	protein_coding	methyltransferases;copper ion binding		methyltransferases;copper ion binding; FUNCTIONS IN: methyltransferase activity, copper ion binding; INVOLVED IN: translation; LOCATED IN: cellular_component unknown; EXPRESSED IN: 23 plant structures; EXPRESSED DURING: 13 growth stages; CONTAINS InterPro DOMAIN/s: Ribosomal protein Rsm22, bacterial-type (InterPro:IPR015324), Cytochrome c oxidase assembly protein CtaG/Cox11 (InterPro:IPR007533); …
AT1G64660	-0.838769	1.03075e-13	protein_coding	methionine gamma-lyase	Encodes a functional methionine gamma-lyase, a cytosolic enzyme catalyzes the degradation of methionine into methanethiol, alpha-ketobutyrate and ammonia. The catabolism of excess methionine is important to methionine homeostasis.	methionine gamma-lyase (MGL); CONTAINS InterPro DOMAIN/s: Pyridoxal phosphate-dependent transferase, major domain (InterPro:IPR015424), Cys/Met metabolism, pyridoxal phosphate-dependent enzyme (InterPro:IPR000277), Pyridoxal phosphate-dependent transferase, major region, subdomain 1 (InterPro:IPR015421), Pyridoxal phosphate-dependent transferase, major region, subdomain 2 (InterPro:IPR015422); BE…
AT1G64670	0.873154	5.43292e-11	protein_coding	alpha/beta-Hydrolases superfamily protein	Encodes a epidermally expressed extracellular protein that likely functions as an alpha-beta hydrolase and is required for normal cuticle formation. Homozygous mutant plants are dwarfed and have abnormal leaves, collapsed cells, reduced numbers of trichomes. The specific role of BDG is unclear: it may function in cutin biosynthesis or as a cross-linking enzyme in the cell wall itself.	BODYGUARD1 (BDG1); CONTAINS InterPro DOMAIN/s: Alpha/beta hydrolase fold-1 (InterPro:IPR000073); BEST Arabidopsis thaliana protein match is: alpha/beta-Hydrolases superfamily protein (TAIR:AT5G41900.1); Has 7923 Blast hits to 7922 proteins in 1350 species: Archae - 58; Bacteria - 5093; Metazoa - 308; Fungi - 248; Plants - 246; Viruses - 4; Other Eukaryotes - 1966 (source: NCBI BLink).
AT1G64680	0.685284	1.79246e-11	protein_coding			unknown protein; BEST Arabidopsis thaliana protein match is: unknown protein (TAIR:AT1G03055.1); Has 146 Blast hits to 146 proteins in 26 species: Archae - 0; Bacteria - 6; Metazoa - 0; Fungi - 0; Plants - 125; Viruses - 0; Other Eukaryotes - 15 (source: NCBI BLink).
AT1G64720	0.46098	3.36388e-08	protein_coding	Polyketide cyclase/dehydrase and lipid transport superfamily protein	membrane related protein CP5	CP5; FUNCTIONS IN: molecular_function unknown; INVOLVED IN: biological_process unknown; LOCATED IN: vacuole; EXPRESSED IN: 23 plant structures; EXPRESSED DURING: 15 growth stages; CONTAINS InterPro DOMAIN/s: Lipid-binding START (InterPro:IPR002913); BEST Arabidopsis thaliana protein match is: Polyketide cyclase/dehydrase and lipid transport superfamily protein (TAIR:AT5G54170.1); Has 365 Blast hi…
AT1G64740	0.414589	0.00253232	protein_coding	alpha-1 tubulin	alpha-tubulin expressed primarily in stamens and mature pollen	alpha-1 tubulin (TUA1); FUNCTIONS IN: structural constituent of cytoskeleton; INVOLVED IN: microtubule-based process; LOCATED IN: microtubule cytoskeleton, cytosol, plasma membrane; EXPRESSED IN: 24 plant structures; EXPRESSED DURING: 15 growth stages; CONTAINS InterPro DOMAIN/s: Alpha tubulin (InterPro:IPR002452), Tubulin (InterPro:IPR000217), Tubulin/FtsZ, GTPase domain (InterPro:IPR003008), Tu…
AT1G64780	0.546506	0.0009368	protein_coding	ammonium transporter 1;2	encodes an ammonium transporter protein believed to act as a high affinity transporter. It is expressed in the root, primarily in endodermal and cortical cells, and contributes to ammonium uptake in the root.	ammonium transporter 1;2 (AMT1;2); CONTAINS InterPro DOMAIN/s: Ammonium transporter (InterPro:IPR001905), Ammonium transporter, conserved site (InterPro:IPR018047); BEST Arabidopsis thaliana protein match is: ammonium transporter 1;1 (TAIR:AT4G13510.1); Has 11676 Blast hits to 11662 proteins in 2073 species: Archae - 224; Bacteria - 4692; Metazoa - 520; Fungi - 427; Plants - 507; Viruses - 0; Oth…
AT1G64790	1.4054	2.18682e-05	protein_coding	ILITYHIA	ILITYHIA (ILA) is a HEAT repeat protein involved in plant immunity. The gene is also involved in systemic acquired resistance induced by P. syringae expressing avrRps4. Loss-of-function mutants of ILA caused pleiotropic defects in the mutant plants. The mutant plants are smaller in size and the leaves are serrated and yellow to light green in color.	ILITYHIA (ILA); FUNCTIONS IN: binding; INVOLVED IN: systemic acquired resistance, defense response to bacterium; LOCATED IN: cytosol, nucleus, membrane; EXPRESSED IN: 24 plant structures; EXPRESSED DURING: 13 growth stages; CONTAINS InterPro DOMAIN/s: HEAT (InterPro:IPR000357), Armadillo-like helical (InterPro:IPR011989), HEAT, type 2 (InterPro:IPR021133), Armadillo-type fold (InterPro:IPR016024)…
AT1G64850	0.337348	0.0213204	protein_coding	Calcium-binding EF hand family protein		Calcium-binding EF hand family protein; CONTAINS InterPro DOMAIN/s: EF-HAND 2 (InterPro:IPR018249); BEST Arabidopsis thaliana protein match is: unknown protein (TAIR:AT4G37445.1); Has 71 Blast hits to 71 proteins in 15 species: Archae - 0; Bacteria - 0; Metazoa - 0; Fungi - 0; Plants - 71; Viruses - 0; Other Eukaryotes - 0 (source: NCBI BLink).
AT1G64890	-0.601756	0.00697161	protein_coding	Major facilitator superfamily protein		Major facilitator superfamily protein; CONTAINS InterPro DOMAIN/s: Major facilitator superfamily, general substrate transporter (InterPro:IPR016196), Biopterin transport-related protein BT1 (InterPro:IPR004324); BEST Arabidopsis thaliana protein match is: Major facilitator superfamily protein (TAIR:AT1G04570.1); Has 1088 Blast hits to 1079 proteins in 365 species: Archae - 17; Bacteria - 560; Met…
AT1G64900	-0.322814	0.0185042	protein_coding	cytochrome P450, family 89, subfamily A, polypeptide 2	Encodes cytochrome P450 (CYP89A2).	cytochrome P450, family 89, subfamily A, polypeptide 2 (CYP89A2); FUNCTIONS IN: electron carrier activity, monooxygenase activity, iron ion binding, oxygen binding, heme binding; INVOLVED IN: oxidation reduction; EXPRESSED IN: 20 plant structures; EXPRESSED DURING: 13 growth stages; CONTAINS InterPro DOMAIN/s: Cytochrome P450 (InterPro:IPR001128), Cytochrome P450, conserved site (InterPro:IPR0179…
AT1G64970	0.391023	0.0437256	protein_coding	gamma-tocopherol methyltransferase	gamma-tocopherol methyltransferase (g-TMT) mRNA, nuclear; mutant has Deficient in alpha and beta tocopherol; Accumulates gamma tocopherol in leaves	gamma-tocopherol methyltransferase (G-TMT); CONTAINS InterPro DOMAIN/s: Methyltransferase type 11 (InterPro:IPR013216); BEST Arabidopsis thaliana protein match is: S-adenosyl-L-methionine-dependent methyltransferases superfamily protein (TAIR:AT1G73600.1); Has 14618 Blast hits to 14609 proteins in 2288 species: Archae - 408; Bacteria - 10917; Metazoa - 203; Fungi - 466; Plants - 497; Viruses - 0;…
AT1G65010	0.215295	0.0353604	protein_coding	Plant protein of unknown function (DUF827)	Putative role in flower development. Comparison of SALK_061426C to Columbia wild type in normal lighting and under low light of 33 micromoles per meter-squared per second resulted in a trend toward earlier bolting in the mutant under low light (P=0.055) (Ann Stapleton and Patrick Pridgen, 2009, personal communication).	INVOLVED IN: flower development; LOCATED IN: chloroplast; EXPRESSED IN: 22 plant structures; EXPRESSED DURING: 13 growth stages; CONTAINS InterPro DOMAIN/s: Protein of unknown function DUF827, plant (InterPro:IPR008545); BEST Arabidopsis thaliana protein match is: Plant protein of unknown function (DUF827) (TAIR:AT4G27595.1); Has 334261 Blast hits to 142886 proteins in 4027 species: Archae - 5350…
AT1G65190	0.420884	0.00180478	protein_coding	Protein kinase superfamily protein		Protein kinase superfamily protein; FUNCTIONS IN: protein kinase activity, ATP binding; INVOLVED IN: protein amino acid phosphorylation; LOCATED IN: cellular_component unknown; CONTAINS InterPro DOMAIN/s: Protein kinase, catalytic domain (InterPro:IPR000719), Serine-threonine/tyrosine-protein kinase (InterPro:IPR001245), Protein kinase-like domain (InterPro:IPR011009); BEST Arabidopsis thaliana p…
AT1G65220	-0.228615	0.0471583	protein_coding	ARM repeat superfamily protein		ARM repeat superfamily protein; FUNCTIONS IN: binding, translation initiation factor activity; INVOLVED IN: regulation of translational initiation; EXPRESSED IN: 24 plant structures; EXPRESSED DURING: 15 growth stages; CONTAINS InterPro DOMAIN/s: eIF4-gamma/eIF5/eIF2-epsilon (InterPro:IPR003307), Armadillo-type fold (InterPro:IPR016024); BEST Arabidopsis thaliana protein match is: ARM repeat supe…
AT1G65230	0.397726	1.61974e-05	protein_coding	Uncharacterized conserved protein (DUF2358)		Uncharacterized conserved protein (DUF2358); FUNCTIONS IN: molecular_function unknown; INVOLVED IN: biological_process unknown; LOCATED IN: chloroplast; EXPRESSED IN: 21 plant structures; EXPRESSED DURING: 13 growth stages; CONTAINS InterPro DOMAIN/s: Protein of unknown function DUF2358 (InterPro:IPR018790); Has 45 Blast hits to 45 proteins in 18 species: Archae - 0; Bacteria - 4; Metazoa - 0; Fu…
AT1G65260	0.21322	0.0216135	protein_coding	plastid transcriptionally active 4	Encodes a protein required for thylakoid membrane formation.	plastid transcriptionally active 4 (PTAC4); INVOLVED IN: vesicle organization, thylakoid membrane organization; LOCATED IN: in 8 components; EXPRESSED IN: 23 plant structures; EXPRESSED DURING: 15 growth stages; CONTAINS InterPro DOMAIN/s: PspA/IM30 (InterPro:IPR007157); Has 3123 Blast hits to 3108 proteins in 1139 species: Archae - 38; Bacteria - 2412; Metazoa - 160; Fungi - 68; Plants - 89; Vir…
AT1G65295	0.394358	0.0108688	protein_coding			unknown protein; LOCATED IN: endomembrane system; EXPRESSED IN: 22 plant structures; EXPRESSED DURING: 13 growth stages; BEST Arabidopsis thaliana protein match is: unknown protein (TAIR:AT5G01015.1); Has 90 Blast hits to 90 proteins in 15 species: Archae - 0; Bacteria - 0; Metazoa - 0; Fungi - 0; Plants - 90; Viruses - 0; Other Eukaryotes - 0 (source: NCBI BLink).
AT1G65370	-1.47905	6.11814e-24	protein_coding	TRAF-like family protein		TRAF-like family protein; CONTAINS InterPro DOMAIN/s: TRAF-like (InterPro:IPR008974), MATH (InterPro:IPR002083); BEST Arabidopsis thaliana protein match is: TRAF-like family protein (TAIR:AT1G65150.2); Has 460 Blast hits to 456 proteins in 21 species: Archae - 0; Bacteria - 0; Metazoa - 0; Fungi - 0; Plants - 453; Viruses - 0; Other Eukaryotes - 7 (source: NCBI BLink).
AT1G65410	-0.383447	0.00179496	protein_coding	non-intrinsic ABC protein 11	Encodes a member of NAP subfamily of transporters. Mutations in this gene suppress the low temperature-induced phenotype of Arabidopsis tocopherol-deficient mutant vte2.	non-intrinsic ABC protein 11 (NAP11); FUNCTIONS IN: transporter activity, ATPase activity; INVOLVED IN: lipid transport; LOCATED IN: chloroplast; EXPRESSED IN: 23 plant structures; EXPRESSED DURING: 13 growth stages; CONTAINS InterPro DOMAIN/s: ATPase, AAA+ type, core (InterPro:IPR003593), ABC transporter-like (InterPro:IPR003439), ABC transporter, conserved site (InterPro:IPR017871); BEST Arabid…
AT1G65480	-0.980868	0.00318309	protein_coding	PEBP (phosphatidylethanolamine-binding protein) family protein	FT, together with LFY, promotes flowering and is antagonistic with its homologous gene, TERMINAL FLOWER1 (TFL1). FT is expressed in leaves and is induced by long day treatment. Either the FT mRNA or protein is translocated to the shoot apex where it induces its own expression. Recent data suggests that FT protein acts as a long-range signal. FT is a target of CO and acts upstream of SOC1.	FLOWERING LOCUS T (FT); FUNCTIONS IN: phosphatidylethanolamine binding, protein binding; INVOLVED IN: photoperiodism, flowering, positive regulation of flower development, regulation of flower development; LOCATED IN: nucleus, cytoplasm; EXPRESSED IN: 14 plant structures; EXPRESSED DURING: 7 growth stages; CONTAINS InterPro DOMAIN/s: Phosphatidylethanolamine-binding, conserved site (InterPro:IPR0…
AT1G65481	-0.823017	0.0296413	protein_coding			unknown protein; FUNCTIONS IN: molecular_function unknown; INVOLVED IN: biological_process unknown; LOCATED IN: endomembrane system.
AT1G65490	2.12795	3.21065e-39	protein_coding			unknown protein; FUNCTIONS IN: molecular_function unknown; INVOLVED IN: biological_process unknown; LOCATED IN: endomembrane system; EXPRESSED IN: 22 plant structures; EXPRESSED DURING: 13 growth stages; BEST Arabidopsis thaliana protein match is: unknown protein (TAIR:AT1G65486.1); Has 23 Blast hits to 23 proteins in 2 species: Archae - 0; Bacteria - 0; Metazoa - 0; Fungi - 0; Plants - 23; Virus…
AT1G65500	-0.916111	0.000221522	protein_coding			unknown protein; FUNCTIONS IN: molecular_function unknown; INVOLVED IN: biological_process unknown; LOCATED IN: endomembrane system; EXPRESSED IN: 14 plant structures; EXPRESSED DURING: 9 growth stages; BEST Arabidopsis thaliana protein match is: unknown protein (TAIR:AT1G65486.1); Has 23 Blast hits to 23 proteins in 2 species: Archae - 0; Bacteria - 0; Metazoa - 0; Fungi - 0; Plants - 23; Viruse…
AT1G65540	-1.06309	1.96364e-26	protein_coding	LETM1-like protein		LETM1-like protein; FUNCTIONS IN: calcium ion binding; INVOLVED IN: biological_process unknown; EXPRESSED IN: 23 plant structures; EXPRESSED DURING: 14 growth stages; CONTAINS InterPro DOMAIN/s: EF-HAND 2 (InterPro:IPR018249), EF-hand-like domain (InterPro:IPR011992), LETM1-like (InterPro:IPR011685); BEST Arabidopsis thaliana protein match is: LETM1-like protein (TAIR:AT3G59820.1); Has 7253 Blast…
AT1G65580	-0.275013	0.0127414	protein_coding	Endonuclease/exonuclease/phosphatase family protein		FRAGILE FIBER3 (FRA3); FUNCTIONS IN: inositol or phosphatidylinositol phosphatase activity; EXPRESSED IN: 23 plant structures; EXPRESSED DURING: 13 growth stages; CONTAINS InterPro DOMAIN/s: Inositol polyphosphate related phosphatase (InterPro:IPR000300), WD40 repeat-like-containing domain (InterPro:IPR011046), WD40/YVTN repeat-like-containing domain (InterPro:IPR015943), WD40 repeat (InterPro:IP…
AT1G65690	-0.483451	0.00496619	protein_coding	Late embryogenesis abundant (LEA) hydroxyproline-rich glycoprotein family		Late embryogenesis abundant (LEA) hydroxyproline-rich glycoprotein family; CONTAINS InterPro DOMAIN/s: Late embryogenesis abundant protein, group 2 (InterPro:IPR004864); BEST Arabidopsis thaliana protein match is: NDR1/HIN1-like 25 (TAIR:AT5G36970.1); Has 985 Blast hits to 984 proteins in 28 species: Archae - 0; Bacteria - 0; Metazoa - 0; Fungi - 0; Plants - 985; Viruses - 0; Other Eukaryotes - 0…
AT1G65730	-0.594478	0.0140071	protein_coding	YELLOW STRIPE like 7	Arabidopsis thaliana metal-nicotianamine transporter YSL4	YELLOW STRIPE like 7 (YSL7); FUNCTIONS IN: oligopeptide transporter activity; INVOLVED IN: oligopeptide transport, transmembrane transport; LOCATED IN: plasma membrane; EXPRESSED IN: 10 plant structures; EXPRESSED DURING: 4 anthesis, C globular stage, petal differentiation and expansion stage; CONTAINS InterPro DOMAIN/s: Oligopeptide transporter OPT superfamily (InterPro:IPR004813); BEST Arabidop…
AT1G65860	-0.612001	0.00312106	protein_coding	flavin-monooxygenase glucosinolate S-oxygenase 1	belongs to the flavin-monooxygenase (FMO) family, encodes a glucosinolate S-oxygenase that catalyzes the conversion of methylthioalkyl glucosinolates to methylsulfinylalkyl glucosinolates	flavin-monooxygenase glucosinolate S-oxygenase 1 (FMO GS-OX1); CONTAINS InterPro DOMAIN/s: Flavin-containing monooxygenase FMO (InterPro:IPR000960), Flavin-containing monooxygenase-like (InterPro:IPR020946); BEST Arabidopsis thaliana protein match is: flavin-monooxygenase glucosinolate S-oxygenase 2 (TAIR:AT1G62540.1); Has 13357 Blast hits to 12951 proteins in 1760 species: Archae - 39; Bacteria …
AT1G65870	1.2212	4.83233e-05	protein_coding	Disease resistance-responsive (dirigent-like protein) family protein		Disease resistance-responsive (dirigent-like protein) family protein; FUNCTIONS IN: molecular_function unknown; INVOLVED IN: lignan biosynthetic process, defense response; LOCATED IN: cell wall; EXPRESSED IN: 13 plant structures; EXPRESSED DURING: 9 growth stages; CONTAINS InterPro DOMAIN/s: Plant disease resistance response protein (InterPro:IPR004265); BEST Arabidopsis thaliana protein match is…
AT1G65985	-0.52447	0.0170257	protein_coding	Plant protein of unknown function (DUF247)		Plant protein of unknown function (DUF247); FUNCTIONS IN: molecular_function unknown; INVOLVED IN: biological_process unknown; LOCATED IN: plasma membrane; CONTAINS InterPro DOMAIN/s: Protein of unknown function DUF247, plant (InterPro:IPR004158); BEST Arabidopsis thaliana protein match is: Plant protein of unknown function (DUF247) (TAIR:AT1G67150.2); Has 989 Blast hits to 918 proteins in 19 spe…
AT1G66090	1.96042	9.25639e-33	protein_coding	Disease resistance protein (TIR-NBS class)		Disease resistance protein (TIR-NBS class); FUNCTIONS IN: transmembrane receptor activity, nucleoside-triphosphatase activity, nucleotide binding, ATP binding; INVOLVED IN: signal transduction, defense response, apoptosis, innate immune response; LOCATED IN: intrinsic to membrane, chloroplast; EXPRESSED IN: 22 plant structures; EXPRESSED DURING: 10 growth stages; CONTAINS InterPro DOMAIN/s: ATPas…
AT1G66100	-1.34194	8.01749e-12	protein_coding	Plant thionin	Predicted to encode a PR (pathogenesis-related) protein. Belongs to the plant thionin (PR-13) family with the following members: At1g66100, At5g36910, At1g72260, At2g15010, At1g12663, At1g12660.	Plant thionin; FUNCTIONS IN: toxin receptor binding; INVOLVED IN: defense response; LOCATED IN: endomembrane system; EXPRESSED IN: 10 plant structures; EXPRESSED DURING: 7 growth stages; CONTAINS InterPro DOMAIN/s: Thionin (InterPro:IPR001010); BEST Arabidopsis thaliana protein match is: thionin 2.2 (TAIR:AT5G36910.1); Has 206 Blast hits to 206 proteins in 26 species: Archae - 0; Bacteria - 0; Me…
AT1G66130	0.535492	1.25694e-06	protein_coding	NAD(P)-binding Rossmann-fold superfamily protein		NAD(P)-binding Rossmann-fold superfamily protein; FUNCTIONS IN: oxidoreductase activity, binding, catalytic activity; INVOLVED IN: metabolic process; EXPRESSED IN: 20 plant structures; EXPRESSED DURING: 13 growth stages; CONTAINS InterPro DOMAIN/s: Oxidoreductase, N-terminal (InterPro:IPR000683), NAD(P)-binding domain (InterPro:IPR016040); BEST Arabidopsis thaliana protein match is: Oxidoreductas…
AT1G66150	0.470298	4.37176e-09	protein_coding	transmembrane kinase 1	receptor-like transmembrane kinase I (TMK1)	transmembrane kinase 1 (TMK1); FUNCTIONS IN: transmembrane receptor protein serine/threonine kinase activity; INVOLVED IN: signal transduction; LOCATED IN: extracellular region, plasma membrane; EXPRESSED IN: 23 plant structures; EXPRESSED DURING: 13 growth stages; CONTAINS InterPro DOMAIN/s: Protein kinase, ATP binding site (InterPro:IPR017441), Protein kinase, catalytic domain (InterPro:IPR0007…
AT1G66180	0.687233	2.56618e-07	protein_coding	Eukaryotic aspartyl protease family protein		Eukaryotic aspartyl protease family protein; FUNCTIONS IN: aspartic-type endopeptidase activity; INVOLVED IN: proteolysis; LOCATED IN: endomembrane system; EXPRESSED IN: 22 plant structures; EXPRESSED DURING: 13 growth stages; CONTAINS InterPro DOMAIN/s: Peptidase aspartic (InterPro:IPR021109), Peptidase aspartic, catalytic (InterPro:IPR009007), Peptidase A1 (InterPro:IPR001461); BEST Arabidopsis…
AT1G66230	0.706617	4.27467e-05	protein_coding	myb domain protein 20	Encodes a putative transcription factor (MYB20).	myb domain protein 20 (MYB20); CONTAINS InterPro DOMAIN/s: SANT, DNA-binding (InterPro:IPR001005), Homeodomain-like (InterPro:IPR009057), Myb, DNA-binding (InterPro:IPR014778), HTH transcriptional regulator, Myb-type, DNA-binding (InterPro:IPR017930), Homeodomain-related (InterPro:IPR012287), Myb transcription factor (InterPro:IPR015495); BEST Arabidopsis thaliana protein match is: myb domain pro…
AT1G66280	-0.694646	4.9137e-08	protein_coding	Glycosyl hydrolase superfamily protein		BGLU22; FUNCTIONS IN: beta-glucosidase activity, hydrolase activity, hydrolyzing O-glycosyl compounds; INVOLVED IN: response to salt stress, cellular response to cold, cellular response to salt stress; LOCATED IN: membrane; EXPRESSED IN: root, callus, pollen tube, leaf; EXPRESSED DURING: seedling growth; CONTAINS InterPro DOMAIN/s: Glycoside hydrolase, family 1 (InterPro:IPR001360), Glycoside hyd…
AT1G66400	0.832952	0.000152537	protein_coding	calmodulin like 23	Encodes a calmodulin-like protein. Regulates nitric oxide levels and transition to flowering.	calmodulin like 23 (CML23); FUNCTIONS IN: calcium ion binding; INVOLVED IN: regulation of flower development, regulation of nitric oxide metabolic process; LOCATED IN: cellular_component unknown; EXPRESSED IN: 28 plant structures; EXPRESSED DURING: 9 growth stages; CONTAINS InterPro DOMAIN/s: EF-Hand 1, calcium-binding site (InterPro:IPR018247), EF-HAND 2 (InterPro:IPR018249), EF-hand-like domain…
AT1G66430	-0.316636	0.00464426	protein_coding	pfkB-like carbohydrate kinase family protein		pfkB-like carbohydrate kinase family protein; FUNCTIONS IN: kinase activity, ribokinase activity; INVOLVED IN: D-ribose metabolic process, acetate fermentation, sucrose biosynthetic process, sucrose catabolic process, using beta-fructofuranosidase; LOCATED IN: chloroplast, chloroplast stroma; EXPRESSED IN: 22 plant structures; EXPRESSED DURING: 14 growth stages; CONTAINS InterPro DOMAIN/s: Carboh…
AT1G66725	-0.851426	0.000193853	mirna	MIR163; miRNA	Encodes a microRNA that targets several SAMT family members. miR163, is highly expressed in A. thaliana diploids but down-regulated in A. thaliana autotetraploids and repressed in A. arenosa and A. suecica. MicroRNAs are regulatory RNAs with a mature length of ~21-nucleotides that are processed from hairpin precursors by Dicer-like enzymes. MicroRNAs can negatively regulate gene expression by att…
AT1G66730	-0.375283	0.00708619	protein_coding	DNA LIGASE 6	Encodes a novel plant specific DNA ligase that is involved in seed germination and DNA repair.	DNA LIGASE 6 (LIG6); FUNCTIONS IN: DNA binding, DNA ligase (ATP) activity, ATP binding; INVOLVED IN: DNA repair, seed germination, DNA recombination, DNA replication; LOCATED IN: chloroplast; EXPRESSED IN: 16 plant structures; EXPRESSED DURING: 9 growth stages; CONTAINS InterPro DOMAIN/s: Nucleic acid-binding, OB-fold (InterPro:IPR012340), DNA ligase, N-terminal (InterPro:IPR012308), DNA repair m…
AT1G66890	-0.365795	0.0255753	protein_coding			FUNCTIONS IN: molecular_function unknown; INVOLVED IN: biological_process unknown; LOCATED IN: chloroplast; EXPRESSED IN: 22 plant structures; EXPRESSED DURING: 13 growth stages; BEST Arabidopsis thaliana protein match is: 50S ribosomal protein-related (TAIR:AT5G16200.1); Has 36 Blast hits to 36 proteins in 7 species: Archae - 0; Bacteria - 0; Metazoa - 0; Fungi - 0; Plants - 36; Viruses - 0; Oth…
AT1G66980	-0.781799	2.23494e-19	protein_coding	suppressor of npr1-1 constitutive 4	Encodes SNC4 (suppressor of npr1-1, constitutive 4), an atypical receptor-like kinase with two predicted extracellular glycerophosphoryl diester phosphodiesterase domains.	suppressor of npr1-1 constitutive 4 (SNC4); CONTAINS InterPro DOMAIN/s: Protein kinase, ATP binding site (InterPro:IPR017441), Serine/threonine-protein kinase domain (InterPro:IPR002290), Serine-threonine/tyrosine-protein kinase (InterPro:IPR001245), Protein kinase-like domain (InterPro:IPR011009), Serine/threonine-protein kinase, active site (InterPro:IPR008271), PLC-like phosphodiesterase, TIM …
AT1G67030	-0.405308	0.0327889	protein_coding	zinc finger protein 6	Encodes a zinc finger protein containing only a single zinc finger.	zinc finger protein 6 (ZFP6); FUNCTIONS IN: sequence-specific DNA binding transcription factor activity, zinc ion binding, nucleic acid binding; INVOLVED IN: regulation of transcription; LOCATED IN: cytosolic ribosome; EXPRESSED IN: 7 plant structures; EXPRESSED DURING: 4 anthesis, petal differentiation and expansion stage; CONTAINS InterPro DOMAIN/s: Zinc finger, C2H2-like (InterPro:IPR015880), …
AT1G67050	0.614605	4.2946e-07	protein_coding			unknown protein; BEST Arabidopsis thaliana protein match is: unknown protein (TAIR:AT5G38320.1); Has 617 Blast hits to 318 proteins in 80 species: Archae - 0; Bacteria - 16; Metazoa - 141; Fungi - 62; Plants - 128; Viruses - 2; Other Eukaryotes - 268 (source: NCBI BLink).
AT1G67060	0.3592	0.0371203	protein_coding			unknown protein; FUNCTIONS IN: molecular_function unknown; INVOLVED IN: biological_process unknown; LOCATED IN: plasma membrane; EXPRESSED IN: 22 plant structures; EXPRESSED DURING: 13 growth stages; Has 283 Blast hits to 281 proteins in 136 species: Archae - 0; Bacteria - 145; Metazoa - 0; Fungi - 65; Plants - 41; Viruses - 0; Other Eukaryotes - 32 (source: NCBI BLink).
AT1G67105	2.08334	9.23266e-35	other_rna	other RNA
AT1G67220	0.935117	0.0119438	protein_coding	histone acetyltransferase of the CBP family 2		histone acetyltransferase of the CBP family 2 (HAC2); FUNCTIONS IN: histone acetyltransferase activity, transcription cofactor activity, DNA binding; INVOLVED IN: regulation of transcription, DNA-dependent; LOCATED IN: nucleus; EXPRESSED IN: shoot apical meristem, root, flower, leaf; CONTAINS InterPro DOMAIN/s: Histone H3-K56 acetyltransferase, RTT109 (InterPro:IPR013178), Zinc finger, TAZ-type (…
AT1G67470	0.597191	0.00428894	protein_coding	Protein kinase superfamily protein		Protein kinase superfamily protein; FUNCTIONS IN: protein kinase activity, kinase activity, ATP binding; INVOLVED IN: protein amino acid phosphorylation; LOCATED IN: cellular_component unknown; EXPRESSED IN: 20 plant structures; EXPRESSED DURING: 13 growth stages; CONTAINS InterPro DOMAIN/s: Protein kinase, catalytic domain (InterPro:IPR000719), Serine/threonine-protein kinase-like domain (InterP…
AT1G67550	-0.684748	1.6631e-08	protein_coding	urease	Encodes a nickel-containing urea hydrolase involved in nitrogen recycling. It requires three urease accessory proteins for its activation.	urease (URE); CONTAINS InterPro DOMAIN/s: Urease, alpha subunit (InterPro:IPR005848), Urease, alpha subunit, conserved site (InterPro:IPR017950), Amidohydrolase 1 (InterPro:IPR006680), Urease, alpha/gamma subunit (InterPro:IPR002026), Urease, alpha subunit, core (InterPro:IPR017952), Metal-dependent hydrolase, composite domain (InterPro:IPR011059), Urease, beta subunit (InterPro:IPR002019), Ureas…
AT1G67720	-0.458517	0.00151154	protein_coding	Leucine-rich repeat protein kinase family protein		Leucine-rich repeat protein kinase family protein; FUNCTIONS IN: protein kinase activity, kinase activity; INVOLVED IN: protein amino acid phosphorylation; LOCATED IN: endomembrane system; EXPRESSED IN: 21 plant structures; EXPRESSED DURING: 13 growth stages; CONTAINS InterPro DOMAIN/s: Protein kinase, ATP binding site (InterPro:IPR017441), Protein kinase, catalytic domain (InterPro:IPR000719), S…
AT1G67730	0.35135	0.00106133	protein_coding	beta-ketoacyl reductase 1	Encodes one of the two Arabidopsis homologues to YBR159w encoding a S. cerevisiae beta-ketoacyl reductase (KCR), which catalyzes the first reduction during VLCFA (very long chain fatty acids, >18 carbon) elongation: KCR1 (At1g67730), KCR2 (At1g24470). Complementation of the yeast ybr159Delta mutant demonstrated that the two KCR proteins are divergent and that only AtKCR1 can restore heterologous …	beta-ketoacyl reductase 1 (KCR1); FUNCTIONS IN: oxidoreductase activity, ketoreductase activity, acetoacetyl-CoA reductase activity; INVOLVED IN: very long-chain fatty acid biosynthetic process, embryo development, cuticle development; LOCATED IN: endoplasmic reticulum, membrane; EXPRESSED IN: 26 plant structures; EXPRESSED DURING: 14 growth stages; CONTAINS InterPro DOMAIN/s: Short-chain dehydro…
AT1G67740	0.401558	0.000153071	protein_coding	photosystem II BY	PsbY precursor (psbY) mRNA. This single nuclear gene is imported into the chloroplasts where it is processed into two integral membrane proteins with identical topology (PsbY-1 and PsbY-2). The protein appears to bind manganese but its role is not well understood.	photosystem II BY (PSBY); FUNCTIONS IN: manganese ion binding; INVOLVED IN: photosynthesis; LOCATED IN: chloroplast stromal thylakoid, chloroplast thylakoid membrane, chloroplast photosystem II, photosystem II; EXPRESSED IN: 22 plant structures; EXPRESSED DURING: 14 growth stages; CONTAINS InterPro DOMAIN/s: Photosystem II protein PsbY (InterPro:IPR009388); Has 135 Blast hits to 91 proteins in 24…
AT1G67780	-0.767523	0.0189254	protein_coding	Zinc-finger domain of monoamine-oxidase A repressor R1 protein		Zinc-finger domain of monoamine-oxidase A repressor R1 protein; CONTAINS InterPro DOMAIN/s: DDT domain superfamily (InterPro:IPR018501), DDT domain, subgroup (InterPro:IPR018500), Cell division cycle-associated protein (InterPro:IPR018866); BEST Arabidopsis thaliana protein match is: Zinc-finger domain of monoamine-oxidase A repressor R1 protein (TAIR:AT1G67270.1); Has 462 Blast hits to 453 prote…
AT1G67785	0.228747	0.0403266	protein_coding			unknown protein; Has 30 Blast hits to 30 proteins in 12 species: Archae - 0; Bacteria - 0; Metazoa - 0; Fungi - 0; Plants - 30; Viruses - 0; Other Eukaryotes - 0 (source: NCBI BLink).
AT1G67810	-1.10661	2.95304e-11	protein_coding	sulfur E2	Encodes a protein capable of stimulating the cysteine desulfurase activity of CpNifS (AT1G08490) in vitro. SufE2:GFP localizes to the chloroplasts where it is likely to play a role in iron-sulfur cluster assembly. Transcript levels for this gene are high in the pollen relative to other organs based on RT-PCR analysis.	sulfur E2 (SUFE2); CONTAINS InterPro DOMAIN/s: Fe-S metabolism associated SufE (InterPro:IPR003808); BEST Arabidopsis thaliana protein match is: quinolinate synthase (TAIR:AT5G50210.1); Has 2361 Blast hits to 2361 proteins in 734 species: Archae - 2; Bacteria - 1651; Metazoa - 0; Fungi - 0; Plants - 86; Viruses - 0; Other Eukaryotes - 622 (source: NCBI BLink).
AT1G67880	0.654361	8.27376e-06	protein_coding	beta-1,4-N-acetylglucosaminyltransferase family protein		beta-1,4-N-acetylglucosaminyltransferase family protein; FUNCTIONS IN: transferase activity, transferring glycosyl groups, acetylglucosaminyltransferase activity; INVOLVED IN: protein amino acid N-linked glycosylation; LOCATED IN: membrane; EXPRESSED IN: 22 plant structures; EXPRESSED DURING: 13 growth stages; CONTAINS InterPro DOMAIN/s: Glycosyl transferase, family 17 (InterPro:IPR006813); BEST …
AT1G68050	-1.69586	2.79004e-17	protein_coding	flavin-binding, kelch repeat, f box 1	Encodes FKF1, a flavin-binding kelch repeat F box protein, is clock-controlled, regulates transition to flowering. Forms a complex with GI on the CO promoter to regulate CO expression.	flavin-binding, kelch repeat, f box 1 (FKF1); FUNCTIONS IN: ubiquitin-protein ligase activity, signal transducer activity; INVOLVED IN: response to blue light, positive regulation of flower development, circadian rhythm, ubiquitin-dependent protein catabolic process, regulation of transcription; LOCATED IN: cellular_component unknown; EXPRESSED IN: whole plant, root tip, male gametophyte, leaf, p…
AT1G68110	0.660832	0.00620396	protein_coding	ENTH/ANTH/VHS superfamily protein		ENTH/ANTH/VHS superfamily protein; FUNCTIONS IN: phospholipid binding, clathrin binding, binding, phosphatidylinositol binding; INVOLVED IN: clathrin coat assembly; LOCATED IN: clathrin coat; EXPRESSED IN: 15 plant structures; EXPRESSED DURING: 10 growth stages; CONTAINS InterPro DOMAIN/s: Epsin-like, N-terminal (InterPro:IPR013809), Clathrin adaptor, phosphoinositide-binding, GAT-like (InterPro:…
AT1G68220	-0.363157	0.0461127	protein_coding	Protein of unknown function (DUF1218)		Protein of unknown function (DUF1218); FUNCTIONS IN: molecular_function unknown; INVOLVED IN: biological_process unknown; LOCATED IN: plasma membrane; EXPRESSED IN: 22 plant structures; EXPRESSED DURING: 13 growth stages; CONTAINS InterPro DOMAIN/s: Protein of unknown function DUF1218 (InterPro:IPR009606); BEST Arabidopsis thaliana protein match is: Protein of unknown function (DUF1218) (TAIR:AT1…
AT1G68440	0.625865	8.84129e-08	protein_coding			unknown protein; BEST Arabidopsis thaliana protein match is: unknown protein (TAIR:AT1G25400.2); Has 86 Blast hits to 86 proteins in 29 species: Archae - 0; Bacteria - 6; Metazoa - 27; Fungi - 11; Plants - 24; Viruses - 0; Other Eukaryotes - 18 (source: NCBI BLink).
AT1G68520	0.902456	2.2154e-21	protein_coding	B-box type zinc finger protein with CCT domain		B-box type zinc finger protein with CCT domain; FUNCTIONS IN: sequence-specific DNA binding transcription factor activity, zinc ion binding; INVOLVED IN: regulation of transcription; LOCATED IN: intracellular; EXPRESSED IN: 21 plant structures; EXPRESSED DURING: 13 growth stages; CONTAINS InterPro DOMAIN/s: CCT domain (InterPro:IPR010402), Zinc finger, B-box (InterPro:IPR000315); BEST Arabidopsis…
AT1G68600	-0.543339	0.00532185	protein_coding	Aluminium activated malate transporter family protein		Aluminium activated malate transporter family protein; INVOLVED IN: response to aluminum ion; LOCATED IN: cellular_component unknown; EXPRESSED IN: 21 plant structures; EXPRESSED DURING: 12 growth stages; CONTAINS InterPro DOMAIN/s: Malate transporter, aliminium toerance (InterPro:IPR020966); BEST Arabidopsis thaliana protein match is: Aluminium activated malate transporter family protein (TAIR:A…
AT1G68620	-0.596138	0.00233894	protein_coding	alpha/beta-Hydrolases superfamily protein		alpha/beta-Hydrolases superfamily protein; FUNCTIONS IN: hydrolase activity; INVOLVED IN: metabolic process; LOCATED IN: cellular_component unknown; EXPRESSED IN: 11 plant structures; EXPRESSED DURING: LP.06 six leaves visible, LP.04 four leaves visible, 4 anthesis, C globular stage, petal differentiation and expansion stage; CONTAINS InterPro DOMAIN/s: Lipase, GDXG, active site (InterPro:IPR0021…
AT1G68670	0.769233	1.67192e-09	protein_coding	myb-like transcription factor family protein		myb-like transcription factor family protein; CONTAINS InterPro DOMAIN/s: Homeodomain-like (InterPro:IPR009057), Myb, DNA-binding (InterPro:IPR014778), HTH transcriptional regulator, Myb-type, DNA-binding (InterPro:IPR017930), Myb-like DNA-binding domain, SHAQKYF class (InterPro:IPR006447), Homeodomain-related (InterPro:IPR012287); BEST Arabidopsis thaliana protein match is: myb-like transcriptio…
AT1G68780	0.718211	5.46823e-07	protein_coding	RNI-like superfamily protein		RNI-like superfamily protein; INVOLVED IN: signal transduction; LOCATED IN: endomembrane system; EXPRESSED IN: 18 plant structures; EXPRESSED DURING: 12 growth stages; CONTAINS InterPro DOMAIN/s: Leucine-rich repeat (InterPro:IPR001611); BEST Arabidopsis thaliana protein match is: Leucine-rich repeat (LRR) family protein (TAIR:AT3G25670.1); Has 76880 Blast hits to 27020 proteins in 1013 species: …
AT1G68890	0.285428	0.0344249	protein_coding	magnesium ion binding;thiamin pyrophosphate binding;hydro-lyases;catalytics;2-succinyl-5-enolpyruvyl-6-hydroxy-3-cyclohexene-1-carboxylic-acid synthases	Homologous to the four eubacterial men genes involved in menanoquinone biosynthesis. Studies of mutants defective in this gene demonstrated its involvement in phylloquinone biosynthesis in Arabidopsis.	magnesium ion binding;thiamin pyrophosphate binding;hydro-lyases;catalytics;2-succinyl-5-enolpyruvyl-6-hydroxy-3-cyclohexene-1-carboxylic-acid synthases; FUNCTIONS IN: 2-succinyl-5-enolpyruvyl-6-hydroxy-3-cyclohexene-1-carboxylic-acid synthase activity, hydro-lyase activity, magnesium ion binding, thiamin pyrophosphate binding, catalytic activity; INVOLVED IN: phylloquinone biosynthetic process, …
AT1G69160	0.279389	0.0316563	protein_coding			unknown protein; BEST Arabidopsis thaliana protein match is: unknown protein (TAIR:AT3G13980.1); Has 173 Blast hits to 172 proteins in 54 species: Archae - 0; Bacteria - 0; Metazoa - 25; Fungi - 33; Plants - 84; Viruses - 2; Other Eukaryotes - 29 (source: NCBI BLink).
AT1G69200	0.362642	0.0481001	protein_coding	fructokinase-like 2	Encodes a fructokinase-like protein (AT3G54090/FLN1, AT1G69200/FLN2), a member of the pfkB-carbohydrate kinase family. FLN1 and FLN2 are potential plastidial thioredoxin z (TRX z) targets.	fructokinase-like 2 (FLN2); FUNCTIONS IN: kinase activity; INVOLVED IN: acetate fermentation, sucrose biosynthetic process, sucrose catabolic process, using beta-fructofuranosidase; LOCATED IN: chloroplast nucleoid, nucleoid; EXPRESSED IN: 21 plant structures; EXPRESSED DURING: 13 growth stages; CONTAINS InterPro DOMAIN/s: Carbohydrate/purine kinase (InterPro:IPR011611); BEST Arabidopsis thaliana…
AT1G69380	-0.616211	0.00348516	protein_coding	Protein of unknown function (DUF155)		Protein of unknown function (DUF155); CONTAINS InterPro DOMAIN/s: Protein of unknown function DUF155 (InterPro:IPR003734); BEST Arabidopsis thaliana protein match is: Protein of unknown function (DUF155) (TAIR:AT5G13610.1); Has 567 Blast hits to 567 proteins in 242 species: Archae - 0; Bacteria - 202; Metazoa - 8; Fungi - 221; Plants - 79; Viruses - 0; Other Eukaryotes - 57 (source: NCBI BLink).
AT1G69430	0.776674	0.0429494	protein_coding			unknown protein; BEST Arabidopsis thaliana protein match is: unknown protein (TAIR:AT1G26650.1); Has 216 Blast hits to 215 proteins in 17 species: Archae - 0; Bacteria - 0; Metazoa - 0; Fungi - 0; Plants - 216; Viruses - 0; Other Eukaryotes - 0 (source: NCBI BLink).
AT1G69480	0.53855	0.0115814	protein_coding	EXS (ERD1/XPR1/SYG1) family protein		EXS (ERD1/XPR1/SYG1) family protein; FUNCTIONS IN: molecular_function unknown; INVOLVED IN: biological_process unknown; LOCATED IN: integral to membrane, plasma membrane; EXPRESSED IN: stem, sepal, stamen, seed; EXPRESSED DURING: 4 anthesis, petal differentiation and expansion stage, E expanded cotyledon stage; CONTAINS InterPro DOMAIN/s: EXS, C-terminal (InterPro:IPR004342), SPX, N-terminal (Int…
AT1G69520	-0.656012	0.00271348	protein_coding	S-adenosyl-L-methionine-dependent methyltransferases superfamily protein		S-adenosyl-L-methionine-dependent methyltransferases superfamily protein; FUNCTIONS IN: methyltransferase activity; INVOLVED IN: metabolic process; LOCATED IN: mitochondrion; CONTAINS InterPro DOMAIN/s: Methyltransferase type 11 (InterPro:IPR013216); BEST Arabidopsis thaliana protein match is: S-adenosyl-L-methionine-dependent methyltransferases superfamily protein (TAIR:AT1G69526.2); Has 9433 Bl…
AT1G69750	-0.757477	1.21325e-06	protein_coding	cytochrome c oxidase 19-2		cytochrome c oxidase 19-2 (COX19-2); CONTAINS InterPro DOMAIN/s: CHCH (InterPro:IPR010625); BEST Arabidopsis thaliana protein match is: cytochrome c oxidase 19-1 (TAIR:AT1G66590.1); Has 290 Blast hits to 290 proteins in 159 species: Archae - 0; Bacteria - 0; Metazoa - 77; Fungi - 106; Plants - 52; Viruses - 0; Other Eukaryotes - 55 (source: NCBI BLink).
AT1G69760	0.753986	3.05359e-11	protein_coding			unknown protein; BEST Arabidopsis thaliana protein match is: unknown protein (TAIR:AT1G26920.1); Has 51 Blast hits to 51 proteins in 15 species: Archae - 0; Bacteria - 2; Metazoa - 2; Fungi - 7; Plants - 29; Viruses - 0; Other Eukaryotes - 11 (source: NCBI BLink).
AT1G69780	0.522433	2.42421e-05	protein_coding	Homeobox-leucine zipper protein family	Encodes a homeodomain leucine zipper class I (HD-Zip I) protein.	ATHB13; FUNCTIONS IN: sequence-specific DNA binding, DNA binding, sequence-specific DNA binding transcription factor activity; INVOLVED IN: cotyledon morphogenesis, regulation of transcription, DNA-dependent, response to sucrose stimulus, leaf morphogenesis; LOCATED IN: nucleus; EXPRESSED IN: 22 plant structures; EXPRESSED DURING: 13 growth stages; CONTAINS InterPro DOMAIN/s: Homeobox, conserved …
AT1G69830	-0.421341	2.45079e-07	protein_coding	alpha-amylase-like 3	Encodes a plastid-localized &#945;-amylase. Expression is reduced in the SEX4 mutant. Loss of function mutations show normal diurnal pattern of starch accumulation/degradation. Expression follows circadian rhythms.	alpha-amylase-like 3 (AMY3); FUNCTIONS IN: alpha-amylase activity; INVOLVED IN: circadian rhythm, starch catabolic process; LOCATED IN: chloroplast stroma, chloroplast; EXPRESSED IN: 24 plant structures; EXPRESSED DURING: 13 growth stages; CONTAINS InterPro DOMAIN/s: Glycoside hydrolase, catalytic core (InterPro:IPR017853), Glycoside hydrolase, subgroup, catalytic core (InterPro:IPR013781), Glyco…
AT1G69840	0.833072	0.0283913	protein_coding	SPFH/Band 7/PHB domain-containing membrane-associated protein family		SPFH/Band 7/PHB domain-containing membrane-associated protein family; INVOLVED IN: biological_process unknown; LOCATED IN: plasma membrane, chloroplast, vacuole; EXPRESSED IN: 26 plant structures; EXPRESSED DURING: 15 growth stages; CONTAINS InterPro DOMAIN/s: Band 7 protein (InterPro:IPR001107); BEST Arabidopsis thaliana protein match is: SPFH/Band 7/PHB domain-containing membrane-associated pro…
AT1G69870	-0.812037	2.68678e-10	protein_coding	nitrate transporter 1.7	Encodes a low affinity nitrate transporter NRT1.7. Expressed in phloem. Responsible for source-to-sink remobilization of nitrate.	nitrate transporter 1.7 (NRT1.7); FUNCTIONS IN: low affinity nitrate transmembrane transporter activity, transporter activity; INVOLVED IN: oligopeptide transport, response to salt stress, nitrate transport, low affinity nitrate transport; LOCATED IN: plasma membrane, membrane; EXPRESSED IN: 23 plant structures; EXPRESSED DURING: 13 growth stages; CONTAINS InterPro DOMAIN/s: Oligopeptide transpor…
AT1G69900	0.593164	0.0273568	protein_coding	Actin cross-linking protein		Actin cross-linking protein; CONTAINS InterPro DOMAIN/s: Protein of unknown function DUF569 (InterPro:IPR007679), Actin cross-linking (InterPro:IPR008999); BEST Arabidopsis thaliana protein match is: Actin cross-linking protein (TAIR:AT1G27100.1); Has 330 Blast hits to 179 proteins in 14 species: Archae - 0; Bacteria - 0; Metazoa - 0; Fungi - 0; Plants - 330; Viruses - 0; Other Eukaryotes - 0 (so…
AT1G69930	-1.05062	0.00163838	protein_coding	glutathione S-transferase TAU 11	Encodes glutathione transferase belonging to the tau class of GSTs. Naming convention according to Wagner et al. (2002).	glutathione S-transferase TAU 11 (GSTU11); CONTAINS InterPro DOMAIN/s: Thioredoxin fold (InterPro:IPR012335), Glutathione S-transferase, C-terminal-like (InterPro:IPR010987), Glutathione S-transferase/chloride channel, C-terminal (InterPro:IPR017933), Glutathione S-transferase, N-terminal (InterPro:IPR004045), Thioredoxin-like fold (InterPro:IPR012336); BEST Arabidopsis thaliana protein match is:…
AT1G70250	0.365729	0.00846894	protein_coding	receptor serine/threonine kinase, putative	Encodes a Protease inhibitor/seed storage/LTP family protein	receptor serine/threonine kinase, putative; FUNCTIONS IN: protein serine/threonine kinase activity, transmembrane receptor protein serine/threonine kinase activity, protein kinase activity, ATP binding; INVOLVED IN: protein amino acid phosphorylation; LOCATED IN: endomembrane system; EXPRESSED IN: 20 plant structures; EXPRESSED DURING: 11 growth stages; CONTAINS InterPro DOMAIN/s: Protein kinase,…
AT1G70290	1.17611	2.03236e-23	protein_coding	trehalose-6-phosphatase synthase S8	Encodes an enzyme putatively involved in trehalose biosynthesis. Though the protein has both trehalose-6-phosphate synthase (TPS)-like and trehalose-6-phosphate phosphatase (TPP)-like domains, neither activity has been detected in enzymatic assays nor has the protein been able to complement yeast TPS or TPP mutants.	trehalose-6-phosphatase synthase S8 (TPS8); FUNCTIONS IN: transferase activity, transferring glycosyl groups; INVOLVED IN: trehalose biosynthetic process, metabolic process; EXPRESSED IN: 26 plant structures; EXPRESSED DURING: 13 growth stages; CONTAINS InterPro DOMAIN/s: HAD-superfamily hydrolase, subfamily IIB (InterPro:IPR006379), Glycosyl transferase, family 20 (InterPro:IPR001830), Trehalose…
AT1G70410	1.13276	1.23275e-10	protein_coding	beta carbonic anhydrase 4	Encodes a putative beta-carbonic anhydrase betaCA4. Together with betaCA1 (At3g01500) regulates CO2-controlled stomatal movements in guard cells.	beta carbonic anhydrase 4 (BCA4); FUNCTIONS IN: carbonate dehydratase activity, zinc ion binding; INVOLVED IN: response to carbon dioxide, carbon utilization, regulation of stomatal movement; LOCATED IN: plasma membrane, chloroplast envelope; EXPRESSED IN: 25 plant structures; EXPRESSED DURING: 12 growth stages; CONTAINS InterPro DOMAIN/s: Carbonic anhydrase, prokaryotic-like, conserved site (Int…
AT1G70420	-0.650723	0.000249318	protein_coding	Protein of unknown function (DUF1645)		Protein of unknown function (DUF1645); CONTAINS InterPro DOMAIN/s: Protein of unknown function DUF1645 (InterPro:IPR012442); BEST Arabidopsis thaliana protein match is: Protein of unknown function (DUF1645) (TAIR:AT1G23710.1); Has 179 Blast hits to 179 proteins in 22 species: Archae - 0; Bacteria - 0; Metazoa - 9; Fungi - 0; Plants - 162; Viruses - 0; Other Eukaryotes - 8 (source: NCBI BLink).
AT1G70460	0.563739	0.016104	protein_coding	root hair specific 10		root hair specific 10 (RHS10); FUNCTIONS IN: protein serine/threonine kinase activity, protein kinase activity, ATP binding; INVOLVED IN: protein amino acid phosphorylation; LOCATED IN: membrane; EXPRESSED IN: root hair, root; CONTAINS InterPro DOMAIN/s: Protein kinase, ATP binding site (InterPro:IPR017441), Protein kinase, catalytic domain (InterPro:IPR000719), Serine-threonine/tyrosine-protein …
AT1G70520	0.593551	8.85811e-08	protein_coding	cysteine-rich RLK (RECEPTOR-like protein kinase) 2	Encodes a cysteine-rich receptor-like protein kinase.	cysteine-rich RLK (RECEPTOR-like protein kinase) 2 (CRK2); FUNCTIONS IN: kinase activity; INVOLVED IN: response to ozone; LOCATED IN: plasma membrane; EXPRESSED IN: 23 plant structures; EXPRESSED DURING: 13 growth stages; CONTAINS InterPro DOMAIN/s: Protein kinase, ATP binding site (InterPro:IPR017441), Protein kinase, catalytic domain (InterPro:IPR000719), Protein of unknown function DUF26 (Inte…
AT1G70760	0.733658	4.59879e-12	protein_coding	inorganic carbon transport protein-related	a subunit of the chloroplast NAD(P)H dehydrogenase complex, involved in PSI cyclic electron transport. Located on the thylakoid membrane. Mutant has impaired NAD(P)H dehydrogenase activity.	CHLORORESPIRATORY REDUCTION 23 (CRR23); FUNCTIONS IN: oxidoreductase activity, acting on NADH or NADPH, quinone or similar compound as acceptor; INVOLVED IN: photosynthetic electron transport in photosystem I; LOCATED IN: NAD(P)H dehydrogenase complex (plastoquinone), thylakoid membrane; EXPRESSED IN: 21 plant structures; EXPRESSED DURING: 13 growth stages; CONTAINS InterPro DOMAIN/s: NAD(P)H-qui…
AT1G70810	-0.863652	9.36835e-11	protein_coding	Calcium-dependent lipid-binding (CaLB domain) family protein		Calcium-dependent lipid-binding (CaLB domain) family protein; CONTAINS InterPro DOMAIN/s: C2 membrane targeting protein (InterPro:IPR018029), C2 calcium/lipid-binding domain, CaLB (InterPro:IPR008973), C2 calcium-dependent membrane targeting (InterPro:IPR000008); BEST Arabidopsis thaliana protein match is: Calcium-dependent lipid-binding (CaLB domain) family protein (TAIR:AT1G70800.1); Has 2955 B…
AT1G70820	-0.686015	2.67825e-13	protein_coding	phosphoglucomutase, putative / glucose phosphomutase, putative		phosphoglucomutase, putative / glucose phosphomutase, putative; FUNCTIONS IN: intramolecular transferase activity, phosphotransferases; INVOLVED IN: carbohydrate metabolic process; LOCATED IN: chloroplast; EXPRESSED IN: 20 plant structures; EXPRESSED DURING: 13 growth stages; CONTAINS InterPro DOMAIN/s: Alpha-D-phosphohexomutase, alpha/beta/alpha domain III (InterPro:IPR005846), Alpha-D-phosphohe…
AT1G70940	0.824259	2.0645e-23	protein_coding	Auxin efflux carrier family protein	A regulator of auxin efflux and involved in differential growth. PIN3 is expressed in gravity-sensing tissues, with PIN3 protein accumulating predominantly at the lateral cell surface. PIN3 localizes to the plasma membrane and to vesicles. In roots, PIN3 is expressed without pronounced polarity in tiers two and three of the columella cells, at the basal side of vascular cells, and to the lateral …	PIN-FORMED 3 (PIN3); FUNCTIONS IN: auxin:hydrogen symporter activity, transporter activity; INVOLVED IN: in 8 processes; LOCATED IN: lateral plasma membrane, plasma membrane, vesicle membrane, cell surface; EXPRESSED IN: 26 plant structures; EXPRESSED DURING: 13 growth stages; CONTAINS InterPro DOMAIN/s: Auxin efflux carrier, subgroup (InterPro:IPR014024), Auxin efflux carrier (InterPro:IPR004776…
AT1G70980	0.274848	0.0443232	protein_coding	Class II aminoacyl-tRNA and biotin synthetases superfamily protein		SYNC3; FUNCTIONS IN: in 6 functions; INVOLVED IN: asparaginyl-tRNA aminoacylation, aspartyl-tRNA aminoacylation, translation, tRNA aminoacylation for protein translation; LOCATED IN: cytoplasm; EXPRESSED IN: male gametophyte, pollen tube; EXPRESSED DURING: L mature pollen stage, M germinated pollen stage; CONTAINS InterPro DOMAIN/s: Nucleic acid-binding, OB-fold (InterPro:IPR012340), Nucleic acid…
AT1G71030	-0.369477	0.00174652	protein_coding	MYB-like 2	Encodes a putative myb family transcription factor. In contrast to most other myb-like proteins its myb domain consists of a single repeat. A proline-rich region potentially involved in transactivation is found in the C-terminal part of the protein. Its transcript accumulates mainly in leaves.	MYB-like 2 (MYBL2); CONTAINS InterPro DOMAIN/s: SANT, DNA-binding (InterPro:IPR001005), Homeodomain-like (InterPro:IPR009057), Myb, DNA-binding (InterPro:IPR014778), HTH transcriptional regulator, Myb-type, DNA-binding (InterPro:IPR017930), Homeodomain-related (InterPro:IPR012287), Myb transcription factor (InterPro:IPR015495); BEST Arabidopsis thaliana protein match is: myb domain protein 3 (TAI…
AT1G71130	-0.433646	0.0198163	protein_coding	Integrase-type DNA-binding superfamily protein	encodes a member of the ERF (ethylene response factor) subfamily B-5 of ERF/AP2 transcription factor family. The protein contains one AP2 domain. There are 7 members in this subfamily.	Integrase-type DNA-binding superfamily protein; FUNCTIONS IN: DNA binding, sequence-specific DNA binding transcription factor activity; INVOLVED IN: regulation of transcription, DNA-dependent; LOCATED IN: nucleus; EXPRESSED IN: 21 plant structures; EXPRESSED DURING: 13 growth stages; CONTAINS InterPro DOMAIN/s: DNA-binding, integrase-type (InterPro:IPR016177), Pathogenesis-related transcriptional…
AT1G71280	0.852568	0.0263014	protein_coding	DEA(D/H)-box RNA helicase family protein		DEA(D/H)-box RNA helicase family protein; CONTAINS InterPro DOMAIN/s: RNA helicase, DEAD-box type, Q motif (InterPro:IPR014014), DNA/RNA helicase, DEAD/DEAH box type, N-terminal (InterPro:IPR011545), RNA helicase, ATP-dependent, DEAD-box, conserved site (InterPro:IPR000629), DEAD-like helicase, N-terminal (InterPro:IPR014001), DNA/RNA helicase, C-terminal (InterPro:IPR001650), Helicase, superfami…
AT1G71440	-0.325505	0.0275922	protein_coding	tubulin folding cofactor E / Pfifferling (PFI)	Encodes tubulin-folding cofactor E. Mutant embryos consist of one or a few grossly enlarged cells, surrounded by an endosperm that fails to cellularize and contains a few big nuclei.	PFIFFERLING (PFI); INVOLVED IN: tubulin complex assembly, embryo development ending in seed dormancy, cytokinesis; LOCATED IN: chloroplast; EXPRESSED IN: 22 plant structures; EXPRESSED DURING: 13 growth stages; CONTAINS InterPro DOMAIN/s: Cytoskeleton-associated protein, CAP-Gly (InterPro:IPR000938); Has 7270 Blast hits to 6366 proteins in 489 species: Archae - 4; Bacteria - 1949; Metazoa - 3435;…
AT1G71480	0.305932	0.0433712	protein_coding	Nuclear transport factor 2 (NTF2) family protein		Nuclear transport factor 2 (NTF2) family protein; FUNCTIONS IN: protein transporter activity; INVOLVED IN: transport, protein import into nucleus; LOCATED IN: chloroplast thylakoid membrane, intracellular, nucleus, chloroplast; EXPRESSED IN: 22 plant structures; EXPRESSED DURING: 13 growth stages; CONTAINS InterPro DOMAIN/s: Nuclear transport factor 2 (InterPro:IPR002075); BEST Arabidopsis thalia…
AT1G71500	0.476363	4.43882e-08	protein_coding	Rieske (2Fe-2S) domain-containing protein		Rieske (2Fe-2S) domain-containing protein; FUNCTIONS IN: oxidoreductase activity, 2 iron, 2 sulfur cluster binding; INVOLVED IN: oxidation reduction; LOCATED IN: chloroplast thylakoid membrane, chloroplast, chloroplast envelope; EXPRESSED IN: 23 plant structures; EXPRESSED DURING: 14 growth stages; CONTAINS InterPro DOMAIN/s: Rieske [2Fe-2S] iron-sulphur domain (InterPro:IPR017941); Has 295 Blast…
AT1G71520	-0.95733	0.0057038	protein_coding	Integrase-type DNA-binding superfamily protein	encodes a member of the DREB subfamily A-5 of ERF/AP2 transcription factor family. The protein contains one AP2 domain. There are 16 members in this subfamily including RAP2.1, RAP2.9 and RAP2.10.	Integrase-type DNA-binding superfamily protein; CONTAINS InterPro DOMAIN/s: DNA-binding, integrase-type (InterPro:IPR016177), Pathogenesis-related transcriptional factor/ERF, DNA-binding (InterPro:IPR001471); BEST Arabidopsis thaliana protein match is: Integrase-type DNA-binding superfamily protein (TAIR:AT1G22810.1); Has 4894 Blast hits to 4892 proteins in 218 species: Archae - 0; Bacteria - 0; …
AT1G71870	-0.820033	0.00325086	protein_coding	MATE efflux family protein		MATE efflux family protein; FUNCTIONS IN: antiporter activity, drug transmembrane transporter activity, transporter activity; INVOLVED IN: drug transmembrane transport, transmembrane transport; LOCATED IN: membrane; EXPRESSED IN: 16 plant structures; EXPRESSED DURING: 6 growth stages; CONTAINS InterPro DOMAIN/s: Multi antimicrobial extrusion protein MatE (InterPro:IPR002528); BEST Arabidopsis tha…
AT1G72030	0.382	0.00971053	protein_coding	Acyl-CoA N-acyltransferases (NAT) superfamily protein		Acyl-CoA N-acyltransferases (NAT) superfamily protein; FUNCTIONS IN: N-acetyltransferase activity; INVOLVED IN: metabolic process; EXPRESSED IN: 22 plant structures; EXPRESSED DURING: 13 growth stages; CONTAINS InterPro DOMAIN/s: GCN5-related N-acetyltransferase, C-terminal (InterPro:IPR022610), GCN5-related N-acetyltransferase (InterPro:IPR000182), Acyl-CoA N-acyltransferase (InterPro:IPR016181)…
[truncated: 2,506 more rows]
