# Supplementary material for: Depletion of KNL2 Results in Altered Expression of Genes Involved in Regulation of the Cell Cycle, Transcription, and Development in Arabidopsis
Source: Int J Mol Sci. 2019 Nov 15;20(22):5726. doi: 10.3390/ijms20225726 (PMC6888302; doi:10.3390/ijms20225726)
Supplement: Supplementary file 1 [file ijms-20-05726-s001.zip › supplemental/Supplemental Table 3.xlsx]

## Sheet: Tabelle1
Differentially expressed genes in knl2 flower buds and their annotation.
ID	log2(knl2-Col)	FDR corrected p value		Short_description	Curator_summary	Computational_description
AT1G01010	0.756764	0.000174485	protein_coding	NAC domain containing protein 1		NAC domain containing protein 1 (NAC001); FUNCTIONS IN: sequence-specific DNA binding transcription factor activity; INVOLVED IN: multicellular organismal development, regulation of transcription; LOCATED IN: cellular_component unknown; EXPRESSED IN: 7 plant structures; EXPRESSED DURING: 4 anthesis, C globular stage, petal differentiation and expansion stage; CONTAINS InterPro DOMAIN/s: No apical…
AT1G01030	-0.623113	0.0218528	protein_coding	AP2/B3-like transcriptional factor family protein		NGATHA3 (NGA3); CONTAINS InterPro DOMAIN/s: Transcriptional factor B3 (InterPro:IPR003340); BEST Arabidopsis thaliana protein match is: AP2/B3-like transcriptional factor family protein (TAIR:AT4G01500.1); Has 1380 Blast hits to 1379 proteins in 72 species: Archae - 0; Bacteria - 0; Metazoa - 0; Fungi - 0; Plants - 1380; Viruses - 0; Other Eukaryotes - 0 (source: NCBI BLink).
AT1G01120	1.47864	1.23568e-17	protein_coding	3-ketoacyl-CoA synthase 1	Encodes a condensing enzyme KCS1 (3-ketoacyl-CoA synthase 1) which is involved in the critical fatty acid elongation process in wax biosynthesis.	3-ketoacyl-CoA synthase 1 (KCS1); FUNCTIONS IN: fatty acid elongase activity, acyltransferase activity; INVOLVED IN: in 7 processes; LOCATED IN: cytosolic ribosome, endoplasmic reticulum, membrane; EXPRESSED IN: 29 plant structures; EXPRESSED DURING: 13 growth stages; CONTAINS InterPro DOMAIN/s: Thiolase-like (InterPro:IPR016039), Very-long-chain 3-ketoacyl-CoA synthase (InterPro:IPR012392), 3-Ox…
AT1G01150	-1.06688	0.00709515	protein_coding	Homeodomain-like protein with RING/FYVE/PHD-type zinc finger domain		Homeodomain-like protein with RING/FYVE/PHD-type zinc finger domain; FUNCTIONS IN: DNA binding, zinc ion binding; INVOLVED IN: regulation of transcription; EXPRESSED IN: 8 plant structures; EXPRESSED DURING: 4 anthesis, petal differentiation and expansion stage, E expanded cotyledon stage, D bilateral stage; CONTAINS InterPro DOMAIN/s: Homeodomain-like (InterPro:IPR009057), Zinc finger, PHD-type,…
AT1G01225	-0.527369	0.0353527	protein_coding	NC domain-containing protein-related		NC domain-containing protein-related; CONTAINS InterPro DOMAIN/s: NC (InterPro:IPR007053); BEST Arabidopsis thaliana protein match is: NC domain-containing protein-related (TAIR:AT4G00905.1); Has 173 Blast hits to 172 proteins in 34 species: Archae - 0; Bacteria - 24; Metazoa - 5; Fungi - 0; Plants - 139; Viruses - 0; Other Eukaryotes - 5 (source: NCBI BLink).
AT1G01250	-0.941671	0.00470924	protein_coding	Integrase-type DNA-binding superfamily protein	encodes a member of the DREB subfamily A-4 of ERF/AP2 transcription factor family. The protein contains one AP2 domain. There are 17 members in this subfamily including TINY.	Integrase-type DNA-binding superfamily protein; FUNCTIONS IN: DNA binding, sequence-specific DNA binding transcription factor activity; INVOLVED IN: regulation of transcription, DNA-dependent; LOCATED IN: nucleus, chloroplast; EXPRESSED IN: 10 plant structures; EXPRESSED DURING: 6 growth stages; CONTAINS InterPro DOMAIN/s: DNA-binding, integrase-type (InterPro:IPR016177), Pathogenesis-related tra…
AT1G01280	-1.46069	0.000154467	protein_coding	cytochrome P450, family 703, subfamily A, polypeptide 2	member of CYP703A CYP703A2 is expressed specifically in anthers of land plants, catalyzing the in-chain hydroxylation at the C-7 position of medium-chain saturated fatty acids (lauric acid in-chain hydroxylase) which is involved in pollen development (sporopollenin synthesis).	cytochrome P450, family 703, subfamily A, polypeptide 2 (CYP703A2); FUNCTIONS IN: oxidoreductase activity, acting on paired donors, with incorporation or reduction of molecular oxygen, NADH or NADPH as one donor, and incorporation of one atom of oxygen, oxygen binding; INVOLVED IN: medium-chain fatty acid metabolic process, pollen wall assembly, medium-chain fatty acid biosynthetic process, sporo…
AT1G01305	1.71842	0.000486514	protein_coding			unknown protein; FUNCTIONS IN: molecular_function unknown; INVOLVED IN: biological_process unknown; LOCATED IN: endomembrane system; Has 30201 Blast hits to 17322 proteins in 780 species: Archae - 12; Bacteria - 1396; Metazoa - 17338; Fungi - 3422; Plants - 5037; Viruses - 0; Other Eukaryotes - 2996 (source: NCBI BLink).
AT1G01350	0.362414	0.0159625	protein_coding	Zinc finger (CCCH-type/C3HC4-type RING finger) family protein		Zinc finger (CCCH-type/C3HC4-type RING finger) family protein; FUNCTIONS IN: zinc ion binding, nucleic acid binding; CONTAINS InterPro DOMAIN/s: Zinc finger, CCCH-type (InterPro:IPR000571), Zinc finger, RING-type, conserved site (InterPro:IPR017907), Zinc finger, RING-type (InterPro:IPR001841); BEST Arabidopsis thaliana protein match is: Zinc finger (CCCH-type/C3HC4-type RING finger) family prote…
AT1G01440	0.412939	0.00440939	protein_coding	Protein of unknown function (DUF3133)		Protein of unknown function (DUF3133); CONTAINS InterPro DOMAIN/s: Protein of unknown function DUF3133 (InterPro:IPR021480); BEST Arabidopsis thaliana protein match is: Protein of unknown function (DUF3133) (TAIR:AT4G01090.1); Has 702 Blast hits to 662 proteins in 107 species: Archae - 0; Bacteria - 15; Metazoa - 235; Fungi - 59; Plants - 328; Viruses - 0; Other Eukaryotes - 65 (source: NCBI BLin…
AT1G01470	1.13233	0.000224394	protein_coding	Late embryogenesis abundant protein	Encodes late-embryogenesis abundant protein whose mRNA levels are induced in response to wounding and light stress. Might be involved in protection against dessication.	LATE EMBRYOGENESIS ABUNDANT 14 (LEA14); CONTAINS InterPro DOMAIN/s: Water stress and hypersensitive response domain (InterPro:IPR013990), Late embryogenesis abundant protein, group 2 (InterPro:IPR004864); BEST Arabidopsis thaliana protein match is: Late embryogenesis abundant protein (TAIR:AT2G46140.1); Has 340 Blast hits to 340 proteins in 93 species: Archae - 0; Bacteria - 10; Metazoa - 0; Fung…
AT1G01480	1.5681	0.00633965	protein_coding	1-amino-cyclopropane-1-carboxylate synthase 2	a member of the 1-aminocyclopropane-1-carboxylate (ACC) synthase (S-adenosyl-L-methionine methylthioadenosine-lyase, EC 4.4.1.14) gene family, isolated from a flower-specific cDNA library.	1-amino-cyclopropane-1-carboxylate synthase 2 (ACS2); CONTAINS InterPro DOMAIN/s: 1-aminocyclopropane-1-carboxylate synthase (InterPro:IPR001176), Aminotransferase, class I/classII (InterPro:IPR004839), Pyridoxal phosphate-dependent transferase, major domain (InterPro:IPR015424), Aminotransferases, class-I, pyridoxal-phosphate-binding site (InterPro:IPR004838), Pyridoxal phosphate-dependent trans…
AT1G01590	-1.12293	3.31569e-05	protein_coding	ferric reduction oxidase 1	Encodes a ferric-chelate reductase that is expressed at extremely low levels in Fe deficiency-induced seedlings.	ferric reduction oxidase 1 (FRO1); FUNCTIONS IN: ferric-chelate reductase activity; INVOLVED IN: oxidation reduction; LOCATED IN: integral to membrane, membrane; CONTAINS InterPro DOMAIN/s: Ferredoxin reductase-type FAD-binding domain (InterPro:IPR017927), Ferric reductase, NAD binding (InterPro:IPR013121), FAD-binding 8 (InterPro:IPR013112), Riboflavin synthase-like beta-barrel (InterPro:IPR0179…
AT1G01660	0.897987	0.004862	protein_coding	RING/U-box superfamily protein		RING/U-box superfamily protein; FUNCTIONS IN: ubiquitin-protein ligase activity; INVOLVED IN: protein ubiquitination; LOCATED IN: ubiquitin ligase complex; CONTAINS InterPro DOMAIN/s: U box domain (InterPro:IPR003613); BEST Arabidopsis thaliana protein match is: U-box domain-containing protein kinase family protein (TAIR:AT2G45910.1); Has 73160 Blast hits to 42540 proteins in 2253 species: Archae…
AT1G01680	2.52931	3.8933e-13	protein_coding	plant U-box 54		plant U-box 54 (PUB54); FUNCTIONS IN: ubiquitin-protein ligase activity; INVOLVED IN: response to stress, protein ubiquitination; LOCATED IN: ubiquitin ligase complex; CONTAINS InterPro DOMAIN/s: UspA (InterPro:IPR006016), U box domain (InterPro:IPR003613); BEST Arabidopsis thaliana protein match is: RING/U-box superfamily protein (TAIR:AT1G01660.1); Has 2251 Blast hits to 2122 proteins in 140 sp…
AT1G01790	-1.00525	8.13539e-14	protein_coding	K+ efflux antiporter 1	K efflux antiporter KEA1	K+ efflux antiporter 1 (KEA1); FUNCTIONS IN: potassium:hydrogen antiporter activity, potassium ion transmembrane transporter activity; INVOLVED IN: potassium ion transport, cation transport, metabolic process, transmembrane transport; LOCATED IN: chloroplast, chloroplast envelope; EXPRESSED IN: 23 plant structures; EXPRESSED DURING: 15 growth stages; CONTAINS InterPro DOMAIN/s: K+/H+ exchanger (I…
AT1G01980	0.828357	0.0174044	protein_coding	FAD-binding Berberine family protein	member of Reticuline oxidase-like family	ATSEC1A; FUNCTIONS IN: electron carrier activity, oxidoreductase activity, FAD binding, catalytic activity; LOCATED IN: endomembrane system; EXPRESSED IN: 9 plant structures; EXPRESSED DURING: L mature pollen stage, M germinated pollen stage, 4 anthesis, C globular stage, petal differentiation and expansion stage; CONTAINS InterPro DOMAIN/s: FAD-binding, type 2 (InterPro:IPR016166), Berberine/ber…
AT1G02030	-0.924207	0.0332845	protein_coding	C2H2-like zinc finger protein		C2H2-like zinc finger protein; FUNCTIONS IN: sequence-specific DNA binding transcription factor activity, zinc ion binding, nucleic acid binding; INVOLVED IN: regulation of transcription; LOCATED IN: intracellular; CONTAINS InterPro DOMAIN/s: Zinc finger, C2H2-like (InterPro:IPR015880), Zinc finger, C2H2-type (InterPro:IPR007087); BEST Arabidopsis thaliana protein match is: C2H2-like zinc finger …
AT1G02040	-0.90294	0.000193909	protein_coding	C2H2-type zinc finger family protein		C2H2-type zinc finger family protein; FUNCTIONS IN: sequence-specific DNA binding transcription factor activity, zinc ion binding, nucleic acid binding; LOCATED IN: intracellular; CONTAINS InterPro DOMAIN/s: Zinc finger, C2H2-like (InterPro:IPR015880), Zinc finger, C2H2-type (InterPro:IPR007087); BEST Arabidopsis thaliana protein match is: C2H2-like zinc finger protein (TAIR:AT2G17180.1); Has 550…
AT1G02050	-1.10812	0.0254317	protein_coding	Chalcone and stilbene synthase family protein		LESS ADHESIVE POLLEN 6 (LAP6); FUNCTIONS IN: transferase activity, transferring acyl groups other than amino-acyl groups, catalytic activity, acyltransferase activity; INVOLVED IN: phenylpropanoid biosynthetic process, pollen exine formation; EXPRESSED IN: 11 plant structures; EXPRESSED DURING: 6 growth stages; CONTAINS InterPro DOMAIN/s: Chalcone/stilbene synthase, N-terminal (InterPro:IPR001099…
AT1G02220	1.25262	0.000630596	protein_coding	NAC domain containing protein 3		NAC domain containing protein 3 (NAC003); FUNCTIONS IN: sequence-specific DNA binding transcription factor activity; INVOLVED IN: multicellular organismal development, regulation of transcription; LOCATED IN: cellular_component unknown; EXPRESSED IN: 17 plant structures; EXPRESSED DURING: LP.06 six leaves visible, LP.04 four leaves visible, 4 anthesis, 4 leaf senescence stage, petal differentiati…
AT1G02300	0.424645	0.0400143	protein_coding	Cysteine proteinases superfamily protein		Cysteine proteinases superfamily protein; FUNCTIONS IN: cysteine-type endopeptidase activity, cysteine-type peptidase activity; INVOLVED IN: proteolysis, regulation of catalytic activity; LOCATED IN: endomembrane system; EXPRESSED IN: 22 plant structures; EXPRESSED DURING: 13 growth stages; CONTAINS InterPro DOMAIN/s: Peptidase C1A, papain (InterPro:IPR013128), Peptidase C1A, cathepsin B (InterPr…
AT1G02310	2.03733	1.16279e-05	protein_coding	Glycosyl hydrolase superfamily protein		Glycosyl hydrolase superfamily protein; FUNCTIONS IN: cation binding, hydrolase activity, hydrolyzing O-glycosyl compounds, catalytic activity; INVOLVED IN: carbohydrate metabolic process; LOCATED IN: endomembrane system; EXPRESSED IN: 7 plant structures; EXPRESSED DURING: 4 anthesis, petal differentiation and expansion stage, D bilateral stage; CONTAINS InterPro DOMAIN/s: Glycoside hydrolase, ca…
AT1G02390	1.72321	2.93825e-05	protein_coding	glycerol-3-phosphate acyltransferase 2	Encodes a member of a family of proteins with glycerol-3-phosphate acyltransferase activity.	glycerol-3-phosphate acyltransferase 2 (GPAT2); FUNCTIONS IN: acyltransferase activity; INVOLVED IN: metabolic process; EXPRESSED IN: 13 plant structures; EXPRESSED DURING: 8 growth stages; CONTAINS InterPro DOMAIN/s: Phospholipid/glycerol acyltransferase (InterPro:IPR002123); BEST Arabidopsis thaliana protein match is: glycerol-3-phosphate acyltransferase 3 (TAIR:AT4G01950.1); Has 367 Blast hits…
AT1G02510	-0.913164	0.0259905	protein_coding	Outward rectifying potassium channel protein	Encodes AtTPK4, a member of the Arabidopsis thaliana K+ channel family of AtTPK/KCO proteins. AtTPK4 is targeted to the plasma membrane. In contrast other members of the AtTPK proteins are located in tonoplast. AtTPK4 forms a voltage-independent K+ channel that is blocked by extracellular calcium ions. May form homomeric ion channels in vivo.	TPK4; FUNCTIONS IN: outward rectifier potassium channel activity; INVOLVED IN: potassium ion transport; LOCATED IN: membrane; CONTAINS InterPro DOMAIN/s: Potassium channel, two pore-domain (InterPro:IPR003280), Ion transport 2 (InterPro:IPR013099); BEST Arabidopsis thaliana protein match is: Ca2+ activated outward rectifying K+ channel 5 (TAIR:AT4G01840.1); Has 5041 Blast hits to 4858 proteins in…
AT1G02580	1.86512	7.385e-05	protein_coding	SET domain-containing protein	Encodes a putative transcription factor MEDEA (MEA) that negatively regulates seed development in the absence of fertilization. Mutations in this locus result in embryo lethality. MEA is a Polycomb group gene that is imprinted in the endosperm. The maternal allele is expressed and the paternal allele is silent. MEA is controlled by DEMETER (DME), a DNA glycosylase required to activate MEA express…	MEDEA (MEA); CONTAINS InterPro DOMAIN/s: SANT, DNA-binding (InterPro:IPR001005), SET domain (InterPro:IPR001214); BEST Arabidopsis thaliana protein match is: SET domain-containing protein (TAIR:AT4G02020.1); Has 4870 Blast hits to 4762 proteins in 465 species: Archae - 0; Bacteria - 401; Metazoa - 1924; Fungi - 484; Plants - 1009; Viruses - 0; Other Eukaryotes - 1052 (source: NCBI BLink).
AT1G02610	1.10544	0.00173452	protein_coding	RING/FYVE/PHD zinc finger superfamily protein		RING/FYVE/PHD zinc finger superfamily protein; FUNCTIONS IN: zinc ion binding; CONTAINS InterPro DOMAIN/s: Protein of unknown function DUF3675 (InterPro:IPR022143), Zinc finger, C3HC4 RING-type (InterPro:IPR018957), Zinc finger, RING-CH-type (InterPro:IPR011016); BEST Arabidopsis thaliana protein match is: RING/FYVE/PHD zinc finger superfamily protein (TAIR:AT4G02075.1); Has 1637 Blast hits to 16…
AT1G02640	-0.508388	0.00642914	protein_coding	beta-xylosidase 2	encodes a protein similar to a beta-xylosidase located in the extracellular matrix. This is a member of glycosyl hydrolase family 3 and has six other closely related members.	beta-xylosidase 2 (BXL2); FUNCTIONS IN: hydrolase activity, hydrolyzing O-glycosyl compounds; INVOLVED IN: carbohydrate metabolic process; LOCATED IN: plant-type cell wall; EXPRESSED IN: 23 plant structures; EXPRESSED DURING: 13 growth stages; CONTAINS InterPro DOMAIN/s: Glycoside hydrolase, family 3, N-terminal (InterPro:IPR001764), Glycoside hydrolase, family 3, C-terminal (InterPro:IPR002772),…
AT1G02650	1.30511	0.00136121	protein_coding	Tetratricopeptide repeat (TPR)-like superfamily protein		Tetratricopeptide repeat (TPR)-like superfamily protein; FUNCTIONS IN: heat shock protein binding, binding; INVOLVED IN: protein folding; LOCATED IN: cellular_component unknown; CONTAINS InterPro DOMAIN/s: Tetratricopeptide-like helical (InterPro:IPR011990), Heat shock protein DnaJ, N-terminal (InterPro:IPR001623); BEST Arabidopsis thaliana protein match is: Heat shock protein DnaJ with tetratric…
AT1G02670	-0.787583	0.0135631	protein_coding	P-loop containing nucleoside triphosphate hydrolases superfamily protein		P-loop containing nucleoside triphosphate hydrolases superfamily protein; FUNCTIONS IN: helicase activity, DNA binding, ATP binding, nucleic acid binding; INVOLVED IN: DNA repair; LOCATED IN: cellular_component unknown; EXPRESSED IN: 7 plant structures; EXPRESSED DURING: F mature embryo stage, petal differentiation and expansion stage, E expanded cotyledon stage, D bilateral stage; CONTAINS Inter…
AT1G02710	1.05921	0.0310502	protein_coding	glycine-rich protein		glycine-rich protein; FUNCTIONS IN: molecular_function unknown; INVOLVED IN: biological_process unknown; LOCATED IN: endomembrane system; Has 94175 Blast hits to 22560 proteins in 1554 species: Archae - 109; Bacteria - 35702; Metazoa - 26912; Fungi - 5192; Plants - 9321; Viruses - 1410; Other Eukaryotes - 15529 (source: NCBI BLink).
AT1G02730	-0.568982	0.00135589	protein_coding	cellulose synthase-like D5	Encodes a gene similar to cellulose synthase. Knock-out mutant has reduced growth, reduced xylan level and reduced xylan synthase activity in stems.	cellulose synthase-like D5 (CSLD5); CONTAINS InterPro DOMAIN/s: Cellulose synthase (InterPro:IPR005150); BEST Arabidopsis thaliana protein match is: cellulose synthase-like D3 (TAIR:AT3G03050.1); Has 3375 Blast hits to 3003 proteins in 709 species: Archae - 13; Bacteria - 1269; Metazoa - 102; Fungi - 19; Plants - 1879; Viruses - 2; Other Eukaryotes - 91 (source: NCBI BLink).
AT1G02790	-0.367817	0.0351639	protein_coding	polygalacturonase 4	encodes a exopolygalacturonase.	polygalacturonase 4 (PGA4); FUNCTIONS IN: polygalacturonase activity; INVOLVED IN: carbohydrate metabolic process; LOCATED IN: endomembrane system; EXPRESSED IN: 14 plant structures; EXPRESSED DURING: 6 growth stages; CONTAINS InterPro DOMAIN/s: Pectin lyase fold/virulence factor (InterPro:IPR011050), Pectin lyase fold (InterPro:IPR012334), Glycoside hydrolase, family 28 (InterPro:IPR000743), Par…
AT1G02800	-1.02554	1.60429e-18	protein_coding	cellulase 2	Encodes a protein with similarity to endo-1,4-b-glucanases and is a member of Glycoside Hydrolase Family 9. CEL2 is induced by nemotodes and is expressed in syncitia induced by Heterodera schachtii.May be involved in the development and function of syncitia.	cellulase 2 (CEL2); FUNCTIONS IN: cellulase activity, hydrolase activity, hydrolyzing O-glycosyl compounds; INVOLVED IN: response to nematode, pattern specification process; LOCATED IN: endomembrane system; EXPRESSED IN: 11 plant structures; EXPRESSED DURING: 6 growth stages; CONTAINS InterPro DOMAIN/s: Six-hairpin glycosidase (InterPro:IPR012341), Glycoside hydrolase, family 9, active site (Inte…
AT1G02813	-1.15581	0.0313426	protein_coding	Protein of unknown function, DUF538		Protein of unknown function, DUF538; INVOLVED IN: biological_process unknown; LOCATED IN: endomembrane system; EXPRESSED IN: leaf whorl, cauline leaf, sepal, flower, seed; EXPRESSED DURING: F mature embryo stage, petal differentiation and expansion stage, E expanded cotyledon stage; CONTAINS InterPro DOMAIN/s: Protein of unknown function DUF538 (InterPro:IPR007493); BEST Arabidopsis thaliana prot…
AT1G02816	0.533029	0.0103361	protein_coding	Protein of unknown function, DUF538		Protein of unknown function, DUF538; FUNCTIONS IN: molecular_function unknown; INVOLVED IN: biological_process unknown; LOCATED IN: plasma membrane, vacuole; EXPRESSED IN: 25 plant structures; EXPRESSED DURING: 14 growth stages; CONTAINS InterPro DOMAIN/s: Protein of unknown function DUF538 (InterPro:IPR007493); BEST Arabidopsis thaliana protein match is: Protein of unknown function, DUF538 (TAIR…
AT1G02840	0.684651	0.000117538	protein_coding	RNA-binding (RRM/RBD/RNP motifs) family protein	SR1 is a plant homologue of the human general/alternative splicing factor SF2/ASF.	SR1; FUNCTIONS IN: RNA binding, nucleotide binding, nucleic acid binding; LOCATED IN: interchromatin granule, nuclear speck, nucleus; EXPRESSED IN: 25 plant structures; EXPRESSED DURING: 15 growth stages; CONTAINS InterPro DOMAIN/s: RNA recognition motif, RNP-1 (InterPro:IPR000504), Nucleotide-binding, alpha-beta plait (InterPro:IPR012677); BEST Arabidopsis thaliana protein match is: RNA-binding …
AT1G02900	-0.822388	0.0196018	protein_coding	rapid alkalinization factor 1	Member of a diversely expressed predicted peptide family showing sequence similarity to tobacco Rapid Alkalinization Factor (RALF), and is believed to play an essential role in the physiology of Arabidopsis. Consists of a single exon and is characterized by a conserved C-terminal motif and N-terminal signal peptide. Mediates Ca2+-dependent signaling.	rapid alkalinization factor 1 (RALF1); CONTAINS InterPro DOMAIN/s: Rapid ALkalinization Factor (InterPro:IPR008801); BEST Arabidopsis thaliana protein match is: ralf-like 33 (TAIR:AT4G15800.1); Has 267 Blast hits to 267 proteins in 20 species: Archae - 0; Bacteria - 0; Metazoa - 0; Fungi - 2; Plants - 265; Viruses - 0; Other Eukaryotes - 0 (source: NCBI BLink).
AT1G03060	0.377624	0.00621605	protein_coding	Beige/BEACH domain ;WD domain, G-beta repeat protein	Encodes a WD/BEACH domain protein involved in cell morphogenesis.	SPIRRIG (SPI); FUNCTIONS IN: binding; INVOLVED IN: signal transduction, multidimensional cell growth, vacuole organization, trichome morphogenesis; LOCATED IN: cellular_component unknown; EXPRESSED IN: 23 plant structures; EXPRESSED DURING: 15 growth stages; CONTAINS InterPro DOMAIN/s: WD40 repeat 2 (InterPro:IPR019782), Beige/BEACH (InterPro:IPR000409), WD40 repeat, conserved site (InterPro:IPR0…
AT1G03120	-0.683683	0.0337293	protein_coding	responsive to abscisic acid 28	Atrab28 plays a role in the ion cell balance during late embryogenesis and germination.	responsive to abscisic acid 28 (RAB28); CONTAINS InterPro DOMAIN/s: Seed maturation protein (InterPro:IPR007011); BEST Arabidopsis thaliana protein match is: Seed maturation protein (TAIR:AT3G22490.1); Has 159 Blast hits to 126 proteins in 17 species: Archae - 0; Bacteria - 0; Metazoa - 1; Fungi - 0; Plants - 157; Viruses - 0; Other Eukaryotes - 1 (source: NCBI BLink).
AT1G03220	2.20408	1.38628e-06	protein_coding	Eukaryotic aspartyl protease family protein		Eukaryotic aspartyl protease family protein; FUNCTIONS IN: aspartic-type endopeptidase activity; INVOLVED IN: response to salt stress; LOCATED IN: cell wall, plasma membrane, membrane, plant-type cell wall; EXPRESSED IN: 6 plant structures; CONTAINS InterPro DOMAIN/s: Peptidase aspartic (InterPro:IPR021109), Peptidase aspartic, catalytic (InterPro:IPR009007), Peptidase A1 (InterPro:IPR001461); BE…
AT1G03270	-0.526927	0.00572188	protein_coding	CBS domain-containing protein with a domain of unknown function (DUF21)		CBS domain-containing protein with a domain of unknown function (DUF21); FUNCTIONS IN: molecular_function unknown; INVOLVED IN: biological_process unknown; LOCATED IN: endomembrane system; EXPRESSED IN: 21 plant structures; EXPRESSED DURING: 14 growth stages; CONTAINS InterPro DOMAIN/s: Protein of unknown function DUF21 (InterPro:IPR002550); BEST Arabidopsis thaliana protein match is: CBS domain-…
AT1G03300	1.15636	0.000114534	protein_coding	DOMAIN OF UNKNOWN FUNCTION 724 1	Member of the plant-specific DUF724 protein family. Arabidopsis has 10 DUF724 proteins. Loss of function mutant has a WT phenotype	DOMAIN OF UNKNOWN FUNCTION 724 1 (ATDUF1); FUNCTIONS IN: RNA binding; INVOLVED IN: biological_process unknown; LOCATED IN: nucleus; EXPRESSED IN: 30 plant structures; EXPRESSED DURING: 14 growth stages; CONTAINS InterPro DOMAIN/s: Tudor-like, plant (InterPro:IPR014002), Agenet (InterPro:IPR008395), Protein of unknown function DUF724 (InterPro:IPR007930); BEST Arabidopsis thaliana protein match is…
AT1G03370	0.480984	0.00215981	protein_coding	C2 calcium/lipid-binding and GRAM domain containing protein		C2 calcium/lipid-binding and GRAM domain containing protein; CONTAINS InterPro DOMAIN/s: C2 membrane targeting protein (InterPro:IPR018029), C2 calcium/lipid-binding domain, CaLB (InterPro:IPR008973), GRAM (InterPro:IPR004182), C2 region (InterPro:IPR020477), C2 calcium-dependent membrane targeting (InterPro:IPR000008); BEST Arabidopsis thaliana protein match is: C2 calcium/lipid-binding and GRAM…
AT1G03390	-1.30573	0.00401409	protein_coding	HXXXD-type acyl-transferase family protein		HXXXD-type acyl-transferase family protein; FUNCTIONS IN: transferase activity, transferring acyl groups other than amino-acyl groups, transferase activity; INVOLVED IN: biological_process unknown; EXPRESSED IN: sepal, flower; EXPRESSED DURING: petal differentiation and expansion stage; CONTAINS InterPro DOMAIN/s: Transferase (InterPro:IPR003480); BEST Arabidopsis thaliana protein match is: HXXXD…
AT1G03400	0.968447	1.93589e-05	protein_coding	2-oxoglutarate (2OG) and Fe(II)-dependent oxygenase superfamily protein	A single copy gene that encodes a protein with sequence similarity to tomato E8 (ACC oxidase, the last step in ethylene biosynthesis) involved in ethylene synthesis and fruit ripening in tomato. This gene is not induced by ethylene in siliques. The transcript is found in siliques, etiolated seedlings, leaves, stems and flowers.	2-oxoglutarate (2OG) and Fe(II)-dependent oxygenase superfamily protein; CONTAINS InterPro DOMAIN/s: Oxoglutarate/iron-dependent oxygenase (InterPro:IPR005123); BEST Arabidopsis thaliana protein match is: 2-oxoglutarate (2OG) and Fe(II)-dependent oxygenase superfamily protein (TAIR:AT1G03410.1); Has 8186 Blast hits to 8162 proteins in 1002 species: Archae - 0; Bacteria - 1123; Metazoa - 116; Fung…
AT1G03410	-0.87288	0.000193716	protein_coding	2-oxoglutarate (2OG) and Fe(II)-dependent oxygenase superfamily protein		2A6; FUNCTIONS IN: oxidoreductase activity; LOCATED IN: endomembrane system; EXPRESSED IN: 17 plant structures; EXPRESSED DURING: 10 growth stages; CONTAINS InterPro DOMAIN/s: Oxoglutarate/iron-dependent oxygenase (InterPro:IPR005123); BEST Arabidopsis thaliana protein match is: 2-oxoglutarate (2OG) and Fe(II)-dependent oxygenase superfamily protein (TAIR:AT1G03400.1); Has 8330 Blast hits to 8293…
AT1G03440	0.514868	0.039543	protein_coding	Leucine-rich repeat (LRR) family protein		Leucine-rich repeat (LRR) family protein; INVOLVED IN: signal transduction; LOCATED IN: endomembrane system; EXPRESSED IN: 23 plant structures; EXPRESSED DURING: 13 growth stages; CONTAINS InterPro DOMAIN/s: Leucine-rich repeat-containing N-terminal domain, type 2 (InterPro:IPR013210), Leucine-rich repeat (InterPro:IPR001611); BEST Arabidopsis thaliana protein match is: RNI-like superfamily prote…
AT1G03550	-0.570875	0.0175674	protein_coding	Secretory carrier membrane protein (SCAMP) family protein		Secretory carrier membrane protein (SCAMP) family protein; FUNCTIONS IN: transmembrane transporter activity; INVOLVED IN: protein transport; LOCATED IN: integral to membrane; EXPRESSED IN: 23 plant structures; EXPRESSED DURING: 15 growth stages; CONTAINS InterPro DOMAIN/s: SCAMP (InterPro:IPR007273); BEST Arabidopsis thaliana protein match is: Secretory carrier membrane protein (SCAMP) family pro…
AT1G03700	-1.2871	0.0151735	protein_coding	Uncharacterised protein family (UPF0497)		Uncharacterised protein family (UPF0497); FUNCTIONS IN: molecular_function unknown; INVOLVED IN: biological_process unknown; LOCATED IN: endomembrane system; EXPRESSED IN: hypocotyl, flower; EXPRESSED DURING: petal differentiation and expansion stage; CONTAINS InterPro DOMAIN/s: Uncharacterised protein family UPF0497, trans-membrane plant (InterPro:IPR006702), Uncharacterised protein family UPF04…
AT1G03870	0.759787	0.00423801	protein_coding	FASCICLIN-like arabinoogalactan 9	fasciclin-like arabinogalactan-protein 9 (Fla9)	FASCICLIN-like arabinoogalactan 9 (FLA9); LOCATED IN: anchored to plasma membrane, plasma membrane, anchored to membrane; EXPRESSED IN: 23 plant structures; EXPRESSED DURING: 14 growth stages; CONTAINS InterPro DOMAIN/s: FAS1 domain (InterPro:IPR000782); BEST Arabidopsis thaliana protein match is: FASCICLIN-like arabinogalactan protein 13 precursor (TAIR:AT5G44130.1); Has 1005 Blast hits to 985 p…
AT1G03920	-0.694851	0.00059188	protein_coding	Protein kinase family protein		Protein kinase family protein; FUNCTIONS IN: kinase activity; INVOLVED IN: protein amino acid phosphorylation; LOCATED IN: cytosol, plasma membrane; EXPRESSED IN: 23 plant structures; EXPRESSED DURING: 11 growth stages; CONTAINS InterPro DOMAIN/s: Protein kinase, ATP binding site (InterPro:IPR017441), Serine/threonine-protein kinase domain (InterPro:IPR002290), Serine/threonine-protein kinase-lik…
AT1G03940	0.634741	0.00784868	protein_coding	HXXXD-type acyl-transferase family protein		HXXXD-type acyl-transferase family protein; FUNCTIONS IN: transferase activity, transferring acyl groups other than amino-acyl groups, transferase activity; INVOLVED IN: biological_process unknown; LOCATED IN: cellular_component unknown; CONTAINS InterPro DOMAIN/s: Transferase (InterPro:IPR003480); BEST Arabidopsis thaliana protein match is: HXXXD-type acyl-transferase family protein (TAIR:AT1G03…
AT1G04000	0.51055	0.0105661	protein_coding			unknown protein; BEST Arabidopsis thaliana protein match is: unknown protein (TAIR:AT5G44060.1); Has 62 Blast hits to 62 proteins in 10 species: Archae - 0; Bacteria - 0; Metazoa - 0; Fungi - 0; Plants - 62; Viruses - 0; Other Eukaryotes - 0 (source: NCBI BLink).
AT1G04010	-0.415987	0.00614298	protein_coding	phospholipid sterol acyl transferase 1		phospholipid sterol acyl transferase 1 (PSAT1); CONTAINS InterPro DOMAIN/s: Lecithin:cholesterol acyltransferase (InterPro:IPR003386); BEST Arabidopsis thaliana protein match is: phospholipid:diacylglycerol acyltransferase (TAIR:AT5G13640.1); Has 615 Blast hits to 606 proteins in 192 species: Archae - 0; Bacteria - 2; Metazoa - 241; Fungi - 118; Plants - 150; Viruses - 0; Other Eukaryotes - 104 (…
AT1G04040	0.539981	0.0440049	protein_coding	HAD superfamily, subfamily IIIB acid phosphatase		HAD superfamily, subfamily IIIB acid phosphatase ; FUNCTIONS IN: acid phosphatase activity; INVOLVED IN: biological_process unknown; LOCATED IN: cell wall, plasma membrane, vacuole, plant-type cell wall; EXPRESSED IN: 19 plant structures; EXPRESSED DURING: 9 growth stages; CONTAINS InterPro DOMAIN/s: Acid phosphatase (Class B) (InterPro:IPR005519), Vegetative storage protein/acid phosphatase (Int…
AT1G04070	0.472358	0.0183366	protein_coding	translocase of outer membrane 22-I	Subunit of the TOM complex, a translocase in the outer mitochondrial membrane that selectively allows proteins with a mitochondrial targeting sequence to enter the mitochondrion.	translocase of outer membrane 22-I (TOM22-I); FUNCTIONS IN: P-P-bond-hydrolysis-driven protein transmembrane transporter activity; INVOLVED IN: protein targeting to mitochondrion; LOCATED IN: mitochondrial outer membrane translocase complex; EXPRESSED IN: 22 plant structures; EXPRESSED DURING: 13 growth stages; CONTAINS InterPro DOMAIN/s: Mitochondrial outer membrane translocase complex, subunit …
AT1G04080	0.556808	0.0378856	protein_coding	Tetratricopeptide repeat (TPR)-like superfamily protein		PRP39; FUNCTIONS IN: binding; INVOLVED IN: regulation of timing of transition from vegetative to reproductive phase; LOCATED IN: intracellular, nucleus; EXPRESSED IN: 28 plant structures; EXPRESSED DURING: 13 growth stages; CONTAINS InterPro DOMAIN/s: RNA-processing protein, HAT helix (InterPro:IPR003107), Tetratricopeptide-like helical (InterPro:IPR011990), Suppressor of forked (InterPro:IPR0088…
AT1G04090	-1.33984	7.94237e-08	protein_coding	Plant protein of unknown function (DUF946)		Plant protein of unknown function (DUF946); CONTAINS InterPro DOMAIN/s: Protein of unknown function DUF946 (InterPro:IPR009291); BEST Arabidopsis thaliana protein match is: Plant protein of unknown function (DUF946) (TAIR:AT5G43950.1); Has 349 Blast hits to 319 proteins in 89 species: Archae - 0; Bacteria - 23; Metazoa - 11; Fungi - 104; Plants - 206; Viruses - 0; Other Eukaryotes - 5 (source: NC…
AT1G04110	-0.711979	0.00482014	protein_coding	Subtilase family protein	Initially identified as a mutation affecting stomatal development and distribution. Encodes a protein similar to serine proteases.	STOMATAL DENSITY AND DISTRIBUTION (SDD1); CONTAINS InterPro DOMAIN/s: Protease-associated PA (InterPro:IPR003137), Proteinase inhibitor, propeptide (InterPro:IPR009020), Peptidase S8/S53, subtilisin/kexin/sedolisin (InterPro:IPR000209), Peptidase S8, subtilisin-related (InterPro:IPR015500), Peptidase S8/S53, subtilisin, active site (InterPro:IPR022398), Proteinase inhibitor I9, subtilisin propept…
AT1G04160	-0.328374	0.0429807	protein_coding	myosin XI B	Encodes a member of the type XI myosin protein family involved in root hair elongation.	myosin XI B (XIB); FUNCTIONS IN: motor activity; INVOLVED IN: root hair elongation, actin filament-based movement; LOCATED IN: myosin complex; EXPRESSED IN: 20 plant structures; EXPRESSED DURING: 10 growth stages; CONTAINS InterPro DOMAIN/s: Dil domain (InterPro:IPR018444), Dilute (InterPro:IPR002710), Myosin, N-terminal, SH3-like (InterPro:IPR004009), Myosin head, motor domain (InterPro:IPR00160…
AT1G04220	0.311324	0.018447	protein_coding	3-ketoacyl-CoA synthase 2	Encodes KCS2, a member of the 3-ketoacyl-CoA synthase family involved in the biosynthesis of VLCFA (very long chain fatty acids).	3-ketoacyl-CoA synthase 2 (KCS2); FUNCTIONS IN: fatty acid elongase activity; INVOLVED IN: response to wounding, response to osmotic stress, suberin biosynthetic process; LOCATED IN: membrane; EXPRESSED IN: 17 plant structures; EXPRESSED DURING: 6 growth stages; CONTAINS InterPro DOMAIN/s: Thiolase-like (InterPro:IPR016039), Very-long-chain 3-ketoacyl-CoA synthase (InterPro:IPR012392), 3-Oxoacyl-…
AT1G04240	0.877401	0.00107351	protein_coding	AUX/IAA transcriptional regulator family protein	SHY2/IAA3 regulates multiple auxin responses in roots. It is induced rapidly by IAA, and has been shown to be phosphorylated by oat phytochrome A in vitro.	SHORT HYPOCOTYL 2 (SHY2); FUNCTIONS IN: sequence-specific DNA binding transcription factor activity; INVOLVED IN: response to auxin stimulus, response to cyclopentenone, response to brassinosteroid stimulus; LOCATED IN: nucleus; EXPRESSED IN: 22 plant structures; EXPRESSED DURING: 13 growth stages; CONTAINS InterPro DOMAIN/s: Aux/IAA-ARF-dimerisation (InterPro:IPR011525), AUX/IAA protein (InterPr…
AT1G04350	0.694687	0.030917	protein_coding	2-oxoglutarate (2OG) and Fe(II)-dependent oxygenase superfamily protein	encodes a protein whose sequence is similar to 2-oxoglutarate-dependent dioxygenase	2-oxoglutarate (2OG) and Fe(II)-dependent oxygenase superfamily protein; CONTAINS InterPro DOMAIN/s: Oxoglutarate/iron-dependent oxygenase (InterPro:IPR005123); BEST Arabidopsis thaliana protein match is: 2-oxoglutarate (2OG) and Fe(II)-dependent oxygenase superfamily protein (TAIR:AT5G59540.1); Has 8112 Blast hits to 8080 proteins in 977 species: Archae - 0; Bacteria - 1066; Metazoa - 116; Fungi…
AT1G04440	0.443195	0.0159625	protein_coding	casein kinase like 13		casein kinase like 13 (CKL13); FUNCTIONS IN: protein serine/threonine kinase activity, protein kinase activity, kinase activity, ATP binding; INVOLVED IN: protein amino acid phosphorylation; LOCATED IN: cellular_component unknown; EXPRESSED IN: 22 plant structures; EXPRESSED DURING: 12 growth stages; CONTAINS InterPro DOMAIN/s: Protein kinase, ATP binding site (InterPro:IPR017441), Protein kinase…
AT1G04450	-0.589936	0.0171449	protein_coding	ROP-interactive CRIB motif-containing protein 3	Encodes a member of a novel protein family that contains contain a CRIB (for Cdc42/Rac-interactive binding) motif required for their specific interaction with GTP-bound Rop1 (plant-specific Rho GTPase). It interacts with Rop1 and is involved in pollen tube growth and function, and exocytosis in the pollen tube tip. The protein most similar to RIC1 (family subgroup III). Gene is expressed predomin…	ROP-interactive CRIB motif-containing protein 3 (RIC3); FUNCTIONS IN: protein binding; INVOLVED IN: in 7 processes; LOCATED IN: cytoplasm; CONTAINS InterPro DOMAIN/s: PAK-box/P21-Rho-binding (InterPro:IPR000095); BEST Arabidopsis thaliana protein match is: ROP-interactive CRIB motif-containing protein 1 (TAIR:AT2G33460.1); Has 189 Blast hits to 189 proteins in 25 species: Archae - 0; Bacteria - 0…
AT1G04520	-0.386692	0.0401666	protein_coding	plasmodesmata-located protein 2		plasmodesmata-located protein 2 (PDLP2); FUNCTIONS IN: molecular_function unknown; INVOLVED IN: N-terminal protein myristoylation, plasmodesmata-mediated intercellular transport; LOCATED IN: plasmodesma; EXPRESSED IN: 17 plant structures; EXPRESSED DURING: 12 growth stages; CONTAINS InterPro DOMAIN/s: Protein of unknown function DUF26 (InterPro:IPR002902); BEST Arabidopsis thaliana protein match …
AT1G04570	-0.522442	0.0194405	protein_coding	Major facilitator superfamily protein		Major facilitator superfamily protein; FUNCTIONS IN: transporter activity; INVOLVED IN: transport; LOCATED IN: chloroplast, membrane; CONTAINS InterPro DOMAIN/s: Biopterin transport-related protein BT1 (InterPro:IPR004324), Major facilitator superfamily, general substrate transporter (InterPro:IPR016196); BEST Arabidopsis thaliana protein match is: Major facilitator superfamily protein (TAIR:AT2G…
AT1G04660	-1.98811	0.000209501	protein_coding	glycine-rich protein		glycine-rich protein; FUNCTIONS IN: molecular_function unknown; INVOLVED IN: biological_process unknown; LOCATED IN: endomembrane system; EXPRESSED IN: 8 plant structures; EXPRESSED DURING: 4 anthesis, F mature embryo stage, petal differentiation and expansion stage, E expanded cotyledon stage, D bilateral stage; Has 360 Blast hits to 349 proteins in 15 species: Archae - 0; Bacteria - 0; Metazoa …
AT1G04670	-1.16048	2.18734e-07	protein_coding			unknown protein; Has 40 Blast hits to 40 proteins in 14 species: Archae - 2; Bacteria - 5; Metazoa - 1; Fungi - 2; Plants - 30; Viruses - 0; Other Eukaryotes - 0 (source: NCBI BLink).
AT1G04760	-1.00605	9.19698e-07	protein_coding	vesicle-associated membrane protein 726	member of Synaptobrevin -like protein family	vesicle-associated membrane protein 726 (VAMP726); FUNCTIONS IN: molecular_function unknown; INVOLVED IN: transport, vesicle-mediated transport; LOCATED IN: endosome, plasma membrane, chloroplast, membrane; EXPRESSED IN: 22 plant structures; EXPRESSED DURING: 13 growth stages; CONTAINS InterPro DOMAIN/s: Longin (InterPro:IPR010908), Longin-like (InterPro:IPR011012), Synaptobrevin (InterPro:IPR001…
AT1G04770	0.78976	0.00513776	protein_coding	Tetratricopeptide repeat (TPR)-like superfamily protein		Tetratricopeptide repeat (TPR)-like superfamily protein; FUNCTIONS IN: binding; INVOLVED IN: biological_process unknown; EXPRESSED IN: 23 plant structures; EXPRESSED DURING: 13 growth stages; CONTAINS InterPro DOMAIN/s: Tetratricopeptide TPR-1 (InterPro:IPR001440), Tetratricopeptide-like helical (InterPro:IPR011990), Tetratricopeptide repeat-containing (InterPro:IPR013026), Tetratricopeptide repe…
AT1G04780	0.420672	0.00400999	protein_coding	Ankyrin repeat family protein		Ankyrin repeat family protein; FUNCTIONS IN: molecular_function unknown; INVOLVED IN: biological_process unknown; LOCATED IN: plasma membrane; EXPRESSED IN: 24 plant structures; EXPRESSED DURING: 13 growth stages; CONTAINS InterPro DOMAIN/s: Ankyrin repeat-containing domain (InterPro:IPR020683), Protein of unknown function DUF3424 (InterPro:IPR021832), Ankyrin repeat (InterPro:IPR002110); BEST Ar…
AT1G04860	0.276858	0.039543	protein_coding	ubiquitin-specific protease 2	Encodes a ubiquitin-specific protease.	ubiquitin-specific protease 2 (UBP2); FUNCTIONS IN: ubiquitin-specific protease activity; INVOLVED IN: ubiquitin-dependent protein catabolic process; LOCATED IN: proteasome complex, chloroplast; EXPRESSED IN: 24 plant structures; EXPRESSED DURING: 13 growth stages; CONTAINS InterPro DOMAIN/s: Zinc finger, UBP-type (InterPro:IPR001607), Peptidase C19, ubiquitin carboxyl-terminal hydrolase 2, conse…
AT1G04880	-0.91945	6.45097e-06	protein_coding	HMG (high mobility group) box protein with ARID/BRIGHT DNA-binding domain		HMG (high mobility group) box protein with ARID/BRIGHT DNA-binding domain; FUNCTIONS IN: sequence-specific DNA binding transcription factor activity; INVOLVED IN: regulation of transcription; LOCATED IN: intracellular, nucleus; EXPRESSED IN: 10 plant structures; EXPRESSED DURING: 7 growth stages; CONTAINS InterPro DOMAIN/s: High mobility group, superfamily (InterPro:IPR009071), High mobility grou…
AT1G04890	-0.850912	0.0421463	protein_coding	Protein of unknown function, DUF593		CONTAINS InterPro DOMAIN/s: Intermediate filament protein, conserved site (InterPro:IPR018039), Protein of unknown function DUF593 (InterPro:IPR007656); BEST Arabidopsis thaliana protein match is: Protein of unknown function, DUF593 (TAIR:AT4G13630.2); Has 7701 Blast hits to 5611 proteins in 507 species: Archae - 60; Bacteria - 425; Metazoa - 4500; Fungi - 427; Plants - 586; Viruses - 7; Other Eu…
AT1G04920	-0.860939	0.000309859	protein_coding	sucrose phosphate synthase 3F	Encodes a protein with putative sucrose-phosphate synthase activity.	sucrose phosphate synthase 3F (SPS3F); FUNCTIONS IN: sucrose-phosphate synthase activity, transferase activity, transferring glycosyl groups; INVOLVED IN: biosynthetic process, sucrose metabolic process; LOCATED IN: cellular_component unknown; EXPRESSED IN: 9 plant structures; EXPRESSED DURING: LP.04 four leaves visible, 4 anthesis, C globular stage, petal differentiation and expansion stage; CON…
AT1G05010	1.54022	6.41746e-14	protein_coding	ethylene-forming enzyme	Encodes 1-aminocyclopropane-1-carboxylate oxidase	ethylene-forming enzyme (EFE); FUNCTIONS IN: 1-aminocyclopropane-1-carboxylate oxidase activity; INVOLVED IN: response to fungus, ethylene biosynthetic process; EXPRESSED IN: 22 plant structures; EXPRESSED DURING: 13 growth stages; CONTAINS InterPro DOMAIN/s: Oxoglutarate/iron-dependent oxygenase (InterPro:IPR005123); BEST Arabidopsis thaliana protein match is: 2-oxoglutarate (2OG) and Fe(II)-dep…
AT1G05020	-0.559246	0.0359299	protein_coding	ENTH/ANTH/VHS superfamily protein		ENTH/ANTH/VHS superfamily protein; FUNCTIONS IN: phospholipid binding, clathrin binding, binding, phosphatidylinositol binding; INVOLVED IN: clathrin coat assembly; LOCATED IN: clathrin coat; EXPRESSED IN: 11 plant structures; EXPRESSED DURING: L mature pollen stage, M germinated pollen stage, 4 anthesis, petal differentiation and expansion stage, LP.08 eight leaves visible; CONTAINS InterPro DOM…
AT1G05205	-0.462042	0.0193781	protein_coding			unknown protein; Has 44 Blast hits to 44 proteins in 16 species: Archae - 0; Bacteria - 0; Metazoa - 0; Fungi - 0; Plants - 44; Viruses - 0; Other Eukaryotes - 0 (source: NCBI BLink).
AT1G05290	-1.41389	1.15488e-05	protein_coding	CCT motif family protein		CCT motif family protein; CONTAINS InterPro DOMAIN/s: CCT domain (InterPro:IPR010402); BEST Arabidopsis thaliana protein match is: B-box type zinc finger protein with CCT domain (TAIR:AT3G21880.1); Has 1471 Blast hits to 1456 proteins in 101 species: Archae - 0; Bacteria - 2; Metazoa - 0; Fungi - 0; Plants - 1426; Viruses - 0; Other Eukaryotes - 43 (source: NCBI BLink).
AT1G05340	2.17286	1.87043e-05	protein_coding			unknown protein; FUNCTIONS IN: molecular_function unknown; INVOLVED IN: biological_process unknown; LOCATED IN: chloroplast; EXPRESSED IN: 14 plant structures; EXPRESSED DURING: 7 growth stages; BEST Arabidopsis thaliana protein match is: unknown protein (TAIR:AT2G32210.1); Has 189 Blast hits to 189 proteins in 27 species: Archae - 0; Bacteria - 0; Metazoa - 0; Fungi - 21; Plants - 168; Viruses -…
AT1G05360	0.343018	0.0114236	protein_coding			BEST Arabidopsis thaliana protein match is: SNARE associated Golgi protein family (TAIR:AT4G14950.1); Has 332 Blast hits to 326 proteins in 115 species: Archae - 0; Bacteria - 11; Metazoa - 174; Fungi - 0; Plants - 74; Viruses - 0; Other Eukaryotes - 73 (source: NCBI BLink).
AT1G05385	-0.613364	0.000453747	protein_coding	photosystem II 11 kDa protein-related	Encodes a Psb27 homolog involved in photosystem II biogenesis.	LOW PSII ACCUMULATION 19 (LPA19); FUNCTIONS IN: molecular_function unknown; INVOLVED IN: photosystem II assembly; LOCATED IN: chloroplast thylakoid lumen, chloroplast; EXPRESSED IN: 24 plant structures; EXPRESSED DURING: 15 growth stages; Has 214 Blast hits to 214 proteins in 55 species: Archae - 0; Bacteria - 73; Metazoa - 0; Fungi - 0; Plants - 72; Viruses - 0; Other Eukaryotes - 69 (source: NC…
AT1G05440	-0.663098	0.0137497	protein_coding	C-8 sterol isomerases		C-8 sterol isomerases; FUNCTIONS IN: C-8 sterol isomerase activity; INVOLVED IN: ergosterol biosynthetic process; LOCATED IN: endoplasmic reticulum; EXPRESSED IN: 14 plant structures; EXPRESSED DURING: 7 growth stages; CONTAINS InterPro DOMAIN/s: ERG2/sigma1 receptor-like (InterPro:IPR006716); Has 118 Blast hits to 118 proteins in 39 species: Archae - 0; Bacteria - 0; Metazoa - 73; Fungi - 4; Pla…
AT1G05450	0.951298	0.000338311	protein_coding	Bifunctional inhibitor/lipid-transfer protein/seed storage 2S albumin superfamily protein	Encodes a Protease inhibitor/seed storage/LTP family protein	Bifunctional inhibitor/lipid-transfer protein/seed storage 2S albumin superfamily protein; Has 3 Blast hits to 3 proteins in 1 species: Archae - 0; Bacteria - 0; Metazoa - 0; Fungi - 0; Plants - 3; Viruses - 0; Other Eukaryotes - 0 (source: NCBI BLink).
AT1G05490	0.945268	3.5264e-08	protein_coding	chromatin remodeling 31		chromatin remodeling 31 (chr31); FUNCTIONS IN: helicase activity, DNA binding, ATP binding, nucleic acid binding; INVOLVED IN: biological_process unknown; EXPRESSED IN: 13 plant structures; EXPRESSED DURING: 6 growth stages; CONTAINS InterPro DOMAIN/s: DEAD-like helicase, N-terminal (InterPro:IPR014001), DNA/RNA helicase, C-terminal (InterPro:IPR001650), Helicase, superfamily 1/2, ATP-binding dom…
AT1G05540	-0.572251	0.0110333	protein_coding	Protein of unknown function (DUF295)		Protein of unknown function (DUF295); FUNCTIONS IN: molecular_function unknown; INVOLVED IN: biological_process unknown; LOCATED IN: mitochondrion; EXPRESSED IN: 21 plant structures; EXPRESSED DURING: 13 growth stages; CONTAINS InterPro DOMAIN/s: Protein of unknown function DUF295 (InterPro:IPR005174); BEST Arabidopsis thaliana protein match is: Protein of unknown function (DUF295) (TAIR:AT1G3016…
AT1G05575	1.24532	0.00913612	protein_coding			unknown protein; FUNCTIONS IN: molecular_function unknown; INVOLVED IN: anaerobic respiration; LOCATED IN: endomembrane system; EXPRESSED IN: 17 plant structures; EXPRESSED DURING: 9 growth stages; BEST Arabidopsis thaliana protein match is: unknown protein (TAIR:AT2G31945.1); Has 63 Blast hits to 63 proteins in 10 species: Archae - 0; Bacteria - 0; Metazoa - 0; Fungi - 0; Plants - 63; Viruses - …
AT1G05577	-1.35965	9.69775e-10	protein_coding	Domain of unknown function (DUF966)		CONTAINS InterPro DOMAIN/s: Protein of unknown function DUF966 (InterPro:IPR010369), Uncharacterised conserved protein UCP031043 (InterPro:IPR021182); BEST Arabidopsis thaliana protein match is: Domain of unknown function (DUF966) (TAIR:AT5G59790.1); Has 167 Blast hits to 166 proteins in 16 species: Archae - 0; Bacteria - 0; Metazoa - 0; Fungi - 0; Plants - 166; Viruses - 0; Other Eukaryotes - 1 …
AT1G05680	0.841309	0.00728825	protein_coding	Uridine diphosphate glycosyltransferase 74E2	Encodes a UDP-glucosyltransferase, UGT74E2, that acts on IBA (indole-3-butyric acid) and affects auxin homeostasis. The transcript and protein levels of this enzyme are strongly induced by H2O2 and may allow integration of ROS (reactive oxygen species) and auxin signaling. This enzyme can also transfer glycosyl groups to several compounds related to the explosive TNT when this synthetic compound …	Uridine diphosphate glycosyltransferase 74E2 (UGT74E2); CONTAINS InterPro DOMAIN/s: UDP-glucuronosyl/UDP-glucosyltransferase (InterPro:IPR002213); BEST Arabidopsis thaliana protein match is: UDP-Glycosyltransferase superfamily protein (TAIR:AT1G05675.1); Has 8397 Blast hits to 8309 proteins in 513 species: Archae - 0; Bacteria - 605; Metazoa - 2499; Fungi - 31; Plants - 5061; Viruses - 123; Other…
AT1G05690	-0.731897	0.00577935	protein_coding	BTB and TAZ domain protein 3	BTB and TAZ domain protein. Acts redunantly with BT1 and BT2 during female gametophyte development. Acts with BT2 during male gametophyte development.	BTB and TAZ domain protein 3 (BT3); FUNCTIONS IN: transcription regulator activity; INVOLVED IN: embryo sac development, pollen development; LOCATED IN: nucleus, chloroplast; EXPRESSED IN: 15 plant structures; EXPRESSED DURING: 8 growth stages; CONTAINS InterPro DOMAIN/s: BTB/POZ (InterPro:IPR013069), Zinc finger, TAZ-type (InterPro:IPR000197), BTB/POZ fold (InterPro:IPR011333), Kelch related (In…
AT1G05835	-0.631425	9.17712e-05	protein_coding	PHD finger protein		PHD finger protein; LOCATED IN: endomembrane system; BEST Arabidopsis thaliana protein match is: unknown protein (TAIR:AT1G32583.1); Has 93 Blast hits to 91 proteins in 14 species: Archae - 0; Bacteria - 0; Metazoa - 0; Fungi - 0; Plants - 93; Viruses - 0; Other Eukaryotes - 0 (source: NCBI BLink).
AT1G05910	0.314752	0.00952542	protein_coding	cell division cycle protein 48-related / CDC48-related		cell division cycle protein 48-related / CDC48-related; FUNCTIONS IN: nucleoside-triphosphatase activity, nucleotide binding, ATP binding; EXPRESSED IN: 17 plant structures; EXPRESSED DURING: 7 growth stages; CONTAINS InterPro DOMAIN/s: ATPase, AAA-type, core (InterPro:IPR003959), ATPase, AAA+ type, core (InterPro:IPR003593), ATPase, AAA-type, conserved site (InterPro:IPR003960), Bromodomain (Int…
AT1G06000	-0.892023	4.21034e-05	protein_coding	UDP-Glycosyltransferase superfamily protein	encodes a flavonol-7-O-rhamnosyltransferase involved in the formation of rhamnosylated flavonols	UDP-Glycosyltransferase superfamily protein; CONTAINS InterPro DOMAIN/s: UDP-glucuronosyl/UDP-glucosyltransferase (InterPro:IPR002213); BEST Arabidopsis thaliana protein match is: UDP-glucosyl transferase 89B1 (TAIR:AT1G73880.1); Has 5632 Blast hits to 5556 proteins in 323 species: Archae - 0; Bacteria - 151; Metazoa - 482; Fungi - 23; Plants - 4909; Viruses - 43; Other Eukaryotes - 24 (source: N…
AT1G06010	-0.625945	0.000148515	protein_coding			unknown protein; Has 25 Blast hits to 25 proteins in 9 species: Archae - 0; Bacteria - 0; Metazoa - 0; Fungi - 0; Plants - 25; Viruses - 0; Other Eukaryotes - 0 (source: NCBI BLink).
AT1G06090	0.817295	0.0429594	protein_coding	Fatty acid desaturase family protein		Fatty acid desaturase family protein; FUNCTIONS IN: oxidoreductase activity, oxidoreductase activity, acting on paired donors, with oxidation of a pair of donors resulting in the reduction of molecular oxygen to two molecules of water; INVOLVED IN: oxidation reduction, lipid metabolic process; LOCATED IN: cellular_component unknown; CONTAINS InterPro DOMAIN/s: Fatty acid desaturase, type 1, core …
AT1G06250	-0.507943	0.0157285	protein_coding	alpha/beta-Hydrolases superfamily protein		alpha/beta-Hydrolases superfamily protein; FUNCTIONS IN: triglyceride lipase activity; INVOLVED IN: lipid metabolic process; LOCATED IN: cellular_component unknown; EXPRESSED IN: 10 plant structures; EXPRESSED DURING: 4 anthesis, F mature embryo stage, petal differentiation and expansion stage, E expanded cotyledon stage; CONTAINS InterPro DOMAIN/s: Lipase, class 3 (InterPro:IPR002921); BEST Arab…
AT1G06265	-1.15461	4.05387e-05	other_rna	other RNA	Potential natural antisense gene, locus overlaps with AT1G06260
AT1G06280	-2.13156	1.11542e-23	protein_coding	LOB domain-containing protein 2		LOB domain-containing protein 2 (LBD2); INVOLVED IN: biological_process unknown; LOCATED IN: chloroplast; CONTAINS InterPro DOMAIN/s: Lateral organ boundaries, LOB (InterPro:IPR004883); BEST Arabidopsis thaliana protein match is: Lateral organ boundaries (LOB) domain family protein (TAIR:AT1G65620.4); Has 899 Blast hits to 894 proteins in 25 species: Archae - 0; Bacteria - 0; Metazoa - 0; Fungi -…
AT1G06350	0.506318	0.0317956	protein_coding	Fatty acid desaturase family protein		Fatty acid desaturase family protein; FUNCTIONS IN: oxidoreductase activity, oxidoreductase activity, acting on paired donors, with oxidation of a pair of donors resulting in the reduction of molecular oxygen to two molecules of water; INVOLVED IN: oxidation reduction, lipid metabolic process; CONTAINS InterPro DOMAIN/s: Fatty acid desaturase, type 1, core (InterPro:IPR015876), Fatty acid desatur…
AT1G06400	0.440582	0.0205546	protein_coding	Ras-related small GTP-binding family protein	small GTP-binding protein (ara-2)	ARA-2; FUNCTIONS IN: GTP binding; INVOLVED IN: protein transport, small GTPase mediated signal transduction; LOCATED IN: plasma membrane; EXPRESSED IN: 22 plant structures; EXPRESSED DURING: 13 growth stages; CONTAINS InterPro DOMAIN/s: Ras GTPase (InterPro:IPR001806), Small GTP-binding protein (InterPro:IPR005225), Small GTPase (InterPro:IPR020851), Ras (InterPro:IPR013753), Ras small GTPase, Ra…
AT1G06410	0.423446	0.00325227	protein_coding	trehalose-phosphatase/synthase 7	Encodes an enzyme putatively involved in trehalose biosynthesis. Though the protein has both trehalose-6-phosphate synthase (TPS)-like and trehalose-6-phosphate phosphatase (TPP)-like domains, neither activity has been detected in enzymatic assays nor has the protein been able to complement yeast TPS or TPP mutants.	trehalose-phosphatase/synthase 7 (TPS7); FUNCTIONS IN: transferase activity, transferring glycosyl groups, trehalose-phosphatase activity; INVOLVED IN: trehalose biosynthetic process, metabolic process; EXPRESSED IN: 27 plant structures; EXPRESSED DURING: 15 growth stages; CONTAINS InterPro DOMAIN/s: HAD-superfamily hydrolase, subfamily IIB (InterPro:IPR006379), Glycosyl transferase, family 20 (I…
AT1G06430	0.405007	0.0293206	protein_coding	FTSH protease 8	encodes a FtsH protease that is localized to the chloroplast	FTSH protease 8 (FTSH8); FUNCTIONS IN: metallopeptidase activity, ATP-dependent peptidase activity, ATPase activity, zinc ion binding; INVOLVED IN: PSII associated light-harvesting complex II catabolic process; LOCATED IN: thylakoid, chloroplast thylakoid membrane, chloroplast, membrane, chloroplast envelope; EXPRESSED IN: 22 plant structures; EXPRESSED DURING: 14 growth stages; CONTAINS InterPro…
AT1G06460	0.971425	2.07621e-06	protein_coding	alpha-crystallin domain 32.1	ACD32.1 encodes an alpha-crystallin domain containing protein with homology to small heat shock proteins.	alpha-crystallin domain 32.1 (ACD32.1); INVOLVED IN: response to heat; LOCATED IN: peroxisome; EXPRESSED IN: 23 plant structures; EXPRESSED DURING: 15 growth stages; CONTAINS InterPro DOMAIN/s: Heat shock protein Hsp20 (InterPro:IPR002068), HSP20-like chaperone (InterPro:IPR008978); BEST Arabidopsis thaliana protein match is: heat shock protein 17.6A (TAIR:AT5G12030.1); Has 3590 Blast hits to 359…
AT1G06475	0.860123	0.0490116	protein_coding			unknown protein; Has 35333 Blast hits to 34131 proteins in 2444 species: Archae - 798; Bacteria - 22429; Metazoa - 974; Fungi - 991; Plants - 531; Viruses - 0; Other Eukaryotes - 9610 (source: NCBI BLink).
AT1G06520	0.66269	0.00522698	protein_coding	glycerol-3-phosphate acyltransferase 1	Encodes a membrane associated mitochondrial localized protein with glycerol-3-phosphate acyltransferase activity.Expressed in flower buds and siliques. Homozygous mutant plants are male sterile and have abnormal glycerolipid levels.	glycerol-3-phosphate acyltransferase 1 (GPAT1); CONTAINS InterPro DOMAIN/s: Phospholipid/glycerol acyltransferase (InterPro:IPR002123); BEST Arabidopsis thaliana protein match is: glycerol-3-phosphate acyltransferase 2 (TAIR:AT1G02390.1); Has 381 Blast hits to 368 proteins in 28 species: Archae - 0; Bacteria - 6; Metazoa - 8; Fungi - 0; Plants - 362; Viruses - 0; Other Eukaryotes - 5 (source: NCB…
AT1G06540	0.949083	0.00851575	protein_coding			unknown protein; BEST Arabidopsis thaliana protein match is: unknown protein (TAIR:AT2G30930.1); Has 16 Blast hits to 16 proteins in 3 species: Archae - 0; Bacteria - 0; Metazoa - 0; Fungi - 0; Plants - 16; Viruses - 0; Other Eukaryotes - 0 (source: NCBI BLink).
AT1G06550	-1.02084	2.18666e-12	protein_coding	ATP-dependent caseinolytic (Clp) protease/crotonase family protein		ATP-dependent caseinolytic (Clp) protease/crotonase family protein; FUNCTIONS IN: 3-hydroxyisobutyryl-CoA hydrolase activity, catalytic activity; INVOLVED IN: response to karrikin, fatty acid beta-oxidation; LOCATED IN: cellular_component unknown; EXPRESSED IN: 23 plant structures; EXPRESSED DURING: 13 growth stages; CONTAINS InterPro DOMAIN/s: Crotonase, core (InterPro:IPR001753); BEST Arabidops…
AT1G06660	-0.568889	0.0218528	protein_coding			unknown protein; BEST Arabidopsis thaliana protein match is: unknown protein (TAIR:AT2G30820.2); Has 166 Blast hits to 144 proteins in 35 species: Archae - 0; Bacteria - 17; Metazoa - 13; Fungi - 20; Plants - 104; Viruses - 0; Other Eukaryotes - 12 (source: NCBI BLink).
AT1G06690	-0.485798	0.0021661	protein_coding	NAD(P)-linked oxidoreductase superfamily protein		NAD(P)-linked oxidoreductase superfamily protein; FUNCTIONS IN: oxidoreductase activity, aldo-keto reductase activity; INVOLVED IN: oxidation reduction; LOCATED IN: chloroplast thylakoid membrane, chloroplast, plastoglobule, chloroplast envelope; EXPRESSED IN: 22 plant structures; EXPRESSED DURING: 14 growth stages; CONTAINS InterPro DOMAIN/s: Aldo/keto reductase (InterPro:IPR001395), Aldo/keto r…
AT1G07000	0.990873	1.77021e-07	protein_coding	exocyst subunit exo70 family protein B2	A member of EXO70 gene family, putative exocyst subunits, conserved in land plants. Arabidopsis thaliana contains 23 putative EXO70 genes, which can be classified into eight clusters on the phylogenetic tree.	exocyst subunit exo70 family protein B2 (EXO70B2); INVOLVED IN: exocytosis, vesicle docking involved in exocytosis; LOCATED IN: cytosol, nucleus, plasma membrane, exocyst; EXPRESSED IN: 19 plant structures; EXPRESSED DURING: 12 growth stages; CONTAINS InterPro DOMAIN/s: Exo70 exocyst complex subunit (InterPro:IPR004140); BEST Arabidopsis thaliana protein match is: exocyst subunit exo70 family pro…
AT1G07090	-0.739147	0.0130154	protein_coding	Protein of unknown function (DUF640)		LIGHT SENSITIVE HYPOCOTYLS 6 (LSH6); CONTAINS InterPro DOMAIN/s: Protein of unknown function DUF640 (InterPro:IPR006936); BEST Arabidopsis thaliana protein match is: Protein of unknown function (DUF640) (TAIR:AT5G58500.1); Has 311 Blast hits to 311 proteins in 18 species: Archae - 0; Bacteria - 0; Metazoa - 14; Fungi - 0; Plants - 297; Viruses - 0; Other Eukaryotes - 0 (source: NCBI BLink).
AT1G07135	1.50041	0.000138169	protein_coding	glycine-rich protein		glycine-rich protein; Has 22251 Blast hits to 8348 proteins in 789 species: Archae - 21; Bacteria - 7328; Metazoa - 6126; Fungi - 1280; Plants - 3980; Viruses - 524; Other Eukaryotes - 2992 (source: NCBI BLink).
AT1G07200	-0.503887	0.00912227	protein_coding	Double Clp-N motif-containing P-loop nucleoside triphosphate hydrolases superfamily protein		Double Clp-N motif-containing P-loop nucleoside triphosphate hydrolases superfamily protein; BEST Arabidopsis thaliana protein match is: Double Clp-N motif-containing P-loop nucleoside triphosphate hydrolases superfamily protein (TAIR:AT2G29970.1); Has 14609 Blast hits to 14609 proteins in 2753 species: Archae - 17; Bacteria - 11747; Metazoa - 78; Fungi - 268; Plants - 440; Viruses - 0; Other Euk…
AT1G07270	-0.665142	0.0221666	protein_coding	Cell division control, Cdc6		Cell division control, Cdc6; FUNCTIONS IN: ATP binding; INVOLVED IN: regulation of cell cycle, DNA replication; EXPRESSED IN: 22 plant structures; EXPRESSED DURING: 12 growth stages; CONTAINS InterPro DOMAIN/s: ATPase, AAA-type, core (InterPro:IPR003959), CDC6, C-terminal (InterPro:IPR015163), Cell division control, Cdc6 (InterPro:IPR016314); BEST Arabidopsis thaliana protein match is: cell divis…
AT1G07290	-0.664974	0.025276	protein_coding	golgi nucleotide sugar transporter 2	Encodes a GDP-mannose transporter.	golgi nucleotide sugar transporter 2 (GONST2); CONTAINS InterPro DOMAIN/s: Protein of unknown function DUF250 (InterPro:IPR004853); BEST Arabidopsis thaliana protein match is: golgi nucleotide sugar transporter 1 (TAIR:AT2G13650.3); Has 1672 Blast hits to 1666 proteins in 234 species: Archae - 0; Bacteria - 5; Metazoa - 480; Fungi - 272; Plants - 768; Viruses - 0; Other Eukaryotes - 147 (source: …
AT1G07300	0.785556	0.000647938	protein_coding	josephin protein-related		josephin protein-related; BEST Arabidopsis thaliana protein match is: JOSEPHIN-like protein (TAIR:AT2G29640.1); Has 49 Blast hits to 49 proteins in 11 species: Archae - 0; Bacteria - 0; Metazoa - 0; Fungi - 0; Plants - 49; Viruses - 0; Other Eukaryotes - 0 (source: NCBI BLink).
AT1G07410	-0.592473	0.00981335	protein_coding	RAB GTPase homolog A2B		RAB GTPase homolog A2B (RABA2b); FUNCTIONS IN: GTP binding, GTPase activity; INVOLVED IN: intracellular protein transport, signal transduction, nucleocytoplasmic transport, protein transport, small GTPase mediated signal transduction; LOCATED IN: endosome, plasma membrane, cell plate; EXPRESSED IN: 21 plant structures; EXPRESSED DURING: 7 growth stages; CONTAINS InterPro DOMAIN/s: Ran GTPase (Int…
AT1G07450	-0.913599	7.63157e-06	protein_coding	NAD(P)-binding Rossmann-fold superfamily protein		NAD(P)-binding Rossmann-fold superfamily protein; FUNCTIONS IN: oxidoreductase activity, binding, catalytic activity; INVOLVED IN: oxidation reduction, metabolic process; EXPRESSED IN: 20 plant structures; EXPRESSED DURING: 10 growth stages; CONTAINS InterPro DOMAIN/s: Short-chain dehydrogenase/reductase, conserved site (InterPro:IPR020904), NAD(P)-binding domain (InterPro:IPR016040), Glucose/rib…
AT1G07473	-1.48434	4.16335e-05	protein_coding			unknown protein; BEST Arabidopsis thaliana protein match is: unknown protein (TAIR:AT1G07476.1); Has 22 Blast hits to 22 proteins in 6 species: Archae - 0; Bacteria - 0; Metazoa - 0; Fungi - 0; Plants - 22; Viruses - 0; Other Eukaryotes - 0 (source: NCBI BLink).
AT1G07500	1.3251	0.0252003	protein_coding			unknown protein; Has 4 Blast hits to 4 proteins in 3 species: Archae - 0; Bacteria - 0; Metazoa - 0; Fungi - 0; Plants - 4; Viruses - 0; Other Eukaryotes - 0 (source: NCBI BLink).
AT1G07520	0.538057	0.00132267	protein_coding	GRAS family transcription factor		GRAS family transcription factor; CONTAINS InterPro DOMAIN/s: Transcription factor GRAS (InterPro:IPR005202); BEST Arabidopsis thaliana protein match is: GRAS family transcription factor (TAIR:AT2G29065.1); Has 2426 Blast hits to 2385 proteins in 289 species: Archae - 0; Bacteria - 8; Metazoa - 3; Fungi - 0; Plants - 2411; Viruses - 0; Other Eukaryotes - 4 (source: NCBI BLink).
AT1G07540	-1.25604	7.31087e-08	protein_coding	TRF-like 2	Arabidopsis thaliana telomere-binding protein, putative (At1g07540)	TRF-like 2 (TRFL2); FUNCTIONS IN: DNA binding; INVOLVED IN: regulation of transcription; EXPRESSED IN: petal, leaf whorl, flower; EXPRESSED DURING: 4 anthesis, petal differentiation and expansion stage; CONTAINS InterPro DOMAIN/s: SANT, DNA-binding (InterPro:IPR001005), Homeodomain-like (InterPro:IPR009057), HTH transcriptional regulator, Myb-type, DNA-binding (InterPro:IPR017930), Homeodomain-re…
AT1G07590	1.46593	1.27615e-07	protein_coding	Tetratricopeptide repeat (TPR)-like superfamily protein		Tetratricopeptide repeat (TPR)-like superfamily protein; INVOLVED IN: response to cadmium ion; LOCATED IN: mitochondrion; EXPRESSED IN: 12 plant structures; EXPRESSED DURING: 4 anthesis, F mature embryo stage, petal differentiation and expansion stage, E expanded cotyledon stage, D bilateral stage; CONTAINS InterPro DOMAIN/s: Pentatricopeptide repeat (InterPro:IPR002885); BEST Arabidopsis thalian…
AT1G07610	1.71721	4.78867e-05	protein_coding	metallothionein 1C	one of the five metallothioneins (MTs) genes identified in Arabidopsis. MTs are cysteine-rich proteins required for heavy metal tolerance.	metallothionein 1C (MT1C); FUNCTIONS IN: copper ion binding; INVOLVED IN: response to copper ion; LOCATED IN: cytosolic ribosome; EXPRESSED IN: 22 plant structures; EXPRESSED DURING: 14 growth stages; BEST Arabidopsis thaliana protein match is: metallothionein 1A (TAIR:AT1G07600.1); Has 443 Blast hits to 367 proteins in 121 species: Archae - 0; Bacteria - 4; Metazoa - 106; Fungi - 13; Plants - 24…
AT1G07620	1.33559	0.0016147	protein_coding	GTP-binding protein Obg/CgtA		ATOBGM; FUNCTIONS IN: magnesium ion binding, GTP binding, GTPase activity; INVOLVED IN: biological_process unknown; LOCATED IN: cellular_component unknown; CONTAINS InterPro DOMAIN/s: GTP-binding protein Obg/CgtA (InterPro:IPR014100); BEST Arabidopsis thaliana protein match is: Protein of unknown function (DUF3741) (TAIR:AT5G02390.1); Has 561 Blast hits to 511 proteins in 87 species: Archae - 0; …
AT1G07645	-0.812053	0.0215689	protein_coding	dessication-induced 1VOC superfamily protein		dessication-induced 1VOC superfamily protein (DSI-1VOC); FUNCTIONS IN: catalytic activity; LOCATED IN: endomembrane system; EXPRESSED IN: seed; CONTAINS InterPro DOMAIN/s: Glyoxalase/bleomycin resistance protein/dioxygenase (InterPro:IPR004360); Has 35333 Blast hits to 34131 proteins in 2444 species: Archae - 798; Bacteria - 22429; Metazoa - 974; Fungi - 991; Plants - 531; Viruses - 0; Other Euka…
AT1G07720	0.494346	0.00360288	protein_coding	3-ketoacyl-CoA synthase 3	Encodes KCS3, a member of the 3-ketoacyl-CoA synthase family involved in the biosynthesis of VLCFA (very long chain fatty acids).	3-ketoacyl-CoA synthase 3 (KCS3); FUNCTIONS IN: transferase activity, transferring acyl groups other than amino-acyl groups, catalytic activity, acyltransferase activity; INVOLVED IN: response to cold, response to light stimulus, response to osmotic stress; LOCATED IN: endoplasmic reticulum; EXPRESSED IN: 24 plant structures; EXPRESSED DURING: 13 growth stages; CONTAINS InterPro DOMAIN/s: Thiolas…
AT1G07795	-1.4686	7.37297e-05	protein_coding			unknown protein; BEST Arabidopsis thaliana protein match is: unknown protein (TAIR:AT2G28725.1); Has 38 Blast hits to 38 proteins in 11 species: Archae - 0; Bacteria - 0; Metazoa - 0; Fungi - 0; Plants - 38; Viruses - 0; Other Eukaryotes - 0 (source: NCBI BLink).
AT1G07850	-0.730977	0.000996625	protein_coding	Protein of unknown function (DUF604)		Protein of unknown function (DUF604); FUNCTIONS IN: transferase activity, transferring glycosyl groups; INVOLVED IN: N-terminal protein myristoylation; LOCATED IN: chloroplast; EXPRESSED IN: petal, leaf whorl, flower; EXPRESSED DURING: 4 anthesis, petal differentiation and expansion stage; CONTAINS InterPro DOMAIN/s: Protein of unknown function DUF604 (InterPro:IPR006740); BEST Arabidopsis thalia…
AT1G07900	1.94172	5.34915e-05	protein_coding	LOB domain-containing protein 1		LOB domain-containing protein 1 (LBD1); CONTAINS InterPro DOMAIN/s: Lateral organ boundaries, LOB (InterPro:IPR004883); BEST Arabidopsis thaliana protein match is: LOB domain-containing protein 11 (TAIR:AT2G28500.1); Has 1035 Blast hits to 1030 proteins in 25 species: Archae - 0; Bacteria - 0; Metazoa - 0; Fungi - 0; Plants - 1035; Viruses - 0; Other Eukaryotes - 0 (source: NCBI BLink).
AT1G08035	1.30801	0.0146106	protein_coding			unknown protein; BEST Arabidopsis thaliana protein match is: unknown protein (TAIR:AT2G28330.1); Has 10 Blast hits to 10 proteins in 3 species: Archae - 0; Bacteria - 0; Metazoa - 0; Fungi - 0; Plants - 10; Viruses - 0; Other Eukaryotes - 0 (source: NCBI BLink).
AT1G08050	0.620716	0.00198018	protein_coding	Zinc finger (C3HC4-type RING finger) family protein		Zinc finger (C3HC4-type RING finger) family protein; FUNCTIONS IN: ubiquitin-protein ligase activity, zinc ion binding; LOCATED IN: plasma membrane; EXPRESSED IN: 12 plant structures; EXPRESSED DURING: 4 anthesis, LP.10 ten leaves visible, petal differentiation and expansion stage, LP.08 eight leaves visible; CONTAINS InterPro DOMAIN/s: Zinc finger, RING-type (InterPro:IPR001841), Zinc finger, C3…
AT1G08065	-1.47586	0.000149615	protein_coding	alpha carbonic anhydrase 5		alpha carbonic anhydrase 5 (ACA5); FUNCTIONS IN: carbonate dehydratase activity, zinc ion binding; INVOLVED IN: one-carbon metabolic process; LOCATED IN: endomembrane system; EXPRESSED IN: petal, leaf whorl, sepal, flower; EXPRESSED DURING: 4 anthesis, petal differentiation and expansion stage; CONTAINS InterPro DOMAIN/s: Carbonic anhydrase, alpha-class, catalytic domain (InterPro:IPR001148), Car…
AT1G08290	0.643657	0.0423519	protein_coding	WIP domain protein 3		WIP domain protein 3 (WIP3); CONTAINS InterPro DOMAIN/s: Zinc finger, C2H2-like (InterPro:IPR015880), Zinc finger, C2H2-type (InterPro:IPR007087); BEST Arabidopsis thaliana protein match is: WIP domain protein 5 (TAIR:AT1G51220.1); Has 40394 Blast hits to 17903 proteins in 213 species: Archae - 0; Bacteria - 0; Metazoa - 38493; Fungi - 119; Plants - 685; Viruses - 0; Other Eukaryotes - 1097 (sour…
AT1G08315	0.868764	0.00306205	protein_coding	ARM repeat superfamily protein		ARM repeat superfamily protein; FUNCTIONS IN: binding; INVOLVED IN: biological_process unknown; LOCATED IN: cellular_component unknown; EXPRESSED IN: 22 plant structures; EXPRESSED DURING: 13 growth stages; CONTAINS InterPro DOMAIN/s: Armadillo-like helical (InterPro:IPR011989), Armadillo (InterPro:IPR000225), Armadillo-type fold (InterPro:IPR016024); BEST Arabidopsis thaliana protein match is: R…
AT1G08340	-1.0019	0.000879942	protein_coding	Rho GTPase activating protein with PAK-box/P21-Rho-binding domain		Rho GTPase activating protein with PAK-box/P21-Rho-binding domain; FUNCTIONS IN: Rac GTPase activator activity; INVOLVED IN: signal transduction; LOCATED IN: intracellular; EXPRESSED IN: 23 plant structures; EXPRESSED DURING: 13 growth stages; CONTAINS InterPro DOMAIN/s: PAK-box/P21-Rho-binding (InterPro:IPR000095), Rho GTPase activation protein (InterPro:IPR008936), RhoGAP (InterPro:IPR000198); …
AT1G08460	0.397067	0.0322553	protein_coding	histone deacetylase 8		histone deacetylase 8 (HDA08); CONTAINS InterPro DOMAIN/s: Histone deacetylase superfamily (InterPro:IPR000286); BEST Arabidopsis thaliana protein match is: histone deacetylase 5 (TAIR:AT5G61060.1); Has 9025 Blast hits to 8820 proteins in 1442 species: Archae - 223; Bacteria - 3178; Metazoa - 1474; Fungi - 641; Plants - 477; Viruses - 0; Other Eukaryotes - 3032 (source: NCBI BLink).
AT1G08490	0.379337	0.00968826	protein_coding	chloroplastic NIFS-like cysteine desulfurase	Chloroplastic NifS-like protein that can catalyze the conversion of cysteine into alanine and elemental sulfur (S(0)) and of selenocysteine into alanine and elemental Se (Se(0)). Overexpression enhances selenium tolerance and accumulation.	chloroplastic NIFS-like cysteine desulfurase (CPNIFS); FUNCTIONS IN: transaminase activity, selenocysteine lyase activity, cysteine desulfurase activity; INVOLVED IN: iron incorporation into metallo-sulfur cluster, response to selenium ion, sulfur metabolic process, selenium metabolic process; LOCATED IN: chloroplast; EXPRESSED IN: 23 plant structures; EXPRESSED DURING: 13 growth stages; CONTAINS…
AT1G08560	-0.570415	0.00233245	protein_coding	syntaxin of plants 111	member of SYP11 syntaxin Gene Family	syntaxin of plants 111 (SYP111); FUNCTIONS IN: SNAP receptor activity; INVOLVED IN: intracellular protein transport, response to cyclopentenone, cellular membrane fusion; LOCATED IN: endomembrane system, plasma membrane, phragmoplast, cell plate; EXPRESSED IN: 22 plant structures; EXPRESSED DURING: 13 growth stages; CONTAINS InterPro DOMAIN/s: Target SNARE coiled-coil domain (InterPro:IPR000727),…
AT1G08650	0.68563	6.62315e-05	protein_coding	phosphoenolpyruvate carboxylase kinase 1	Encodes a phosphoenolpyruvate carboxylase kinase that is expressed at highest levels in leaves. Expression is induced by light.	phosphoenolpyruvate carboxylase kinase 1 (PPCK1); FUNCTIONS IN: protein serine/threonine kinase activity, kinase activity; INVOLVED IN: protein amino acid phosphorylation; LOCATED IN: cellular_component unknown; EXPRESSED IN: 20 plant structures; EXPRESSED DURING: 13 growth stages; CONTAINS InterPro DOMAIN/s: Protein kinase, ATP binding site (InterPro:IPR017441), Protein kinase, catalytic domain …
AT1G08670	-0.968463	0.0306753	protein_coding	ENTH/VHS family protein		ENTH/VHS family protein; CONTAINS InterPro DOMAIN/s: Epsin, N-terminal (InterPro:IPR001026), Epsin-like, N-terminal (InterPro:IPR013809), ENTH/VHS (InterPro:IPR008942); BEST Arabidopsis thaliana protein match is: ENTH/VHS family protein (TAIR:AT3G46540.1); Has 902 Blast hits to 902 proteins in 167 species: Archae - 0; Bacteria - 0; Metazoa - 537; Fungi - 217; Plants - 109; Viruses - 0; Other Euka…
AT1G08730	-1.14051	3.28014e-11	protein_coding	Myosin family protein with Dil domain	Class XI myosin gene	XIC; CONTAINS InterPro DOMAIN/s: Dil domain (InterPro:IPR018444), Dilute (InterPro:IPR002710), Myosin, N-terminal, SH3-like (InterPro:IPR004009), Myosin head, motor domain (InterPro:IPR001609), IQ calmodulin-binding region (InterPro:IPR000048); BEST Arabidopsis thaliana protein match is: Myosin family protein with Dil domain (TAIR:AT1G54560.1); Has 57567 Blast hits to 36765 proteins in 2556 speci…
AT1G08890	1.44791	3.91043e-06	protein_coding	Major facilitator superfamily protein		Major facilitator superfamily protein; FUNCTIONS IN: carbohydrate transmembrane transporter activity, sugar:hydrogen symporter activity; INVOLVED IN: transport, transmembrane transport; LOCATED IN: chloroplast, membrane; CONTAINS InterPro DOMAIN/s: Sugar transporter, conserved site (InterPro:IPR005829), Major facilitator superfamily (InterPro:IPR020846), General substrate transporter (InterPro:IP…
AT1G08910	0.379602	0.0197801	protein_coding	zinc ion binding;zinc ion binding		embryo defective 3001 (EMB3001); FUNCTIONS IN: zinc ion binding; INVOLVED IN: embryo development ending in seed dormancy; LOCATED IN: cellular_component unknown; CONTAINS InterPro DOMAIN/s: Zinc finger, MIZ-type (InterPro:IPR004181); BEST Arabidopsis thaliana protein match is: RING/U-box superfamily protein (TAIR:AT5G41580.1); Has 1002 Blast hits to 979 proteins in 199 species: Archae - 0; Bacter…
AT1G08940	0.978585	0.000284352	protein_coding	Phosphoglycerate mutase family protein		Phosphoglycerate mutase family protein; FUNCTIONS IN: catalytic activity; INVOLVED IN: metabolic process; LOCATED IN: cellular_component unknown; EXPRESSED IN: 22 plant structures; EXPRESSED DURING: 13 growth stages; CONTAINS InterPro DOMAIN/s: Histidine phosphatase superfamily, clade-1 (InterPro:IPR013078), Phosphoglycerate/bisphosphoglycerate mutase, active site (InterPro:IPR001345); BEST Arabi…
AT1G09070	0.794707	0.00011731	protein_coding	soybean gene regulated by cold-2	SRC2 specifically binds the peptide PIEPPPHH, and moves from ER to a vacuole fraction where it gets internalized. Involved in Protein Storage Vacuole targeting.	soybean gene regulated by cold-2 (SRC2); CONTAINS InterPro DOMAIN/s: C2 calcium/lipid-binding domain, CaLB (InterPro:IPR008973), C2 calcium-dependent membrane targeting (InterPro:IPR000008); BEST Arabidopsis thaliana protein match is: Calcium-dependent lipid-binding (CaLB domain) family protein (TAIR:AT3G16510.1); Has 25146 Blast hits to 15856 proteins in 1076 species: Archae - 6; Bacteria - 3010…
AT1G09100	0.443362	0.000521409	protein_coding	26S proteasome AAA-ATPase subunit RPT5B	Encodes RPT5b (Regulatory Particle 5b), one of the six AAA-ATPases of the proteasome regulatory particle. Essential for gametophyte development. In Arabidopsis, the RPT5 subunit is encoded by two highly homologous genes, RPT5a and RPT5b. RPT5a and RPT5b show accession-dependent functional redundancy. In Wassilewskija (Ws) accession: mutant alleles of RPT5a displayed 50% pollen lethality, indicati…	26S proteasome AAA-ATPase subunit RPT5B (RPT5B); FUNCTIONS IN: ATPase activity, calmodulin binding; INVOLVED IN: glucose mediated signaling pathway, proteasomal protein catabolic process, embryo sac development, pollen development; LOCATED IN: proteasome complex, plasma membrane, membrane; EXPRESSED IN: 26 plant structures; EXPRESSED DURING: 15 growth stages; CONTAINS InterPro DOMAIN/s: ATPase, A…
AT1G09240	1.20146	0.00267444	protein_coding	nicotianamine synthase 3	Encodes a nicotianamine synthase.	nicotianamine synthase 3 (NAS3); CONTAINS InterPro DOMAIN/s: Nicotianamine synthase (InterPro:IPR004298); BEST Arabidopsis thaliana protein match is: nicotianamine synthase 4 (TAIR:AT1G56430.1); Has 198 Blast hits to 195 proteins in 46 species: Archae - 20; Bacteria - 10; Metazoa - 0; Fungi - 20; Plants - 147; Viruses - 0; Other Eukaryotes - 1 (source: NCBI BLink).
AT1G09245	-1.3605	0.0206258	protein_coding	Plant self-incompatibility protein S1 family		Plant self-incompatibility protein S1 family; FUNCTIONS IN: molecular_function unknown; INVOLVED IN: biological_process unknown; LOCATED IN: endomembrane system; CONTAINS InterPro DOMAIN/s: Plant self-incompatibility S1 (InterPro:IPR010264); BEST Arabidopsis thaliana protein match is: Plant self-incompatibility protein S1 family (TAIR:AT5G39493.1); Has 107 Blast hits to 107 proteins in 3 species:…
AT1G09310	0.511581	0.000381465	protein_coding	Protein of unknown function, DUF538		Protein of unknown function, DUF538; INVOLVED IN: biological_process unknown; LOCATED IN: apoplast; EXPRESSED IN: 22 plant structures; EXPRESSED DURING: 14 growth stages; CONTAINS InterPro DOMAIN/s: Protein of unknown function DUF538 (InterPro:IPR007493); BEST Arabidopsis thaliana protein match is: Protein of unknown function, DUF538 (TAIR:AT1G56580.1); Has 409 Blast hits to 409 proteins in 33 sp…
AT1G09340	-0.421329	0.0117425	protein_coding	chloroplast RNA binding	Encodes CHLOROPLAST RNA BINDING (CRB), a putative RNA-binding protein. CRB is important for the proper functioning of the chloroplast. Mutations in CRB also affects the circadian system, altering the expression of both oscillator and output genes.	chloroplast RNA binding (CRB); FUNCTIONS IN: coenzyme binding, binding, catalytic activity; INVOLVED IN: in 6 processes; LOCATED IN: in 10 components; EXPRESSED IN: 24 plant structures; EXPRESSED DURING: 14 growth stages; CONTAINS InterPro DOMAIN/s: NAD-dependent epimerase/dehydratase (InterPro:IPR001509), NAD(P)-binding domain (InterPro:IPR016040); BEST Arabidopsis thaliana protein match is: chl…
AT1G09390	-0.448685	0.00350636	protein_coding	GDSL-like Lipase/Acylhydrolase superfamily protein		GDSL-like Lipase/Acylhydrolase superfamily protein; FUNCTIONS IN: hydrolase activity, acting on ester bonds, carboxylesterase activity; INVOLVED IN: glycerol biosynthetic process, lipid metabolic process; LOCATED IN: chloroplast stroma; EXPRESSED IN: 22 plant structures; EXPRESSED DURING: 13 growth stages; CONTAINS InterPro DOMAIN/s: Lipase, GDSL (InterPro:IPR001087); BEST Arabidopsis thaliana pr…
AT1G09400	1.47771	0.00244453	protein_coding	FMN-linked oxidoreductases superfamily protein		FMN-linked oxidoreductases superfamily protein; FUNCTIONS IN: oxidoreductase activity, FMN binding, catalytic activity; INVOLVED IN: metabolic process; LOCATED IN: mitochondrion; CONTAINS InterPro DOMAIN/s: Aldolase-type TIM barrel (InterPro:IPR013785), NADH:flavin oxidoreductase/NADH oxidase, N-terminal (InterPro:IPR001155); BEST Arabidopsis thaliana protein match is: 12-oxophytodienoate reducta…
AT1G09450	-0.542206	0.00156752	protein_coding	Protein kinase superfamily protein		Protein kinase superfamily protein; FUNCTIONS IN: protein kinase activity, ATP binding; INVOLVED IN: protein amino acid phosphorylation, N-terminal protein myristoylation; LOCATED IN: cellular_component unknown; EXPRESSED IN: 17 plant structures; EXPRESSED DURING: 11 growth stages; CONTAINS InterPro DOMAIN/s: Protein kinase, catalytic domain (InterPro:IPR000719); Has 302 Blast hits to 302 protein…
AT1G09500	2.79638	6.9143e-09	protein_coding	NAD(P)-binding Rossmann-fold superfamily protein	similar to Eucalyptus gunnii alcohol dehydrogenase of unknown physiological function (GI:1143445), Vigna unguiculata (gi:1854445), NOT a cinnamyl-alcohol dehydrogenase	NAD(P)-binding Rossmann-fold superfamily protein; FUNCTIONS IN: alcohol dehydrogenase (NAD) activity, cinnamyl-alcohol dehydrogenase activity; INVOLVED IN: lignin biosynthetic process, cellular metabolic process, metabolic process; LOCATED IN: endomembrane system; EXPRESSED IN: 9 plant structures; EXPRESSED DURING: LP.06 six leaves visible, LP.04 four leaves visible, 4 anthesis, petal differentia…
AT1G09510	1.61659	0.00257016	protein_coding	NAD(P)-binding Rossmann-fold superfamily protein	similar to Eucalyptus gunnii alcohol dehydrogenase of unknown physiological function (GI:1143445), Vigna unguiculata (gi:1854445), NOT a cinnamyl-alcohol dehydrogenase	NAD(P)-binding Rossmann-fold superfamily protein; FUNCTIONS IN: alcohol dehydrogenase (NAD) activity, cinnamyl-alcohol dehydrogenase activity; INVOLVED IN: lignin biosynthetic process, cellular metabolic process, metabolic process; LOCATED IN: cellular_component unknown; EXPRESSED IN: 8 plant structures; EXPRESSED DURING: LP.04 four leaves visible, 4 anthesis, C globular stage, F mature embryo st…
AT1G09580	-0.480148	0.00881581	protein_coding	emp24/gp25L/p24 family/GOLD family protein		emp24/gp25L/p24 family/GOLD family protein; FUNCTIONS IN: protein transmembrane transporter activity; INVOLVED IN: intracellular protein transport, transport; LOCATED IN: endomembrane system, integral to membrane, membrane; CONTAINS InterPro DOMAIN/s: GOLD (InterPro:IPR009038), emp24/gp25L/p24 (InterPro:IPR000348); BEST Arabidopsis thaliana protein match is: emp24/gp25L/p24 family/GOLD family pro…
AT1G09600	-0.661067	0.000335568	protein_coding	Protein kinase superfamily protein		Protein kinase superfamily protein; FUNCTIONS IN: protein serine/threonine kinase activity, protein kinase activity, kinase activity, ATP binding; INVOLVED IN: protein amino acid phosphorylation, N-terminal protein myristoylation; LOCATED IN: cellular_component unknown; EXPRESSED IN: 18 plant structures; EXPRESSED DURING: 11 growth stages; CONTAINS InterPro DOMAIN/s: Protein kinase, ATP binding s…
AT1G09610	-1.36132	0.000156865	protein_coding	Protein of unknown function (DUF579)		Protein of unknown function (DUF579); FUNCTIONS IN: molecular_function unknown; INVOLVED IN: biological_process unknown; LOCATED IN: endomembrane system; EXPRESSED IN: 8 plant structures; EXPRESSED DURING: 4 anthesis, petal differentiation and expansion stage; CONTAINS InterPro DOMAIN/s: Protein of unknown function DUF579 (InterPro:IPR021148), Conserved hypothetical protein CHP01627 (InterPro:IPR…
AT1G09740	0.994191	0.0175696	protein_coding	Adenine nucleotide alpha hydrolases-like superfamily protein		Adenine nucleotide alpha hydrolases-like superfamily protein; FUNCTIONS IN: molecular_function unknown; INVOLVED IN: response to stress; LOCATED IN: cellular_component unknown; EXPRESSED IN: 13 plant structures; EXPRESSED DURING: 7 growth stages; CONTAINS InterPro DOMAIN/s: UspA (InterPro:IPR006016), Rossmann-like alpha/beta/alpha sandwich fold (InterPro:IPR014729), Universal stress protein A (In…
AT1G09790	-0.698847	0.00563933	protein_coding	COBRA-like protein 6 precursor		COBRA-like protein 6 precursor (COBL6); CONTAINS InterPro DOMAIN/s: Glycosyl-phosphatidyl inositol-anchored, plant (InterPro:IPR006918), COBRA-like (InterPro:IPR017391); BEST Arabidopsis thaliana protein match is: COBRA-like protein 1 precursor (TAIR:AT3G02210.1); Has 376 Blast hits to 369 proteins in 30 species: Archae - 0; Bacteria - 0; Metazoa - 0; Fungi - 0; Plants - 376; Viruses - 0; Other E…
AT1G09880	-0.99765	0.016572	protein_coding	Rhamnogalacturonate lyase family protein		Rhamnogalacturonate lyase family protein; CONTAINS InterPro DOMAIN/s: Rhamnogalacturonate lyase (InterPro:IPR010325), Carbohydrate-binding-like fold (InterPro:IPR013784), Galactose-binding domain-like (InterPro:IPR008979); BEST Arabidopsis thaliana protein match is: Rhamnogalacturonate lyase family protein (TAIR:AT1G09890.1); Has 288 Blast hits to 274 proteins in 61 species: Archae - 0; Bacteria …
AT1G09930	-0.789268	0.00260227	protein_coding	oligopeptide transporter 2	oligopeptide transporter	oligopeptide transporter 2 (OPT2); FUNCTIONS IN: oligopeptide transporter activity; INVOLVED IN: oligopeptide transport, transmembrane transport; LOCATED IN: plasma membrane, membrane; EXPRESSED IN: sperm cell, flower, pollen tube; EXPRESSED DURING: 4 anthesis; CONTAINS InterPro DOMAIN/s: Tetrapeptide transporter, OPT1/isp4 (InterPro:IPR004648), Oligopeptide transporter OPT superfamily (InterPro:…
AT1G09960	-0.546091	0.000851178	protein_coding	sucrose transporter 4	low affinity (10mM) sucrose transporter in sieve elements (phloem)	sucrose transporter 4 (SUT4); FUNCTIONS IN: sucrose transmembrane transporter activity, carbohydrate transmembrane transporter activity, sugar:hydrogen symporter activity, sucrose:hydrogen symporter activity; INVOLVED IN: sucrose transport, transmembrane transport; LOCATED IN: plasma membrane, vacuole, membrane; EXPRESSED IN: 24 plant structures; EXPRESSED DURING: 13 growth stages; CONTAINS Inter…
AT1G10020	0.959573	1.67735e-05	protein_coding	Protein of unknown function (DUF1005)		Protein of unknown function (DUF1005); CONTAINS InterPro DOMAIN/s: Protein of unknown function DUF1005 (InterPro:IPR010410); BEST Arabidopsis thaliana protein match is: Protein of unknown function (DUF1005) (TAIR:AT4G29310.1); Has 158 Blast hits to 158 proteins in 22 species: Archae - 0; Bacteria - 0; Metazoa - 4; Fungi - 6; Plants - 144; Viruses - 0; Other Eukaryotes - 4 (source: NCBI BLink).
AT1G10050	0.841612	4.6631e-05	protein_coding	glycosyl hydrolase family 10 protein / carbohydrate-binding domain-containing protein	Encodes a putative glycosyl hydrolase family 10 protein (xylanase).	glycosyl hydrolase family 10 protein / carbohydrate-binding domain-containing protein; FUNCTIONS IN: endo-1,4-beta-xylanase activity, hydrolase activity, hydrolyzing O-glycosyl compounds; INVOLVED IN: carbohydrate metabolic process; LOCATED IN: cellular_component unknown; EXPRESSED IN: 12 plant structures; EXPRESSED DURING: 7 growth stages; CONTAINS InterPro DOMAIN/s: Glycoside hydrolase, family …
AT1G10090	-0.354079	0.0322205	protein_coding	Early-responsive to dehydration stress protein (ERD4)		Early-responsive to dehydration stress protein (ERD4); FUNCTIONS IN: molecular_function unknown; INVOLVED IN: biological_process unknown; LOCATED IN: endomembrane system, membrane; EXPRESSED IN: 24 plant structures; EXPRESSED DURING: 14 growth stages; CONTAINS InterPro DOMAIN/s: Protein of unknown function DUF221 (InterPro:IPR003864); BEST Arabidopsis thaliana protein match is: lipases;hydrolases…
AT1G10120	0.703155	0.00362117	protein_coding	basic helix-loop-helix (bHLH) DNA-binding superfamily protein		basic helix-loop-helix (bHLH) DNA-binding superfamily protein; FUNCTIONS IN: DNA binding, sequence-specific DNA binding transcription factor activity; INVOLVED IN: regulation of transcription; LOCATED IN: nucleus; EXPRESSED IN: 22 plant structures; EXPRESSED DURING: 13 growth stages; CONTAINS InterPro DOMAIN/s: Helix-loop-helix DNA-binding domain (InterPro:IPR001092), Helix-loop-helix DNA-binding…
AT1G10140	0.94589	0.00589948	protein_coding	Uncharacterised conserved protein UCP031279		Uncharacterised conserved protein UCP031279; FUNCTIONS IN: molecular_function unknown; INVOLVED IN: biological_process unknown; LOCATED IN: plasma membrane; EXPRESSED IN: 23 plant structures; EXPRESSED DURING: 13 growth stages; CONTAINS InterPro DOMAIN/s: Uncharacterised conserved protein UCP031279 (InterPro:IPR016972); BEST Arabidopsis thaliana protein match is: Uncharacterised conserved protein…
AT1G10170	0.650678	9.7361e-09	protein_coding	NF-X-like 1	Encodes AtNFXL1, a homologue of the putative human transcription repressor NF-X1. Functions as a negative regulator of the trichothecene phytotoxin-induced defense response.	NF-X-like 1 (NFXL1); FUNCTIONS IN: zinc ion binding, sequence-specific DNA binding transcription factor activity; INVOLVED IN: in 6 processes; LOCATED IN: nucleus; EXPRESSED IN: 27 plant structures; EXPRESSED DURING: 15 growth stages; CONTAINS InterPro DOMAIN/s: Zinc finger, NF-X1-type (InterPro:IPR000967), Zinc finger, PHD-type, conserved site (InterPro:IPR019786), Zinc finger, RING-type (InterP…
AT1G10270	0.335563	0.0413184	protein_coding	glutamine-rich protein 23		glutamine-rich protein 23 (GRP23); FUNCTIONS IN: binding; INVOLVED IN: embryo development, cell division; LOCATED IN: nucleus; EXPRESSED IN: 26 plant structures; EXPRESSED DURING: 14 growth stages; CONTAINS InterPro DOMAIN/s: Pentatricopeptide repeat (InterPro:IPR002885), Tetratricopeptide-like helical (InterPro:IPR011990); BEST Arabidopsis thaliana protein match is: Pentatricopeptide repeat (PPR…
AT1G10370	-0.577721	0.000183926	protein_coding	Glutathione S-transferase family protein		EARLY-RESPONSIVE TO DEHYDRATION 9 (ERD9); FUNCTIONS IN: glutathione transferase activity; INVOLVED IN: response to water deprivation, response to karrikin, toxin catabolic process; LOCATED IN: chloroplast, cytoplasm; EXPRESSED IN: 21 plant structures; EXPRESSED DURING: 14 growth stages; CONTAINS InterPro DOMAIN/s: Thioredoxin fold (InterPro:IPR012335), Glutathione S-transferase, C-terminal (Inter…
AT1G10385	-0.876268	0.000114087	protein_coding	Vps51/Vps67 family (components of vesicular transport) protein		Vps51/Vps67 family (components of vesicular transport) protein; CONTAINS InterPro DOMAIN/s: Vps51/Vps67 (InterPro:IPR014812); BEST Arabidopsis thaliana protein match is: exocyst complex component 84B (TAIR:AT5G49830.1); Has 436 Blast hits to 368 proteins in 139 species: Archae - 0; Bacteria - 32; Metazoa - 153; Fungi - 106; Plants - 134; Viruses - 0; Other Eukaryotes - 11 (source: NCBI BLink).
AT1G10410	0.470778	0.00045029	protein_coding	Protein of unknown function (DUF1336)		Protein of unknown function (DUF1336); INVOLVED IN: N-terminal protein myristoylation; LOCATED IN: chloroplast; EXPRESSED IN: 24 plant structures; EXPRESSED DURING: 15 growth stages; CONTAINS InterPro DOMAIN/s: Protein of unknown function DUF1336 (InterPro:IPR009769); BEST Arabidopsis thaliana protein match is: Protein of unknown function (DUF1336) (TAIR:AT1G59650.1); Has 292 Blast hits to 292 pr…
AT1G10500	0.423067	0.00527252	protein_coding	chloroplast-localized ISCA-like protein	Involved in chloroplast Fe-S cluster assembly. Located in the chloroplast stroma. Expressed preferentially in green tissues.	chloroplast-localized ISCA-like protein (CPISCA); CONTAINS InterPro DOMAIN/s: FeS cluster insertion, C-terminal, conserved site (InterPro:IPR017870), FeS cluster biogenesis (InterPro:IPR000361), FeS cluster insertion (InterPro:IPR016092); BEST Arabidopsis thaliana protein match is: Iron-sulphur cluster biosynthesis family protein (TAIR:AT5G03905.1); Has 10385 Blast hits to 10384 proteins in 1842 …
AT1G10550	2.06148	1.18307e-05	protein_coding	xyloglucan:xyloglucosyl transferase 33	Encodes a membrane-localized protein that is predicted to function during cell wall modification.Overexpression of XTH33 results in abnormal cell morphology. It's expression is under epigenetic control by ATX1.	xyloglucan:xyloglucosyl transferase 33 (XTH33); FUNCTIONS IN: hydrolase activity, acting on glycosyl bonds, hydrolase activity, hydrolyzing O-glycosyl compounds, xyloglucan:xyloglucosyl transferase activity; INVOLVED IN: plant-type cell wall modification involved in multidimensional cell growth; LOCATED IN: integral to plasma membrane; EXPRESSED IN: 14 plant structures; EXPRESSED DURING: 7 growth…
AT1G10560	-0.928364	0.00381495	protein_coding	plant U-box 18	Encodes a protein containing a UND, a U-box, and an ARM domain. This protein has E3 ubiquitin ligase activity based on in vitro assays.	plant U-box 18 (PUB18); FUNCTIONS IN: ubiquitin-protein ligase activity; INVOLVED IN: protein ubiquitination; LOCATED IN: ubiquitin ligase complex; EXPRESSED IN: 9 plant structures; EXPRESSED DURING: 4 anthesis, LP.10 ten leaves visible, petal differentiation and expansion stage; CONTAINS InterPro DOMAIN/s: Zinc finger, RING-type (InterPro:IPR001841), U box domain (InterPro:IPR003613), Armadillo-…
AT1G10580	0.264595	0.0396694	protein_coding	Transducin/WD40 repeat-like superfamily protein		Transducin/WD40 repeat-like superfamily protein; CONTAINS InterPro DOMAIN/s: WD40 repeat 2 (InterPro:IPR019782), WD40 repeat, conserved site (InterPro:IPR019775), WD40 repeat (InterPro:IPR001680), G-protein beta WD-40 repeat, region (InterPro:IPR020472), WD40 repeat-like-containing domain (InterPro:IPR011046), WD40-repeat-containing domain (InterPro:IPR017986), WD40/YVTN repeat-like-containing do…
AT1G10585	1.20255	0.0435848	protein_coding	basic helix-loop-helix (bHLH) DNA-binding superfamily protein		basic helix-loop-helix (bHLH) DNA-binding superfamily protein; FUNCTIONS IN: sequence-specific DNA binding transcription factor activity; INVOLVED IN: regulation of transcription; LOCATED IN: nucleus; EXPRESSED IN: 7 plant structures; EXPRESSED DURING: LP.06 six leaves visible, 4 anthesis, LP.10 ten leaves visible, petal differentiation and expansion stage, LP.08 eight leaves visible; CONTAINS In…
AT1G10640	-0.654508	0.00169544	protein_coding	Pectin lyase-like superfamily protein		Pectin lyase-like superfamily protein; FUNCTIONS IN: polygalacturonase activity; INVOLVED IN: carbohydrate metabolic process; LOCATED IN: cellular_component unknown; EXPRESSED IN: 18 plant structures; EXPRESSED DURING: 11 growth stages; CONTAINS InterPro DOMAIN/s: Pectin lyase fold/virulence factor (InterPro:IPR011050), Parallel beta-helix repeat (InterPro:IPR006626), Glycoside hydrolase, family …
AT1G10682	-0.794479	0.000474953	other_rna	other RNA
AT1G10870	-0.247824	0.0490207	protein_coding	ARF-GAP domain 4	A member of ARF GAP domain (AGD), A thaliana has 15 members, grouped into four classes. AGD4 belongs to the Class 1, together with AGD1, AGD2, and AGD3.	ARF-GAP domain 4 (AGD4); FUNCTIONS IN: ARF GTPase activator activity, zinc ion binding; INVOLVED IN: regulation of ARF GTPase activity; LOCATED IN: cytoplasm; EXPRESSED IN: 23 plant structures; EXPRESSED DURING: 13 growth stages; CONTAINS InterPro DOMAIN/s: Arf GTPase activating protein (InterPro:IPR001164), Pleckstrin homology-type (InterPro:IPR011993), Ankyrin repeat-containing domain (InterPro…
AT1G10900	0.518191	0.000476475	protein_coding	Phosphatidylinositol-4-phosphate 5-kinase family protein		Phosphatidylinositol-4-phosphate 5-kinase family protein; FUNCTIONS IN: 1-phosphatidylinositol-4-phosphate 5-kinase activity, phosphatidylinositol phosphate kinase activity, ATP binding; INVOLVED IN: phosphatidylinositol metabolic process; LOCATED IN: plasma membrane; EXPRESSED IN: 21 plant structures; EXPRESSED DURING: 13 growth stages; CONTAINS InterPro DOMAIN/s: Phosphatidylinositol-4-phosphat…
AT1G10910	-0.637382	2.09531e-07	protein_coding	Pentatricopeptide repeat (PPR) superfamily protein		Pentatricopeptide repeat (PPR) superfamily protein; CONTAINS InterPro DOMAIN/s: Pentatricopeptide repeat (InterPro:IPR002885); BEST Arabidopsis thaliana protein match is: plastid transcriptionally active 2 (TAIR:AT1G74850.1); Has 41177 Blast hits to 13618 proteins in 293 species: Archae - 1; Bacteria - 42; Metazoa - 324; Fungi - 460; Plants - 39061; Viruses - 0; Other Eukaryotes - 1289 (source: N…
AT1G10950	-0.297422	0.0379327	protein_coding	transmembrane nine 1	Encodes an Arabidopsis Transmembrane nine (TMN) protein. Transmembrane nine (TM9) proteins are localized in the secretory pathway of eukaryotic cells and are involved in cell adhesion and phagocytosis.	transmembrane nine 1 (TMN1); LOCATED IN: integral to membrane, Golgi apparatus, membrane; EXPRESSED IN: 24 plant structures; EXPRESSED DURING: 16 growth stages; CONTAINS InterPro DOMAIN/s: Nonaspanin (TM9SF) (InterPro:IPR004240); BEST Arabidopsis thaliana protein match is: Endomembrane protein 70 protein family (TAIR:AT5G37310.1); Has 1611 Blast hits to 1538 proteins in 326 species: Archae - 0; B…
AT1G10980	-1.23968	4.92149e-10	protein_coding	Lung seven transmembrane receptor family protein		Lung seven transmembrane receptor family protein; INVOLVED IN: biological_process unknown; LOCATED IN: vacuole; EXPRESSED IN: 8 plant structures; EXPRESSED DURING: 6 growth stages; CONTAINS InterPro DOMAIN/s: Transmembrane receptor, eukaryota (InterPro:IPR009637); BEST Arabidopsis thaliana protein match is: Lung seven transmembrane receptor family protein (TAIR:AT1G61670.1); Has 670 Blast hits to…
AT1G11050	0.868128	0.0111035	protein_coding	Protein kinase superfamily protein		Protein kinase superfamily protein; FUNCTIONS IN: kinase activity; INVOLVED IN: protein amino acid phosphorylation; LOCATED IN: endomembrane system; EXPRESSED IN: 18 plant structures; EXPRESSED DURING: 10 growth stages; CONTAINS InterPro DOMAIN/s: Protein kinase, ATP binding site (InterPro:IPR017441), Protein kinase, catalytic domain (InterPro:IPR000719), Serine/threonine-protein kinase-like doma…
AT1G11070	0.971159	0.0251382	protein_coding			BEST Arabidopsis thaliana protein match is: Hydroxyproline-rich glycoprotein family protein (TAIR:AT1G61080.1); Has 579 Blast hits to 567 proteins in 152 species: Archae - 0; Bacteria - 68; Metazoa - 159; Fungi - 113; Plants - 172; Viruses - 0; Other Eukaryotes - 67 (source: NCBI BLink).
AT1G11160	-0.705108	0.00275586	protein_coding	Transducin/WD40 repeat-like superfamily protein		Transducin/WD40 repeat-like superfamily protein; CONTAINS InterPro DOMAIN/s: WD40 repeat 2 (InterPro:IPR019782), WD40 repeat, conserved site (InterPro:IPR019775), WD40 repeat (InterPro:IPR001680), G-protein beta WD-40 repeat, region (InterPro:IPR020472), WD40 repeat-like-containing domain (InterPro:IPR011046), WD40-repeat-containing domain (InterPro:IPR017986), WD40/YVTN repeat-like-containing do…
AT1G11210	1.76571	0.000673851	protein_coding	Protein of unknown function (DUF761)		Protein of unknown function (DUF761); FUNCTIONS IN: molecular_function unknown; INVOLVED IN: response to oxidative stress; LOCATED IN: endomembrane system; EXPRESSED IN: 10 plant structures; EXPRESSED DURING: LP.06 six leaves visible, LP.04 four leaves visible, 4 anthesis, petal differentiation and expansion stage; CONTAINS InterPro DOMAIN/s: Protein of unknown function DUF761, plant (InterPro:IP…
AT1G11220	-0.848488	0.000899072	protein_coding	Protein of unknown function (DUF761)		Protein of unknown function (DUF761); FUNCTIONS IN: molecular_function unknown; INVOLVED IN: biological_process unknown; LOCATED IN: endomembrane system; EXPRESSED IN: shoot apex, embryo, leaf whorl, flower, seed; EXPRESSED DURING: F mature embryo stage, petal differentiation and expansion stage, E expanded cotyledon stage, D bilateral stage; CONTAINS InterPro DOMAIN/s: Protein of unknown functio…
AT1G11260	1.09591	1.0253e-11	protein_coding	sugar transporter 1	Encodes a H+/hexose cotransporter.	sugar transporter 1 (STP1); FUNCTIONS IN: carbohydrate transmembrane transporter activity, sugar:hydrogen symporter activity; INVOLVED IN: transport, transmembrane transport; LOCATED IN: nucleus, plasma membrane, vacuole, membrane; EXPRESSED IN: 25 plant structures; EXPRESSED DURING: 13 growth stages; CONTAINS InterPro DOMAIN/s: Sugar transporter, conserved site (InterPro:IPR005829), Major facili…
AT1G11350	1.28092	1.11184e-14	protein_coding	S-domain-1 13		S-domain-1 13 (SD1-13); CONTAINS InterPro DOMAIN/s: Curculin-like (mannose-binding) lectin (InterPro:IPR001480), Apple-like (InterPro:IPR003609), Protein kinase, ATP binding site (InterPro:IPR017441), PAN-2 domain (InterPro:IPR013227), Serine/threonine-protein kinase domain (InterPro:IPR002290), Serine-threonine/tyrosine-protein kinase (InterPro:IPR001245), Serine/threonine-protein kinase, active…
AT1G11560	-1.30348	0.00746152	protein_coding	Oligosaccharyltransferase complex/magnesium transporter family protein		Oligosaccharyltransferase complex/magnesium transporter family protein; FUNCTIONS IN: oligosaccharide transmembrane transporter activity; INVOLVED IN: biological_process unknown; LOCATED IN: endomembrane system; EXPRESSED IN: flower; EXPRESSED DURING: 4 anthesis; CONTAINS InterPro DOMAIN/s: Magnesium transporter protein 1 (InterPro:IPR006844), Oligosaccharyltransferase complex/magnesium transport…
AT1G11572	-1.17655	0.013126	protein_coding	Plant thionin family protein	Encodes a Plant thionin family protein	Plant thionin family protein; LOCATED IN: endomembrane system; Has 7 Blast hits to 7 proteins in 4 species: Archae - 0; Bacteria - 0; Metazoa - 0; Fungi - 0; Plants - 7; Viruses - 0; Other Eukaryotes - 0 (source: NCBI BLink).
AT1G11680	-0.388899	0.0146176	protein_coding	CYTOCHROME P450 51G1	putative obtusifoliol 14-alpha demethylase involved in sterol biosynthesis.	CYTOCHROME P450 51G1 (CYP51G1); FUNCTIONS IN: sterol 14-demethylase activity, oxygen binding; INVOLVED IN: sterol biosynthetic process, embryo development ending in seed dormancy; LOCATED IN: endoplasmic reticulum, plasma membrane; EXPRESSED IN: 23 plant structures; EXPRESSED DURING: 13 growth stages; CONTAINS InterPro DOMAIN/s: Cytochrome P450 (InterPro:IPR001128), Cytochrome P450, E-class, grou…
AT1G11730	-1.92649	8.79248e-16	protein_coding	Galactosyltransferase family protein		Galactosyltransferase family protein; FUNCTIONS IN: transferase activity, transferring hexosyl groups, transferase activity, transferring glycosyl groups; INVOLVED IN: protein amino acid glycosylation; LOCATED IN: membrane; EXPRESSED IN: 19 plant structures; EXPRESSED DURING: 6 growth stages; CONTAINS InterPro DOMAIN/s: Glycosyl transferase, family 31 (InterPro:IPR002659); BEST Arabidopsis thalia…
AT1G11755	-0.499359	0.0469984	protein_coding	Undecaprenyl pyrophosphate synthetase family protein	Encodes a cis-prenyltransferase, involved in dolichol biosynthesis. Wilted leaves in mutants due to cell membrane lesions. Mutants have increased drought tolerance, but hypersensitve to dark stress.	LEAF WILTING 1 (LEW1); CONTAINS InterPro DOMAIN/s: Di-trans-poly-cis-decaprenylcistransferase-like (InterPro:IPR001441); Has 155 Blast hits to 155 proteins in 74 species: Archae - 0; Bacteria - 0; Metazoa - 62; Fungi - 51; Plants - 42; Viruses - 0; Other Eukaryotes - 0 (source: NCBI BLink).
AT1G11890	0.288635	0.0279225	protein_coding	Synaptobrevin family protein	member of SEC22 Gene Family	SECRETION 22 (SEC22); FUNCTIONS IN: transporter activity; INVOLVED IN: transport, vesicle-mediated transport; LOCATED IN: Golgi apparatus, endoplasmic reticulum, plasma membrane, membrane; EXPRESSED IN: 26 plant structures; EXPRESSED DURING: 15 growth stages; CONTAINS InterPro DOMAIN/s: Longin (InterPro:IPR010908), Longin-like (InterPro:IPR011012), Synaptobrevin (InterPro:IPR001388); BEST Arabido…
AT1G11910	0.394473	0.0201232	protein_coding	aspartic proteinase A1	Encodes an aspartic proteinase that forms a heterodimer and is stable over a broad pH range (ph 3-8).	aspartic proteinase A1 (APA1); FUNCTIONS IN: endopeptidase activity; INVOLVED IN: proteolysis, response to salt stress; LOCATED IN: vacuole; EXPRESSED IN: 25 plant structures; EXPRESSED DURING: 16 growth stages; CONTAINS InterPro DOMAIN/s: Saposin-like (InterPro:IPR011001), Peptidase aspartic (InterPro:IPR021109), Peptidase aspartic, catalytic (InterPro:IPR009007), Saposin-like type B, 1 (InterPr…
AT1G11920	-1.16889	0.0465648	protein_coding	Pectin lyase-like superfamily protein		Pectin lyase-like superfamily protein; FUNCTIONS IN: lyase activity, pectate lyase activity; INVOLVED IN: biological_process unknown; LOCATED IN: endomembrane system; EXPRESSED IN: flower; EXPRESSED DURING: petal differentiation and expansion stage; CONTAINS InterPro DOMAIN/s: Pectin lyase fold/virulence factor (InterPro:IPR011050), AmbAllergen (InterPro:IPR018082), Pectate lyase/Amb allergen (In…
AT1G11950	-0.539007	0.00161195	protein_coding	Transcription factor jumonji (jmjC) domain-containing protein		Transcription factor jumonji (jmjC) domain-containing protein; CONTAINS InterPro DOMAIN/s: Transcription factor jumonji/aspartyl beta-hydroxylase (InterPro:IPR003347), Transcription factor jumonji (InterPro:IPR013129); BEST Arabidopsis thaliana protein match is: transcription factor jumonji (jmjC) domain-containing protein (TAIR:AT1G62310.1); Has 30201 Blast hits to 17322 proteins in 780 species:…
AT1G11960	-0.509204	0.00221366	protein_coding	ERD (early-responsive to dehydration stress) family protein		ERD (early-responsive to dehydration stress) family protein; FUNCTIONS IN: molecular_function unknown; INVOLVED IN: biological_process unknown; LOCATED IN: plasma membrane; EXPRESSED IN: 22 plant structures; EXPRESSED DURING: 13 growth stages; CONTAINS InterPro DOMAIN/s: Protein of unknown function DUF221 (InterPro:IPR003864); BEST Arabidopsis thaliana protein match is: ERD (early-responsive to d…
AT1G12010	2.51242	1.84908e-06	protein_coding	2-oxoglutarate (2OG) and Fe(II)-dependent oxygenase superfamily protein	Encodes a protein that appears to have 1-amino-cyclopropane-1-carboxylic acid oxidase activity based on mutant analyses.	2-oxoglutarate (2OG) and Fe(II)-dependent oxygenase superfamily protein; CONTAINS InterPro DOMAIN/s: Oxoglutarate/iron-dependent oxygenase (InterPro:IPR005123); BEST Arabidopsis thaliana protein match is: ACC oxidase 2 (TAIR:AT1G62380.1); Has 8592 Blast hits to 8546 proteins in 1001 species: Archae - 0; Bacteria - 1125; Metazoa - 104; Fungi - 1034; Plants - 4961; Viruses - 0; Other Eukaryotes - 1…
AT1G12070	-0.875193	0.000742039	protein_coding	Immunoglobulin E-set superfamily protein		Immunoglobulin E-set superfamily protein; FUNCTIONS IN: Rho GDP-dissociation inhibitor activity; INVOLVED IN: biological_process unknown; LOCATED IN: cytoplasm; EXPRESSED IN: 10 plant structures; EXPRESSED DURING: L mature pollen stage, M germinated pollen stage, 4 anthesis, C globular stage, petal differentiation and expansion stage; CONTAINS InterPro DOMAIN/s: Immunoglobulin E-set (InterPro:IPR…
AT1G12090	0.468924	1.00041e-07	protein_coding	extensin-like protein	extensin-like protein (ELP)	extensin-like protein (ELP); FUNCTIONS IN: lipid binding; INVOLVED IN: lipid transport; LOCATED IN: endomembrane system; EXPRESSED IN: 22 plant structures; EXPRESSED DURING: 13 growth stages; CONTAINS InterPro DOMAIN/s: Bifunctional inhibitor/plant lipid transfer protein/seed storage (InterPro:IPR016140), Plant lipid transfer protein/seed storage/trypsin-alpha amylase inhibitor (InterPro:IPR00361…
AT1G12180	1.41438	0.00160016	protein_coding			BEST Arabidopsis thaliana protein match is: HSP20-like chaperones superfamily protein (TAIR:AT5G47600.1); Has 8 Blast hits to 8 proteins in 3 species: Archae - 0; Bacteria - 0; Metazoa - 0; Fungi - 0; Plants - 8; Viruses - 0; Other Eukaryotes - 0 (source: NCBI BLink).
AT1G12200	0.880929	0.00109434	protein_coding	Flavin-binding monooxygenase family protein		Flavin-binding monooxygenase family protein; FUNCTIONS IN: NADP or NADPH binding, monooxygenase activity, FAD binding, flavin-containing monooxygenase activity; INVOLVED IN: oxidation reduction; LOCATED IN: cellular_component unknown; EXPRESSED IN: 22 plant structures; EXPRESSED DURING: 13 growth stages; CONTAINS InterPro DOMAIN/s: Flavin-containing monooxygenase FMO (InterPro:IPR000960), Flavin-…
AT1G12350	-0.434411	0.0218531	protein_coding	4-phospho-panto-thenoylcysteine synthetase	At1g12350 encodes phosphopantothenoylcysteine synthetase (phosphopantothenoylcysteine ligase). Its molecular function was shown to add cysteine forming (R)-4-phospho-N-pantothenoylcysteine (PPC)	4-phospho-panto-thenoylcysteine synthetase (COAB); FUNCTIONS IN: phosphopantothenate--cysteine ligase activity, catalytic activity; INVOLVED IN: coenzyme A biosynthetic process; LOCATED IN: chloroplast; CONTAINS InterPro DOMAIN/s: DNA/pantothenate metabolism flavoprotein, C-terminal (InterPro:IPR007085); BEST Arabidopsis thaliana protein match is: DNA / pantothenate metabolism flavoprotein (TAIR:…
AT1G12380	0.328121	0.0380971	protein_coding			unknown protein; BEST Arabidopsis thaliana protein match is: unknown protein (TAIR:AT1G62870.1); Has 173 Blast hits to 170 proteins in 34 species: Archae - 0; Bacteria - 4; Metazoa - 25; Fungi - 8; Plants - 123; Viruses - 7; Other Eukaryotes - 6 (source: NCBI BLink).
AT1G12420	0.568196	7.73536e-05	protein_coding	ACT domain repeat 8		ACT domain repeat 8 (ACR8); CONTAINS InterPro DOMAIN/s: Amino acid-binding ACT (InterPro:IPR002912); BEST Arabidopsis thaliana protein match is: ACT domain repeat 7 (TAIR:AT4G22780.1); Has 2013 Blast hits to 1422 proteins in 371 species: Archae - 0; Bacteria - 1118; Metazoa - 0; Fungi - 0; Plants - 487; Viruses - 0; Other Eukaryotes - 408 (source: NCBI BLink).
AT1G12460	0.385033	0.00374496	protein_coding	Leucine-rich repeat protein kinase family protein		Leucine-rich repeat protein kinase family protein; FUNCTIONS IN: protein serine/threonine kinase activity, kinase activity, ATP binding; INVOLVED IN: transmembrane receptor protein tyrosine kinase signaling pathway, protein amino acid phosphorylation; LOCATED IN: plasma membrane; EXPRESSED IN: 9 plant structures; EXPRESSED DURING: 6 growth stages; CONTAINS InterPro DOMAIN/s: Protein kinase, catal…
AT1G12600	-1.13451	5.22351e-06	protein_coding	UDP-N-acetylglucosamine (UAA) transporter family		UDP-N-acetylglucosamine (UAA) transporter family; FUNCTIONS IN: molecular_function unknown; INVOLVED IN: transmembrane transport; LOCATED IN: cellular_component unknown; EXPRESSED IN: petal, leaf whorl, male gametophyte, flower, pollen tube; EXPRESSED DURING: L mature pollen stage, 4 anthesis, petal differentiation and expansion stage; CONTAINS InterPro DOMAIN/s: UAA transporter (InterPro:IPR0136…
AT1G12710	0.510992	0.0453772	protein_coding	phloem protein 2-A12	This gene is predicted to encode a protein with a PP2 domain. This domain in present in lectins found in squash and cucumber, suggesting that this protein could potentially have carbohydrate binding capabilities.	phloem protein 2-A12 (PP2-A12); CONTAINS InterPro DOMAIN/s: F-box domain, cyclin-like (InterPro:IPR001810); BEST Arabidopsis thaliana protein match is: phloem protein 2-A11 (TAIR:AT1G63090.1); Has 458 Blast hits to 452 proteins in 24 species: Archae - 0; Bacteria - 0; Metazoa - 0; Fungi - 2; Plants - 456; Viruses - 0; Other Eukaryotes - 0 (source: NCBI BLink).
AT1G12840	-0.424928	0.0169391	protein_coding	vacuolar ATP synthase subunit C (VATC) / V-ATPase C subunit / vacuolar proton pump C subunit (DET3)	Encodes subunit C of the vacuolar H(+)-ATPase (V-ATPase). Bound and phosphorylated by AtWNK8.	DE-ETIOLATED 3 (DET3); FUNCTIONS IN: proton-transporting ATPase activity, rotational mechanism; INVOLVED IN: lignin biosynthetic process, regulation of carbohydrate biosynthetic process, unidimensional cell growth; LOCATED IN: in 6 components; EXPRESSED IN: 26 plant structures; EXPRESSED DURING: 17 growth stages; CONTAINS InterPro DOMAIN/s: ATPase, V1 complex, subunit C (InterPro:IPR004907); Has …
AT1G12860	-0.599597	2.21954e-05	protein_coding	basic helix-loop-helix (bHLH) DNA-binding superfamily protein	Encodes ICE2 (Inducer of CBF Expression 2), a transcription factor of the bHLH family that participates in the response to deep freezing through the cold acclimation-dependent pathway. Overexpression of ICE2 results in increased tolerance to deep freezing stress after cold acclimation.	SCREAM 2 (SCRM2); FUNCTIONS IN: DNA binding, sequence-specific DNA binding transcription factor activity; INVOLVED IN: response to freezing, guard mother cell differentiation, regulation of transcription; LOCATED IN: nucleus; EXPRESSED IN: 20 plant structures; EXPRESSED DURING: 13 growth stages; CONTAINS InterPro DOMAIN/s: Helix-loop-helix DNA-binding domain (InterPro:IPR001092), Helix-loop-helix…
AT1G12880	-1.4627	8.06684e-17	protein_coding	nudix hydrolase homolog 12		nudix hydrolase homolog 12 (NUDT12); FUNCTIONS IN: hydrolase activity; INVOLVED IN: biological_process unknown; EXPRESSED IN: 23 plant structures; EXPRESSED DURING: 15 growth stages; CONTAINS InterPro DOMAIN/s: NUDIX hydrolase domain-like (InterPro:IPR015797), NUDIX hydrolase, conserved site (InterPro:IPR020084), NUDIX hydrolase domain (InterPro:IPR000086); BEST Arabidopsis thaliana protein match…
AT1G12890	0.670387	0.0421859	protein_coding	Integrase-type DNA-binding superfamily protein	encodes a member of the ERF (ethylene response factor) subfamily B-1 of ERF/AP2 transcription factor family. The protein contains one AP2 domain. There are 15 members in this subfamily including ATERF-3, ATERF-4, ATERF-7, and leafy petiole.	Integrase-type DNA-binding superfamily protein; FUNCTIONS IN: DNA binding, sequence-specific DNA binding transcription factor activity; INVOLVED IN: regulation of transcription, DNA-dependent; LOCATED IN: nucleus; CONTAINS InterPro DOMAIN/s: DNA-binding, integrase-type (InterPro:IPR016177), Pathogenesis-related transcriptional factor/ERF, DNA-binding (InterPro:IPR001471); BEST Arabidopsis thalian…
AT1G13110	1.21006	3.87591e-06	protein_coding	cytochrome P450, family 71 subfamily B, polypeptide 7	member of CYP71B	cytochrome P450, family 71 subfamily B, polypeptide 7 (CYP71B7); FUNCTIONS IN: electron carrier activity, monooxygenase activity, iron ion binding, oxygen binding, heme binding; INVOLVED IN: oxidation reduction; EXPRESSED IN: 22 plant structures; EXPRESSED DURING: 13 growth stages; CONTAINS InterPro DOMAIN/s: Cytochrome P450 (InterPro:IPR001128), Cytochrome P450, E-class, group I (InterPro:IPR002…
AT1G13120	-0.42894	0.00218052	protein_coding	embryo defective 1745		embryo defective 1745 (emb1745); FUNCTIONS IN: molecular_function unknown; INVOLVED IN: embryo development ending in seed dormancy; LOCATED IN: nuclear pore; EXPRESSED IN: 24 plant structures; EXPRESSED DURING: 14 growth stages; CONTAINS InterPro DOMAIN/s: GLE1-like (InterPro:IPR012476); BEST Arabidopsis thaliana protein match is: unknown protein (TAIR:AT4G05523.1); Has 36705 Blast hits to 24548 …
AT1G13130	-0.879928	0.00774475	protein_coding	Cellulase (glycosyl hydrolase family 5) protein		Cellulase (glycosyl hydrolase family 5) protein; FUNCTIONS IN: cation binding, hydrolase activity, hydrolyzing O-glycosyl compounds, catalytic activity; INVOLVED IN: carbohydrate metabolic process; LOCATED IN: endomembrane system; EXPRESSED IN: 8 plant structures; EXPRESSED DURING: 4 anthesis, C globular stage, F mature embryo stage, petal differentiation and expansion stage, E expanded cotyledon…
AT1G13150	-0.682023	0.00913062	protein_coding	cytochrome P450, family 86, subfamily C, polypeptide 4	member of CYP86C	cytochrome P450, family 86, subfamily C, polypeptide 4 (CYP86C4); FUNCTIONS IN: electron carrier activity, monooxygenase activity, iron ion binding, oxygen binding, heme binding; INVOLVED IN: oxidation reduction; LOCATED IN: endomembrane system; EXPRESSED IN: petal, leaf whorl, sepal, flower; EXPRESSED DURING: 4 anthesis, petal differentiation and expansion stage; CONTAINS InterPro DOMAIN/s: Cyto…
AT1G13190	0.295244	0.0297094	protein_coding	RNA-binding (RRM/RBD/RNP motifs) family protein		RNA-binding (RRM/RBD/RNP motifs) family protein; FUNCTIONS IN: RNA binding, nucleotide binding, nucleic acid binding; EXPRESSED IN: 22 plant structures; EXPRESSED DURING: 13 growth stages; CONTAINS InterPro DOMAIN/s: RNA recognition motif, RNP-1 (InterPro:IPR000504), Nucleotide-binding, alpha-beta plait (InterPro:IPR012677); BEST Arabidopsis thaliana protein match is: RNA-binding (RRM/RBD/RNP mot…
AT1G13210	0.926152	7.98683e-14	protein_coding	autoinhibited Ca2+/ATPase II		autoinhibited Ca2+/ATPase II (ACA.l); FUNCTIONS IN: calmodulin binding, ATPase activity, coupled to transmembrane movement of ions, phosphorylative mechanism; INVOLVED IN: phospholipid transport, ATP biosynthetic process; LOCATED IN: plasma membrane; EXPRESSED IN: 23 plant structures; EXPRESSED DURING: 12 growth stages; CONTAINS InterPro DOMAIN/s: ATPase, P-type, phospholipid-translocating, flipp…
AT1G13250	-0.663329	0.00554658	protein_coding	galacturonosyltransferase-like 3	Encodes a protein with putative galacturonosyltransferase activity.	galacturonosyltransferase-like 3 (GATL3); FUNCTIONS IN: transferase activity, transferring hexosyl groups, polygalacturonate 4-alpha-galacturonosyltransferase activity, transferase activity, transferring glycosyl groups; INVOLVED IN: carbohydrate biosynthetic process; LOCATED IN: endomembrane system; EXPRESSED IN: 21 plant structures; EXPRESSED DURING: 13 growth stages; CONTAINS InterPro DOMAIN/s…
AT1G13260	1.63834	1.26299e-14	protein_coding	related to ABI3/VP1 1	Encodes an AP2/B3 domain transcription factor which is upregulated in response to low temperature. It contains a B3 DNA binding domain. It has circadian regulation and may function as a negative growth regulator.	related to ABI3/VP1 1 (RAV1); CONTAINS InterPro DOMAIN/s: DNA-binding, integrase-type (InterPro:IPR016177), Transcriptional factor B3 (InterPro:IPR003340), Pathogenesis-related transcriptional factor/ERF, DNA-binding (InterPro:IPR001471); BEST Arabidopsis thaliana protein match is: ethylene response DNA binding factor 3 (TAIR:AT3G25730.1); Has 6277 Blast hits to 6015 proteins in 258 species: Arch…
AT1G13280	-0.540103	0.0141625	protein_coding	allene oxide cyclase 4	Encodes allene oxide cyclase. One of four genes in Arabidopsis that encode this enzyme, which catalyzes an essential step in jasmonic acid biosynthesis. Gene expression is reduced during senescence, a process that involves jasmonic acid signalling pathway.	allene oxide cyclase 4 (AOC4); FUNCTIONS IN: allene-oxide cyclase activity; INVOLVED IN: jasmonic acid biosynthetic process; LOCATED IN: plasma membrane, chloroplast; EXPRESSED IN: 24 plant structures; EXPRESSED DURING: 13 growth stages; CONTAINS InterPro DOMAIN/s: Allene oxide cyclase (InterPro:IPR009410); BEST Arabidopsis thaliana protein match is: allene oxide cyclase 3 (TAIR:AT3G25780.1); Has…
AT1G13340	1.37853	0.00321862	protein_coding	Regulator of Vps4 activity in the MVB pathway protein		Regulator of Vps4 activity in the MVB pathway protein; CONTAINS InterPro DOMAIN/s: Protein of unknown function DUF292, eukaryotic (InterPro:IPR005061); BEST Arabidopsis thaliana protein match is: Regulator of Vps4 activity in the MVB pathway protein (TAIR:AT1G34220.2); Has 628 Blast hits to 628 proteins in 152 species: Archae - 0; Bacteria - 0; Metazoa - 164; Fungi - 130; Plants - 284; Viruses - …
AT1G13420	-1.18741	0.0106044	protein_coding	sulfotransferase 4B	Encodes a sulfotransferase. Unlike the related ST4A protein (At2g14920), in vitro experiements show that this enzyme does not act brassinosteroids. ST4B is expressed in the roots and transcript levels rise in response to cytokinin treatment.	sulfotransferase 4B (ST4B); CONTAINS InterPro DOMAIN/s: Sulfotransferase domain (InterPro:IPR000863); BEST Arabidopsis thaliana protein match is: sulfotransferase 4A (TAIR:AT2G14920.1); Has 2771 Blast hits to 2728 proteins in 191 species: Archae - 0; Bacteria - 215; Metazoa - 1679; Fungi - 1; Plants - 543; Viruses - 0; Other Eukaryotes - 333 (source: NCBI BLink).
AT1G13448	1.66847	0.00129854	other_rna	other RNA	Potential natural antisense gene, locus overlaps with AT1G13450
AT1G13470	1.29074	0.0302551	protein_coding	Protein of unknown function (DUF1262)		Protein of unknown function (DUF1262); CONTAINS InterPro DOMAIN/s: Protein of unknown function DUF1262 (InterPro:IPR010683); BEST Arabidopsis thaliana protein match is: Protein of unknown function (DUF1262) (TAIR:AT1G13520.1); Has 101 Blast hits to 94 proteins in 9 species: Archae - 0; Bacteria - 0; Metazoa - 0; Fungi - 0; Plants - 101; Viruses - 0; Other Eukaryotes - 0 (source: NCBI BLink).
AT1G13480	1.32336	0.0215115	protein_coding	Protein of unknown function (DUF1262)		Protein of unknown function (DUF1262); CONTAINS InterPro DOMAIN/s: Protein of unknown function DUF1262 (InterPro:IPR010683); BEST Arabidopsis thaliana protein match is: Protein of unknown function (DUF1262) (TAIR:AT1G13520.1); Has 111 Blast hits to 104 proteins in 9 species: Archae - 0; Bacteria - 0; Metazoa - 0; Fungi - 0; Plants - 111; Viruses - 0; Other Eukaryotes - 0 (source: NCBI BLink).
AT1G13530	1.2893	0.0273814	protein_coding	Protein of unknown function (DUF1262)		Protein of unknown function (DUF1262); CONTAINS InterPro DOMAIN/s: Protein of unknown function DUF1262 (InterPro:IPR010683); BEST Arabidopsis thaliana protein match is: Protein of unknown function (DUF1262) (TAIR:AT1G13500.1); Has 101 Blast hits to 94 proteins in 9 species: Archae - 0; Bacteria - 0; Metazoa - 0; Fungi - 0; Plants - 101; Viruses - 0; Other Eukaryotes - 0 (source: NCBI BLink).
AT1G13640	-0.345054	0.00493619	protein_coding	Phosphatidylinositol 3- and 4-kinase family protein		Phosphatidylinositol 3- and 4-kinase family protein; FUNCTIONS IN: inositol or phosphatidylinositol kinase activity, phosphotransferase activity, alcohol group as acceptor; LOCATED IN: cellular_component unknown; EXPRESSED IN: 22 plant structures; EXPRESSED DURING: 15 growth stages; CONTAINS InterPro DOMAIN/s: Phosphatidylinositol 3-/4-kinase, catalytic (InterPro:IPR000403); BEST Arabidopsis thal…
AT1G13670	1.25111	0.00177274	protein_coding			unknown protein; Has 22 Blast hits to 22 proteins in 7 species: Archae - 0; Bacteria - 0; Metazoa - 0; Fungi - 0; Plants - 22; Viruses - 0; Other Eukaryotes - 0 (source: NCBI BLink).
AT1G13700	0.561026	0.00282402	protein_coding	6-phosphogluconolactonase 1		6-phosphogluconolactonase 1 (PGL1); FUNCTIONS IN: 6-phosphogluconolactonase activity, catalytic activity; INVOLVED IN: pentose-phosphate shunt, carbohydrate metabolic process; LOCATED IN: cellular_component unknown; EXPRESSED IN: 11 plant structures; EXPRESSED DURING: LP.06 six leaves visible, LP.04 four leaves visible, 4 anthesis, petal differentiation and expansion stage; CONTAINS InterPro DOMA…
AT1G13750	0.702728	0.000111065	protein_coding	Purple acid phosphatases superfamily protein		Purple acid phosphatases superfamily protein; FUNCTIONS IN: hydrolase activity, protein serine/threonine phosphatase activity, metal ion binding, acid phosphatase activity; INVOLVED IN: biological_process unknown; LOCATED IN: endomembrane system; EXPRESSED IN: 21 plant structures; EXPRESSED DURING: 13 growth stages; CONTAINS InterPro DOMAIN/s: Purple acid phosphatase, N-terminal (InterPro:IPR0159…
AT1G13755	1.31781	0.0253951	protein_coding	Defensin-like (DEFL) family protein	Encodes a defensin-like (DEFL) family protein.	Defensin-like (DEFL) family protein; LOCATED IN: endomembrane system; Has 35333 Blast hits to 34131 proteins in 2444 species: Archae - 798; Bacteria - 22429; Metazoa - 974; Fungi - 991; Plants - 531; Viruses - 0; Other Eukaryotes - 9610 (source: NCBI BLink).
AT1G13880	0.365556	0.0119643	protein_coding	ELM2 domain-containing protein		ELM2 domain-containing protein; FUNCTIONS IN: DNA binding; INVOLVED IN: biological_process unknown; EXPRESSED IN: 24 plant structures; EXPRESSED DURING: 15 growth stages; CONTAINS InterPro DOMAIN/s: SANT, DNA-binding (InterPro:IPR001005), ELM2 (InterPro:IPR000949); BEST Arabidopsis thaliana protein match is: ELM2 domain-containing protein (TAIR:AT2G03470.2); Has 146 Blast hits to 146 proteins in …
AT1G13950	-0.656458	0.00708946	protein_coding	eukaryotic elongation factor 5A-1	Encodes eukaryotic translation initiation factor 5A (EIF-5A).In mammalian cells it functions as a shuttle protein that translocates mRNA from the nucleus to cytoplasmic ribosomes. Overexpression results in an increase in both primary and secondary xylem formation. In RNAi suppressed lines, xylem formation is reduced.	eukaryotic elongation factor 5A-1 (ELF5A-1); FUNCTIONS IN: ribosome binding, RNA binding, translation elongation factor activity, translation initiation factor activity; INVOLVED IN: translational initiation, xylem development; LOCATED IN: cellular_component unknown; EXPRESSED IN: 18 plant structures; EXPRESSED DURING: 11 growth stages; CONTAINS InterPro DOMAIN/s: Nucleic acid-binding, OB-fold (I…
AT1G14020	-0.39468	0.00670884	protein_coding	O-fucosyltransferase family protein		O-fucosyltransferase family protein; CONTAINS InterPro DOMAIN/s: GDP-fucose protein O-fucosyltransferase (InterPro:IPR019378); BEST Arabidopsis thaliana protein match is: O-fucosyltransferase family protein (TAIR:AT2G03280.1); Has 821 Blast hits to 817 proteins in 30 species: Archae - 0; Bacteria - 0; Metazoa - 0; Fungi - 0; Plants - 821; Viruses - 0; Other Eukaryotes - 0 (source: NCBI BLink).
AT1G14030	-0.334561	0.0221163	protein_coding	Rubisco methyltransferase family protein		Rubisco methyltransferase family protein; FUNCTIONS IN: [ribulose-bisphosphate carboxylase]-lysine N-methyltransferase activity; LOCATED IN: chloroplast, chloroplast stroma; EXPRESSED IN: 20 plant structures; EXPRESSED DURING: 13 growth stages; CONTAINS InterPro DOMAIN/s: Rubisco methyltransferase (InterPro:IPR011192), SET domain (InterPro:IPR001214), Rubisco LSMT substrate-binding (InterPro:IPR0…
AT1G14200	0.631318	0.0287715	protein_coding	RING/U-box superfamily protein		RING/U-box superfamily protein; FUNCTIONS IN: zinc ion binding; EXPRESSED IN: 20 plant structures; EXPRESSED DURING: 12 growth stages; CONTAINS InterPro DOMAIN/s: Zinc finger, RING-type (InterPro:IPR001841), Zinc finger, C3HC4 RING-type (InterPro:IPR018957); BEST Arabidopsis thaliana protein match is: RING/U-box superfamily protein (TAIR:AT1G26800.1); Has 10250 Blast hits to 10222 proteins in 289…
AT1G14250	-0.836972	0.0247397	protein_coding	GDA1/CD39 nucleoside phosphatase family protein		GDA1/CD39 nucleoside phosphatase family protein; FUNCTIONS IN: hydrolase activity; INVOLVED IN: biological_process unknown; LOCATED IN: vacuole; EXPRESSED IN: male gametophyte, cultured cell, pollen tube; EXPRESSED DURING: L mature pollen stage, M germinated pollen stage; CONTAINS InterPro DOMAIN/s: Nucleoside phosphatase GDA1/CD39 (InterPro:IPR000407); BEST Arabidopsis thaliana protein match is:…
AT1G14340	0.676573	0.00711474	protein_coding	RNA-binding (RRM/RBD/RNP motifs) family protein		RNA-binding (RRM/RBD/RNP motifs) family protein; FUNCTIONS IN: oxidoreductase activity, nucleotide binding, nucleic acid binding; INVOLVED IN: oxidation reduction; EXPRESSED IN: 22 plant structures; EXPRESSED DURING: 13 growth stages; CONTAINS InterPro DOMAIN/s: Aldo/keto reductase (InterPro:IPR001395), RNA recognition motif, RNP-1 (InterPro:IPR000504), Nucleotide-binding, alpha-beta plait (Inter…
AT1G14370	2.1526	8.84027e-10	protein_coding	protein kinase 2A	Encodes protein kinase APK2a.	protein kinase 2A (APK2A); FUNCTIONS IN: protein serine/threonine kinase activity, protein kinase activity, kinase activity, ATP binding; INVOLVED IN: protein amino acid phosphorylation; LOCATED IN: chloroplast; EXPRESSED IN: 17 plant structures; EXPRESSED DURING: 9 growth stages; CONTAINS InterPro DOMAIN/s: Protein kinase, ATP binding site (InterPro:IPR017441), Protein kinase, catalytic domain (…
AT1G14430	-0.866172	1.90808e-05	protein_coding	glyoxal oxidase-related protein		glyoxal oxidase-related protein; FUNCTIONS IN: molecular_function unknown; INVOLVED IN: biological_process unknown; LOCATED IN: endomembrane system; CONTAINS InterPro DOMAIN/s: Galactose oxidase/kelch, beta-propeller (InterPro:IPR011043), Galactose oxidase, beta-propeller (InterPro:IPR015916), Immunoglobulin E-set (InterPro:IPR014756), Glyoxal oxidase, N-terminal (InterPro:IPR009880), Domain of u…
AT1G14610	-0.368956	0.00133538	protein_coding	valyl-tRNA synthetase / valine--tRNA ligase (VALRS)	Required for proper proliferation of basal cells.	TWIN 2 (TWN2); FUNCTIONS IN: valine-tRNA ligase activity, aminoacyl-tRNA ligase activity, nucleotide binding, ATP binding; INVOLVED IN: tRNA aminoacylation for protein translation, embryo development ending in seed dormancy; LOCATED IN: mitochondrion, chloroplast; EXPRESSED IN: 23 plant structures; EXPRESSED DURING: 15 growth stages; CONTAINS InterPro DOMAIN/s: Valyl-tRNA synthetase, class Ia (In…
AT1G14640	0.582217	0.00131817	protein_coding	SWAP (Suppressor-of-White-APricot)/surp domain-containing protein		SWAP (Suppressor-of-White-APricot)/surp domain-containing protein; FUNCTIONS IN: RNA binding; INVOLVED IN: RNA processing; EXPRESSED IN: male gametophyte, flower, seed, pollen tube; EXPRESSED DURING: L mature pollen stage, M germinated pollen stage, 4 anthesis, E expanded cotyledon stage; CONTAINS InterPro DOMAIN/s: SWAP/Surp (InterPro:IPR000061), Pre-mRNA splicing factor PRP21 like protein (Inte…
AT1G14720	0.558028	0.000292869	protein_coding	xyloglucan endotransglucosylase/hydrolase 28	member of Glycoside Hydrolase Family 16	xyloglucan endotransglucosylase/hydrolase 28 (XTH28); FUNCTIONS IN: hydrolase activity, acting on glycosyl bonds, xyloglucan:xyloglucosyl transferase activity; INVOLVED IN: fruit development, stamen filament development; LOCATED IN: endomembrane system, cell wall, apoplast; EXPRESSED IN: 22 plant structures; EXPRESSED DURING: 13 growth stages; CONTAINS InterPro DOMAIN/s: Xyloglucan endotransgluco…
AT1G14740	0.406368	0.0161841	protein_coding	Protein of unknown function (DUF1423)		Protein of unknown function (DUF1423); CONTAINS InterPro DOMAIN/s: Protein of unknown function DUF1423, plant (InterPro:IPR004082); BEST Arabidopsis thaliana protein match is: Protein of unknown function (DUF1423) (TAIR:AT3G63500.1); Has 415 Blast hits to 414 proteins in 82 species: Archae - 3; Bacteria - 32; Metazoa - 64; Fungi - 8; Plants - 255; Viruses - 0; Other Eukaryotes - 53 (source: NCBI …
AT1G14780	1.53531	1.01231e-05	protein_coding	MAC/Perforin domain-containing protein		MAC/Perforin domain-containing protein; CONTAINS InterPro DOMAIN/s: Membrane attack complex component/perforin (MACPF) domain (InterPro:IPR020864); BEST Arabidopsis thaliana protein match is: MAC/Perforin domain-containing protein (TAIR:AT4G24290.2); Has 221 Blast hits to 220 proteins in 25 species: Archae - 0; Bacteria - 0; Metazoa - 19; Fungi - 0; Plants - 202; Viruses - 0; Other Eukaryotes - 0…
AT1G14860	-1.02694	0.00133461	protein_coding	nudix hydrolase homolog 18		nudix hydrolase homolog 18 (NUDT18); FUNCTIONS IN: hydrolase activity; INVOLVED IN: biological_process unknown; CONTAINS InterPro DOMAIN/s: NUDIX hydrolase domain-like (InterPro:IPR015797), NUDIX hydrolase, conserved site (InterPro:IPR020084), NUDIX hydrolase domain (InterPro:IPR000086); BEST Arabidopsis thaliana protein match is: nudix hydrolase homolog 17 (TAIR:AT2G01670.1); Has 1011 Blast hits…
AT1G14870	1.39398	1.60172e-08	protein_coding	PLANT CADMIUM RESISTANCE 2		PLANT CADMIUM RESISTANCE 2 (PCR2); FUNCTIONS IN: molecular_function unknown; INVOLVED IN: response to oxidative stress; LOCATED IN: plasma membrane; EXPRESSED IN: callus; CONTAINS InterPro DOMAIN/s: Protein of unknown function Cys-rich (InterPro:IPR006461); BEST Arabidopsis thaliana protein match is: PLAC8 family protein (TAIR:AT5G35525.1); Has 803 Blast hits to 802 proteins in 112 species: Archa…
AT1G14970	-0.422023	0.0341992	protein_coding	O-fucosyltransferase family protein		O-fucosyltransferase family protein; CONTAINS InterPro DOMAIN/s: GDP-fucose protein O-fucosyltransferase (InterPro:IPR019378); BEST Arabidopsis thaliana protein match is: O-fucosyltransferase family protein (TAIR:AT2G01480.1); Has 831 Blast hits to 817 proteins in 28 species: Archae - 0; Bacteria - 0; Metazoa - 0; Fungi - 0; Plants - 831; Viruses - 0; Other Eukaryotes - 0 (source: NCBI BLink).
AT1G15010	1.40177	0.000700961	protein_coding			unknown protein; BEST Arabidopsis thaliana protein match is: unknown protein (TAIR:AT2G01300.1); Has 71 Blast hits to 71 proteins in 13 species: Archae - 0; Bacteria - 2; Metazoa - 0; Fungi - 0; Plants - 69; Viruses - 0; Other Eukaryotes - 0 (source: NCBI BLink).
AT1G15050	1.37806	0.015395	protein_coding	indole-3-acetic acid inducible 34	Belongs to auxin inducible gene family.	indole-3-acetic acid inducible 34 (IAA34); FUNCTIONS IN: sequence-specific DNA binding transcription factor activity; INVOLVED IN: response to auxin stimulus; LOCATED IN: nucleus; CONTAINS InterPro DOMAIN/s: Aux/IAA-ARF-dimerisation (InterPro:IPR011525), AUX/IAA protein (InterPro:IPR003311); BEST Arabidopsis thaliana protein match is: indole-3-acetic acid inducible 32 (TAIR:AT2G01200.2); Has 1472…
AT1G15125	1.35385	0.000176442	protein_coding	S-adenosyl-L-methionine-dependent methyltransferases superfamily protein		S-adenosyl-L-methionine-dependent methyltransferases superfamily protein; FUNCTIONS IN: S-adenosylmethionine-dependent methyltransferase activity, methyltransferase activity; INVOLVED IN: biological_process unknown; LOCATED IN: cellular_component unknown; CONTAINS InterPro DOMAIN/s: SAM dependent carboxyl methyltransferase (InterPro:IPR005299); BEST Arabidopsis thaliana protein match is: S-adenos…
AT1G15170	-0.556775	0.0135457	protein_coding	MATE efflux family protein		MATE efflux family protein; FUNCTIONS IN: antiporter activity, drug transmembrane transporter activity, transporter activity; INVOLVED IN: drug transmembrane transport, transmembrane transport; LOCATED IN: chloroplast, membrane; EXPRESSED IN: 17 plant structures; EXPRESSED DURING: 9 growth stages; CONTAINS InterPro DOMAIN/s: MATE family transporter related protein (InterPro:IPR015521), Multi anti…
AT1G15210	-1.62728	1.37281e-07	protein_coding	pleiotropic drug resistance 7		pleiotropic drug resistance 7 (PDR7); FUNCTIONS IN: ATPase activity, coupled to transmembrane movement of substances; INVOLVED IN: drug transmembrane transport; LOCATED IN: plasma membrane, chloroplast, membrane; EXPRESSED IN: 9 plant structures; EXPRESSED DURING: 4 anthesis, F mature embryo stage, petal differentiation and expansion stage, E expanded cotyledon stage, D bilateral stage; CONTAINS …
AT1G15260	-0.68127	7.5988e-05	protein_coding			unknown protein; BEST Arabidopsis thaliana protein match is: unknown protein (TAIR:AT3G16070.1); Has 28 Blast hits to 28 proteins in 7 species: Archae - 0; Bacteria - 0; Metazoa - 0; Fungi - 0; Plants - 28; Viruses - 0; Other Eukaryotes - 0 (source: NCBI BLink).
AT1G15360	-0.862475	0.000904642	protein_coding	Integrase-type DNA-binding superfamily protein	Encodes a member of the ERF (ethylene response factor) subfamily B-6 of ERF/AP2 transcription factor family. The protein contains one AP2 domain. There are 12 members in this subfamily including RAP2.11. This gene is involved in wax biosynthesis. Over-expression of the gene results in glossy leaf phenotype and increased drought tolerance. Two closely related genes, AT5G25390 and AT5G11190 have si…	SHINE 1 (SHN1); CONTAINS InterPro DOMAIN/s: DNA-binding, integrase-type (InterPro:IPR016177), Pathogenesis-related transcriptional factor/ERF, DNA-binding (InterPro:IPR001471); BEST Arabidopsis thaliana protein match is: Integrase-type DNA-binding superfamily protein (TAIR:AT5G25390.2); Has 5918 Blast hits to 5765 proteins in 265 species: Archae - 0; Bacteria - 6; Metazoa - 9; Fungi - 23; Plants …
AT1G15405	1.02583	0.00761808	other_rna	other RNA	Unknown gene
AT1G15415	-0.856267	0.0119328	protein_coding		The protein encoded by this gene was identified as a part of pollen proteome by mass spec analysis. It has weak homology to LEA (late embryo abundant) proteins. Encodes protein phosphatase 2A (PP2A) B'gamma subunit. Targeted to nucleus and cytosol.	FUNCTIONS IN: molecular_function unknown; INVOLVED IN: biological_process unknown; LOCATED IN: cytosol, nucleus; EXPRESSED IN: male gametophyte; Has 23 Blast hits to 23 proteins in 8 species: Archae - 0; Bacteria - 0; Metazoa - 0; Fungi - 0; Plants - 23; Viruses - 0; Other Eukaryotes - 0 (source: NCBI BLink).
AT1G15420	0.379064	0.00784868	protein_coding			CONTAINS InterPro DOMAIN/s: Small-subunit processome, Utp12 (InterPro:IPR007148); Has 764 Blast hits to 656 proteins in 193 species: Archae - 0; Bacteria - 42; Metazoa - 237; Fungi - 154; Plants - 85; Viruses - 23; Other Eukaryotes - 223 (source: NCBI BLink).
AT1G15570	-0.451918	0.0151735	protein_coding	CYCLIN A2;3	A2-type cyclin. Negatively regulates endocycles and acts as a key regulator of ploidy levels in Arabidopsis endoreduplication. Interacts physically with CDKA;1. Expressed preferentially in trichomes and young developing tissues.	CYCLIN A2;3 (CYCA2;3); CONTAINS InterPro DOMAIN/s: Cyclin, C-terminal (InterPro:IPR004367), Cyclin (InterPro:IPR006670), G2/mitotic-specific cyclin A (InterPro:IPR015453), Cyclin-like (InterPro:IPR011028), Cyclin-related (InterPro:IPR013763), Cyclin, N-terminal (InterPro:IPR006671), Cyclin, A/B/D/E (InterPro:IPR014400); BEST Arabidopsis thaliana protein match is: Cyclin A2;4 (TAIR:AT1G80370.1); H…
AT1G15660	-0.368976	0.021012	protein_coding	centromere protein C	Encodes a homologue of the human centromeric protein C (CENP-C). CENP-C co-localizes with the 180 bp centromeric regions of chromosomes throughout the cell cycle, but does not completely cover the 180 bp regions.	centromere protein C (CENP-C); Has 380 Blast hits to 353 proteins in 129 species: Archae - 0; Bacteria - 6; Metazoa - 108; Fungi - 26; Plants - 78; Viruses - 8; Other Eukaryotes - 154 (source: NCBI BLink).
AT1G15670	1.26345	2.97735e-05	protein_coding	Galactose oxidase/kelch repeat superfamily protein		Galactose oxidase/kelch repeat superfamily protein; CONTAINS InterPro DOMAIN/s: Galactose oxidase/kelch, beta-propeller (InterPro:IPR011043), Kelch repeat type 1 (InterPro:IPR006652), Kelch related (InterPro:IPR013089), Kelch-type beta propeller (InterPro:IPR015915); BEST Arabidopsis thaliana protein match is: Galactose oxidase/kelch repeat superfamily protein (TAIR:AT1G80440.1); Has 1241 Blast h…
AT1G15890	1.7502	7.50392e-06	protein_coding	Disease resistance protein (CC-NBS-LRR class) family		Disease resistance protein (CC-NBS-LRR class) family; FUNCTIONS IN: ATP binding; INVOLVED IN: N-terminal protein myristoylation, apoptosis, defense response; LOCATED IN: cellular_component unknown; EXPRESSED IN: 8 plant structures; EXPRESSED DURING: 6 growth stages; CONTAINS InterPro DOMAIN/s: NB-ARC (InterPro:IPR002182), Leucine-rich repeat (InterPro:IPR001611), Disease resistance protein (Inter…
AT1G15960	-1.41688	4.62609e-07	protein_coding	NRAMP metal ion transporter 6	member of Nramp2 family	NRAMP metal ion transporter 6 (NRAMP6); FUNCTIONS IN: inorganic anion transmembrane transporter activity, metal ion transmembrane transporter activity; INVOLVED IN: cellular metal ion homeostasis, metal ion transport; LOCATED IN: membrane; EXPRESSED IN: 12 plant structures; EXPRESSED DURING: LP.06 six leaves visible, LP.04 four leaves visible, 4 anthesis, petal differentiation and expansion stage…
AT1G15990	-0.873009	0.0350391	protein_coding	cyclic nucleotide gated channel 7	member of Cyclic nucleotide gated channel family	cyclic nucleotide gated channel 7 (CNGC7); FUNCTIONS IN: ion channel activity, cyclic nucleotide binding, calmodulin binding; INVOLVED IN: response to cadmium ion; LOCATED IN: membrane; EXPRESSED IN: male gametophyte, flower, cultured cell, pollen tube; EXPRESSED DURING: L mature pollen stage, M germinated pollen stage, 4 anthesis; CONTAINS InterPro DOMAIN/s: Cyclic nucleotide-binding (InterPro:I…
AT1G16080	-0.369075	0.00218573	protein_coding			unknown protein; LOCATED IN: apoplast, chloroplast stroma, chloroplast, chloroplast envelope; EXPRESSED IN: 23 plant structures; EXPRESSED DURING: 14 growth stages; Has 81 Blast hits to 81 proteins in 28 species: Archae - 0; Bacteria - 2; Metazoa - 0; Fungi - 0; Plants - 62; Viruses - 0; Other Eukaryotes - 17 (source: NCBI BLink).
AT1G16130	1.74634	0.000490188	protein_coding	wall associated kinase-like 2	wall-associated kinase like	wall associated kinase-like 2 (WAKL2); FUNCTIONS IN: kinase activity; INVOLVED IN: protein amino acid phosphorylation; LOCATED IN: integral to membrane; EXPRESSED IN: stem, cotyledon, leaf whorl, leaf; EXPRESSED DURING: LP.06 six leaves visible, LP.04 four leaves visible, LP.10 ten leaves visible, LP.08 eight leaves visible, LP.12 twelve leaves visible; CONTAINS InterPro DOMAIN/s: Wall-associated…
AT1G16290	-1.06678	7.98416e-07	protein_coding			FUNCTIONS IN: molecular_function unknown; INVOLVED IN: biological_process unknown; LOCATED IN: chloroplast, vacuole; EXPRESSED IN: 19 plant structures; EXPRESSED DURING: 11 growth stages; CONTAINS InterPro DOMAIN/s: Lytic transglycosylase-like, catalytic (InterPro:IPR008258); Has 171 Blast hits to 155 proteins in 40 species: Archae - 0; Bacteria - 54; Metazoa - 0; Fungi - 0; Plants - 55; Viruses …
AT1G16300	-0.686663	3.98327e-06	protein_coding	glyceraldehyde-3-phosphate dehydrogenase of plastid 2	Encodes one of the chloroplast/plastid localized GAPDH isoforms (GAPCp1/At1g79530 and GAPCp2/At1g16300). gapcp double mutants display a drastic phenotype of arrested root development, dwarfism and sterility. GAPCps are important for the synthesis of serine in roots.	glyceraldehyde-3-phosphate dehydrogenase of plastid 2 (GAPCP-2); CONTAINS InterPro DOMAIN/s: Glyceraldehyde 3-phosphate dehydrogenase subfamily (InterPro:IPR000173), Glyceraldehyde 3-phosphate dehydrogenase, catalytic domain (InterPro:IPR020829), Glyceraldehyde-3-phosphate dehydrogenase, type I (InterPro:IPR006424), Glyceraldehyde 3-phosphate dehydrogenase, catalytic domain, subgroup (InterPro:IP…
AT1G16310	-0.857381	6.06575e-06	protein_coding	Cation efflux family protein		Cation efflux family protein; FUNCTIONS IN: cation transmembrane transporter activity; INVOLVED IN: cation transport, transmembrane transport; LOCATED IN: membrane; EXPRESSED IN: 20 plant structures; EXPRESSED DURING: 7 growth stages; CONTAINS InterPro DOMAIN/s: Cation efflux protein (InterPro:IPR002524); BEST Arabidopsis thaliana protein match is: Cation efflux family protein (TAIR:AT1G79520.1);…
AT1G16360	-1.00098	0.000494	protein_coding	LEM3 (ligand-effect modulator 3) family protein / CDC50 family protein		LEM3 (ligand-effect modulator 3) family protein / CDC50 family protein; INVOLVED IN: biological_process unknown; LOCATED IN: membrane; EXPRESSED IN: 8 plant structures; EXPRESSED DURING: L mature pollen stage, M germinated pollen stage, 4 anthesis, petal differentiation and expansion stage; CONTAINS InterPro DOMAIN/s: Protein of unknown function DUF284, transmembrane eukaryotic (InterPro:IPR00504…
AT1G16380	-1.00362	0.0209349	protein_coding	Cation/hydrogen exchanger family protein	member of Putative Na+/H+ antiporter family	ATCHX1; FUNCTIONS IN: monovalent cation:hydrogen antiporter activity, sodium:hydrogen antiporter activity; INVOLVED IN: cation transport; LOCATED IN: integral to membrane; EXPRESSED IN: male gametophyte, flower; EXPRESSED DURING: 4 anthesis; CONTAINS InterPro DOMAIN/s: Cation/H+ exchanger (InterPro:IPR006153); BEST Arabidopsis thaliana protein match is: cation/H+ exchanger 2 (TAIR:AT1G79400.1); H…
AT1G16400	1.77825	2.11032e-05	protein_coding	cytochrome P450, family 79, subfamily F, polypeptide 2	Encodes cytochrome P450 CYP79F2.	cytochrome P450, family 79, subfamily F, polypeptide 2 (CYP79F2); CONTAINS InterPro DOMAIN/s: Cytochrome P450 (InterPro:IPR001128), Cytochrome P450, E-class, group I (InterPro:IPR002401), Cytochrome P450, conserved site (InterPro:IPR017972); BEST Arabidopsis thaliana protein match is: cytochrome p450 79f1 (TAIR:AT1G16410.1); Has 27578 Blast hits to 27450 proteins in 1508 species: Archae - 44; Bac…
AT1G16410	1.29951	0.025667	protein_coding	cytochrome p450 79f1	member of CYP79F	cytochrome p450 79f1 (CYP79F1); CONTAINS InterPro DOMAIN/s: Cytochrome P450 (InterPro:IPR001128), Cytochrome P450, conserved site (InterPro:IPR017972), Cytochrome P450, E-class, group I (InterPro:IPR002401); BEST Arabidopsis thaliana protein match is: cytochrome P450, family 79, subfamily F, polypeptide 2 (TAIR:AT1G16400.1); Has 27252 Blast hits to 27093 proteins in 1494 species: Archae - 44; Bac…
AT1G16510	-0.937248	0.000701381	protein_coding	SAUR-like auxin-responsive protein family		SAUR-like auxin-responsive protein family ; CONTAINS InterPro DOMAIN/s: Auxin responsive SAUR protein (InterPro:IPR003676); BEST Arabidopsis thaliana protein match is: SAUR-like auxin-responsive protein family (TAIR:AT3G12830.1); Has 1122 Blast hits to 1120 proteins in 25 species: Archae - 0; Bacteria - 0; Metazoa - 0; Fungi - 0; Plants - 1121; Viruses - 0; Other Eukaryotes - 1 (source: NCBI BLin…
AT1G16530	1.28619	0.0172621	protein_coding	ASYMMETRIC LEAVES 2-like 9		ASYMMETRIC LEAVES 2-like 9 (ASL9); CONTAINS InterPro DOMAIN/s: Lateral organ boundaries, LOB (InterPro:IPR004883); BEST Arabidopsis thaliana protein match is: Lateral organ boundaries (LOB) domain family protein (TAIR:AT2G30130.1); Has 986 Blast hits to 981 proteins in 24 species: Archae - 0; Bacteria - 0; Metazoa - 0; Fungi - 0; Plants - 986; Viruses - 0; Other Eukaryotes - 0 (source: NCBI BLink…
AT1G16590	-0.617566	0.0142069	protein_coding	DNA-binding HORMA family protein	putative translesion synthesis polymerase zeta subunit, homologous to Y-family DNA polymerases, contains BRCT domain. Mutants are sensitive to UV-B radiation. Gene is involved in damage-tolerance mechanisms through translesion synthesis(TLS).	REV7; CONTAINS InterPro DOMAIN/s: DNA-binding HORMA (InterPro:IPR003511); Has 307 Blast hits to 307 proteins in 122 species: Archae - 0; Bacteria - 0; Metazoa - 157; Fungi - 86; Plants - 49; Viruses - 0; Other Eukaryotes - 15 (source: NCBI BLink).
AT1G16630	-0.641385	0.000126414	protein_coding			unknown protein; LOCATED IN: chloroplast; BEST Arabidopsis thaliana protein match is: unknown protein (TAIR:AT2G16270.1); Has 10587 Blast hits to 5736 proteins in 617 species: Archae - 88; Bacteria - 963; Metazoa - 3686; Fungi - 820; Plants - 541; Viruses - 438; Other Eukaryotes - 4051 (source: NCBI BLink).
AT1G16635	1.22075	0.019363	other_rna
AT1G16670	0.537937	0.0111881	protein_coding	Protein kinase superfamily protein		Protein kinase superfamily protein; FUNCTIONS IN: protein serine/threonine kinase activity, protein kinase activity, kinase activity, ATP binding; INVOLVED IN: protein amino acid phosphorylation; LOCATED IN: cellular_component unknown; EXPRESSED IN: 23 plant structures; EXPRESSED DURING: 13 growth stages; CONTAINS InterPro DOMAIN/s: Protein kinase, ATP binding site (InterPro:IPR017441), Protein k…
AT1G16750	-0.52734	0.0103573	protein_coding	Protein of unknown function, DUF547		Protein of unknown function, DUF547; CONTAINS InterPro DOMAIN/s: Protein of unknown function DUF547 (InterPro:IPR006869); BEST Arabidopsis thaliana protein match is: Protein of unknown function, DUF547 (TAIR:AT3G13000.2); Has 699 Blast hits to 674 proteins in 105 species: Archae - 2; Bacteria - 80; Metazoa - 34; Fungi - 2; Plants - 533; Viruses - 0; Other Eukaryotes - 48 (source: NCBI BLink).
AT1G16760	-0.745572	0.0166002	protein_coding	Protein kinase protein with adenine nucleotide alpha hydrolases-like domain		Protein kinase protein with adenine nucleotide alpha hydrolases-like domain; FUNCTIONS IN: protein serine/threonine kinase activity, protein kinase activity, kinase activity, ATP binding; INVOLVED IN: protein amino acid phosphorylation, response to stress; LOCATED IN: cellular_component unknown; EXPRESSED IN: male gametophyte, flower, pollen tube; EXPRESSED DURING: L mature pollen stage, M germin…
AT1G16780	-0.629434	4.73284e-06	protein_coding	Inorganic H pyrophosphatase family protein	Encodes a type II H+-PPases that localizes to and function as a proton pump of the Golgi apparatus in most tissues except for mature leaves.	VHP2;2; FUNCTIONS IN: inorganic diphosphatase activity, hydrogen-translocating pyrophosphatase activity; INVOLVED IN: proton transport; LOCATED IN: Golgi apparatus, vacuole; EXPRESSED IN: 22 plant structures; EXPRESSED DURING: 13 growth stages; CONTAINS InterPro DOMAIN/s: Inorganic H+ pyrophosphatase (InterPro:IPR004131); BEST Arabidopsis thaliana protein match is: vacuolar H+-pyrophosphatase 2 (…
AT1G16825	-0.565542	0.00879589	protein_coding	Reticulon family protein		Reticulon family protein; FUNCTIONS IN: molecular_function unknown; INVOLVED IN: biological_process unknown; LOCATED IN: endoplasmic reticulum; CONTAINS InterPro DOMAIN/s: Reticulon (InterPro:IPR003388); BEST Arabidopsis thaliana protein match is: Reticulon family protein (TAIR:AT1G78895.1); Has 155 Blast hits to 155 proteins in 17 species: Archae - 0; Bacteria - 0; Metazoa - 0; Fungi - 0; Plants…
AT1G16950	1.50221	0.00938455	protein_coding			unknown protein; FUNCTIONS IN: molecular_function unknown; INVOLVED IN: biological_process unknown; LOCATED IN: endomembrane system; EXPRESSED IN: stamen; EXPRESSED DURING: 4 anthesis; Has 17 Blast hits to 17 proteins in 5 species: Archae - 0; Bacteria - 0; Metazoa - 0; Fungi - 0; Plants - 17; Viruses - 0; Other Eukaryotes - 0 (source: NCBI BLink).
AT1G17020	1.82443	2.32065e-06	protein_coding	senescence-related gene 1	Encodes a novel member of the Fe(II)/ascorbate oxidase gene family; senescence-related gene.	senescence-related gene 1 (SRG1); CONTAINS InterPro DOMAIN/s: Oxoglutarate/iron-dependent oxygenase (InterPro:IPR005123); BEST Arabidopsis thaliana protein match is: 2-oxoglutarate (2OG) and Fe(II)-dependent oxygenase superfamily protein (TAIR:AT1G17010.1); Has 8560 Blast hits to 8517 proteins in 996 species: Archae - 0; Bacteria - 1133; Metazoa - 115; Fungi - 988; Plants - 4970; Viruses - 0; Oth…
AT1G17100	-0.752352	6.24253e-09	protein_coding	SOUL heme-binding family protein		SOUL heme-binding family protein; FUNCTIONS IN: binding; INVOLVED IN: biological_process unknown; LOCATED IN: plasma membrane, vacuole; EXPRESSED IN: 24 plant structures; EXPRESSED DURING: 14 growth stages; CONTAINS InterPro DOMAIN/s: SOUL haem-binding protein (InterPro:IPR006917); BEST Arabidopsis thaliana protein match is: SOUL heme-binding family protein (TAIR:AT1G78450.1); Has 1318 Blast hits…
AT1G17190	-0.728286	2.81887e-05	protein_coding	glutathione S-transferase tau 26	Encodes glutathione transferase belonging to the tau class of GSTs. Naming convention according to Wagner et al. (2002).	glutathione S-transferase tau 26 (GSTU26); CONTAINS InterPro DOMAIN/s: Thioredoxin fold (InterPro:IPR012335), Glutathione S-transferase, C-terminal (InterPro:IPR004046), Glutathione S-transferase, C-terminal-like (InterPro:IPR010987), Glutathione S-transferase/chloride channel, C-terminal (InterPro:IPR017933), Glutathione S-transferase, N-terminal (InterPro:IPR004045), Thioredoxin-like fold (Inte…
AT1G17240	1.17151	0.000578026	protein_coding	receptor like protein 2	Encodes a CLAVATA2 (CLV2)-related gene. Complements the clv2 mutant when expressed under the control of the CLV2 promoter.	receptor like protein 2 (RLP2); CONTAINS InterPro DOMAIN/s: Leucine-rich repeat-containing N-terminal domain, type 2 (InterPro:IPR013210), Leucine-rich repeat (InterPro:IPR001611); BEST Arabidopsis thaliana protein match is: Leucine-rich receptor-like protein kinase family protein (TAIR:AT1G72300.1); Has 90767 Blast hits to 27052 proteins in 1087 species: Archae - 40; Bacteria - 7835; Metazoa - 1…
AT1G17290	0.437951	0.000242199	protein_coding	alanine aminotransferas	Encodes for alanine aminotransferase (ALAAT1), involved in alanine catabolism during plants recovery from hypoxia	alanine aminotransferas (AlaAT1); FUNCTIONS IN: L-alanine:2-oxoglutarate aminotransferase activity, ATP binding; INVOLVED IN: response to cadmium ion, response to hypoxia, L-alanine catabolic process, by transamination; LOCATED IN: mitochondrion, chloroplast; EXPRESSED IN: 9 plant structures; EXPRESSED DURING: L mature pollen stage, M germinated pollen stage; CONTAINS InterPro DOMAIN/s: 1-aminocy…
AT1G17360	0.508221	0.0130602	protein_coding			BEST Arabidopsis thaliana protein match is: COP1-interacting protein-related (TAIR:AT1G72410.1); Has 9949 Blast hits to 7480 proteins in 576 species: Archae - 12; Bacteria - 1007; Metazoa - 3636; Fungi - 982; Plants - 444; Viruses - 50; Other Eukaryotes - 3818 (source: NCBI BLink).
AT1G17450	0.794102	0.00939941	protein_coding	B-block binding subunit of TFIIIC		B-block binding subunit of TFIIIC; CONTAINS InterPro DOMAIN/s: B-block binding subunit of TFIIIC (InterPro:IPR007309); BEST Arabidopsis thaliana protein match is: B-block binding subunit of TFIIIC (TAIR:AT1G59453.1); Has 94 Blast hits to 81 proteins in 18 species: Archae - 2; Bacteria - 0; Metazoa - 0; Fungi - 0; Plants - 88; Viruses - 0; Other Eukaryotes - 4 (source: NCBI BLink).
AT1G17500	0.368203	0.00620104	protein_coding	ATPase E1-E2 type family protein / haloacid dehalogenase-like hydrolase family protein		ATPase E1-E2 type family protein / haloacid dehalogenase-like hydrolase family protein; FUNCTIONS IN: ATPase activity, coupled to transmembrane movement of ions, phosphorylative mechanism; INVOLVED IN: metabolic process, ATP biosynthetic process, phospholipid transport; LOCATED IN: integral to membrane, membrane; EXPRESSED IN: 23 plant structures; EXPRESSED DURING: 13 growth stages; CONTAINS Inte…
AT1G17600	0.562769	0.0189909	protein_coding	Disease resistance protein (TIR-NBS-LRR class) family		Disease resistance protein (TIR-NBS-LRR class) family; FUNCTIONS IN: transmembrane receptor activity, ATP binding; INVOLVED IN: signal transduction, defense response, apoptosis, innate immune response; LOCATED IN: intrinsic to membrane; EXPRESSED IN: leaf whorl, leaf; EXPRESSED DURING: LP.10 ten leaves visible; CONTAINS InterPro DOMAIN/s: NB-ARC (InterPro:IPR002182), Toll-Interleukin receptor (In…
AT1G17615	1.78774	0.00124711	protein_coding	Disease resistance protein (TIR-NBS class)		Disease resistance protein (TIR-NBS class); FUNCTIONS IN: transmembrane receptor activity, ATP binding; INVOLVED IN: signal transduction, defense response, apoptosis, innate immune response; LOCATED IN: intrinsic to membrane; CONTAINS InterPro DOMAIN/s: NB-ARC (InterPro:IPR002182), Toll-Interleukin receptor (InterPro:IPR000157); BEST Arabidopsis thaliana protein match is: Disease resistance prote…
AT1G17620	0.913451	0.000188281	protein_coding	Late embryogenesis abundant (LEA) hydroxyproline-rich glycoprotein family		Late embryogenesis abundant (LEA) hydroxyproline-rich glycoprotein family; FUNCTIONS IN: molecular_function unknown; INVOLVED IN: biological_process unknown; LOCATED IN: plasma membrane; EXPRESSED IN: 23 plant structures; EXPRESSED DURING: 13 growth stages; CONTAINS InterPro DOMAIN/s: Late embryogenesis abundant protein, group 2 (InterPro:IPR004864); BEST Arabidopsis thaliana protein match is: un…
AT1G17665	0.848388	0.0141945	protein_coding			unknown protein; FUNCTIONS IN: molecular_function unknown; INVOLVED IN: biological_process unknown; LOCATED IN: endomembrane system; EXPRESSED IN: 15 plant structures; EXPRESSED DURING: 11 growth stages; Has 149 Blast hits to 146 proteins in 39 species: Archae - 0; Bacteria - 4; Metazoa - 21; Fungi - 5; Plants - 30; Viruses - 0; Other Eukaryotes - 89 (source: NCBI BLink).
AT1G17830	0.651399	0.0140723	protein_coding	Protein of unknown function (DUF789)		Protein of unknown function (DUF789); CONTAINS InterPro DOMAIN/s: Protein of unknown function DUF789 (InterPro:IPR008507); BEST Arabidopsis thaliana protein match is: Protein of unknown function (DUF789) (TAIR:AT1G73210.1); Has 265 Blast hits to 257 proteins in 18 species: Archae - 0; Bacteria - 0; Metazoa - 0; Fungi - 0; Plants - 263; Viruses - 0; Other Eukaryotes - 2 (source: NCBI BLink).
AT1G17870	0.440647	0.0287769	protein_coding	ethylene-dependent gravitropism-deficient and yellow-green-like 3	S2P-like putative metalloprotease, also contain transmembrane helices near their C-termini and many of them, five of seven, contain a conserved zinc-binding motif HEXXH. Homolog of EGY1. Each of the EGY1 and EGY-like proteins share two additional highly conserved motifs, the previously reported NPDG motif (aa 442454 in EGY1, Rudner et al., 1999) and a newly defined GNLR motif (aa 171179 in EGY1).…	ETHYLENE-DEPENDENT GRAVITROPISM-DEFICIENT AND YELLOW-GREEN-LIKE 3 (EGY3); INVOLVED IN: response to high light intensity, response to hydrogen peroxide, response to heat; LOCATED IN: chloroplast; EXPRESSED IN: 17 plant structures; EXPRESSED DURING: 9 growth stages; BEST Arabidopsis thaliana protein match is: Peptidase M50 family protein (TAIR:AT5G35220.1); Has 660 Blast hits to 652 proteins in 203…
AT1G17920	-0.454062	0.00728825	protein_coding	homeodomain GLABROUS 12	Encodes a homeobox-leucine zipper family protein belonging to the HD-ZIP IV family. Together with HDG11, it is involved in trichome branching.	homeodomain GLABROUS 12 (HDG12); FUNCTIONS IN: sequence-specific DNA binding transcription factor activity; INVOLVED IN: trichome branching, regulation of transcription, DNA-dependent; LOCATED IN: nucleus; EXPRESSED IN: 25 plant structures; EXPRESSED DURING: 11 growth stages; CONTAINS InterPro DOMAIN/s: Homeobox, conserved site (InterPro:IPR017970), Homeobox (InterPro:IPR001356), Homeodomain-like…
AT1G17950	-0.792551	0.0266824	protein_coding	myb domain protein 52	putative transcription factor: R2R3-MYB transcription family	myb domain protein 52 (MYB52); CONTAINS InterPro DOMAIN/s: SANT, DNA-binding (InterPro:IPR001005), Homeodomain-like (InterPro:IPR009057), Myb, DNA-binding (InterPro:IPR014778), HTH transcriptional regulator, Myb-type, DNA-binding (InterPro:IPR017930), Homeodomain-related (InterPro:IPR012287), Myb transcription factor (InterPro:IPR015495); BEST Arabidopsis thaliana protein match is: myb domain pro…
AT1G17960	1.40014	0.000343207	protein_coding	Threonyl-tRNA synthetase		Threonyl-tRNA synthetase; FUNCTIONS IN: nucleotide binding, aminoacyl-tRNA ligase activity, threonine-tRNA ligase activity, ATP binding; INVOLVED IN: threonyl-tRNA aminoacylation, translation, tRNA aminoacylation for protein translation; LOCATED IN: cytoplasm; EXPRESSED IN: inflorescence meristem, root, pedicel; EXPRESSED DURING: 4 anthesis; CONTAINS InterPro DOMAIN/s: Threonyl/alanyl tRNA synthe…
AT1G18060	-0.349428	0.0110821	protein_coding			unknown protein; INVOLVED IN: biological_process unknown; LOCATED IN: chloroplast; EXPRESSED IN: 22 plant structures; EXPRESSED DURING: 13 growth stages; Has 74 Blast hits to 74 proteins in 29 species: Archae - 0; Bacteria - 19; Metazoa - 0; Fungi - 0; Plants - 49; Viruses - 0; Other Eukaryotes - 6 (source: NCBI BLink).
AT1G18265	-0.975127	0.00301612	protein_coding	Protein of unknown function, DUF593		Protein of unknown function, DUF593; CONTAINS InterPro DOMAIN/s: Protein of unknown function DUF593 (InterPro:IPR007656); BEST Arabidopsis thaliana protein match is: Protein of unknown function, DUF593 (TAIR:AT5G16720.1); Has 35333 Blast hits to 34131 proteins in 2444 species: Archae - 798; Bacteria - 22429; Metazoa - 974; Fungi - 991; Plants - 531; Viruses - 0; Other Eukaryotes - 9610 (source: N…
AT1G18280	-0.890939	2.89392e-05	protein_coding	Bifunctional inhibitor/lipid-transfer protein/seed storage 2S albumin superfamily protein		Bifunctional inhibitor/lipid-transfer protein/seed storage 2S albumin superfamily protein; CONTAINS InterPro DOMAIN/s: Bifunctional inhibitor/plant lipid transfer protein/seed storage (InterPro:IPR016140), Plant lipid transfer protein/seed storage/trypsin-alpha amylase inhibitor (InterPro:IPR003612); BEST Arabidopsis thaliana protein match is: Bifunctional inhibitor/lipid-transfer protein/seed st…
AT1G18340	-0.761456	2.16572e-07	protein_coding	basal transcription factor complex subunit-related		basal transcription factor complex subunit-related; FUNCTIONS IN: general RNA polymerase II transcription factor activity; INVOLVED IN: DNA repair, regulation of transcription, DNA-dependent; LOCATED IN: core TFIIH complex; EXPRESSED IN: 17 plant structures; EXPRESSED DURING: 9 growth stages; CONTAINS InterPro DOMAIN/s: Transcription factor Tfb4 (InterPro:IPR004600); Has 359 Blast hits to 354 pro…
AT1G18370	-0.463288	0.0304716	protein_coding	ATP binding microtubule motor family protein	Encodes a kinesin HINKEL. Required for cytokinesis in pollen. Mutant has cytokinesis defects; seedling lethal.	HINKEL (HIK); FUNCTIONS IN: microtubule motor activity, ATP binding; INVOLVED IN: response to cyclopentenone, cellularization of the embryo sac, gametophyte development, pollen development, cytokinesis; LOCATED IN: chloroplast; EXPRESSED IN: 22 plant structures; EXPRESSED DURING: 13 growth stages; CONTAINS InterPro DOMAIN/s: Protein of unknown function DUF3490 (InterPro:IPR021881), Kinesin, motor…
AT1G18410	-0.80409	0.00373813	protein_coding	P-loop containing nucleoside triphosphate hydrolases superfamily protein		P-loop containing nucleoside triphosphate hydrolases superfamily protein; FUNCTIONS IN: microtubule motor activity, ATP binding; INVOLVED IN: microtubule-based movement; EXPRESSED IN: male gametophyte, flower; EXPRESSED DURING: L mature pollen stage, M germinated pollen stage, 4 anthesis; CONTAINS InterPro DOMAIN/s: Kinesin, motor domain (InterPro:IPR001752); BEST Arabidopsis thaliana protein mat…
AT1G18440	-0.574093	0.000521201	protein_coding	Peptidyl-tRNA hydrolase family protein		Peptidyl-tRNA hydrolase family protein; FUNCTIONS IN: aminoacyl-tRNA hydrolase activity; INVOLVED IN: translation; LOCATED IN: chloroplast; EXPRESSED IN: 23 plant structures; EXPRESSED DURING: 14 growth stages; CONTAINS InterPro DOMAIN/s: Peptidyl-tRNA hydrolase, conserved site (InterPro:IPR018171), Peptidyl-tRNA hydrolase (InterPro:IPR001328); BEST Arabidopsis thaliana protein match is: Peptidyl…
AT1G18460	-0.413773	0.000895276	protein_coding	alpha/beta-Hydrolases superfamily protein		alpha/beta-Hydrolases superfamily protein; FUNCTIONS IN: lipase activity; INVOLVED IN: glycerol biosynthetic process, lipid metabolic process; EXPRESSED IN: 23 plant structures; EXPRESSED DURING: 13 growth stages; CONTAINS InterPro DOMAIN/s: AB-hydrolase-associated lipase region (InterPro:IPR006693); BEST Arabidopsis thaliana protein match is: alpha/beta-Hydrolases superfamily protein (TAIR:AT1G7…
AT1G18480	0.329471	0.0140125	protein_coding	Calcineurin-like metallo-phosphoesterase superfamily protein		Calcineurin-like metallo-phosphoesterase superfamily protein; FUNCTIONS IN: hydrolase activity, protein serine/threonine phosphatase activity; INVOLVED IN: biological_process unknown; LOCATED IN: cellular_component unknown; EXPRESSED IN: 24 plant structures; EXPRESSED DURING: 15 growth stages; CONTAINS InterPro DOMAIN/s: Metallophosphoesterase (InterPro:IPR004843); BEST Arabidopsis thaliana prote…
AT1G18520	-1.3685	5.47513e-05	protein_coding	tetraspanin11	Member of TETRASPANIN family	tetraspanin11 (TET11); FUNCTIONS IN: molecular_function unknown; INVOLVED IN: aging; LOCATED IN: endomembrane system, integral to membrane; EXPRESSED IN: 7 plant structures; EXPRESSED DURING: L mature pollen stage, M germinated pollen stage, 4 anthesis, petal differentiation and expansion stage; CONTAINS InterPro DOMAIN/s: Tetraspanin (InterPro:IPR018499); BEST Arabidopsis thaliana protein match …
AT1G18570	2.20889	4.75821e-05	protein_coding	myb domain protein 51	Encodes a member of the R2R3-MYB transcription family. Involved in indole glucosinolate biosynthesis.	myb domain protein 51 (MYB51); CONTAINS InterPro DOMAIN/s: SANT, DNA-binding (InterPro:IPR001005), Homeodomain-like (InterPro:IPR009057), Myb, DNA-binding (InterPro:IPR014778), HTH transcriptional regulator, Myb-type, DNA-binding (InterPro:IPR017930), Homeodomain-related (InterPro:IPR012287), Myb transcription factor (InterPro:IPR015495); BEST Arabidopsis thaliana protein match is: myb domain pro…
AT1G18590	0.719158	0.0351156	protein_coding	sulfotransferase 17	encodes a desulfoglucosinolate sulfotransferase, involved in the final step of glucosinolate core structure biosynthesis. Has a broad-substrate specificity with preference with methionine-derived desulfoglucosinolates.	sulfotransferase 17 (SOT17); CONTAINS InterPro DOMAIN/s: Sulfotransferase domain (InterPro:IPR000863); BEST Arabidopsis thaliana protein match is: desulfo-glucosinolate sulfotransferase 18 (TAIR:AT1G74090.1); Has 2933 Blast hits to 2889 proteins in 198 species: Archae - 0; Bacteria - 241; Metazoa - 1692; Fungi - 1; Plants - 541; Viruses - 0; Other Eukaryotes - 458 (source: NCBI BLink).
AT1G18610	-0.382222	0.0249514	protein_coding	Galactose oxidase/kelch repeat superfamily protein		Galactose oxidase/kelch repeat superfamily protein; CONTAINS InterPro DOMAIN/s: Galactose oxidase/kelch, beta-propeller (InterPro:IPR011043), Kelch repeat type 1 (InterPro:IPR006652), Kelch repeat type 2 (InterPro:IPR011498), Kelch-type beta propeller (InterPro:IPR015915); BEST Arabidopsis thaliana protein match is: Galactose oxidase/kelch repeat superfamily protein (TAIR:AT1G74150.1); Has 30201 …
AT1G18740	0.559523	0.0272861	protein_coding	Protein of unknown function (DUF793)		FUNCTIONS IN: molecular_function unknown; INVOLVED IN: biological_process unknown; EXPRESSED IN: 23 plant structures; EXPRESSED DURING: 13 growth stages; CONTAINS InterPro DOMAIN/s: Protein BYPASS related (InterPro:IPR008511); BEST Arabidopsis thaliana protein match is: Protein of unknown function (DUF793) (TAIR:AT1G74450.1); Has 167 Blast hits to 164 proteins in 20 species: Archae - 3; Bacteria …
AT1G18830	0.944934	0.00832577	protein_coding	Transducin/WD40 repeat-like superfamily protein		Transducin/WD40 repeat-like superfamily protein; FUNCTIONS IN: nucleotide binding; LOCATED IN: endomembrane system; CONTAINS InterPro DOMAIN/s: WD40 repeat 2 (InterPro:IPR019782), WD40 repeat, conserved site (InterPro:IPR019775), WD40 repeat (InterPro:IPR001680), WD40 repeat-like-containing domain (InterPro:IPR011046), WD40-repeat-containing domain (InterPro:IPR017986), WD40/YVTN repeat-like-cont…
AT1G18835	1.62908	0.00424801	protein_coding	mini zinc finger		mini zinc finger (MIF3); CONTAINS InterPro DOMAIN/s: ZF-HD homeobox protein, Cys/His-rich dimerisation domain (InterPro:IPR006456); BEST Arabidopsis thaliana protein match is: mini zinc finger 1 (TAIR:AT1G74660.1); Has 420 Blast hits to 420 proteins in 28 species: Archae - 0; Bacteria - 0; Metazoa - 0; Fungi - 0; Plants - 420; Viruses - 0; Other Eukaryotes - 0 (source: NCBI BLink).
AT1G18860	2.02412	0.000139645	protein_coding	WRKY DNA-binding protein 61	member of WRKY Transcription Factor; Group II-b	WRKY DNA-binding protein 61 (WRKY61); CONTAINS InterPro DOMAIN/s: DNA-binding WRKY (InterPro:IPR003657); BEST Arabidopsis thaliana protein match is: WRKY DNA-binding protein 72 (TAIR:AT5G15130.1); Has 5252 Blast hits to 3559 proteins in 289 species: Archae - 0; Bacteria - 31; Metazoa - 146; Fungi - 97; Plants - 3463; Viruses - 1; Other Eukaryotes - 1514 (source: NCBI BLink).
AT1G18890	0.435549	0.00717917	protein_coding	calcium-dependent protein kinase 1	encodes a calcium-dependent protein kinase whose gene expression is induced by dehydration and high salt. Kinase activity could not be detected in vitro.	calcium-dependent protein kinase 1 (CDPK1); FUNCTIONS IN: calmodulin-dependent protein kinase activity, protein kinase activity, kinase activity; INVOLVED IN: response to water deprivation, response to salt stress, protein amino acid phosphorylation, N-terminal protein myristoylation, abscisic acid mediated signaling pathway; LOCATED IN: chloroplast; EXPRESSED IN: 23 plant structures; EXPRESSED D…
AT1G18960	-1.45381	0.000166557	protein_coding	myb-like HTH transcriptional regulator family protein		myb-like HTH transcriptional regulator family protein; FUNCTIONS IN: DNA binding, sequence-specific DNA binding transcription factor activity; INVOLVED IN: regulation of transcription, DNA-dependent, regulation of transcription; CONTAINS InterPro DOMAIN/s: SANT, DNA-binding (InterPro:IPR001005), Homeodomain-like (InterPro:IPR009057), Myb, DNA-binding (InterPro:IPR014778), HTH transcriptional regu…
AT1G19050	0.692587	0.00894594	protein_coding	response regulator 7	Encodes a member of the Arabidopsis response regulator (ARR) family, most closely related to ARR15. A two-component response regulator protein containing a phosphate accepting domain in the receiver domain but lacking a DNA binding domain in the output domain. Involved in response to cytokinin and meristem stem cell maintenance. Arr7 protein is stabilized by cytokinin.	response regulator 7 (ARR7); CONTAINS InterPro DOMAIN/s: CheY-like (InterPro:IPR011006), Signal transduction response regulator, receiver domain (InterPro:IPR001789); BEST Arabidopsis thaliana protein match is: response regulator 15 (TAIR:AT1G74890.1); Has 53636 Blast hits to 53063 proteins in 2702 species: Archae - 285; Bacteria - 47261; Metazoa - 20; Fungi - 584; Plants - 1468; Viruses - 6; Oth…
AT1G19190	-1.04902	0.00192599	protein_coding	alpha/beta-Hydrolases superfamily protein		alpha/beta-Hydrolases superfamily protein; FUNCTIONS IN: hydrolase activity; INVOLVED IN: metabolic process; LOCATED IN: cellular_component unknown; EXPRESSED IN: inflorescence meristem, root, flower; EXPRESSED DURING: petal differentiation and expansion stage; CONTAINS InterPro DOMAIN/s: Lipase, GDXG, active site (InterPro:IPR002168), Alpha/beta hydrolase fold-3 (InterPro:IPR013094); BEST Arabid…
AT1G19200	1.41313	0.000984568	protein_coding	Protein of unknown function (DUF581)		Protein of unknown function (DUF581); CONTAINS InterPro DOMAIN/s: Protein of unknown function DUF581 (InterPro:IPR007650); BEST Arabidopsis thaliana protein match is: Protein of unknown function (DUF581) (TAIR:AT1G74940.1); Has 464 Blast hits to 464 proteins in 20 species: Archae - 0; Bacteria - 0; Metazoa - 0; Fungi - 0; Plants - 464; Viruses - 0; Other Eukaryotes - 0 (source: NCBI BLink).
AT1G19370	0.365778	0.025981	protein_coding			unknown protein; LOCATED IN: endoplasmic reticulum; EXPRESSED IN: 22 plant structures; EXPRESSED DURING: 13 growth stages; BEST Arabidopsis thaliana protein match is: unknown protein (TAIR:AT1G75140.1); Has 45 Blast hits to 43 proteins in 15 species: Archae - 0; Bacteria - 0; Metazoa - 0; Fungi - 0; Plants - 44; Viruses - 0; Other Eukaryotes - 1 (source: NCBI BLink).
AT1G19376	1.69433	0.0025946	small_nucleolar_rna	snoRNA		snoRNA
AT1G19380	1.65754	2.84913e-14	protein_coding	Protein of unknown function (DUF1195)		Protein of unknown function (DUF1195); CONTAINS InterPro DOMAIN/s: Protein of unknown function DUF1195 (InterPro:IPR010608); BEST Arabidopsis thaliana protein match is: Protein of unknown function (DUF1195) (TAIR:AT4G36660.1); Has 67 Blast hits to 67 proteins in 15 species: Archae - 0; Bacteria - 0; Metazoa - 0; Fungi - 0; Plants - 67; Viruses - 0; Other Eukaryotes - 0 (source: NCBI BLink).
AT1G19460	-0.931157	0.00736949	protein_coding	Galactose oxidase/kelch repeat superfamily protein		Galactose oxidase/kelch repeat superfamily protein; CONTAINS InterPro DOMAIN/s: Galactose oxidase/kelch, beta-propeller (InterPro:IPR011043), Kelch repeat type 1 (InterPro:IPR006652), Kelch related (InterPro:IPR013089), Kelch-type beta propeller (InterPro:IPR015915); BEST Arabidopsis thaliana protein match is: Galactose oxidase/kelch repeat superfamily protein (TAIR:AT1G19470.1); Has 1605 Blast h…
AT1G19510	-0.910431	0.00831848	protein_coding	RAD-like 5		RAD-like 5 (RL5); FUNCTIONS IN: DNA binding, sequence-specific DNA binding transcription factor activity; INVOLVED IN: regulation of transcription, DNA-dependent; EXPRESSED IN: 11 plant structures; EXPRESSED DURING: 9 growth stages; CONTAINS InterPro DOMAIN/s: SANT, DNA-binding (InterPro:IPR001005), Molecular chaperone, heat shock protein, Hsp40, DnaJ (InterPro:IPR015609), Homeodomain-like (Inter…
AT1G19640	-1.21985	4.68601e-06	protein_coding	jasmonic acid carboxyl methyltransferase	Encodes a S-adenosyl-L-methionine:jasmonic acid carboxyl methyltransferase that catalyzes the formation of methyljasmonate from jasmonic acid. Its expression is induced in response to wounding or methyljasmonate treatment.	jasmonic acid carboxyl methyltransferase (JMT); CONTAINS InterPro DOMAIN/s: SAM dependent carboxyl methyltransferase (InterPro:IPR005299); BEST Arabidopsis thaliana protein match is: S-adenosyl-L-methionine-dependent methyltransferases superfamily protein (TAIR:AT3G11480.1); Has 890 Blast hits to 871 proteins in 121 species: Archae - 0; Bacteria - 61; Metazoa - 9; Fungi - 5; Plants - 740; Viruses…
AT1G19670	-0.707586	0.0045312	protein_coding	chlorophyllase 1	Chlorophyllase is the first enzyme involved in chlorophyll degradation. It catalyzes the hydrolysis of the ester bond to yield chlorophyllide and phytol. AtCLH1 lacks a typical signal sequence for the chloroplast. Its expression is induced rapidly by methyljasmonate, a known promoter of senescence and chlorophyll degradation.	chlorophyllase 1 (CLH1); FUNCTIONS IN: chlorophyllase activity; INVOLVED IN: response to jasmonic acid stimulus, chlorophyll catabolic process, jasmonic acid mediated signaling pathway, response to stress; LOCATED IN: vacuole; EXPRESSED IN: 21 plant structures; EXPRESSED DURING: 14 growth stages; CONTAINS InterPro DOMAIN/s: Chlorophyllase-like (InterPro:IPR010821), Chlorophyllase, chloroplast (In…
AT1G19730	-0.359362	0.018087	protein_coding	Thioredoxin superfamily protein	encodes a cytosolic thioredoxin that reduces disulfide bridges of target proteins by the reversible formation of a disulfide bridge between two neighboring Cys residues present in the active site. Thioredoxins have been found to regulate a variety of biological reactions in prokaryotic and eukaryotic cells.	ATTRX4; FUNCTIONS IN: oxidoreductase activity, acting on sulfur group of donors, disulfide as acceptor; INVOLVED IN: cell redox homeostasis; LOCATED IN: cytosol; EXPRESSED IN: 24 plant structures; EXPRESSED DURING: 14 growth stages; CONTAINS InterPro DOMAIN/s: Thioredoxin fold (InterPro:IPR012335), Thioredoxin, core (InterPro:IPR015467), Thioredoxin domain (InterPro:IPR013766), Thioredoxin, conse…
AT1G19770	0.656497	0.00394228	protein_coding	purine permease 14	Member of a family of proteins related to PUP1, a purine transporter. May be involved in the transport of purine and purine derivatives such as cytokinins, across the plasma membrane.	purine permease 14 (PUP14); CONTAINS InterPro DOMAIN/s: Protein of unknown function DUF250 (InterPro:IPR004853); BEST Arabidopsis thaliana protein match is: purine permease 15 (TAIR:AT1G75470.1); Has 334 Blast hits to 326 proteins in 20 species: Archae - 0; Bacteria - 6; Metazoa - 1; Fungi - 0; Plants - 321; Viruses - 0; Other Eukaryotes - 6 (source: NCBI BLink).
AT1G19780	-0.968078	0.00235701	protein_coding	cyclic nucleotide gated channel 8	member of Cyclic nucleotide gated channel family	cyclic nucleotide gated channel 8 (CNGC8); FUNCTIONS IN: ion channel activity, cyclic nucleotide binding, calmodulin binding; INVOLVED IN: ion transport, transmembrane transport; LOCATED IN: membrane; EXPRESSED IN: petal, leaf whorl, male gametophyte, flower, pollen tube; EXPRESSED DURING: L mature pollen stage, M germinated pollen stage, 4 anthesis, petal differentiation and expansion stage; CON…
AT1G19830	-0.497831	0.035958	protein_coding	SAUR-like auxin-responsive protein family		SAUR-like auxin-responsive protein family ; CONTAINS InterPro DOMAIN/s: Auxin responsive SAUR protein (InterPro:IPR003676); BEST Arabidopsis thaliana protein match is: SAUR-like auxin-responsive protein family (TAIR:AT1G75580.1); Has 1272 Blast hits to 1255 proteins in 27 species: Archae - 0; Bacteria - 0; Metazoa - 0; Fungi - 0; Plants - 1271; Viruses - 0; Other Eukaryotes - 1 (source: NCBI BLin…
AT1G19850	0.305671	0.0378365	protein_coding	Transcriptional factor B3 family protein / auxin-responsive factor AUX/IAA-related	Encodes a transcription factor (IAA24) mediating embryo axis formation and vascular development. Similar to AUXIN RESPONSIVE FACTOR 1 (ARF1) shown to bind to auxin responsive elements (AREs), and to the maize transcriptional activator VIVIPAROUS 1( VP1). In situ hybridization shows expression in provascular tissue of embryos, the emerging shoot primordia, then is restricted to provascular tissue,…	MONOPTEROS (MP); FUNCTIONS IN: sequence-specific DNA binding transcription factor activity, promoter binding; INVOLVED IN: in 8 processes; LOCATED IN: nucleus, membrane; EXPRESSED IN: 21 plant structures; EXPRESSED DURING: 11 growth stages; CONTAINS InterPro DOMAIN/s: Aux/IAA-ARF-dimerisation (InterPro:IPR011525), Transcriptional factor B3 (InterPro:IPR003340), AUX/IAA protein (InterPro:IPR003311…
AT1G19870	0.223411	0.0333638	protein_coding	IQ-domain 32		IQ-domain 32 (iqd32); FUNCTIONS IN: calmodulin binding; INVOLVED IN: biological_process unknown; LOCATED IN: cytosol, nucleus, plasma membrane, chloroplast envelope; EXPRESSED IN: 24 plant structures; EXPRESSED DURING: 13 growth stages; CONTAINS InterPro DOMAIN/s: IQ calmodulin-binding region (InterPro:IPR000048); BEST Arabidopsis thaliana protein match is: IQ-domain 31 (TAIR:AT1G74690.1); Has 91…
AT1G19950	-0.455879	0.0187835	protein_coding	HVA22-like protein H (ATHVA22H)		HVA22-like protein H (ATHVA22H) (HVA22H); CONTAINS InterPro DOMAIN/s: TB2/DP1/HVA22 related protein (InterPro:IPR004345); BEST Arabidopsis thaliana protein match is: Abscisic acid-responsive (TB2/DP1, HVA22) family protein (TAIR:AT5G42560.1); Has 10528 Blast hits to 8347 proteins in 778 species: Archae - 22; Bacteria - 1518; Metazoa - 4092; Fungi - 1457; Plants - 1639; Viruses - 302; Other Eukary…
AT1G19970	-0.400751	0.00716545	protein_coding	ER lumen protein retaining receptor family protein		ER lumen protein retaining receptor family protein; FUNCTIONS IN: ER retention sequence binding, receptor activity; INVOLVED IN: protein retention in ER lumen, protein transport; LOCATED IN: integral to membrane; EXPRESSED IN: 23 plant structures; EXPRESSED DURING: 15 growth stages; CONTAINS InterPro DOMAIN/s: ER lumen protein retaining receptor (InterPro:IPR000133); BEST Arabidopsis thaliana pro…
AT1G20060	-0.573379	0.00850521	protein_coding	ATP binding microtubule motor family protein		ATP binding microtubule motor family protein; FUNCTIONS IN: microtubule motor activity, ATP binding; INVOLVED IN: microtubule-based movement; LOCATED IN: chloroplast; CONTAINS InterPro DOMAIN/s: Kinesin, motor region, conserved site (InterPro:IPR019821), Kinesin, motor domain (InterPro:IPR001752); BEST Arabidopsis thaliana protein match is: P-loop containing nucleoside triphosphate hydrolases sup…
AT1G20080	-1.08791	1.53197e-08	protein_coding	Calcium-dependent lipid-binding (CaLB domain) family protein		SYTB; FUNCTIONS IN: molecular_function unknown; INVOLVED IN: biological_process unknown; LOCATED IN: endomembrane system; EXPRESSED IN: 6 plant structures; EXPRESSED DURING: L mature pollen stage, M germinated pollen stage, 4 anthesis, petal differentiation and expansion stage; CONTAINS InterPro DOMAIN/s: C2 membrane targeting protein (InterPro:IPR018029), C2 calcium/lipid-binding domain, CaLB (I…
AT1G20090	0.584474	0.00029236	protein_coding	RHO-related protein from plants 2	Member of the Rho GTPase family. Functions to organize the microtubular cytoskeleton in combination with RIC1 and RIC4. These interactions affect pavement cell morphogenesis and pollen tube growth. ROP2 expression is stimulated by brassinosteroid treatment. Inhibit light-induced stomatal opening.	RHO-related protein from plants 2 (ROP2); CONTAINS InterPro DOMAIN/s: Small GTP-binding protein (InterPro:IPR005225), Ras GTPase (InterPro:IPR001806), Ras (InterPro:IPR013753), Ras small GTPase, Rab type (InterPro:IPR003579), Ras small GTPase, Ras type (InterPro:IPR003577), Small GTPase, Rho type (InterPro:IPR003578); BEST Arabidopsis thaliana protein match is: RAC-like GTP binding protein 5 (TAI…
AT1G20120	-2.48022	8.27961e-31	protein_coding	GDSL-like Lipase/Acylhydrolase superfamily protein		GDSL-like Lipase/Acylhydrolase superfamily protein; FUNCTIONS IN: lipase activity, hydrolase activity, acting on ester bonds, carboxylesterase activity; INVOLVED IN: lipid metabolic process; LOCATED IN: endomembrane system; EXPRESSED IN: 8 plant structures; EXPRESSED DURING: 4 anthesis, petal differentiation and expansion stage; CONTAINS InterPro DOMAIN/s: Lipase, GDSL, active site (InterPro:IPR0…
AT1G20132	-1.25089	0.00187232	protein_coding	GDSL-like Lipase/Acylhydrolase superfamily protein		GDSL-like Lipase/Acylhydrolase superfamily protein; FUNCTIONS IN: hydrolase activity, acting on ester bonds, lipase activity; INVOLVED IN: lipid metabolic process; LOCATED IN: endomembrane system; CONTAINS InterPro DOMAIN/s: Lipase, GDSL, active site (InterPro:IPR008265), Lipase, GDSL (InterPro:IPR001087); BEST Arabidopsis thaliana protein match is: GDSL-like Lipase/Acylhydrolase superfamily prot…
AT1G20135	-1.40785	5.1186e-05	protein_coding	GDSL-like Lipase/Acylhydrolase family protein		GDSL-like Lipase/Acylhydrolase family protein; FUNCTIONS IN: lipase activity, hydrolase activity, acting on ester bonds; INVOLVED IN: lipid metabolic process; LOCATED IN: endomembrane system; EXPRESSED IN: petal, leaf whorl, flower, carpel, stamen; EXPRESSED DURING: 4 anthesis, petal differentiation and expansion stage; CONTAINS InterPro DOMAIN/s: Lipase, GDSL, active site (InterPro:IPR008265), L…
AT1G20225	0.355042	0.0482625	protein_coding	Thioredoxin superfamily protein		Thioredoxin superfamily protein; FUNCTIONS IN: molecular_function unknown; INVOLVED IN: biological_process unknown; LOCATED IN: vacuole; CONTAINS InterPro DOMAIN/s: Thioredoxin-like fold (InterPro:IPR012336); BEST Arabidopsis thaliana protein match is: Thioredoxin superfamily protein (TAIR:AT1G76020.1); Has 208 Blast hits to 204 proteins in 76 species: Archae - 0; Bacteria - 103; Metazoa - 14; Fu…
AT1G20350	1.12257	0.00121557	protein_coding	translocase inner membrane subunit 17-1	mitochondrial inner membrane translocase	translocase inner membrane subunit 17-1 (TIM17-1); FUNCTIONS IN: protein transporter activity, P-P-bond-hydrolysis-driven protein transmembrane transporter activity; INVOLVED IN: protein transport; LOCATED IN: mitochondrial inner membrane presequence translocase complex; EXPRESSED IN: 11 plant structures; EXPRESSED DURING: 9 growth stages; CONTAINS InterPro DOMAIN/s: Mitochondrial inner membrane …
AT1G20390	1.04578	9.11629e-05	transposable_element_gene	transposable element gene		gypsy-like retrotransposon family, has a 1.5e-251 P-value blast match to GB:AAD19359 polyprotein (gypsy_Ty3-element) (Sorghum bicolor)
AT1G20490	-1.0563	3.05487e-05	protein_coding	AMP-dependent synthetase and ligase family protein		AMP-dependent synthetase and ligase family protein; FUNCTIONS IN: 4-coumarate-CoA ligase activity; INVOLVED IN: phenylpropanoid metabolic process, metabolic process; EXPRESSED IN: 15 plant structures; EXPRESSED DURING: 4 anthesis, C globular stage, petal differentiation and expansion stage, D bilateral stage; CONTAINS InterPro DOMAIN/s: AMP-binding, conserved site (InterPro:IPR020845), AMP-depend…
AT1G20540	-1.13132	1.59719e-14	protein_coding	Transducin/WD40 repeat-like superfamily protein		Transducin/WD40 repeat-like superfamily protein; CONTAINS InterPro DOMAIN/s: WD40 repeat 2 (InterPro:IPR019782), WD40 repeat-like-containing domain (InterPro:IPR011046), WD40-repeat-containing domain (InterPro:IPR017986), WD40/YVTN repeat-like-containing domain (InterPro:IPR015943), WD40 repeat (InterPro:IPR001680), WD40 repeat, subgroup (InterPro:IPR019781); BEST Arabidopsis thaliana protein mat…
AT1G20610	-0.495019	0.00188988	protein_coding	Cyclin B2;3		Cyclin B2;3 (CYCB2;3); FUNCTIONS IN: cyclin-dependent protein kinase regulator activity; INVOLVED IN: regulation of cell cycle; LOCATED IN: nucleus; CONTAINS InterPro DOMAIN/s: Cyclin, C-terminal (InterPro:IPR004367), Cyclin-like (InterPro:IPR011028), Cyclin-related (InterPro:IPR013763), Cyclin, N-terminal (InterPro:IPR006671), Cyclin, A/B/D/E (InterPro:IPR014400), Cyclin (InterPro:IPR006670); BE…
AT1G20630	0.458824	0.0224851	protein_coding	catalase 1	Catalyzes the reduction of hydrogen peroxide using heme group as cofactor. Protects cells from toxicity by H2O2.	catalase 1 (CAT1); FUNCTIONS IN: catalase activity, cobalt ion binding; INVOLVED IN: in 7 processes; LOCATED IN: mitochondrion, cytosolic ribosome, cell wall, peroxisome, chloroplast envelope; EXPRESSED IN: 26 plant structures; EXPRESSED DURING: 16 growth stages; CONTAINS InterPro DOMAIN/s: Catalase related subgroup (InterPro:IPR018028), Catalase (InterPro:IPR002226), Catalase-like domain, haem-d…
AT1G20650	-0.429373	0.000565991	protein_coding	Protein kinase superfamily protein		Protein kinase superfamily protein; FUNCTIONS IN: protein serine/threonine kinase activity, protein kinase activity, ATP binding; INVOLVED IN: protein amino acid phosphorylation; LOCATED IN: cellular_component unknown; EXPRESSED IN: 22 plant structures; EXPRESSED DURING: 13 growth stages; CONTAINS InterPro DOMAIN/s: Protein kinase, ATP binding site (InterPro:IPR017441), Protein kinase, catalytic …
AT1G20780	0.798084	4.56131e-05	protein_coding	senescence-associated E3 ubiquitin ligase 1	Encodes a protein containing a U-box and an ARM domain.	senescence-associated E3 ubiquitin ligase 1 (SAUL1); FUNCTIONS IN: ubiquitin-protein ligase activity; INVOLVED IN: regulation of chlorophyll catabolic process, regulation of chlorophyll biosynthetic process, leaf senescence, regulation of abscisic acid biosynthetic process; LOCATED IN: plasma membrane; EXPRESSED IN: 9 plant structures; EXPRESSED DURING: 7 growth stages; CONTAINS InterPro DOMAIN/s…
AT1G20816	-0.597285	0.00882014	protein_coding			unknown protein; BEST Arabidopsis thaliana protein match is: unknown protein (TAIR:AT1G76405.2); Has 52 Blast hits to 52 proteins in 19 species: Archae - 0; Bacteria - 0; Metazoa - 0; Fungi - 0; Plants - 50; Viruses - 0; Other Eukaryotes - 2 (source: NCBI BLink).
AT1G20870	-0.552729	0.014094	protein_coding	HSP20-like chaperones superfamily protein		HSP20-like chaperones superfamily protein; CONTAINS InterPro DOMAIN/s: HSP20-like chaperone (InterPro:IPR008978); BEST Arabidopsis thaliana protein match is: HSP20-like chaperones superfamily protein (TAIR:AT1G54850.1); Has 109 Blast hits to 81 proteins in 18 species: Archae - 0; Bacteria - 0; Metazoa - 1; Fungi - 0; Plants - 99; Viruses - 0; Other Eukaryotes - 9 (source: NCBI BLink).
AT1G20925	-1.1459	0.000360066	protein_coding	Auxin efflux carrier family protein		Auxin efflux carrier family protein; FUNCTIONS IN: auxin:hydrogen symporter activity; INVOLVED IN: auxin polar transport, transmembrane transport; LOCATED IN: integral to membrane; CONTAINS InterPro DOMAIN/s: Auxin efflux carrier (InterPro:IPR004776); BEST Arabidopsis thaliana protein match is: Auxin efflux carrier family protein (TAIR:AT1G76520.2); Has 641 Blast hits to 607 proteins in 137 speci…
AT1G20930	-0.497895	0.00671307	protein_coding	cyclin-dependent kinase B2;2	Cyclin-dependent kinase, expressed in flowers and suspension cell culture, expression peaks during M phase in synchronized cultures. Required for proper organization of the shoot apical meristem and for hormone signaling. Expressed in the shoot apical meristem. Involved in regulation of the G2/M transition of the mitotic cell cycle.	cyclin-dependent kinase B2;2 (CDKB2;2); CONTAINS InterPro DOMAIN/s: Protein kinase, ATP binding site (InterPro:IPR017441), Protein kinase, catalytic domain (InterPro:IPR000719), Serine/threonine-protein kinase domain (InterPro:IPR002290), Serine/threonine-protein kinase-like domain (InterPro:IPR017442), Protein kinase-like domain (InterPro:IPR011009), Serine/threonine-protein kinase, active site …
AT1G20970	0.619064	0.00052859	protein_coding			FUNCTIONS IN: molecular_function unknown; INVOLVED IN: biological_process unknown; LOCATED IN: plasma membrane, vacuole; EXPRESSED IN: guard cell, cultured cell; BEST Arabidopsis thaliana protein match is: proton pump interactor 1 (TAIR:AT4G27500.1); Has 30201 Blast hits to 17322 proteins in 780 species: Archae - 12; Bacteria - 1396; Metazoa - 17338; Fungi - 3422; Plants - 5037; Viruses - 0; Othe…
AT1G21070	-0.689153	0.000266636	protein_coding	Nucleotide-sugar transporter family protein		Nucleotide-sugar transporter family protein; CONTAINS InterPro DOMAIN/s: Protein of unknown function DUF250 (InterPro:IPR004853); BEST Arabidopsis thaliana protein match is: Nucleotide-sugar transporter family protein (TAIR:AT1G76670.1); Has 2012 Blast hits to 2008 proteins in 220 species: Archae - 0; Bacteria - 26; Metazoa - 397; Fungi - 317; Plants - 1060; Viruses - 0; Other Eukaryotes - 212 (s…
AT1G21090	-0.700446	1.25249e-06	protein_coding	Cupredoxin superfamily protein		Cupredoxin superfamily protein; CONTAINS InterPro DOMAIN/s: Cupredoxin (InterPro:IPR008972); Has 232 Blast hits to 228 proteins in 41 species: Archae - 0; Bacteria - 4; Metazoa - 16; Fungi - 9; Plants - 195; Viruses - 0; Other Eukaryotes - 8 (source: NCBI BLink).
AT1G21120	1.6345	0.00215981	protein_coding	O-methyltransferase family protein		O-methyltransferase family protein; FUNCTIONS IN: methyltransferase activity, O-methyltransferase activity, protein dimerization activity; LOCATED IN: cytosol; EXPRESSED IN: 9 plant structures; EXPRESSED DURING: LP.04 four leaves visible, LP.10 ten leaves visible, LP.08 eight leaves visible; CONTAINS InterPro DOMAIN/s: Winged helix-turn-helix transcription repressor DNA-binding (InterPro:IPR01199…
AT1G21150	-0.399767	0.0326394	protein_coding	Mitochondrial transcription termination factor family protein		Mitochondrial transcription termination factor family protein; CONTAINS InterPro DOMAIN/s: Mitochodrial transcription termination factor-related (InterPro:IPR003690); BEST Arabidopsis thaliana protein match is: Mitochondrial transcription termination factor family protein (TAIR:AT5G07900.1); Has 922 Blast hits to 791 proteins in 36 species: Archae - 0; Bacteria - 0; Metazoa - 9; Fungi - 0; Plants…
AT1G21170	-0.659985	7.31087e-08	protein_coding	Exocyst complex component SEC5		SEC5B; BEST Arabidopsis thaliana protein match is: exocyst complex component sec5 (TAIR:AT1G76850.1); Has 822 Blast hits to 808 proteins in 207 species: Archae - 0; Bacteria - 24; Metazoa - 388; Fungi - 169; Plants - 124; Viruses - 8; Other Eukaryotes - 109 (source: NCBI BLink).
AT1G21250	1.40655	3.21951e-07	protein_coding	cell wall-associated kinase	cell wall-associated kinase, may function as a signaling receptor of extracellular matrix component such as oligogalacturonides.	cell wall-associated kinase (WAK1); FUNCTIONS IN: kinase activity; INVOLVED IN: cell surface receptor linked signaling pathway, response to virus, defense response to fungus, response to salicylic acid stimulus; LOCATED IN: plasma membrane, vacuole, plant-type cell wall; EXPRESSED IN: 21 plant structures; EXPRESSED DURING: 13 growth stages; CONTAINS InterPro DOMAIN/s: EGF-like calcium-binding (In…
AT1G21270	1.69729	1.63223e-06	protein_coding	wall-associated kinase 2	cytoplasmic serine/threonine protein kinase induced by salicylic acid. mutant plants exhibit a loss of cell expansion and dependence on sugars and salts for seedling growth, affecting the expression and activity of vacuolar invertase.	wall-associated kinase 2 (WAK2); FUNCTIONS IN: protein serine/threonine kinase activity, protein kinase activity, calcium ion binding, ATP binding; INVOLVED IN: cellular water homeostasis, protein amino acid phosphorylation, oligosaccharide metabolic process, unidimensional cell growth, response to salicylic acid stimulus; LOCATED IN: plasma membrane; EXPRESSED IN: 18 plant structures; EXPRESSED …
AT1G21290	-0.951042	0.0347598	transposable_element_gene	transposable element gene		copia-like retrotransposon family, has a 3.7e-25 P-value blast match to GB:CAA72989 open reading frame 1 (Ty1_Copia-element) (Brassica oleracea)
AT1G21310	0.939137	7.69128e-05	protein_coding	extensin 3	Encodes extensin 3.	extensin 3 (EXT3); FUNCTIONS IN: structural constituent of cell wall; INVOLVED IN: plant-type cell wall organization; LOCATED IN: endomembrane system; EXPRESSED IN: 7 plant structures; EXPRESSED DURING: 4 anthesis, F mature embryo stage, petal differentiation and expansion stage, E expanded cotyledon stage, D bilateral stage; CONTAINS InterPro DOMAIN/s: Extensin-like repeat (InterPro:IPR006706); …
AT1G21327	-1.2226	0.0325681	protein_coding			unknown protein; Has 30201 Blast hits to 17322 proteins in 780 species: Archae - 12; Bacteria - 1396; Metazoa - 17338; Fungi - 3422; Plants - 5037; Viruses - 0; Other Eukaryotes - 2996 (source: NCBI BLink).
AT1G21380	0.323947	0.0163643	protein_coding	Target of Myb protein 1		Target of Myb protein 1; FUNCTIONS IN: protein transporter activity; INVOLVED IN: intracellular protein transport, intra-Golgi vesicle-mediated transport; LOCATED IN: Golgi stack, intracellular; EXPRESSED IN: 22 plant structures; EXPRESSED DURING: 13 growth stages; CONTAINS InterPro DOMAIN/s: VHS (InterPro:IPR002014), Target of Myb protein 1 (InterPro:IPR014645), GAT (InterPro:IPR004152), VHS sub…
AT1G21450	0.495154	0.0284841	protein_coding	SCARECROW-like 1	Encodes a scarecrow-like protein (SCL1). Member of GRAS gene family.	SCARECROW-like 1 (SCL1); FUNCTIONS IN: sequence-specific DNA binding transcription factor activity; INVOLVED IN: regulation of transcription; EXPRESSED IN: 22 plant structures; EXPRESSED DURING: 14 growth stages; CONTAINS InterPro DOMAIN/s: Transcription factor GRAS (InterPro:IPR005202); BEST Arabidopsis thaliana protein match is: GRAS family transcription factor (TAIR:AT5G48150.2); Has 2480 Blas…
AT1G21520	2.25192	2.68453e-23	protein_coding			unknown protein; Has 9 Blast hits to 9 proteins in 2 species: Archae - 0; Bacteria - 0; Metazoa - 0; Fungi - 0; Plants - 9; Viruses - 0; Other Eukaryotes - 0 (source: NCBI BLink).
AT1G21540	-1.01384	1.17473e-09	protein_coding	AMP-dependent synthetase and ligase family protein		AMP-dependent synthetase and ligase family protein; FUNCTIONS IN: catalytic activity; INVOLVED IN: metabolic process; EXPRESSED IN: 10 plant structures; EXPRESSED DURING: 4 anthesis, C globular stage, F mature embryo stage, petal differentiation and expansion stage, E expanded cotyledon stage; CONTAINS InterPro DOMAIN/s: EF-Hand 1, calcium-binding site (InterPro:IPR018247), AMP-binding, conserved…
AT1G21580	0.345217	0.00971258	protein_coding	Zinc finger C-x8-C-x5-C-x3-H type family protein		Zinc finger C-x8-C-x5-C-x3-H type family protein; FUNCTIONS IN: zinc ion binding, nucleic acid binding; INVOLVED IN: biological_process unknown; LOCATED IN: cellular_component unknown; EXPRESSED IN: 23 plant structures; EXPRESSED DURING: 13 growth stages; CONTAINS InterPro DOMAIN/s: Zinc finger, CCCH-type (InterPro:IPR000571); Has 6412 Blast hits to 4180 proteins in 441 species: Archae - 2; Bacte…
AT1G21590	-0.546324	0.00743815	protein_coding	Protein kinase protein with adenine nucleotide alpha hydrolases-like domain		Protein kinase protein with adenine nucleotide alpha hydrolases-like domain; FUNCTIONS IN: protein serine/threonine kinase activity, protein kinase activity, kinase activity, ATP binding; INVOLVED IN: protein amino acid phosphorylation, response to stress; LOCATED IN: cellular_component unknown; EXPRESSED IN: 22 plant structures; EXPRESSED DURING: 13 growth stages; CONTAINS InterPro DOMAIN/s: Usp…
AT1G21670	0.500116	0.0201492	protein_coding			LOCATED IN: cell wall, plant-type cell wall; EXPRESSED IN: 23 plant structures; EXPRESSED DURING: 14 growth stages; CONTAINS InterPro DOMAIN/s: WD40-like Beta Propeller (InterPro:IPR011659), Six-bladed beta-propeller, TolB-like (InterPro:IPR011042); BEST Arabidopsis thaliana protein match is: DPP6 N-terminal domain-like protein (TAIR:AT1G21680.1); Has 8461 Blast hits to 5060 proteins in 1257 spec…
AT1G21810	-0.451518	0.0214316	protein_coding	Plant protein of unknown function (DUF869)		Plant protein of unknown function (DUF869); CONTAINS InterPro DOMAIN/s: Protein of unknown function DUF869, plant (InterPro:IPR008587); BEST Arabidopsis thaliana protein match is: Plant protein of unknown function (DUF869) (TAIR:AT1G77580.1); Has 79141 Blast hits to 43153 proteins in 2526 species: Archae - 1269; Bacteria - 11097; Metazoa - 38829; Fungi - 6739; Plants - 4917; Viruses - 325; Other …
AT1G21840	-0.457574	0.0235795	protein_coding	urease accessory protein F	Encodes a urease accessory protein which is essential for the activation of plant urease.	urease accessory protein F (UREF); FUNCTIONS IN: nickel ion binding; INVOLVED IN: nitrogen compound metabolic process, positive regulation of metalloenzyme activity; LOCATED IN: cellular_component unknown; EXPRESSED IN: 23 plant structures; EXPRESSED DURING: 13 growth stages; CONTAINS InterPro DOMAIN/s: Urease accessory protein UreF (InterPro:IPR002639); Has 962 Blast hits to 961 proteins in 436 …
AT1G21890	-1.78385	0.000789254	protein_coding	nodulin MtN21 /EamA-like transporter family protein		nodulin MtN21 /EamA-like transporter family protein; LOCATED IN: membrane; EXPRESSED IN: inflorescence meristem, flower; EXPRESSED DURING: petal differentiation and expansion stage; CONTAINS InterPro DOMAIN/s: Protein of unknown function DUF6, transmembrane (InterPro:IPR000620); BEST Arabidopsis thaliana protein match is: nodulin MtN21 /EamA-like transporter family protein (TAIR:AT4G08300.1); Has…
AT1G21910	2.43122	6.76893e-07	protein_coding	Integrase-type DNA-binding superfamily protein	encodes a member of the DREB subfamily A-5 of ERF/AP2 transcription factor family. The protein contains one AP2 domain. There are 15 members in this subfamily including RAP2.1, RAP2.9 and RAP2.10.	Integrase-type DNA-binding superfamily protein; FUNCTIONS IN: DNA binding, sequence-specific DNA binding transcription factor activity; INVOLVED IN: regulation of transcription, DNA-dependent; LOCATED IN: nucleus, chloroplast; EXPRESSED IN: 22 plant structures; EXPRESSED DURING: 13 growth stages; CONTAINS InterPro DOMAIN/s: DNA-binding, integrase-type (InterPro:IPR016177), Pathogenesis-related tr…
AT1G22015	-0.794413	6.24219e-06	protein_coding	Galactosyltransferase family protein		DD46; FUNCTIONS IN: transferase activity, transferring hexosyl groups, galactosyltransferase activity; INVOLVED IN: protein amino acid glycosylation; LOCATED IN: endomembrane system, membrane; EXPRESSED IN: 6 plant structures; EXPRESSED DURING: 4 anthesis, C globular stage, petal differentiation and expansion stage; CONTAINS InterPro DOMAIN/s: Glycosyl transferase, family 31 (InterPro:IPR002659);…
AT1G22040	0.352178	0.015447	protein_coding	Galactose oxidase/kelch repeat superfamily protein		Galactose oxidase/kelch repeat superfamily protein; FUNCTIONS IN: molecular_function unknown; INVOLVED IN: N-terminal protein myristoylation; LOCATED IN: chloroplast; EXPRESSED IN: 23 plant structures; EXPRESSED DURING: 13 growth stages; CONTAINS InterPro DOMAIN/s: F-box domain, cyclin-like (InterPro:IPR001810), Galactose oxidase/kelch, beta-propeller (InterPro:IPR011043), Kelch repeat type 1 (In…
AT1G22070	0.486896	0.00259076	protein_coding	TGA1A-related gene 3	Encodes a transcription factor. Like other TGAla-related factors, TGA3 has a highly conserved bZIP region and exhibits similar DNA-binding properties.	TGA1A-related gene 3 (TGA3); CONTAINS InterPro DOMAIN/s: Basic-leucine zipper (bZIP) transcription factor (InterPro:IPR004827), bZIP transcription factor, bZIP-1 (InterPro:IPR011616); BEST Arabidopsis thaliana protein match is: bZIP transcription factor family protein (TAIR:AT1G77920.1); Has 1024 Blast hits to 1024 proteins in 132 species: Archae - 0; Bacteria - 78; Metazoa - 5; Fungi - 45; Plant…
AT1G22100	-1.25011	1.19263e-05	protein_coding	Inositol-pentakisphosphate 2-kinase family protein		Inositol-pentakisphosphate 2-kinase family protein; FUNCTIONS IN: inositol pentakisphosphate 2-kinase activity, ATP binding; INVOLVED IN: biological_process unknown; LOCATED IN: cellular_component unknown; CONTAINS InterPro DOMAIN/s: Inositol-pentakisphosphate 2-kinase, metazoa (InterPro:IPR018009), Inositol-pentakisphosphate 2-kinase (InterPro:IPR009286); BEST Arabidopsis thaliana protein match …
AT1G22110	-0.764291	0.000915051	protein_coding	structural constituent of ribosome		structural constituent of ribosome; FUNCTIONS IN: structural constituent of ribosome; INVOLVED IN: translation; LOCATED IN: ribosome, intracellular, chloroplast; EXPRESSED IN: 7 plant structures; EXPRESSED DURING: L mature pollen stage, M germinated pollen stage, 4 anthesis, petal differentiation and expansion stage; CONTAINS InterPro DOMAIN/s: Protein of unknown function DUF3049 (InterPro:IPR021…
AT1G22130	-1.32051	4.67807e-10	protein_coding	AGAMOUS-like 104	Encodes a member of the MIKC (MADS box, Keratin binding domain, and C terminal domain containing )family of transcriptional regulators. AGL104 is expressed in pollen.It forms heterodimers with other MICK family members (AGL65 and AGL30). Involved in late stages of pollen development and pollen tube growth.	AGAMOUS-like 104 (AGL104); FUNCTIONS IN: DNA binding, sequence-specific DNA binding transcription factor activity; INVOLVED IN: pollen development; LOCATED IN: nucleus; EXPRESSED IN: 6 plant structures; EXPRESSED DURING: L mature pollen stage, M germinated pollen stage, 4 anthesis, petal differentiation and expansion stage; CONTAINS InterPro DOMAIN/s: Transcription factor, MADS-box (InterPro:IPR0…
AT1G22150	-1.00091	5.44331e-06	protein_coding	sulfate transporter 1;3	sulfate transporter Sultr1;3	sulfate transporter 1;3 (SULTR1;3); FUNCTIONS IN: sulfate transmembrane transporter activity; INVOLVED IN: sulfate transport, transport, transmembrane transport; LOCATED IN: integral to membrane, membrane; EXPRESSED IN: petal, leaf whorl, sperm cell, flower, pollen tube; EXPRESSED DURING: 4 anthesis, petal differentiation and expansion stage; CONTAINS InterPro DOMAIN/s: Sulphate transporter (Inte…
AT1G22190	1.08277	0.00254679	protein_coding	Integrase-type DNA-binding superfamily protein		Integrase-type DNA-binding superfamily protein; FUNCTIONS IN: DNA binding, sequence-specific DNA binding transcription factor activity; INVOLVED IN: regulation of transcription, DNA-dependent; LOCATED IN: nucleus; EXPRESSED IN: 22 plant structures; EXPRESSED DURING: 13 growth stages; CONTAINS InterPro DOMAIN/s: DNA-binding, integrase-type (InterPro:IPR016177), Pathogenesis-related transcriptional…
AT1G22250	-0.572042	0.0140911	protein_coding			unknown protein; BEST Arabidopsis thaliana protein match is: unknown protein (TAIR:AT1G78170.1); Has 64 Blast hits to 64 proteins in 10 species: Archae - 0; Bacteria - 0; Metazoa - 0; Fungi - 0; Plants - 64; Viruses - 0; Other Eukaryotes - 0 (source: NCBI BLink).
AT1G22260	-1.16202	1.21675e-06	protein_coding	Myosin heavy chain-related protein	One of two nearly identical proteins (ZYP1b) identified by similarity to transverse filament (TF) proteins. These proteins are involved in chromosome synapsis during meiosis I and localize to the synaptonemal complex (SC). Single mutants have reduced fertility and double mutants (induced by RNAi) have severely reduced fertility.	ZYP1a; BEST Arabidopsis thaliana protein match is: Myosin heavy chain-related protein (TAIR:AT1G22275.1); Has 173955 Blast hits to 88084 proteins in 3391 species: Archae - 2245; Bacteria - 35093; Metazoa - 72717; Fungi - 13338; Plants - 8123; Viruses - 835; Other Eukaryotes - 41604 (source: NCBI BLink).
AT1G22380	-1.13376	0.000130192	protein_coding	UDP-glucosyl transferase 85A3	Encodes a putative UDP-glucosyl transferase. At1g22380 was initially identified as encoding the protein AAF87154, which has been classified as a bHLH protein (AtbHLH152). Subsequently it has been found that the AAF87154 protein appears to be encoded by the AT1G23970 genomic locus.	UDP-glucosyl transferase 85A3 (UGT85A3); FUNCTIONS IN: transferase activity, transferring glycosyl groups, glucuronosyltransferase activity; INVOLVED IN: metabolic process; LOCATED IN: cellular_component unknown; EXPRESSED IN: 19 plant structures; EXPRESSED DURING: 9 growth stages; CONTAINS InterPro DOMAIN/s: UDP-glucuronosyl/UDP-glucosyltransferase (InterPro:IPR002213); BEST Arabidopsis thaliana…
AT1G22460	-0.651507	0.00049543	protein_coding	O-fucosyltransferase family protein		O-fucosyltransferase family protein; CONTAINS InterPro DOMAIN/s: GDP-fucose protein O-fucosyltransferase (InterPro:IPR019378); BEST Arabidopsis thaliana protein match is: O-fucosyltransferase family protein (TAIR:AT5G64600.1); Has 841 Blast hits to 817 proteins in 30 species: Archae - 0; Bacteria - 0; Metazoa - 0; Fungi - 0; Plants - 841; Viruses - 0; Other Eukaryotes - 0 (source: NCBI BLink).
AT1G22530	1.66142	1.70776e-07	protein_coding	PATELLIN 2		PATELLIN 2 (PATL2); FUNCTIONS IN: transporter activity; INVOLVED IN: transport; LOCATED IN: plasma membrane, chloroplast; EXPRESSED IN: 25 plant structures; EXPRESSED DURING: 14 growth stages; CONTAINS InterPro DOMAIN/s: Cellular retinaldehyde-binding/triple function, C-terminal (InterPro:IPR001251), Cellular retinaldehyde-binding/triple function, N-terminal (InterPro:IPR008273), Cellular retinal…
AT1G22550	-0.53082	0.0483586	protein_coding	Major facilitator superfamily protein		Major facilitator superfamily protein; FUNCTIONS IN: transporter activity; INVOLVED IN: oligopeptide transport; LOCATED IN: membrane; EXPRESSED IN: 19 plant structures; EXPRESSED DURING: 9 growth stages; CONTAINS InterPro DOMAIN/s: PTR2 family proton/oligopeptide symporter, conserved site (InterPro:IPR018456), Oligopeptide transporter (InterPro:IPR000109), Major facilitator superfamily, general s…
AT1G22570	1.35035	0.00245184	protein_coding	Major facilitator superfamily protein		Major facilitator superfamily protein; FUNCTIONS IN: transporter activity; INVOLVED IN: oligopeptide transport; LOCATED IN: membrane; EXPRESSED IN: 17 plant structures; EXPRESSED DURING: 10 growth stages; CONTAINS InterPro DOMAIN/s: PTR2 family proton/oligopeptide symporter, conserved site (InterPro:IPR018456), Oligopeptide transporter (InterPro:IPR000109), Major facilitator superfamily, general …
AT1G22610	0.265748	0.0282304	protein_coding	C2 calcium/lipid-binding plant phosphoribosyltransferase family protein		C2 calcium/lipid-binding plant phosphoribosyltransferase family protein; FUNCTIONS IN: molecular_function unknown; INVOLVED IN: biological_process unknown; LOCATED IN: chloroplast; EXPRESSED IN: 22 plant structures; EXPRESSED DURING: 13 growth stages; CONTAINS InterPro DOMAIN/s: C2 membrane targeting protein (InterPro:IPR018029), C2 calcium/lipid-binding domain, CaLB (InterPro:IPR008973), Phospho…
AT1G22650	0.58881	0.000989564	protein_coding	Plant neutral invertase family protein		Plant neutral invertase family protein; FUNCTIONS IN: catalytic activity, beta-fructofuranosidase activity; INVOLVED IN: sucrose catabolic process, using beta-fructofuranosidase; LOCATED IN: cellular_component unknown; EXPRESSED IN: 19 plant structures; EXPRESSED DURING: 14 growth stages; CONTAINS InterPro DOMAIN/s: Plant neutral invertase (InterPro:IPR006937), Six-hairpin glycosidase-like (Inter…
AT1G22720	-1.13351	0.0470728	protein_coding	Protein kinase superfamily protein		Protein kinase superfamily protein; FUNCTIONS IN: protein kinase activity, kinase activity, calcium ion binding, ATP binding; INVOLVED IN: protein amino acid phosphorylation; LOCATED IN: cellular_component unknown; EXPRESSED IN: 9 plant structures; EXPRESSED DURING: LP.04 four leaves visible, 4 anthesis, F mature embryo stage, petal differentiation and expansion stage, LP.08 eight leaves visible;…
AT1G22730	-0.293356	0.0173455	protein_coding	MA3 domain-containing protein		MA3 domain-containing protein; CONTAINS InterPro DOMAIN/s: Initiation factor eIF-4 gamma, MA3 (InterPro:IPR003891); BEST Arabidopsis thaliana protein match is: MA3 domain-containing protein (TAIR:AT5G63190.2); Has 2025 Blast hits to 776 proteins in 110 species: Archae - 0; Bacteria - 0; Metazoa - 1297; Fungi - 8; Plants - 551; Viruses - 0; Other Eukaryotes - 169 (source: NCBI BLink).
AT1G22740	0.70773	0.00217753	protein_coding	RAB GTPase homolog G3B	GTP-binding protein Rab7	RAB GTPase homolog G3B (RABG3B); FUNCTIONS IN: GTP binding; INVOLVED IN: intracellular protein transport, signal transduction, nucleocytoplasmic transport, protein transport, small GTPase mediated signal transduction; LOCATED IN: vacuole; EXPRESSED IN: 21 plant structures; EXPRESSED DURING: 12 growth stages; CONTAINS InterPro DOMAIN/s: Ran GTPase (InterPro:IPR002041), Ras (InterPro:IPR013753), Ra…
AT1G22760	-0.882772	3.30181e-16	protein_coding	poly(A) binding protein 3	Putative poly(A) binding protein May there fore function in posttranscriptional regulation, including mRNA turnover and translational initiation. Expression detected only in floral organs.	poly(A) binding protein 3 (PAB3); CONTAINS InterPro DOMAIN/s: Polyadenylate-binding protein/Hyperplastic disc protein (InterPro:IPR002004), RNA recognition motif, RNP-1 (InterPro:IPR000504), Polyadenylate binding protein, human types 1, 2, 3, 4 (InterPro:IPR006515), Nucleotide-binding, alpha-beta plait (InterPro:IPR012677); BEST Arabidopsis thaliana protein match is: poly(A)-binding protein 5 (TA…
AT1G22770	0.476334	0.000922193	protein_coding	gigantea protein (GI)	Together with CONSTANTS (CO) and FLOWERING LOCUS T (FT), GIGANTEA promotes flowering under long days in a circadian clock-controlled flowering pathway. GI acts earlier than CO and FT in the pathway by increasing CO and FT mRNA abundance. Located in the nucleus. Regulates several developmental processes, including photoperiod-mediated flowering, phytochrome B signaling, circadian clock, carbohydra…	GIGANTEA (GI); Has 351 Blast hits to 349 proteins in 54 species: Archae - 0; Bacteria - 0; Metazoa - 0; Fungi - 0; Plants - 351; Viruses - 0; Other Eukaryotes - 0 (source: NCBI BLink).
AT1G22882	1.48965	9.09467e-07	protein_coding	Galactose-binding protein		Galactose-binding protein; FUNCTIONS IN: molecular_function unknown; INVOLVED IN: biological_process unknown; LOCATED IN: mitochondrion; CONTAINS InterPro DOMAIN/s: Sad1/UNC-like, C-terminal (InterPro:IPR012919), Galactose-binding domain-like (InterPro:IPR008979); BEST Arabidopsis thaliana protein match is: Galactose-binding protein (TAIR:AT1G71360.1); Has 2190 Blast hits to 1928 proteins in 337 …
AT1G22890	1.88298	1.52117e-08	protein_coding			unknown protein; FUNCTIONS IN: molecular_function unknown; INVOLVED IN: biological_process unknown; LOCATED IN: endomembrane system; EXPRESSED IN: 19 plant structures; EXPRESSED DURING: 11 growth stages; Has 17 Blast hits to 17 proteins in 2 species: Archae - 0; Bacteria - 0; Metazoa - 0; Fungi - 0; Plants - 17; Viruses - 0; Other Eukaryotes - 0 (source: NCBI BLink).
AT1G22900	1.31364	0.00503246	protein_coding	Disease resistance-responsive (dirigent-like protein) family protein		Disease resistance-responsive (dirigent-like protein) family protein; FUNCTIONS IN: molecular_function unknown; INVOLVED IN: defense response; LOCATED IN: endomembrane system; EXPRESSED IN: stamen; EXPRESSED DURING: 4 anthesis; CONTAINS InterPro DOMAIN/s: Plant disease resistance response protein (InterPro:IPR004265); BEST Arabidopsis thaliana protein match is: Disease resistance-responsive (diri…
AT1G22930	0.541488	0.0429594	protein_coding	T-complex protein 11		T-complex protein 11; CONTAINS InterPro DOMAIN/s: T-complex 11 (InterPro:IPR008862); BEST Arabidopsis thaliana protein match is: T-complex protein 11 (TAIR:AT4G09150.1); Has 9929 Blast hits to 7090 proteins in 817 species: Archae - 19; Bacteria - 1454; Metazoa - 4175; Fungi - 699; Plants - 382; Viruses - 14; Other Eukaryotes - 3186 (source: NCBI BLink).
AT1G22960	0.391138	0.0219778	protein_coding	Pentatricopeptide repeat (PPR) superfamily protein		Pentatricopeptide repeat (PPR) superfamily protein; CONTAINS InterPro DOMAIN/s: Pentatricopeptide repeat (InterPro:IPR002885); BEST Arabidopsis thaliana protein match is: Tetratricopeptide repeat (TPR)-like superfamily protein (TAIR:AT5G01110.1); Has 58924 Blast hits to 14815 proteins in 307 species: Archae - 4; Bacteria - 65; Metazoa - 926; Fungi - 1075; Plants - 54939; Viruses - 0; Other Eukary…
AT1G22970	-0.4474	0.000917299	protein_coding			unknown protein; BEST Arabidopsis thaliana protein match is: unknown protein (TAIR:AT1G71150.1); Has 134 Blast hits to 132 proteins in 48 species: Archae - 0; Bacteria - 0; Metazoa - 66; Fungi - 10; Plants - 48; Viruses - 0; Other Eukaryotes - 10 (source: NCBI BLink).
AT1G22990	1.3266	0.00394612	protein_coding	Heavy metal transport/detoxification superfamily protein		Heavy metal transport/detoxification superfamily protein ; FUNCTIONS IN: metal ion binding; INVOLVED IN: metal ion transport; LOCATED IN: cellular_component unknown; EXPRESSED IN: 9 plant structures; EXPRESSED DURING: LP.04 four leaves visible, 4 anthesis, C globular stage; CONTAINS InterPro DOMAIN/s: Heavy metal transport/detoxification protein (InterPro:IPR006121); BEST Arabidopsis thaliana pro…
AT1G23030	0.871201	0.000137877	protein_coding	ARM repeat superfamily protein		ARM repeat superfamily protein; FUNCTIONS IN: ubiquitin-protein ligase activity, binding; INVOLVED IN: response to chitin; LOCATED IN: ubiquitin ligase complex; EXPRESSED IN: 23 plant structures; EXPRESSED DURING: 15 growth stages; CONTAINS InterPro DOMAIN/s: U box domain (InterPro:IPR003613), Armadillo-like helical (InterPro:IPR011989), Armadillo (InterPro:IPR000225), Armadillo-type fold (InterP…
AT1G23070	-0.915444	0.0488037	protein_coding	Protein of unknown function (DUF300)		Protein of unknown function (DUF300); CONTAINS InterPro DOMAIN/s: Protein of unknown function DUF300 (InterPro:IPR005178); BEST Arabidopsis thaliana protein match is: Protein of unknown function (DUF300) (TAIR:AT4G38360.2); Has 840 Blast hits to 837 proteins in 189 species: Archae - 0; Bacteria - 0; Metazoa - 286; Fungi - 190; Plants - 245; Viruses - 0; Other Eukaryotes - 119 (source: NCBI BLink).
AT1G23120	1.01886	0.0382494	protein_coding	Polyketide cyclase/dehydrase and lipid transport superfamily protein		Polyketide cyclase/dehydrase and lipid transport superfamily protein; FUNCTIONS IN: molecular_function unknown; INVOLVED IN: response to biotic stimulus, defense response; LOCATED IN: cellular_component unknown; EXPRESSED IN: 9 plant structures; EXPRESSED DURING: LP.04 four leaves visible, 4 anthesis, petal differentiation and expansion stage; CONTAINS InterPro DOMAIN/s: Bet v I allergen (InterPr…
AT1G23130	0.722416	0.000336817	protein_coding	Polyketide cyclase/dehydrase and lipid transport superfamily protein		Polyketide cyclase/dehydrase and lipid transport superfamily protein; FUNCTIONS IN: molecular_function unknown; INVOLVED IN: response to biotic stimulus, defense response; LOCATED IN: cellular_component unknown; EXPRESSED IN: 15 plant structures; EXPRESSED DURING: 10 growth stages; CONTAINS InterPro DOMAIN/s: Bet v I allergen (InterPro:IPR000916); BEST Arabidopsis thaliana protein match is: MLP-l…
AT1G23140	1.68667	1.05794e-11	protein_coding	Calcium-dependent lipid-binding (CaLB domain) family protein		Calcium-dependent lipid-binding (CaLB domain) family protein; FUNCTIONS IN: molecular_function unknown; INVOLVED IN: biological_process unknown; LOCATED IN: plasma membrane; EXPRESSED IN: 14 plant structures; EXPRESSED DURING: 7 growth stages; CONTAINS InterPro DOMAIN/s: C2 membrane targeting protein (InterPro:IPR018029), C2 calcium/lipid-binding domain, CaLB (InterPro:IPR008973), C2 calcium-depe…
AT1G23240	-1.68595	0.000353444	protein_coding	Caleosin-related family protein		Caleosin-related family protein; CONTAINS InterPro DOMAIN/s: Caleosin related (InterPro:IPR007736); BEST Arabidopsis thaliana protein match is: Caleosin-related family protein (TAIR:AT1G70670.1); Has 342 Blast hits to 337 proteins in 61 species: Archae - 0; Bacteria - 0; Metazoa - 0; Fungi - 60; Plants - 279; Viruses - 0; Other Eukaryotes - 3 (source: NCBI BLink).
AT1G23250	-1.12791	4.61579e-05	protein_coding	Caleosin-related family protein		Caleosin-related family protein; CONTAINS InterPro DOMAIN/s: Caleosin related (InterPro:IPR007736); BEST Arabidopsis thaliana protein match is: Caleosin-related family protein (TAIR:AT1G23240.1); Has 299 Blast hits to 298 proteins in 59 species: Archae - 0; Bacteria - 0; Metazoa - 0; Fungi - 58; Plants - 240; Viruses - 0; Other Eukaryotes - 1 (source: NCBI BLink).
AT1G23420	0.510677	0.00785553	protein_coding	Plant-specific transcription factor YABBY family protein	Essential for formation and asymmetric growth of the ovule outer integument. Member of the YABBY protein family of putative transcription factors that contain apparent Cys(2)-Cys(2) zinc-finger domains and regions of similarity to the high mobility group (HMG) transcription factors. INO may be required for polarity determination in the central part of the ovule.	INNER NO OUTER (INO); CONTAINS InterPro DOMAIN/s: High mobility group, superfamily (InterPro:IPR009071), YABBY protein (InterPro:IPR006780); BEST Arabidopsis thaliana protein match is: plant-specific transcription factor YABBY family protein (TAIR:AT2G26580.2); Has 465 Blast hits to 458 proteins in 128 species: Archae - 0; Bacteria - 0; Metazoa - 0; Fungi - 4; Plants - 444; Viruses - 0; Other Euk…
AT1G23570	-3.54451	1.4742e-39	protein_coding	Domain of unknown function (DUF220)		Domain of unknown function (DUF220); CONTAINS InterPro DOMAIN/s: Protein of unknown function DUF220 (InterPro:IPR003863); BEST Arabidopsis thaliana protein match is: Domain of unknown function DUF220 (TAIR:AT1G23580.1); Has 30201 Blast hits to 17322 proteins in 780 species: Archae - 12; Bacteria - 1396; Metazoa - 17338; Fungi - 3422; Plants - 5037; Viruses - 0; Other Eukaryotes - 2996 (source: NC…
AT1G23580	-1.60629	8.56617e-08	protein_coding	Domain of unknown function DUF220		Domain of unknown function DUF220; CONTAINS InterPro DOMAIN/s: Protein of unknown function DUF220 (InterPro:IPR003863); BEST Arabidopsis thaliana protein match is: Domain of unknown function DUF220 (TAIR:AT1G23600.1); Has 137 Blast hits to 122 proteins in 10 species: Archae - 0; Bacteria - 0; Metazoa - 0; Fungi - 0; Plants - 137; Viruses - 0; Other Eukaryotes - 0 (source: NCBI BLink).
AT1G23610	-1.3474	0.00144618	protein_coding			unknown protein; BEST Arabidopsis thaliana protein match is: unknown protein (TAIR:AT1G23640.1); Has 30201 Blast hits to 17322 proteins in 780 species: Archae - 12; Bacteria - 1396; Metazoa - 17338; Fungi - 3422; Plants - 5037; Viruses - 0; Other Eukaryotes - 2996 (source: NCBI BLink).
AT1G23640	-1.12116	0.00388744	protein_coding			unknown protein; LOCATED IN: chloroplast; EXPRESSED IN: petal, leaf whorl, sepal, flower; EXPRESSED DURING: 4 anthesis, petal differentiation and expansion stage; CONTAINS InterPro DOMAIN/s: Protein of unknown function DUF220 (InterPro:IPR003863); BEST Arabidopsis thaliana protein match is: Domain of unknown function DUF220 (TAIR:AT1G23660.1); Has 270 Blast hits to 130 proteins in 12 species: Arc…
AT1G23650	-1.3847	0.000671057	protein_coding			unknown protein; Has 1 Blast hits to 1 proteins in 1 species: Archae - 0; Bacteria - 0; Metazoa - 0; Fungi - 0; Plants - 1; Viruses - 0; Other Eukaryotes - 0 (source: NCBI BLink).
AT1G23660	-1.80063	1.62139e-12	protein_coding	Domain of unknown function DUF220		Domain of unknown function DUF220; CONTAINS InterPro DOMAIN/s: Protein of unknown function DUF220 (InterPro:IPR003863); BEST Arabidopsis thaliana protein match is: unknown protein (TAIR:AT1G23640.1); Has 149 Blast hits to 134 proteins in 12 species: Archae - 0; Bacteria - 0; Metazoa - 0; Fungi - 0; Plants - 149; Viruses - 0; Other Eukaryotes - 0 (source: NCBI BLink).
AT1G23700	-1.68511	4.55358e-14	protein_coding	Protein kinase superfamily protein		Protein kinase superfamily protein; FUNCTIONS IN: protein serine/threonine kinase activity, protein kinase activity, kinase activity, ATP binding; INVOLVED IN: protein amino acid phosphorylation; LOCATED IN: cellular_component unknown; EXPRESSED IN: 15 plant structures; EXPRESSED DURING: 4 anthesis, LP.02 two leaves visible, petal differentiation and expansion stage, E expanded cotyledon stage, D…
AT1G23720	-2.07073	2.41985e-05	protein_coding	Proline-rich extensin-like family protein		Proline-rich extensin-like family protein; FUNCTIONS IN: structural constituent of cell wall; INVOLVED IN: plant-type cell wall organization; EXPRESSED IN: hypocotyl, root, carpel; EXPRESSED DURING: petal differentiation and expansion stage; CONTAINS InterPro DOMAIN/s: Extensin-like repeat (InterPro:IPR006706); BEST Arabidopsis thaliana protein match is: Proline-rich extensin-like family protein …
AT1G23730	-0.739069	3.38965e-06	protein_coding	beta carbonic anhydrase 3		beta carbonic anhydrase 3 (BCA3); FUNCTIONS IN: carbonate dehydratase activity, zinc ion binding; INVOLVED IN: carbon utilization; LOCATED IN: cytosol, plasma membrane, membrane; EXPRESSED IN: 14 plant structures; EXPRESSED DURING: 6 growth stages; CONTAINS InterPro DOMAIN/s: Carbonic anhydrase, prokaryotic-like, conserved site (InterPro:IPR015892), Carbonic anhydrase (InterPro:IPR001765); BEST A…
AT1G23750	-0.845934	2.26967e-06	protein_coding	Nucleic acid-binding, OB-fold-like protein		Nucleic acid-binding, OB-fold-like protein; CONTAINS InterPro DOMAIN/s: Nucleic acid-binding, OB-fold-like (InterPro:IPR016027), Nucleic acid-binding, OB-fold (InterPro:IPR012340); BEST Arabidopsis thaliana protein match is: Nucleic acid-binding, OB-fold-like protein (TAIR:AT1G10590.2); Has 249 Blast hits to 249 proteins in 61 species: Archae - 55; Bacteria - 0; Metazoa - 0; Fungi - 0; Plants - 1…
AT1G23760	-1.04386	0.00110801	protein_coding	BURP domain-containing protein	Encodes aromatic rich glycoprotein JP630.	JP630; CONTAINS InterPro DOMAIN/s: BURP (InterPro:IPR004873); BEST Arabidopsis thaliana protein match is: polygalacturonase 2 (TAIR:AT1G70370.2); Has 1783 Blast hits to 1423 proteins in 248 species: Archae - 0; Bacteria - 362; Metazoa - 287; Fungi - 197; Plants - 556; Viruses - 4; Other Eukaryotes - 377 (source: NCBI BLink).
AT1G23770	-1.14088	0.0138832	protein_coding	F-box family protein		F-box family protein; CONTAINS InterPro DOMAIN/s: F-box domain, cyclin-like (InterPro:IPR001810), F-box domain, Skp2-like (InterPro:IPR022364); BEST Arabidopsis thaliana protein match is: F-box family protein (TAIR:AT1G23780.1); Has 268 Blast hits to 268 proteins in 53 species: Archae - 0; Bacteria - 0; Metazoa - 119; Fungi - 0; Plants - 143; Viruses - 0; Other Eukaryotes - 6 (source: NCBI BLink).
AT1G23780	0.283296	0.0323025	protein_coding	F-box family protein		F-box family protein; CONTAINS InterPro DOMAIN/s: F-box domain, cyclin-like (InterPro:IPR001810), F-box domain, Skp2-like (InterPro:IPR022364); BEST Arabidopsis thaliana protein match is: F-box family protein (TAIR:AT1G23770.1); Has 310 Blast hits to 310 proteins in 54 species: Archae - 0; Bacteria - 0; Metazoa - 148; Fungi - 0; Plants - 156; Viruses - 0; Other Eukaryotes - 6 (source: NCBI BLink).
AT1G23790	-0.611414	0.000750752	protein_coding	Plant protein of unknown function (DUF936)		Plant protein of unknown function (DUF936); CONTAINS InterPro DOMAIN/s: Protein of unknown function DUF936, plant (InterPro:IPR010341); BEST Arabidopsis thaliana protein match is: Plant protein of unknown function (DUF936) (TAIR:AT1G70340.1); Has 265 Blast hits to 216 proteins in 30 species: Archae - 0; Bacteria - 7; Metazoa - 9; Fungi - 7; Plants - 237; Viruses - 0; Other Eukaryotes - 5 (source:…
AT1G23800	-0.718104	0.0277459	protein_coding	aldehyde dehydrogenase 2B7	Encodes a mitochondrial aldehyde dehydrogenase; nuclear gene for mitochondrial product.	aldehyde dehydrogenase 2B7 (ALDH2B7); FUNCTIONS IN: 3-chloroallyl aldehyde dehydrogenase activity, aldehyde dehydrogenase (NAD) activity; INVOLVED IN: oxidation reduction, metabolic process; LOCATED IN: mitochondrion; EXPRESSED IN: 13 plant structures; EXPRESSED DURING: LP.06 six leaves visible, 4 anthesis, LP.10 ten leaves visible, 4 leaf senescence stage, petal differentiation and expansion sta…
AT1G23810	-1.02942	0.00145259	protein_coding	Paired amphipathic helix (PAH2) superfamily protein		Paired amphipathic helix (PAH2) superfamily protein; FUNCTIONS IN: molecular_function unknown; INVOLVED IN: regulation of transcription, DNA-dependent; LOCATED IN: nucleus; CONTAINS InterPro DOMAIN/s: Paired amphipathic helix (InterPro:IPR003822); BEST Arabidopsis thaliana protein match is: Paired amphipathic helix (PAH2) superfamily protein (TAIR:AT1G24250.1); Has 824 Blast hits to 569 proteins …
AT1G23830	1.72593	5.39864e-05	protein_coding			unknown protein; FUNCTIONS IN: molecular_function unknown; INVOLVED IN: biological_process unknown; LOCATED IN: endomembrane system; EXPRESSED IN: 12 plant structures; EXPRESSED DURING: 9 growth stages; BEST Arabidopsis thaliana protein match is: unknown protein (TAIR:AT1G23840.1); Has 57 Blast hits to 52 proteins in 7 species: Archae - 0; Bacteria - 0; Metazoa - 0; Fungi - 0; Plants - 57; Viruse…
AT1G23840	1.55801	1.3396e-05	protein_coding			unknown protein; LOCATED IN: endomembrane system; EXPRESSED IN: 18 plant structures; EXPRESSED DURING: 12 growth stages; BEST Arabidopsis thaliana protein match is: unknown protein (TAIR:AT1G23850.1); Has 53 Blast hits to 48 proteins in 5 species: Archae - 0; Bacteria - 0; Metazoa - 0; Fungi - 0; Plants - 53; Viruses - 0; Other Eukaryotes - 0 (source: NCBI BLink).
AT1G23880	-0.49074	0.0260971	protein_coding	NHL domain-containing protein		NHL domain-containing protein; CONTAINS InterPro DOMAIN/s: NHL repeat (InterPro:IPR001258), Six-bladed beta-propeller, TolB-like (InterPro:IPR011042); BEST Arabidopsis thaliana protein match is: NHL domain-containing protein (TAIR:AT1G70280.2); Has 2830 Blast hits to 1270 proteins in 217 species: Archae - 77; Bacteria - 1235; Metazoa - 81; Fungi - 0; Plants - 196; Viruses - 0; Other Eukaryotes - …
AT1G23960	1.29296	0.0226483	protein_coding	Protein of unknown function (DUF626)		Protein of unknown function (DUF626); CONTAINS InterPro DOMAIN/s: Protein of unknown function DUF626, Arabidopsis thaliana (InterPro:IPR006462); BEST Arabidopsis thaliana protein match is: Protein of unknown function (DUF626) (TAIR:AT1G23970.1); Has 197 Blast hits to 196 proteins in 2 species: Archae - 0; Bacteria - 0; Metazoa - 0; Fungi - 0; Plants - 197; Viruses - 0; Other Eukaryotes - 0 (sourc…
AT1G24070	-1.47525	4.46073e-14	protein_coding	cellulose synthase-like A10	encodes a gene similar to cellulose synthase	cellulose synthase-like A10 (CSLA10); FUNCTIONS IN: cellulose synthase activity, transferase activity, transferring glycosyl groups; LOCATED IN: endomembrane system; EXPRESSED IN: 22 plant structures; EXPRESSED DURING: 13 growth stages; CONTAINS InterPro DOMAIN/s: Glycosyl transferase, family 2 (InterPro:IPR001173); BEST Arabidopsis thaliana protein match is: Nucleotide-diphospho-sugar transferas…
AT1G24095	0.436361	0.0121973	protein_coding	Putative thiol-disulphide oxidoreductase DCC		Putative thiol-disulphide oxidoreductase DCC; LOCATED IN: mitochondrion; CONTAINS InterPro DOMAIN/s: Putative thiol-disulphide oxidoreductase DCC (InterPro:IPR007263); BEST Arabidopsis thaliana protein match is: Putative thiol-disulphide oxidoreductase DCC (TAIR:AT1G52590.1).
AT1G24145	1.58377	0.00133461	protein_coding			unknown protein; FUNCTIONS IN: molecular_function unknown; INVOLVED IN: biological_process unknown; LOCATED IN: endomembrane system; Has 3 Blast hits to 3 proteins in 1 species: Archae - 0; Bacteria - 0; Metazoa - 0; Fungi - 0; Plants - 3; Viruses - 0; Other Eukaryotes - 0 (source: NCBI BLink).
AT1G24150	1.24854	3.52035e-10	protein_coding	formin homologue 4	Encodes a group I formin. Localized to cell junctions. Polymerizes actin. Binds profilin.	formin homologue 4 (FH4); FUNCTIONS IN: actin binding, protein binding; INVOLVED IN: actin filament polymerization; LOCATED IN: cell-cell junction, plasma membrane; EXPRESSED IN: 19 plant structures; EXPRESSED DURING: 13 growth stages; CONTAINS InterPro DOMAIN/s: Actin-binding FH2/DRF autoregulatory (InterPro:IPR003104), Actin-binding FH2 (InterPro:IPR015425); BEST Arabidopsis thaliana protein ma…
AT1G24170	1.21653	3.77262e-09	protein_coding	Nucleotide-diphospho-sugar transferases superfamily protein	Encodes a protein with putative galacturonosyltransferase activity.	LGT9; FUNCTIONS IN: transferase activity, transferring hexosyl groups, polygalacturonate 4-alpha-galacturonosyltransferase activity, transferase activity, transferring glycosyl groups; INVOLVED IN: carbohydrate biosynthetic process; LOCATED IN: endomembrane system; EXPRESSED IN: 23 plant structures; EXPRESSED DURING: 13 growth stages; CONTAINS InterPro DOMAIN/s: Glycosyl transferase, family 8 (In…
AT1G24230	-1.18597	0.00368043	protein_coding	Paired amphipathic helix (PAH2) superfamily protein		Paired amphipathic helix (PAH2) superfamily protein; FUNCTIONS IN: molecular_function unknown; INVOLVED IN: regulation of transcription, DNA-dependent; LOCATED IN: nucleus; CONTAINS InterPro DOMAIN/s: Paired amphipathic helix (InterPro:IPR003822); BEST Arabidopsis thaliana protein match is: Paired amphipathic helix (PAH2) superfamily protein (TAIR:AT1G23810.1); Has 1242 Blast hits to 659 proteins…
AT1G24250	-1.09572	0.000523478	protein_coding	Paired amphipathic helix (PAH2) superfamily protein		Paired amphipathic helix (PAH2) superfamily protein; FUNCTIONS IN: molecular_function unknown; INVOLVED IN: regulation of transcription, DNA-dependent; LOCATED IN: nucleus; CONTAINS InterPro DOMAIN/s: Paired amphipathic helix (InterPro:IPR003822); BEST Arabidopsis thaliana protein match is: Paired amphipathic helix (PAH2) superfamily protein (TAIR:AT1G23810.1); Has 951 Blast hits to 563 proteins …
AT1G24320	-1.46308	0.000523478	protein_coding	Six-hairpin glycosidases superfamily protein		Six-hairpin glycosidases superfamily protein; FUNCTIONS IN: mannosyl-oligosaccharide glucosidase activity, alpha-glucosidase activity, catalytic activity; INVOLVED IN: oligosaccharide metabolic process; LOCATED IN: cellular_component unknown; EXPRESSED IN: 6 plant structures; EXPRESSED DURING: F mature embryo stage, petal differentiation and expansion stage, D bilateral stage; CONTAINS InterPro D…
AT1G24400	-1.32179	1.15965e-06	protein_coding	lysine histidine transporter 2	High-affinity transporter for neutral and acidic amino acids, expressed in tapetum tissue of anthers	lysine histidine transporter 2 (LHT2); CONTAINS InterPro DOMAIN/s: Amino acid transporter, transmembrane (InterPro:IPR013057); BEST Arabidopsis thaliana protein match is: Transmembrane amino acid transporter family protein (TAIR:AT1G67640.1); Has 4292 Blast hits to 4283 proteins in 340 species: Archae - 11; Bacteria - 170; Metazoa - 1210; Fungi - 747; Plants - 1636; Viruses - 0; Other Eukaryotes …
AT1G24520	0.69302	0.0146925	protein_coding	homolog of Brassica campestris pollen protein 1	Male fertility gene acting on tapetum and microspore	homolog of Brassica campestris pollen protein 1 (BCP1); BEST Arabidopsis thaliana protein match is: Anther-specific protein agp1-like (TAIR:AT3G26110.1); Has 67 Blast hits to 55 proteins in 12 species: Archae - 0; Bacteria - 4; Metazoa - 0; Fungi - 2; Plants - 42; Viruses - 0; Other Eukaryotes - 19 (source: NCBI BLink).
AT1G24540	0.723678	0.0296545	protein_coding	cytochrome P450, family 86, subfamily C, polypeptide 1	member of CYP86C	cytochrome P450, family 86, subfamily C, polypeptide 1 (CYP86C1); FUNCTIONS IN: electron carrier activity, monooxygenase activity, iron ion binding, oxygen binding, heme binding; INVOLVED IN: oxidation reduction; LOCATED IN: endomembrane system; EXPRESSED IN: petal, embryo, sepal, pedicel; EXPRESSED DURING: 4 anthesis, C globular stage, petal differentiation and expansion stage; CONTAINS InterPro…
AT1G24625	0.789999	0.0127679	protein_coding	zinc finger protein 7	Encodes a zinc finger protein containing only a single zinc finger.	zinc finger protein 7 (ZFP7); FUNCTIONS IN: sequence-specific DNA binding transcription factor activity, zinc ion binding, nucleic acid binding; INVOLVED IN: regulation of transcription; LOCATED IN: intracellular; EXPRESSED IN: 18 plant structures; EXPRESSED DURING: 11 growth stages; CONTAINS InterPro DOMAIN/s: Zinc finger, C2H2-type (InterPro:IPR007087); BEST Arabidopsis thaliana protein match i…
AT1G24996	-0.878286	3.13601e-05	protein_coding			unknown protein; BEST Arabidopsis thaliana protein match is: unknown protein (TAIR:AT1G24822.1); Has 11 Blast hits to 11 proteins in 1 species: Archae - 0; Bacteria - 0; Metazoa - 0; Fungi - 0; Plants - 11; Viruses - 0; Other Eukaryotes - 0 (source: NCBI BLink).
AT1G25230	-0.467229	0.0116767	protein_coding	Calcineurin-like metallo-phosphoesterase superfamily protein		Calcineurin-like metallo-phosphoesterase superfamily protein; FUNCTIONS IN: hydrolase activity, protein serine/threonine phosphatase activity; INVOLVED IN: biological_process unknown; LOCATED IN: endomembrane system; EXPRESSED IN: 22 plant structures; EXPRESSED DURING: 13 growth stages; CONTAINS InterPro DOMAIN/s: Metallophosphoesterase (InterPro:IPR004843); BEST Arabidopsis thaliana protein matc…
AT1G25250	-0.425999	0.0487087	protein_coding	indeterminate(ID)-domain 16		indeterminate(ID)-domain 16 (IDD16); FUNCTIONS IN: sequence-specific DNA binding transcription factor activity, zinc ion binding, nucleic acid binding; INVOLVED IN: regulation of transcription; LOCATED IN: intracellular; EXPRESSED IN: 22 plant structures; EXPRESSED DURING: 14 growth stages; CONTAINS InterPro DOMAIN/s: Zinc finger, C2H2-like (InterPro:IPR015880), Zinc finger, C2H2-type (InterPro:I…
AT1G25300	-1.25331	0.035399	protein_coding	Octicosapeptide/Phox/Bem1p family protein		Octicosapeptide/Phox/Bem1p family protein; CONTAINS InterPro DOMAIN/s: Octicosapeptide/Phox/Bem1p (InterPro:IPR000270); BEST Arabidopsis thaliana protein match is: Octicosapeptide/Phox/Bem1p family protein (TAIR:AT2G01190.1); Has 352 Blast hits to 352 proteins in 16 species: Archae - 0; Bacteria - 0; Metazoa - 0; Fungi - 0; Plants - 352; Viruses - 0; Other Eukaryotes - 0 (source: NCBI BLink).
AT1G25370	0.414452	0.0485745	protein_coding	Protein of unknown function (DUF1639)		Protein of unknown function (DUF1639); CONTAINS InterPro DOMAIN/s: Protein of unknown function DUF1639 (InterPro:IPR012438); BEST Arabidopsis thaliana protein match is: Protein of unknown function (DUF1639) (TAIR:AT1G68340.1); Has 265 Blast hits to 265 proteins in 16 species: Archae - 0; Bacteria - 0; Metazoa - 1; Fungi - 0; Plants - 264; Viruses - 0; Other Eukaryotes - 0 (source: NCBI BLink).
AT1G25375	-0.437558	0.0070945	protein_coding	Metallo-hydrolase/oxidoreductase superfamily protein		Metallo-hydrolase/oxidoreductase superfamily protein; FUNCTIONS IN: hydrolase activity, catalytic activity; INVOLVED IN: metabolic process; LOCATED IN: cellular_component unknown; EXPRESSED IN: 22 plant structures; EXPRESSED DURING: 13 growth stages; CONTAINS InterPro DOMAIN/s: Beta-lactamase-like (InterPro:IPR001279); Has 5673 Blast hits to 5670 proteins in 1426 species: Archae - 148; Bacteria -…
AT1G25390	0.586889	0.0228734	protein_coding	Protein kinase superfamily protein		Protein kinase superfamily protein; FUNCTIONS IN: kinase activity; INVOLVED IN: protein amino acid phosphorylation; LOCATED IN: plasma membrane; EXPRESSED IN: 23 plant structures; EXPRESSED DURING: 13 growth stages; CONTAINS InterPro DOMAIN/s: Protein kinase, ATP binding site (InterPro:IPR017441), Protein kinase, catalytic domain (InterPro:IPR000719), Serine/threonine-protein kinase-like domain (…
AT1G25430	3.5217	1.52502e-17	transposable_element_gene	transposable element gene		non-LTR retrotransposon family (LINE), has a 8.0e-45 P-value blast match to GB:NP_038607 L1 repeat, Tf subfamily, member 9 (LINE-element) (Mus musculus)
AT1G25450	0.70037	0.000337815	protein_coding	3-ketoacyl-CoA synthase 5	Encodes KCS5, a member of the 3-ketoacyl-CoA synthase family involved in the biosynthesis of VLCFA (very long chain fatty acids).	3-ketoacyl-CoA synthase 5 (KCS5); FUNCTIONS IN: fatty acid elongase activity; INVOLVED IN: in 6 processes; LOCATED IN: endoplasmic reticulum, membrane; EXPRESSED IN: 22 plant structures; EXPRESSED DURING: 13 growth stages; CONTAINS InterPro DOMAIN/s: Thiolase-like (InterPro:IPR016039), Very-long-chain 3-ketoacyl-CoA synthase (InterPro:IPR012392), 3-Oxoacyl-[acyl-carrier-protein (ACP)] synthase II…
AT1G25480	-0.500754	7.69662e-05	protein_coding	Aluminium activated malate transporter family protein		Aluminium activated malate transporter family protein; FUNCTIONS IN: molecular_function unknown; INVOLVED IN: response to aluminum ion; LOCATED IN: cellular_component unknown; CONTAINS InterPro DOMAIN/s: Malate transporter, aliminium toerance (InterPro:IPR020966); BEST Arabidopsis thaliana protein match is: Aluminium activated malate transporter family protein (TAIR:AT1G68600.1); Has 866 Blast hi…
AT1G25510	-0.539273	0.00323854	protein_coding	Eukaryotic aspartyl protease family protein		Eukaryotic aspartyl protease family protein; FUNCTIONS IN: aspartic-type endopeptidase activity; INVOLVED IN: proteolysis; LOCATED IN: endomembrane system; EXPRESSED IN: 13 plant structures; EXPRESSED DURING: 6 growth stages; CONTAINS InterPro DOMAIN/s: Peptidase aspartic (InterPro:IPR021109), Peptidase aspartic, catalytic (InterPro:IPR009007), Peptidase A1 (InterPro:IPR001461); BEST Arabidopsis …
AT1G25550	0.752247	0.000866933	protein_coding	myb-like transcription factor family protein		myb-like transcription factor family protein; CONTAINS InterPro DOMAIN/s: Homeodomain-like (InterPro:IPR009057), Myb, DNA-binding (InterPro:IPR014778), Myb-like DNA-binding domain, SHAQKYF class (InterPro:IPR006447), HTH transcriptional regulator, Myb-type, DNA-binding (InterPro:IPR017930), Homeodomain-related (InterPro:IPR012287); BEST Arabidopsis thaliana protein match is: myb-like transcriptio…
AT1G25560	1.55419	2.9572e-15	protein_coding	AP2/B3 transcription factor family protein	Encodes a member of the RAV transcription factor family that contains AP2 and B3 binding domains. Involved in the regulation of flowering under long days. Loss of function results in early flowering. Overexpression causes late flowering and repression of expression of FT. Novel transcriptional regulator involved in ethylene signaling. Promoter bound by EIN3. EDF1 in turn, binds to promoter elemen…	TEMPRANILLO 1 (TEM1); FUNCTIONS IN: DNA binding, sequence-specific DNA binding transcription factor activity; INVOLVED IN: photoperiodism, flowering, ethylene mediated signaling pathway; LOCATED IN: chloroplast; EXPRESSED IN: 22 plant structures; EXPRESSED DURING: 13 growth stages; CONTAINS InterPro DOMAIN/s: DNA-binding, integrase-type (InterPro:IPR016177), Transcriptional factor B3 (InterPro:IP…
AT1G26150	-0.606739	3.75207e-07	protein_coding	proline-rich extensin-like receptor kinase 10		proline-rich extensin-like receptor kinase 10 (PERK10); FUNCTIONS IN: protein serine/threonine kinase activity, protein kinase activity, ATP binding; INVOLVED IN: protein amino acid phosphorylation; LOCATED IN: plasma membrane; EXPRESSED IN: 22 plant structures; EXPRESSED DURING: 13 growth stages; CONTAINS InterPro DOMAIN/s: Protein kinase, ATP binding site (InterPro:IPR017441), Serine/threonine-…
AT1G26170	-0.453756	0.0015558	protein_coding	ARM repeat superfamily protein		ARM repeat superfamily protein; FUNCTIONS IN: protein transporter activity, binding; INVOLVED IN: intracellular protein transport, protein import into nucleus, docking; LOCATED IN: nucleus, nuclear pore, cytoplasm; EXPRESSED IN: 22 plant structures; EXPRESSED DURING: 13 growth stages; CONTAINS InterPro DOMAIN/s: Importin-beta, N-terminal (InterPro:IPR001494), Armadillo-like helical (InterPro:IPR0…
AT1G26208	0.732558	0.0349131	other_rna	other RNA	Potential natural antisense gene, locus overlaps with AT1G26210
AT1G26310	-0.77786	0.0001091	protein_coding	K-box region and MADS-box transcription factor family protein	Floral homeotic gene encoding a MADS domain protein homologous to AP1. Enhances the flower to shoot transformation in ap1 mutants.	CAULIFLOWER (CAL); FUNCTIONS IN: DNA binding, sequence-specific DNA binding transcription factor activity; INVOLVED IN: positive regulation of flower development, floral meristem determinacy; LOCATED IN: nucleus; EXPRESSED IN: 12 plant structures; EXPRESSED DURING: 4 anthesis, F mature embryo stage, petal differentiation and expansion stage, E expanded cotyledon stage, D bilateral stage; CONTAINS…
AT1G26340	0.343157	0.0312843	protein_coding	cytochrome B5 isoform A	encodes a member of the cytochromes b5 family of proteins that localizes to the outer envelope of the chloroplast. The C-terminal portion of the protein appears to be capable of inserting into a plant microsomal membrane in vitro.	cytochrome B5 isoform A (CB5-A); CONTAINS InterPro DOMAIN/s: Cytochrome b5, heme-binding site (InterPro:IPR018506), Cytochrome b5 (InterPro:IPR001199); BEST Arabidopsis thaliana protein match is: cytochrome B5 isoform B (TAIR:AT2G32720.1); Has 4207 Blast hits to 4178 proteins in 465 species: Archae - 2; Bacteria - 26; Metazoa - 1058; Fungi - 1672; Plants - 799; Viruses - 3; Other Eukaryotes - 647…
AT1G26380	1.33828	0.0161759	protein_coding	FAD-binding Berberine family protein		FAD-binding Berberine family protein; FUNCTIONS IN: electron carrier activity, oxidoreductase activity, FAD binding, catalytic activity; LOCATED IN: endomembrane system; EXPRESSED IN: 9 plant structures; EXPRESSED DURING: LP.06 six leaves visible, LP.04 four leaves visible, 4 anthesis, LP.08 eight leaves visible; CONTAINS InterPro DOMAIN/s: FAD-binding, type 2 (InterPro:IPR016166), Berberine/berb…
AT1G26480	-1.27475	1.26734e-12	protein_coding	general regulatory factor 12	14-3-3 protein GF14iota (grf12)	general regulatory factor 12 (GRF12); FUNCTIONS IN: protein phosphorylated amino acid binding; LOCATED IN: cellular_component unknown; EXPRESSED IN: 6 plant structures; EXPRESSED DURING: L mature pollen stage, M germinated pollen stage, 4 anthesis, petal differentiation and expansion stage; CONTAINS InterPro DOMAIN/s: 14-3-3 protein (InterPro:IPR000308); BEST Arabidopsis thaliana protein match is…
AT1G26540	0.431768	0.0241857	protein_coding	Agenet domain-containing protein		Agenet domain-containing protein; FUNCTIONS IN: RNA binding; INVOLVED IN: biological_process unknown; LOCATED IN: vacuole; EXPRESSED IN: 13 plant structures; EXPRESSED DURING: 8 growth stages; CONTAINS InterPro DOMAIN/s: Tudor-like, plant (InterPro:IPR014002), Agenet (InterPro:IPR008395), Protein of unknown function DUF724 (InterPro:IPR007930); BEST Arabidopsis thaliana protein match is: DOMAIN O…
AT1G26560	0.294958	0.0224164	protein_coding	beta glucosidase 40		beta glucosidase 40 (BGLU40); FUNCTIONS IN: cation binding, hydrolase activity, hydrolyzing O-glycosyl compounds, catalytic activity; INVOLVED IN: carbohydrate metabolic process; LOCATED IN: apoplast, chloroplast; EXPRESSED IN: 23 plant structures; EXPRESSED DURING: 13 growth stages; CONTAINS InterPro DOMAIN/s: Glycoside hydrolase, family 1 (InterPro:IPR001360), Glycoside hydrolase, family 1, act…
AT1G26580	0.586569	0.000198341	protein_coding			FUNCTIONS IN: molecular_function unknown; INVOLVED IN: biological_process unknown; LOCATED IN: cellular_component unknown; EXPRESSED IN: 24 plant structures; EXPRESSED DURING: 15 growth stages; BEST Arabidopsis thaliana protein match is: ELM2 domain-containing protein (TAIR:AT2G03470.1); Has 161 Blast hits to 161 proteins in 17 species: Archae - 0; Bacteria - 0; Metazoa - 1; Fungi - 4; Plants - 1…
AT1G26610	-1.21878	2.75466e-06	protein_coding	C2H2-like zinc finger protein		C2H2-like zinc finger protein; FUNCTIONS IN: sequence-specific DNA binding transcription factor activity, zinc ion binding, nucleic acid binding; INVOLVED IN: regulation of transcription; LOCATED IN: intracellular; EXPRESSED IN: 23 plant structures; EXPRESSED DURING: 14 growth stages; CONTAINS InterPro DOMAIN/s: Zinc finger, C2H2-like (InterPro:IPR015880), Zinc finger, C2H2-type (InterPro:IPR0070…
AT1G26710	-1.24349	0.0048028	protein_coding			unknown protein; BEST Arabidopsis thaliana protein match is: unknown protein (TAIR:AT1G26720.1); Has 9 Blast hits to 9 proteins in 2 species: Archae - 0; Bacteria - 0; Metazoa - 0; Fungi - 0; Plants - 9; Viruses - 0; Other Eukaryotes - 0 (source: NCBI BLink).
AT1G26730	0.667586	0.0175744	protein_coding	EXS (ERD1/XPR1/SYG1) family protein		EXS (ERD1/XPR1/SYG1) family protein; LOCATED IN: integral to membrane, plasma membrane; EXPRESSED IN: 22 plant structures; EXPRESSED DURING: 13 growth stages; CONTAINS InterPro DOMAIN/s: EXS, C-terminal (InterPro:IPR004342), SPX, N-terminal (InterPro:IPR004331); BEST Arabidopsis thaliana protein match is: EXS (ERD1/XPR1/SYG1) family protein (TAIR:AT1G35350.1); Has 1169 Blast hits to 1113 proteins…
AT1G26760	-0.640817	0.018575	protein_coding	SET domain protein 35		SET domain protein 35 (SDG35); FUNCTIONS IN: binding; INVOLVED IN: biological_process unknown; EXPRESSED IN: 21 plant structures; EXPRESSED DURING: 12 growth stages; CONTAINS InterPro DOMAIN/s: SET domain (InterPro:IPR001214), Tetratricopeptide-like helical (InterPro:IPR011990), Tetratricopeptide repeat-containing (InterPro:IPR013026), Tetratricopeptide repeat (InterPro:IPR019734); BEST Arabidops…
AT1G26762	1.09103	0.0294114	protein_coding			unknown protein; FUNCTIONS IN: molecular_function unknown; INVOLVED IN: biological_process unknown; LOCATED IN: endomembrane system; Has 15 Blast hits to 15 proteins in 2 species: Archae - 0; Bacteria - 0; Metazoa - 0; Fungi - 0; Plants - 15; Viruses - 0; Other Eukaryotes - 0 (source: NCBI BLink).
AT1G26780	-1.03588	0.000954677	protein_coding	myb domain protein 117	Encodes LOF1 (LATERAL ORGAN FUSION1), a MYB-domain transcription factor expressed in organ boundaries. Functions in boundary specification, meristem initiation and maintenance, and organ patterning. Also see LOF2 (At1g69560).	myb domain protein 117 (MYB117); CONTAINS InterPro DOMAIN/s: SANT, DNA-binding (InterPro:IPR001005), Homeodomain-like (InterPro:IPR009057), Myb, DNA-binding (InterPro:IPR014778), HTH transcriptional regulator, Myb-type, DNA-binding (InterPro:IPR017930), Homeodomain-related (InterPro:IPR012287), Myb transcription factor (InterPro:IPR015495); BEST Arabidopsis thaliana protein match is: myb domain p…
AT1G26790	-0.931804	0.0184564	protein_coding	Dof-type zinc finger DNA-binding family protein		Dof-type zinc finger DNA-binding family protein; FUNCTIONS IN: DNA binding, sequence-specific DNA binding transcription factor activity; INVOLVED IN: regulation of transcription; LOCATED IN: endomembrane system; EXPRESSED IN: stem; CONTAINS InterPro DOMAIN/s: Zinc finger, Dof-type (InterPro:IPR003851); BEST Arabidopsis thaliana protein match is: Dof-type zinc finger DNA-binding family protein (TA…
AT1G26800	1.01542	0.00334775	protein_coding	RING/U-box superfamily protein		RING/U-box superfamily protein; FUNCTIONS IN: zinc ion binding; EXPRESSED IN: 20 plant structures; EXPRESSED DURING: 11 growth stages; CONTAINS InterPro DOMAIN/s: Zinc finger, RING-type (InterPro:IPR001841), Zinc finger, C3HC4 RING-type (InterPro:IPR018957); BEST Arabidopsis thaliana protein match is: RING/U-box superfamily protein (TAIR:AT1G14200.1); Has 9899 Blast hits to 9869 proteins in 270 s…
AT1G26810	-0.409968	0.0155936	protein_coding	galactosyltransferase1	Encodes a protein with &#946;1,3-galactosyltransferase activity involved in the biosynthesis of the Lewis a epitope of certain glycoproteins.	galactosyltransferase1 (GALT1); CONTAINS InterPro DOMAIN/s: Galectin, carbohydrate recognition domain (InterPro:IPR001079), Glycosyl transferase, family 31 (InterPro:IPR002659), Concanavalin A-like lectin/glucanase, subgroup (InterPro:IPR013320), Concanavalin A-like lectin/glucanase (InterPro:IPR008985); BEST Arabidopsis thaliana protein match is: Galactosyltransferase family protein (TAIR:AT3G06…
AT1G26920	0.816292	0.00467128	protein_coding			unknown protein; BEST Arabidopsis thaliana protein match is: unknown protein (TAIR:AT1G69760.1); Has 47 Blast hits to 47 proteins in 13 species: Archae - 0; Bacteria - 0; Metazoa - 0; Fungi - 7; Plants - 34; Viruses - 0; Other Eukaryotes - 6 (source: NCBI BLink).
AT1G26930	1.01256	0.000123944	protein_coding	Galactose oxidase/kelch repeat superfamily protein		Galactose oxidase/kelch repeat superfamily protein; FUNCTIONS IN: molecular_function unknown; INVOLVED IN: biological_process unknown; LOCATED IN: peroxisome; EXPRESSED IN: 18 plant structures; EXPRESSED DURING: 8 growth stages; CONTAINS InterPro DOMAIN/s: Galactose oxidase/kelch, beta-propeller (InterPro:IPR011043), Kelch repeat type 1 (InterPro:IPR006652), Kelch related (InterPro:IPR013089), Ke…
AT1G26940	-0.368792	0.0354261	protein_coding	Cyclophilin-like peptidyl-prolyl cis-trans isomerase family protein		Cyclophilin-like peptidyl-prolyl cis-trans isomerase family protein; FUNCTIONS IN: peptidyl-prolyl cis-trans isomerase activity; INVOLVED IN: protein folding; LOCATED IN: endomembrane system; EXPRESSED IN: 23 plant structures; EXPRESSED DURING: 13 growth stages; CONTAINS InterPro DOMAIN/s: Cyclophilin-like (InterPro:IPR015891), Peptidyl-prolyl cis-trans isomerase, cyclophilin-type (InterPro:IPR00…
AT1G26945	-1.49853	6.61119e-14	protein_coding	basic helix-loop-helix (bHLH) DNA-binding superfamily protein	Encodes a basic helix-loop-helix (bHLH) protein involved in blue/far-red light signaling. Physically interacts with HFR1 and negatively regulates its activity.	KIDARI (KDR); FUNCTIONS IN: transcription regulator activity; INVOLVED IN: response to light stimulus; LOCATED IN: nucleus, chloroplast; CONTAINS InterPro DOMAIN/s: Helix-loop-helix DNA-binding domain (InterPro:IPR001092), Helix-loop-helix DNA-binding (InterPro:IPR011598); BEST Arabidopsis thaliana protein match is: basic helix-loop-helix (bHLH) DNA-binding family protein (TAIR:AT3G28857.1); Has …
AT1G26970	1.36159	0.00686384	protein_coding	Protein kinase superfamily protein		Protein kinase superfamily protein; FUNCTIONS IN: protein serine/threonine kinase activity, protein kinase activity, kinase activity, ATP binding; INVOLVED IN: protein amino acid phosphorylation, N-terminal protein myristoylation; LOCATED IN: chloroplast; CONTAINS InterPro DOMAIN/s: Protein kinase, ATP binding site (InterPro:IPR017441), Protein kinase, catalytic domain (InterPro:IPR000719), Serin…
AT1G27100	0.758025	0.000774728	protein_coding	Actin cross-linking protein		Actin cross-linking protein; FUNCTIONS IN: molecular_function unknown; INVOLVED IN: biological_process unknown; LOCATED IN: vacuole; EXPRESSED IN: 23 plant structures; EXPRESSED DURING: 13 growth stages; CONTAINS InterPro DOMAIN/s: Protein of unknown function DUF569 (InterPro:IPR007679), Actin cross-linking (InterPro:IPR008999); BEST Arabidopsis thaliana protein match is: Protein of unknown funct…
AT1G27120	-0.428491	0.00407358	protein_coding	Galactosyltransferase family protein		Galactosyltransferase family protein; FUNCTIONS IN: transferase activity, transferring hexosyl groups, transferase activity, transferring glycosyl groups; INVOLVED IN: protein amino acid glycosylation; LOCATED IN: endomembrane system, membrane; EXPRESSED IN: 23 plant structures; EXPRESSED DURING: 13 growth stages; CONTAINS InterPro DOMAIN/s: Galectin, carbohydrate recognition domain (InterPro:IPR…
AT1G27270	-0.885772	0.0104277	protein_coding	Paired amphipathic helix (PAH2) superfamily protein		Paired amphipathic helix (PAH2) superfamily protein; FUNCTIONS IN: molecular_function unknown; INVOLVED IN: regulation of transcription, DNA-dependent; LOCATED IN: nucleus; CONTAINS InterPro DOMAIN/s: Paired amphipathic helix (InterPro:IPR003822); BEST Arabidopsis thaliana protein match is: Paired amphipathic helix (PAH2) superfamily protein (TAIR:AT1G23810.1); Has 680 Blast hits to 519 proteins …
AT1G27460	0.429383	0.00685	protein_coding	no pollen germination related 1	encodes a calmodulin-binding protein that is expressed in pollen, suspension culture cells, flowers, and fruits.	no pollen germination related 1 (NPGR1); FUNCTIONS IN: calmodulin binding; INVOLVED IN: biological_process unknown; LOCATED IN: plasma membrane; EXPRESSED IN: 23 plant structures; EXPRESSED DURING: 13 growth stages; CONTAINS InterPro DOMAIN/s: Tetratricopeptide-like helical (InterPro:IPR011990), Tetratricopeptide repeat-containing (InterPro:IPR013026), Tetratricopeptide repeat (InterPro:IPR019734…
AT1G27470	0.303426	0.0414833	protein_coding	transducin family protein / WD-40 repeat family protein		transducin family protein / WD-40 repeat family protein; CONTAINS InterPro DOMAIN/s: WD40 repeat-like-containing domain (InterPro:IPR011046), WD40 repeat 2 (InterPro:IPR019782), Cytochrome cd1-nitrite reductase-like, C-terminal haem d1 (InterPro:IPR011048), WD40-repeat-containing domain (InterPro:IPR017986), WD40 repeat (InterPro:IPR001680), WD40/YVTN repeat-like-containing domain (InterPro:IPR01…
AT1G27520	-1.38482	2.10098e-28	protein_coding	Glycosyl hydrolase family 47 protein		Glycosyl hydrolase family 47 protein; FUNCTIONS IN: mannosyl-oligosaccharide 1,2-alpha-mannosidase activity, alpha-mannosidase activity, calcium ion binding; INVOLVED IN: protein amino acid N-linked glycosylation; LOCATED IN: endomembrane system, membrane; EXPRESSED IN: 22 plant structures; EXPRESSED DURING: 13 growth stages; CONTAINS InterPro DOMAIN/s: Glycoside hydrolase, family 47 (InterPro:IP…
AT1G27630	0.349709	0.0175696	protein_coding	cyclin T 1;3		cyclin T 1;3 (CYCT1;3); CONTAINS InterPro DOMAIN/s: Cyclin-like (InterPro:IPR011028), Transcription regulator cyclin (InterPro:IPR015429), Cyclin-related (InterPro:IPR013763), Cyclin, N-terminal (InterPro:IPR006671), Cyclin (InterPro:IPR006670); BEST Arabidopsis thaliana protein match is: Cyclin family protein (TAIR:AT5G45190.1); Has 1569 Blast hits to 1569 proteins in 224 species: Archae - 0; Ba…
AT1G27660	-0.519967	0.00089574	protein_coding	basic helix-loop-helix (bHLH) DNA-binding superfamily protein		basic helix-loop-helix (bHLH) DNA-binding superfamily protein; FUNCTIONS IN: sequence-specific DNA binding transcription factor activity; INVOLVED IN: regulation of transcription; LOCATED IN: nucleus; CONTAINS InterPro DOMAIN/s: Helix-loop-helix DNA-binding domain (InterPro:IPR001092), Helix-loop-helix DNA-binding (InterPro:IPR011598); BEST Arabidopsis thaliana protein match is: basic helix-loop-…
AT1G27680	-0.452674	0.0030574	protein_coding	ADPGLC-PPase large subunit	ADP-glucose pyrophosphorylase catalyzes the first, rate limiting step in starch biosynthesis. The large subunit plays a regulatory role whereas the small subunit (ApS) is the catalytic isoform. Four isoforms of the large subunit (ApL1-4) have been described.Mutational analysis of APS1 suggests that APL1 and APL2 can compensate for loss of APS1 catalytic activity,suggesting both have catalytic as …	ADPGLC-PPase large subunit (APL2); CONTAINS InterPro DOMAIN/s: Glucose-1-phosphate adenylyltransferase (InterPro:IPR011831), ADP-glucose pyrophosphorylase, conserved site (InterPro:IPR005836), Nucleotidyl transferase (InterPro:IPR005835); BEST Arabidopsis thaliana protein match is: Glucose-1-phosphate adenylyltransferase family protein (TAIR:AT4G39210.1); Has 11860 Blast hits to 11712 proteins in…
AT1G27730	1.45451	0.000216652	protein_coding	salt tolerance zinc finger	Related to Cys2/His2-type zinc-finger proteins found in higher plants. Compensated for a subset of calcineurin deficiency in yeast. Salt tolerance produced by ZAT10 appeared to be partially dependent on ENA1/PMR2, a P-type ATPase required for Li+ and Na+ efflux in yeast. The protein is localized to the nucleus, acts as a transcriptional repressor and is responsive to chitin oligomers. Also involv…	salt tolerance zinc finger (STZ); CONTAINS InterPro DOMAIN/s: Zinc finger, C2H2-like (InterPro:IPR015880), Zinc finger, C2H2-type (InterPro:IPR007087); BEST Arabidopsis thaliana protein match is: zinc finger of Arabidopsis thaliana 6 (TAIR:AT5G04340.1); Has 5350 Blast hits to 3982 proteins in 146 species: Archae - 0; Bacteria - 0; Metazoa - 4198; Fungi - 48; Plants - 937; Viruses - 0; Other Eukar…
AT1G27770	1.72718	1.09689e-07	protein_coding	autoinhibited Ca2+-ATPase 1	Encodes a chloroplast envelope Ca2+-ATPase with an N-terminal autoinhibitor.	autoinhibited Ca2+-ATPase 1 (ACA1); FUNCTIONS IN: calcium channel activity, calcium-transporting ATPase activity, calmodulin binding; INVOLVED IN: cation transport, calcium ion transport, metabolic process, ATP biosynthetic process; LOCATED IN: endoplasmic reticulum, plasma membrane, chloroplast inner membrane; EXPRESSED IN: 24 plant structures; EXPRESSED DURING: 13 growth stages; CONTAINS InterP…
AT1G27860	-1.47368	2.98465e-05	protein_coding	Protein of unknown function (DUF626)		Protein of unknown function (DUF626); CONTAINS InterPro DOMAIN/s: Protein of unknown function DUF626, Arabidopsis thaliana (InterPro:IPR006462); BEST Arabidopsis thaliana protein match is: Protein of unknown function (DUF626) (TAIR:AT1G28500.1); Has 192 Blast hits to 191 proteins in 2 species: Archae - 0; Bacteria - 0; Metazoa - 0; Fungi - 0; Plants - 192; Viruses - 0; Other Eukaryotes - 0 (sourc…
AT1G27910	0.524256	0.0162709	protein_coding	plant U-box 45	Encodes a protein containing a UND, a U-box, and an ARM domain. This protein has E3 ubiquitin ligase activity based on in vitro assays.	plant U-box 45 (PUB45); FUNCTIONS IN: ubiquitin-protein ligase activity; INVOLVED IN: protein ubiquitination; LOCATED IN: ubiquitin ligase complex; EXPRESSED IN: 18 plant structures; EXPRESSED DURING: 11 growth stages; CONTAINS InterPro DOMAIN/s: U box domain (InterPro:IPR003613), Armadillo-like helical (InterPro:IPR011989), Armadillo (InterPro:IPR000225), Armadillo-type fold (InterPro:IPR016024)…
AT1G27920	-0.693847	1.49567e-05	protein_coding	microtubule-associated protein 65-8		microtubule-associated protein 65-8 (MAP65-8); CONTAINS InterPro DOMAIN/s: Microtubule-associated protein, MAP65/ASE1-type (InterPro:IPR007145); BEST Arabidopsis thaliana protein match is: microtubule-associated protein 65-2 (TAIR:AT4G26760.1); Has 2013 Blast hits to 1836 proteins in 335 species: Archae - 36; Bacteria - 203; Metazoa - 697; Fungi - 206; Plants - 352; Viruses - 0; Other Eukaryotes …
AT1G27950	0.419195	4.21034e-05	protein_coding	glycosylphosphatidylinositol-anchored lipid protein transfer 1	Encodes LTPG1, a lipid transfer protein with a predicted GPI (glycosylphosphatidylinositol)-anchor domain. Localized in the plasma membrane. Disruption of the LTPG1 gene causes alterations of cuticular lipid composition, but no significant changes on total wax and cutin monomer loads are seen.	glycosylphosphatidylinositol-anchored lipid protein transfer 1 (LTPG1); FUNCTIONS IN: molecular_function unknown; INVOLVED IN: lipid transport; LOCATED IN: anchored to plasma membrane, plasma membrane, anchored to membrane; EXPRESSED IN: 24 plant structures; EXPRESSED DURING: 13 growth stages; CONTAINS InterPro DOMAIN/s: Bifunctional inhibitor/plant lipid transfer protein/seed storage (InterPro:I…
AT1G28010	1.3223	0.0030531	protein_coding	P-glycoprotein 14		P-glycoprotein 14 (PGP14); FUNCTIONS IN: ATPase activity, coupled to transmembrane movement of substances; INVOLVED IN: transport, transmembrane transport; LOCATED IN: integral to membrane; EXPRESSED IN: 9 plant structures; EXPRESSED DURING: LP.04 four leaves visible, LP.02 two leaves visible, LP.12 twelve leaves visible; CONTAINS InterPro DOMAIN/s: ATPase, AAA+ type, core (InterPro:IPR003593), A…
AT1G28130	1.04548	0.00138571	protein_coding	Auxin-responsive GH3 family protein	encodes an IAA-amido synthase that conjugates Asp and other amino acids to auxin in vitro. Lines carrying insertions in this gene are hypersensitive to auxin.	GH3.17; CONTAINS InterPro DOMAIN/s: GH3 auxin-responsive promoter (InterPro:IPR004993); BEST Arabidopsis thaliana protein match is: Auxin-responsive GH3 family protein (TAIR:AT5G54510.1); Has 1405 Blast hits to 1296 proteins in 239 species: Archae - 0; Bacteria - 491; Metazoa - 54; Fungi - 2; Plants - 672; Viruses - 0; Other Eukaryotes - 186 (source: NCBI BLink).
AT1G28190	1.12729	8.43091e-05	protein_coding			unknown protein; BEST Arabidopsis thaliana protein match is: unknown protein (TAIR:AT5G12340.1); Has 166 Blast hits to 162 proteins in 36 species: Archae - 0; Bacteria - 2; Metazoa - 15; Fungi - 5; Plants - 124; Viruses - 0; Other Eukaryotes - 20 (source: NCBI BLink).
AT1G28230	0.822167	9.80494e-06	protein_coding	purine permease 1	Encodes a transporter that transports purines,cytokinins and other adenine derivatives. Expressed in the leaf hydathodes where it may be involved in re-uptake of cytokinins during guttation.	purine permease 1 (PUP1); CONTAINS InterPro DOMAIN/s: Protein of unknown function DUF6, transmembrane (InterPro:IPR000620), Protein of unknown function DUF250 (InterPro:IPR004853); BEST Arabidopsis thaliana protein match is: purine permease 3 (TAIR:AT1G28220.1); Has 617 Blast hits to 607 proteins in 89 species: Archae - 4; Bacteria - 97; Metazoa - 10; Fungi - 14; Plants - 377; Viruses - 0; Other …
AT1G28305	-1.08795	0.00345888	protein_coding	Plant self-incompatibility protein S1 family		Plant self-incompatibility protein S1 family; FUNCTIONS IN: molecular_function unknown; INVOLVED IN: biological_process unknown; LOCATED IN: endomembrane system; CONTAINS InterPro DOMAIN/s: Plant self-incompatibility S1 (InterPro:IPR010264); BEST Arabidopsis thaliana protein match is: Plant self-incompatibility protein S1 family (TAIR:AT1G28306.1); Has 197 Blast hits to 195 proteins in 10 species…
AT1G28306	-1.03579	0.00378582	protein_coding	Plant self-incompatibility protein S1 family		Plant self-incompatibility protein S1 family; FUNCTIONS IN: molecular_function unknown; INVOLVED IN: biological_process unknown; LOCATED IN: endomembrane system; CONTAINS InterPro DOMAIN/s: Plant self-incompatibility S1 (InterPro:IPR010264); BEST Arabidopsis thaliana protein match is: Plant self-incompatibility protein S1 family (TAIR:AT1G28305.1); Has 30201 Blast hits to 17322 proteins in 780 sp…
AT1G28370	1.13518	0.00317824	protein_coding	ERF domain protein 11	encodes a member of the ERF (ethylene response factor) subfamily B-1 of ERF/AP2 transcription factor family. The protein contains one AP2 domain. There are 15 members in this subfamily including ATERF-3, ATERF-4, ATERF-7, and leafy petiole.	ERF domain protein 11 (ERF11); CONTAINS InterPro DOMAIN/s: DNA-binding, integrase-type (InterPro:IPR016177), Pathogenesis-related transcriptional factor/ERF, DNA-binding (InterPro:IPR001471); BEST Arabidopsis thaliana protein match is: ethylene responsive element binding factor 4 (TAIR:AT3G15210.1); Has 6129 Blast hits to 5763 proteins in 252 species: Archae - 0; Bacteria - 0; Metazoa - 0; Fungi …
AT1G28375	-0.790628	5.41288e-05	protein_coding			unknown protein; FUNCTIONS IN: molecular_function unknown; INVOLVED IN: biological_process unknown; LOCATED IN: endomembrane system; EXPRESSED IN: petal, leaf whorl, sepal, flower; EXPRESSED DURING: 4 anthesis, petal differentiation and expansion stage; Has 8 Blast hits to 8 proteins in 2 species: Archae - 0; Bacteria - 0; Metazoa - 0; Fungi - 0; Plants - 8; Viruses - 0; Other Eukaryotes - 0 (sou…
AT1G28410	-0.404738	0.0149039	protein_coding			FUNCTIONS IN: molecular_function unknown; INVOLVED IN: biological_process unknown; LOCATED IN: endomembrane system; EXPRESSED IN: 23 plant structures; EXPRESSED DURING: 15 growth stages; BEST Arabidopsis thaliana protein match is: myosin heavy chain-related (TAIR:AT4G31340.2); Has 425 Blast hits to 402 proteins in 77 species: Archae - 4; Bacteria - 22; Metazoa - 249; Fungi - 4; Plants - 98; Virus…
AT1G28470	-0.947483	0.000417393	protein_coding	NAC domain containing protein 10		NAC domain containing protein 10 (NAC010); CONTAINS InterPro DOMAIN/s: No apical meristem (NAM) protein (InterPro:IPR003441); BEST Arabidopsis thaliana protein match is: NAC domain containing protein 73 (TAIR:AT4G28500.1); Has 2334 Blast hits to 2329 proteins in 68 species: Archae - 0; Bacteria - 0; Metazoa - 0; Fungi - 0; Plants - 2334; Viruses - 0; Other Eukaryotes - 0 (source: NCBI BLink).
AT1G28670	0.636443	0.00493575	protein_coding	GDSL-like Lipase/Acylhydrolase superfamily protein	Arabidopsis thaliana lipase	ARAB-1; FUNCTIONS IN: hydrolase activity, acting on ester bonds, carboxylesterase activity; INVOLVED IN: glycerol biosynthetic process, lipid metabolic process; LOCATED IN: endomembrane system; CONTAINS InterPro DOMAIN/s: Lipase, GDSL (InterPro:IPR001087); BEST Arabidopsis thaliana protein match is: GDSL-like Lipase/Acylhydrolase superfamily protein (TAIR:AT1G28660.1); Has 3359 Blast hits to 3311…
AT1G28730	-1.18729	0.0143117	pre_trna	pre-tRNA		tRNA-Pro (anticodon: AGG)
AT1G29010	-1.42721	9.03156e-07	protein_coding			unknown protein; BEST Arabidopsis thaliana protein match is: unknown protein (TAIR:AT2G34010.1); Has 18 Blast hits to 17 proteins in 3 species: Archae - 0; Bacteria - 0; Metazoa - 0; Fungi - 0; Plants - 18; Viruses - 0; Other Eukaryotes - 0 (source: NCBI BLink).
AT1G29050	0.619532	0.0284844	protein_coding	TRICHOME BIREFRINGENCE-LIKE 38	Encodes a member of the TBL (TRICHOME BIREFRINGENCE-LIKE) gene family containing a plant-specific DUF231 (domain of unknown function) domain. TBL gene family has 46 members, two of which (TBR/AT5G06700 and TBL3/AT5G01360) have been shown to be involved in the synthesis and deposition of secondary wall cellulose, presumably by influencing the esterification state of pectic polymers. A nomenclature…	TRICHOME BIREFRINGENCE-LIKE 38 (TBL38); INVOLVED IN: biological_process unknown; LOCATED IN: endomembrane system; EXPRESSED IN: 22 plant structures; EXPRESSED DURING: 12 growth stages; CONTAINS InterPro DOMAIN/s: Protein of unknown function DUF231, plant (InterPro:IPR004253); BEST Arabidopsis thaliana protein match is: TRICHOME BIREFRINGENCE-LIKE 37 (TAIR:AT2G34070.1); Has 1347 Blast hits to 1329…
AT1G29240	0.444761	0.00252017	protein_coding	Protein of unknown function (DUF688)		Protein of unknown function (DUF688); CONTAINS InterPro DOMAIN/s: Protein of unknown function DUF688 (InterPro:IPR007789); BEST Arabidopsis thaliana protein match is: Protein of unknown function (DUF688) (TAIR:AT2G34170.2); Has 97 Blast hits to 87 proteins in 12 species: Archae - 0; Bacteria - 2; Metazoa - 0; Fungi - 2; Plants - 93; Viruses - 0; Other Eukaryotes - 0 (source: NCBI BLink).
AT1G29290	1.45456	0.00451401	protein_coding			unknown protein; FUNCTIONS IN: molecular_function unknown; INVOLVED IN: biological_process unknown; LOCATED IN: endomembrane system; Has 18 Blast hits to 18 proteins in 5 species: Archae - 0; Bacteria - 0; Metazoa - 0; Fungi - 0; Plants - 18; Viruses - 0; Other Eukaryotes - 0 (source: NCBI BLink).
AT1G29330	-0.353801	0.0410138	protein_coding	ER lumen protein retaining receptor family protein	Encodes a protein similar in sequence to animal and yeast endoplasmic reticulum retention signal receptor. This protein can functionally complement the yeast homologue. Transcript is detected in flower buds, stems, root, and leaves.	ENDOPLASMIC RETICULUM RETENTION DEFECTIVE 2 (ERD2); CONTAINS InterPro DOMAIN/s: ER lumen protein retaining receptor (InterPro:IPR000133); BEST Arabidopsis thaliana protein match is: endoplasmic reticulum retention defective 2B (TAIR:AT3G25040.1); Has 909 Blast hits to 907 proteins in 229 species: Archae - 0; Bacteria - 0; Metazoa - 321; Fungi - 187; Plants - 229; Viruses - 0; Other Eukaryotes - 1…
AT1G29340	0.535087	0.00798742	protein_coding	plant U-box 17	Encodes a protein containing a UND, a U-box, and an ARM domain. This protein has E3 ubiquitin ligase activity. It is required for cell death and full resistance specified by Arabidopsis RPM1 and RPS4 resistance proteins against Pseudomonas syringae pv tomato.	plant U-box 17 (PUB17); FUNCTIONS IN: ubiquitin-protein ligase activity; INVOLVED IN: defense response to fungus, incompatible interaction, defense response, incompatible interaction, apoptosis, protein ubiquitination; LOCATED IN: ubiquitin ligase complex; EXPRESSED IN: 25 plant structures; EXPRESSED DURING: 15 growth stages; CONTAINS InterPro DOMAIN/s: U box domain (InterPro:IPR003613), Armadill…
AT1G29395	-0.654888	0.000152898	protein_coding	COLD REGULATED 314 INNER MEMBRANE 1	Integral membrane protein in the inner envelope of chloroplasts. Provide freezing tolerance. Expression is induced by short-term cold-treatment, water deprivation, and abscisic acid treatment.	COLD REGULATED 314 INNER MEMBRANE 1 (COR413IM1); FUNCTIONS IN: molecular_function unknown; INVOLVED IN: cold acclimation, cellular response to water deprivation, cellular response to cold, response to abscisic acid stimulus; LOCATED IN: integral to chloroplast inner membrane, chloroplast thylakoid membrane, chloroplast, chloroplast envelope; EXPRESSED IN: 21 plant structures; EXPRESSED DURING: 12…
AT1G29660	2.39209	9.93097e-40	protein_coding	GDSL-like Lipase/Acylhydrolase superfamily protein		GDSL-like Lipase/Acylhydrolase superfamily protein; FUNCTIONS IN: hydrolase activity, acting on ester bonds, carboxylesterase activity; INVOLVED IN: lipid metabolic process; LOCATED IN: apoplast, nucleus; EXPRESSED IN: 19 plant structures; EXPRESSED DURING: 10 growth stages; CONTAINS InterPro DOMAIN/s: Lipase, GDSL (InterPro:IPR001087); BEST Arabidopsis thaliana protein match is: GDSL-like Lipase…
AT1G29670	1.00751	2.10182e-12	protein_coding	GDSL-like Lipase/Acylhydrolase superfamily protein		GDSL-like Lipase/Acylhydrolase superfamily protein; FUNCTIONS IN: hydrolase activity, acting on ester bonds, carboxylesterase activity; INVOLVED IN: lipid metabolic process; LOCATED IN: apoplast, cell wall, chloroplast; EXPRESSED IN: 23 plant structures; EXPRESSED DURING: 14 growth stages; CONTAINS InterPro DOMAIN/s: Lipase, GDSL (InterPro:IPR001087); BEST Arabidopsis thaliana protein match is: G…
AT1G29690	0.974932	2.4667e-05	protein_coding	MAC/Perforin domain-containing protein	Encodes a protein containing a domain with significant homology to the MACPF (membrane attack complex and perforin) domain of complements and perforin proteins that are involved in innate immunity in animals. Transgenic <i>cad1-1</i> mutant plants show lesions seen in the hypersensitive response, as well as a spontaneous activation of expression of pathogenesis-related genes and leading to a 32-f…	constitutively activated cell death 1 (CAD1); CONTAINS InterPro DOMAIN/s: Membrane attack complex component/perforin (MACPF) domain (InterPro:IPR020864); BEST Arabidopsis thaliana protein match is: MAC/Perforin domain-containing protein (TAIR:AT4G24290.2); Has 226 Blast hits to 225 proteins in 30 species: Archae - 0; Bacteria - 6; Metazoa - 14; Fungi - 0; Plants - 200; Viruses - 0; Other Eukaryot…
AT1G29720	0.511033	0.0442189	protein_coding	Leucine-rich repeat transmembrane protein kinase		Leucine-rich repeat transmembrane protein kinase; FUNCTIONS IN: protein serine/threonine kinase activity, protein kinase activity, kinase activity, ATP binding; INVOLVED IN: protein amino acid phosphorylation; LOCATED IN: endomembrane system; EXPRESSED IN: 15 plant structures; EXPRESSED DURING: 9 growth stages; CONTAINS InterPro DOMAIN/s: Protein kinase, ATP binding site (InterPro:IPR017441), Ser…
AT1G29860	1.30927	0.0241294	protein_coding	WRKY DNA-binding protein 71	member of WRKY Transcription Factor; Group II-c	WRKY DNA-binding protein 71 (WRKY71); FUNCTIONS IN: sequence-specific DNA binding transcription factor activity; INVOLVED IN: regulation of transcription, DNA-dependent, regulation of transcription; EXPRESSED IN: stem; CONTAINS InterPro DOMAIN/s: DNA-binding WRKY (InterPro:IPR003657), Transcription factor, WRKY group IIc (InterPro:IPR017396); BEST Arabidopsis thaliana protein match is: WRKY DNA-b…
AT1G29930	0.485465	0.00600961	protein_coding	chlorophyll A/B binding protein 1	Subunit of light-harvesting complex II (LHCII),which absorbs light and transfers energy to the photosynthetic reaction center.	chlorophyll A/B binding protein 1 (CAB1); FUNCTIONS IN: chlorophyll binding; INVOLVED IN: photosynthesis; LOCATED IN: light-harvesting complex, thylakoid, chloroplast thylakoid membrane, chloroplast; EXPRESSED IN: guard cell, juvenile leaf, cultured cell; CONTAINS InterPro DOMAIN/s: Chlorophyll A-B binding protein (InterPro:IPR001344); BEST Arabidopsis thaliana protein match is: chlorophyll A/B b…
AT1G30040	1.22433	6.06235e-06	protein_coding	gibberellin 2-oxidase	Encodes a gibberellin 2-oxidase that acts on C-19 gibberellins. AtGA2OX2 expression is responsive to cytokinin and KNOX activities.	gibberellin 2-oxidase (GA2OX2); CONTAINS InterPro DOMAIN/s: Isopenicillin N synthase (InterPro:IPR002283), Oxoglutarate/iron-dependent oxygenase (InterPro:IPR005123); BEST Arabidopsis thaliana protein match is: gibberellin 2-oxidase 3 (TAIR:AT2G34555.1); Has 8540 Blast hits to 8490 proteins in 994 species: Archae - 0; Bacteria - 1137; Metazoa - 84; Fungi - 1033; Plants - 4909; Viruses - 0; Other …
AT1G30050	-1.14666	0.000289536	protein_coding			unknown protein; BEST Arabidopsis thaliana protein match is: unknown protein (TAIR:AT5G01970.1); Has 246 Blast hits to 244 proteins in 61 species: Archae - 0; Bacteria - 8; Metazoa - 78; Fungi - 10; Plants - 117; Viruses - 0; Other Eukaryotes - 33 (source: NCBI BLink).
AT1G30090	0.292968	0.0350217	protein_coding	Galactose oxidase/kelch repeat superfamily protein		Galactose oxidase/kelch repeat superfamily protein; CONTAINS InterPro DOMAIN/s: F-box domain, cyclin-like (InterPro:IPR001810), Galactose oxidase/kelch, beta-propeller (InterPro:IPR011043), Kelch repeat type 1 (InterPro:IPR006652), Kelch related (InterPro:IPR013089), Kelch-type beta propeller (InterPro:IPR015915); BEST Arabidopsis thaliana protein match is: Galactose oxidase/kelch repeat superfam…
AT1G30190	1.9118	0.000511885	protein_coding			unknown protein; BEST Arabidopsis thaliana protein match is: unknown protein (TAIR:AT2G34610.1); Has 56 Blast hits to 56 proteins in 13 species: Archae - 0; Bacteria - 0; Metazoa - 0; Fungi - 0; Plants - 44; Viruses - 0; Other Eukaryotes - 12 (source: NCBI BLink).
AT1G30420	-0.722905	8.4708e-07	protein_coding	multidrug resistance-associated protein 12	member of MRP subfamily	multidrug resistance-associated protein 12 (MRP12); FUNCTIONS IN: ATPase activity, coupled to transmembrane movement of substances; INVOLVED IN: transport, transmembrane transport; LOCATED IN: integral to membrane; CONTAINS InterPro DOMAIN/s: ATPase, AAA+ type, core (InterPro:IPR003593), ABC transporter-like (InterPro:IPR003439), ABC transporter, transmembrane domain, type 1 (InterPro:IPR011527),…
AT1G30460	0.356428	0.0126779	protein_coding	cleavage and polyadenylation specificity factor 30	Encodes AtCPSF30, the 30-KDa subunit of cleavage and polyadenylation specificity factor. AtCPSF30 is a probable processing endonuclease. Nucleus-localized RNA binding protein capable of interacting with itself and with calmodulin. Its RNA-binding activity is inhibited by calmodulin in a calcium-dependent fashion.	cleavage and polyadenylation specificity factor 30 (CPSF30); CONTAINS InterPro DOMAIN/s: Zinc finger, CCCH-type (InterPro:IPR000571), YTH domain (InterPro:IPR007275); BEST Arabidopsis thaliana protein match is: YTH family protein (TAIR:AT4G11970.3); Has 12035 Blast hits to 8168 proteins in 547 species: Archae - 4; Bacteria - 678; Metazoa - 8047; Fungi - 1112; Plants - 779; Viruses - 126; Other Eu…
AT1G30515	-0.9332	0.0438202	protein_coding			unknown protein; FUNCTIONS IN: molecular_function unknown; INVOLVED IN: biological_process unknown; LOCATED IN: endomembrane system; EXPRESSED IN: 16 plant structures; EXPRESSED DURING: 6 growth stages; BEST Arabidopsis thaliana protein match is: unknown protein (TAIR:AT4G21740.1); Has 20 Blast hits to 20 proteins in 4 species: Archae - 0; Bacteria - 0; Metazoa - 0; Fungi - 0; Plants - 20; Viruse…
AT1G30520	-0.630878	0.00317129	protein_coding	acyl-activating enzyme 14	Encodes a chloroplast O-succinylbenzoyl-CoA ligase. Involved in phylloquinone biosynthesis. Knock mutant is seedling lethal.	acyl-activating enzyme 14 (AAE14); CONTAINS InterPro DOMAIN/s: AMP-binding, conserved site (InterPro:IPR020845), AMP-dependent synthetase/ligase (InterPro:IPR000873); BEST Arabidopsis thaliana protein match is: AMP-dependent synthetase and ligase family protein (TAIR:AT4G19010.1); Has 73301 Blast hits to 67448 proteins in 3614 species: Archae - 1088; Bacteria - 49563; Metazoa - 3259; Fungi - 3557…
AT1G30590	-0.78089	6.7177e-09	protein_coding	RNA polymerase I specific transcription initiation factor RRN3 protein		RNA polymerase I specific transcription initiation factor RRN3 protein; CONTAINS InterPro DOMAIN/s: RNA polymerase I specific transcription initiation factor RRN3 (InterPro:IPR007991); BEST Arabidopsis thaliana protein match is: RNA polymerase I specific transcription initiation factor RRN3 protein (TAIR:AT2G34750.1); Has 367 Blast hits to 352 proteins in 164 species: Archae - 0; Bacteria - 0; Me…
AT1G30640	0.66572	0.0137502	protein_coding	Protein kinase family protein		Protein kinase family protein; FUNCTIONS IN: protein kinase activity, kinase activity; INVOLVED IN: protein amino acid phosphorylation; LOCATED IN: cellular_component unknown; EXPRESSED IN: 24 plant structures; EXPRESSED DURING: 14 growth stages; CONTAINS InterPro DOMAIN/s: Protein kinase, ATP binding site (InterPro:IPR017441), Serine/threonine-protein kinase domain (InterPro:IPR002290), Serine/t…
AT1G30670	-1.19011	0.0448786	protein_coding	basic helix-loop-helix (bHLH) DNA-binding superfamily protein		basic helix-loop-helix (bHLH) DNA-binding superfamily protein; FUNCTIONS IN: DNA binding, sequence-specific DNA binding transcription factor activity; INVOLVED IN: regulation of transcription; LOCATED IN: nucleus; CONTAINS InterPro DOMAIN/s: Helix-loop-helix DNA-binding domain (InterPro:IPR001092), Helix-loop-helix DNA-binding (InterPro:IPR011598); BEST Arabidopsis thaliana protein match is: basi…
AT1G30740	-1.19391	0.00490132	protein_coding	FAD-binding Berberine family protein		FAD-binding Berberine family protein; FUNCTIONS IN: electron carrier activity, oxidoreductase activity, FAD binding, catalytic activity; LOCATED IN: endomembrane system; EXPRESSED IN: sperm cell, flower; EXPRESSED DURING: 4 anthesis; CONTAINS InterPro DOMAIN/s: FAD-binding, type 2 (InterPro:IPR016166), Berberine/berberine-like (InterPro:IPR012951), FAD linked oxidase, N-terminal (InterPro:IPR0060…
AT1G30755	0.653719	0.00338179	protein_coding	Protein of unknown function (DUF668)		Protein of unknown function (DUF668); CONTAINS InterPro DOMAIN/s: Protein of unknown function DUF668 (InterPro:IPR007700), Protein of unknown function DUF3475 (InterPro:IPR021864); BEST Arabidopsis thaliana protein match is: Protein of unknown function (DUF668) (TAIR:AT1G34320.1); Has 465 Blast hits to 399 proteins in 71 species: Archae - 2; Bacteria - 14; Metazoa - 66; Fungi - 16; Plants - 336; …
AT1G30795	0.586267	0.0140173	protein_coding	Glycine-rich protein family		Glycine-rich protein family; FUNCTIONS IN: molecular_function unknown; INVOLVED IN: biological_process unknown; LOCATED IN: endomembrane system; EXPRESSED IN: 8 plant structures; EXPRESSED DURING: 4 anthesis, C globular stage, petal differentiation and expansion stage; Has 44 Blast hits to 42 proteins in 16 species: Archae - 0; Bacteria - 0; Metazoa - 7; Fungi - 2; Plants - 29; Viruses - 2; Other…
AT1G30820	-1.64109	5.06366e-21	protein_coding	CTP synthase family protein		CTP synthase family protein; FUNCTIONS IN: CTP synthase activity, catalytic activity; INVOLVED IN: pyrimidine ribonucleotide metabolic process, pyrimidine nucleotide biosynthetic process; EXPRESSED IN: 21 plant structures; EXPRESSED DURING: 13 growth stages; CONTAINS InterPro DOMAIN/s: Glutamine amidotransferase class-I, C-terminal (InterPro:IPR000991), CTP synthase (InterPro:IPR004468), CTP synt…
AT1G30825	-0.401117	0.0291926	protein_coding	Arp2/3 complex, 34 kD subunit p34-Arc	Involved in trichome maturation. mutant displays enlarged trichomes	DISTORTED TRICHOMES 2 (DIS2); CONTAINS InterPro DOMAIN/s: Arp2/3 complex, 34kDa subunit p34-Arc (InterPro:IPR007188); BEST Arabidopsis thaliana protein match is: actin-related protein C2B (TAIR:AT2G33385.2); Has 407 Blast hits to 407 proteins in 172 species: Archae - 0; Bacteria - 0; Metazoa - 148; Fungi - 133; Plants - 82; Viruses - 0; Other Eukaryotes - 44 (source: NCBI BLink).
AT1G30860	-0.941509	0.00115656	protein_coding	RING/U-box superfamily protein		RING/U-box superfamily protein; FUNCTIONS IN: zinc ion binding; EXPRESSED IN: stem, stamen, pollen tube; EXPRESSED DURING: 4 anthesis; CONTAINS InterPro DOMAIN/s: Zinc finger, RING-type (InterPro:IPR001841); BEST Arabidopsis thaliana protein match is: RING/U-box superfamily protein (TAIR:AT2G34920.1); Has 4912 Blast hits to 4241 proteins in 362 species: Archae - 9; Bacteria - 172; Metazoa - 2090;…
AT1G31040	0.793206	0.00724259	protein_coding	PLATZ transcription factor family protein		PLATZ transcription factor family protein; CONTAINS InterPro DOMAIN/s: Protein of unknown function DUF597 (InterPro:IPR006734); BEST Arabidopsis thaliana protein match is: PLATZ transcription factor family protein (TAIR:AT2G12646.1); Has 411 Blast hits to 411 proteins in 26 species: Archae - 0; Bacteria - 0; Metazoa - 0; Fungi - 0; Plants - 411; Viruses - 0; Other Eukaryotes - 0 (source: NCBI BLi…
AT1G31130	0.828635	4.18591e-06	protein_coding			unknown protein; FUNCTIONS IN: molecular_function unknown; INVOLVED IN: biological_process unknown; LOCATED IN: cellular_component unknown; EXPRESSED IN: 23 plant structures; EXPRESSED DURING: 13 growth stages; BEST Arabidopsis thaliana protein match is: unknown protein (TAIR:AT4G19950.1); Has 246 Blast hits to 244 proteins in 29 species: Archae - 2; Bacteria - 16; Metazoa - 0; Fungi - 0; Plants …
AT1G31160	-0.387893	0.0259523	protein_coding	HISTIDINE TRIAD NUCLEOTIDE-BINDING 2	Encodes a member of the histidine triad nucleotide-binding family of proteins, but its activity has not been determined.	HISTIDINE TRIAD NUCLEOTIDE-BINDING 2 (HINT 2); FUNCTIONS IN: protein kinase C binding, zinc ion binding, catalytic activity; INVOLVED IN: biological_process unknown; LOCATED IN: chloroplast; EXPRESSED IN: 23 plant structures; EXPRESSED DURING: 13 growth stages; CONTAINS InterPro DOMAIN/s: Histidine triad-like motif (InterPro:IPR011146), Histidine triad, conserved site (InterPro:IPR019808), Histid…
AT1G31170	0.922955	0.0244071	protein_coding	sulfiredoxin	encodes a cysteine-sulfinic acid reductase (sulfiredoxin - EC 1.8.98.2) capable of reducing overoxidized plastidic 2-Cys-Prx involved in peroxide detoxification and response to oxidative stress	sulfiredoxin (SRX); CONTAINS InterPro DOMAIN/s: Sulfiredoxin (InterPro:IPR016692), ParB-like nuclease (InterPro:IPR003115); Has 313 Blast hits to 313 proteins in 133 species: Archae - 0; Bacteria - 130; Metazoa - 88; Fungi - 17; Plants - 42; Viruses - 2; Other Eukaryotes - 34 (source: NCBI BLink).
AT1G31173	1.5701	9.36267e-05	mirna	MIR167D; miRNA	Encodes a microRNA that targets ARF family members ARF6 and ARF8. MicroRNAs are regulatory RNAs with a mature length of ~21-nucleotides that are processed from hairpin precursors by Dicer-like enzymes. MicroRNAs can negatively regulate gene expression by attenuating translation or by directing mRNA cleavage.Mature sequence: UGAAGCUGCCAGCAUGAUCUGG
AT1G31280	0.380117	0.00959829	protein_coding	Argonaute family protein	An Argonaute gene	argonaute 2 (AGO2); FUNCTIONS IN: nucleic acid binding; INVOLVED IN: biological_process unknown; LOCATED IN: cellular_component unknown; EXPRESSED IN: 21 plant structures; EXPRESSED DURING: 12 growth stages; CONTAINS InterPro DOMAIN/s: Domain of unknown function DUF1785 (InterPro:IPR014811), Stem cell self-renewal protein Piwi (InterPro:IPR003165), Argonaute/Dicer protein, PAZ (InterPro:IPR003100…
AT1G31290	1.60816	2.92415e-05	protein_coding	ARGONAUTE 3		ARGONAUTE 3 (AGO3); FUNCTIONS IN: nucleic acid binding; INVOLVED IN: biological_process unknown; LOCATED IN: cellular_component unknown; EXPRESSED IN: 11 plant structures; EXPRESSED DURING: LP.06 six leaves visible, LP.04 four leaves visible, 4 anthesis, C globular stage, petal differentiation and expansion stage; CONTAINS InterPro DOMAIN/s: Domain of unknown function DUF1785 (InterPro:IPR014811)…
AT1G31335	-0.707107	0.0198706	protein_coding			unknown protein; FUNCTIONS IN: molecular_function unknown; INVOLVED IN: biological_process unknown; LOCATED IN: plasma membrane; EXPRESSED IN: 20 plant structures; EXPRESSED DURING: 13 growth stages; Has 34 Blast hits to 34 proteins in 8 species: Archae - 0; Bacteria - 0; Metazoa - 0; Fungi - 0; Plants - 34; Viruses - 0; Other Eukaryotes - 0 (source: NCBI BLink).
AT1G31450	1.19689	0.0249518	protein_coding	Eukaryotic aspartyl protease family protein		Eukaryotic aspartyl protease family protein; FUNCTIONS IN: aspartic-type endopeptidase activity; INVOLVED IN: proteolysis; LOCATED IN: endomembrane system; EXPRESSED IN: embryo, egg cell; EXPRESSED DURING: C globular stage; CONTAINS InterPro DOMAIN/s: Peptidase aspartic (InterPro:IPR021109), Peptidase aspartic, catalytic (InterPro:IPR009007), Peptidase A1 (InterPro:IPR001461), Peptidase aspartic,…
AT1G31460	-0.50174	0.0057913	protein_coding			unknown protein; FUNCTIONS IN: molecular_function unknown; INVOLVED IN: biological_process unknown; LOCATED IN: plasma membrane; EXPRESSED IN: 23 plant structures; EXPRESSED DURING: 13 growth stages; BEST Arabidopsis thaliana protein match is: unknown protein (TAIR:AT1G23270.1); Has 1251 Blast hits to 756 proteins in 185 species: Archae - 0; Bacteria - 295; Metazoa - 374; Fungi - 176; Plants - 58…
AT1G31540	1.23526	1.2416e-05	protein_coding	Disease resistance protein (TIR-NBS-LRR class) family		Disease resistance protein (TIR-NBS-LRR class) family; FUNCTIONS IN: transmembrane receptor activity, nucleoside-triphosphatase activity, nucleotide binding, ATP binding; INVOLVED IN: signal transduction, defense response, apoptosis, innate immune response; LOCATED IN: intrinsic to membrane; EXPRESSED IN: 6 plant structures; EXPRESSED DURING: 6 growth stages; CONTAINS InterPro DOMAIN/s: ATPase, A…
AT1G31570	2.46197	1.66643e-07	transposable_element_gene	transposable element gene		CACTA-like transposase family (Tnp2/En/Spm), has a 0. P-value blast match to gb|AAG52024.1|AC022456_5 Tam1-homologous transposon protein TNP2, putative; 12762-16371 (Arabidopsis thaliana) (CACTA-element)
AT1G31710	-1.29462	0.0108631	protein_coding	Copper amine oxidase family protein		Copper amine oxidase family protein; FUNCTIONS IN: primary amine oxidase activity, quinone binding, copper ion binding; INVOLVED IN: oxidation reduction, amine metabolic process; LOCATED IN: endomembrane system; EXPRESSED IN: 13 plant structures; EXPRESSED DURING: 8 growth stages; CONTAINS InterPro DOMAIN/s: Copper amine oxidase, N-terminal (InterPro:IPR016182), Copper amine oxidase, N2-terminal …
AT1G31720	-0.851598	0.038855	protein_coding	Protein of unknown function (DUF1218)		Protein of unknown function (DUF1218); CONTAINS InterPro DOMAIN/s: Protein of unknown function DUF1218 (InterPro:IPR009606); BEST Arabidopsis thaliana protein match is: Protein of unknown function (DUF1218) (TAIR:AT4G19370.1); Has 139 Blast hits to 139 proteins in 15 species: Archae - 0; Bacteria - 0; Metazoa - 0; Fungi - 0; Plants - 139; Viruses - 0; Other Eukaryotes - 0 (source: NCBI BLink).
AT1G31740	2.01328	5.43139e-05	protein_coding	beta-galactosidase 15	Encodes a putative &beta;-galactosidase.	beta-galactosidase 15 (BGAL15); FUNCTIONS IN: beta-galactosidase activity; INVOLVED IN: carbohydrate metabolic process; LOCATED IN: endomembrane system; EXPRESSED IN: 7 plant structures; CONTAINS InterPro DOMAIN/s: Glycoside hydrolase, family 35, conserved site (InterPro:IPR019801), Glycoside hydrolase, family 35 (InterPro:IPR001944), D-galactoside/L-rhamnose binding SUEL lectin (InterPro:IPR0009…
AT1G31770	-0.444813	0.018188	protein_coding	ATP-binding cassette 14		ATP-binding cassette 14 (ABCG14); FUNCTIONS IN: ATPase activity, coupled to transmembrane movement of substances; LOCATED IN: membrane; EXPRESSED IN: 23 plant structures; EXPRESSED DURING: 13 growth stages; CONTAINS InterPro DOMAIN/s: ATPase, AAA+ type, core (InterPro:IPR003593), ABC transporter-like (InterPro:IPR003439), ABC-2 type transporter (InterPro:IPR013525), ABC transporter, conserved sit…
AT1G31790	0.808595	0.00249852	protein_coding	Tetratricopeptide repeat (TPR)-like superfamily protein		Tetratricopeptide repeat (TPR)-like superfamily protein; INVOLVED IN: biological_process unknown; LOCATED IN: chloroplast; EXPRESSED IN: 9 plant structures; EXPRESSED DURING: 6 growth stages; CONTAINS InterPro DOMAIN/s: Pentatricopeptide repeat (InterPro:IPR002885); BEST Arabidopsis thaliana protein match is: Tetratricopeptide repeat (TPR)-like superfamily protein (TAIR:AT3G24000.1); Has 20232 Bl…
AT1G31820	2.53852	1.36364e-17	protein_coding	Amino acid permease family protein		Amino acid permease family protein; FUNCTIONS IN: cationic amino acid transmembrane transporter activity; INVOLVED IN: transport, amino acid transport, transmembrane transport; LOCATED IN: membrane; EXPRESSED IN: 18 plant structures; EXPRESSED DURING: 9 growth stages; CONTAINS InterPro DOMAIN/s: Amino acid/polyamine transporter I (InterPro:IPR002293), Amino acid permease domain (InterPro:IPR00484…
AT1G31935	-0.647854	0.0151635	other_rna	other RNA
AT1G32080	-0.416815	0.0241649	protein_coding	membrane protein, putative		membrane protein, putative; LOCATED IN: chloroplast, chloroplast inner membrane, membrane, chloroplast envelope; EXPRESSED IN: 21 plant structures; EXPRESSED DURING: 13 growth stages; CONTAINS InterPro DOMAIN/s: LrgB-like protein (InterPro:IPR007300); Has 3603 Blast hits to 3592 proteins in 1271 species: Archae - 22; Bacteria - 3356; Metazoa - 0; Fungi - 58; Plants - 57; Viruses - 0; Other Eukary…
AT1G32090	0.531697	0.00664332	protein_coding	early-responsive to dehydration stress protein (ERD4)		early-responsive to dehydration stress protein (ERD4); FUNCTIONS IN: molecular_function unknown; INVOLVED IN: biological_process unknown; LOCATED IN: plasma membrane; EXPRESSED IN: 23 plant structures; EXPRESSED DURING: 13 growth stages; CONTAINS InterPro DOMAIN/s: Protein of unknown function DUF221 (InterPro:IPR003864); BEST Arabidopsis thaliana protein match is: ERD (early-responsive to dehydra…
AT1G32180	-1.15168	0.00342769	protein_coding	cellulose synthase-like D6	encodes a gene similar to cellulose synthase	cellulose synthase-like D6 (CSLD6); FUNCTIONS IN: cellulose synthase activity, transferase activity, transferring glycosyl groups; INVOLVED IN: plant-type cell wall biogenesis, cellulose biosynthetic process, polysaccharide biosynthetic process; LOCATED IN: membrane; EXPRESSED IN: leaf whorl, flower; EXPRESSED DURING: 4 anthesis; CONTAINS InterPro DOMAIN/s: Cellulose synthase (InterPro:IPR005150)…
AT1G32200	-0.882037	0.00188429	protein_coding	phospholipid/glycerol acyltransferase family protein	Encodes a chloroplast glycerol-3-phosphate acyltransferase.Involved in the biosynthesis of chloroplast phosphatidylglycerol.	ATS1; FUNCTIONS IN: glycerol-3-phosphate O-acyltransferase activity; INVOLVED IN: phosphatidylglycerol biosynthetic process; LOCATED IN: chloroplast stroma, chloroplast, plastid; EXPRESSED IN: 22 plant structures; EXPRESSED DURING: 14 growth stages; CONTAINS InterPro DOMAIN/s: Phospholipid/glycerol acyltransferase (InterPro:IPR002123), Glycerol-3-phosphate O-acyltransferase (InterPro:IPR016222); …
AT1G32210	-0.365357	0.0463483	protein_coding	Defender against death (DAD family) protein	Encodes protein involved in suppression of apoptosis. Complements a mammalian apoptosis suppressor mutation.	DEFENDER AGAINST APOPTOTIC DEATH 1 (ATDAD1); FUNCTIONS IN: molecular_function unknown; INVOLVED IN: anti-apoptosis; LOCATED IN: endoplasmic reticulum, membrane; EXPRESSED IN: 26 plant structures; EXPRESSED DURING: 14 growth stages; CONTAINS InterPro DOMAIN/s: Defender against death DAD protein (InterPro:IPR003038); BEST Arabidopsis thaliana protein match is: Defender against death (DAD family) pr…
AT1G32220	-0.392488	0.0155583	protein_coding	NAD(P)-binding Rossmann-fold superfamily protein		NAD(P)-binding Rossmann-fold superfamily protein; FUNCTIONS IN: coenzyme binding, binding, catalytic activity; INVOLVED IN: response to oxidative stress; LOCATED IN: thylakoid, chloroplast, plastoglobule; EXPRESSED IN: 24 plant structures; EXPRESSED DURING: 15 growth stages; CONTAINS InterPro DOMAIN/s: NAD-dependent epimerase/dehydratase (InterPro:IPR001509), NAD(P)-binding domain (InterPro:IPR01…
AT1G32250	-1.40131	3.58599e-06	protein_coding	Calcium-binding EF-hand family protein		Calcium-binding EF-hand family protein; FUNCTIONS IN: calcium ion binding; INVOLVED IN: biological_process unknown; LOCATED IN: cellular_component unknown; EXPRESSED IN: petal, leaf whorl, flower; EXPRESSED DURING: 4 anthesis, petal differentiation and expansion stage; CONTAINS InterPro DOMAIN/s: EF-Hand 1, calcium-binding site (InterPro:IPR018247), EF-HAND 2 (InterPro:IPR018249), EF-hand-like do…
AT1G32320	-1.32711	0.00383471	protein_coding	MAP kinase kinase 10	member of MAP Kinase Kinase	MAP kinase kinase 10 (MKK10); FUNCTIONS IN: MAP kinase kinase activity, kinase activity; INVOLVED IN: protein amino acid phosphorylation; EXPRESSED IN: flower; EXPRESSED DURING: 4 anthesis; CONTAINS InterPro DOMAIN/s: Protein kinase, ATP binding site (InterPro:IPR017441), Protein kinase, catalytic domain (InterPro:IPR000719), Serine/threonine-protein kinase domain (InterPro:IPR002290), Serine/thr…
AT1G32361	-1.32494	0.00507864	protein_coding	RING/U-box superfamily protein	Putative RING-H2 finger protein ATL1F precursor.	ATL1F; FUNCTIONS IN: zinc ion binding; CONTAINS InterPro DOMAIN/s: Zinc finger, RING-type (InterPro:IPR001841), Zinc finger, C3HC4 RING-type (InterPro:IPR018957); BEST Arabidopsis thaliana protein match is: RING/U-box superfamily protein (TAIR:AT2G35420.1); Has 30201 Blast hits to 17322 proteins in 780 species: Archae - 12; Bacteria - 1396; Metazoa - 17338; Fungi - 3422; Plants - 5037; Viruses - …
AT1G32550	-1.07293	0.0312244	protein_coding	2Fe-2S ferredoxin-like superfamily protein	Encodes FdC1, a ferredoxin protein capable of alternative electron partitioning. FdC1 level increases in conditions of acceptor limitation at PSI.	2Fe-2S ferredoxin-like superfamily protein; FUNCTIONS IN: electron carrier activity, iron-sulfur cluster binding, 2 iron, 2 sulfur cluster binding; INVOLVED IN: electron transport chain; EXPRESSED IN: 22 plant structures; EXPRESSED DURING: 13 growth stages; CONTAINS InterPro DOMAIN/s: Ferredoxin (InterPro:IPR001041), Ferredoxin [2Fe-2S], plant (InterPro:IPR010241), Beta-grasp fold, ferredoxin-typ…
AT1G32630	-0.588253	0.028699	protein_coding			unknown protein; Has 18 Blast hits to 18 proteins in 10 species: Archae - 0; Bacteria - 0; Metazoa - 2; Fungi - 2; Plants - 12; Viruses - 0; Other Eukaryotes - 2 (source: NCBI BLink).
AT1G32780	-0.951074	0.000678161	protein_coding	GroES-like zinc-binding dehydrogenase family protein		GroES-like zinc-binding dehydrogenase family protein; FUNCTIONS IN: oxidoreductase activity, zinc ion binding; INVOLVED IN: oxidation reduction; EXPRESSED IN: 12 plant structures; EXPRESSED DURING: LP.04 four leaves visible, 4 anthesis, LP.02 two leaves visible, petal differentiation and expansion stage, D bilateral stage; CONTAINS InterPro DOMAIN/s: GroES-like (InterPro:IPR011032), Alcohol dehyd…
AT1G32880	1.31281	0.0265216	protein_coding	ARM repeat superfamily protein		ARM repeat superfamily protein; FUNCTIONS IN: protein transporter activity, binding; INVOLVED IN: intracellular protein transport; LOCATED IN: cellular_component unknown; CONTAINS InterPro DOMAIN/s: Armadillo-like helical (InterPro:IPR011989), Armadillo (InterPro:IPR000225), Armadillo-type fold (InterPro:IPR016024); BEST Arabidopsis thaliana protein match is: importin alpha isoform 1 (TAIR:AT3G06…
AT1G32910	-0.896062	0.0407567	protein_coding	HXXXD-type acyl-transferase family protein		HXXXD-type acyl-transferase family protein; FUNCTIONS IN: transferase activity, transferring acyl groups other than amino-acyl groups, transferase activity; INVOLVED IN: biological_process unknown; LOCATED IN: cellular_component unknown; CONTAINS InterPro DOMAIN/s: Transferase (InterPro:IPR003480); BEST Arabidopsis thaliana protein match is: HXXXD-type acyl-transferase family protein (TAIR:AT1G78…
AT1G32920	1.15004	2.27729e-06	protein_coding			unknown protein; FUNCTIONS IN: molecular_function unknown; INVOLVED IN: response to wounding; LOCATED IN: endomembrane system; EXPRESSED IN: 23 plant structures; EXPRESSED DURING: 13 growth stages; BEST Arabidopsis thaliana protein match is: unknown protein (TAIR:AT1G32928.1); Has 42 Blast hits to 42 proteins in 8 species: Archae - 0; Bacteria - 0; Metazoa - 0; Fungi - 0; Plants - 42; Viruses - 0…
AT1G32940	0.904738	7.97182e-05	protein_coding	Subtilase family protein		SBT3.5; FUNCTIONS IN: identical protein binding, serine-type endopeptidase activity; INVOLVED IN: proteolysis, negative regulation of catalytic activity; LOCATED IN: apoplast; EXPRESSED IN: 12 plant structures; EXPRESSED DURING: LP.06 six leaves visible, LP.04 four leaves visible, 4 anthesis, F mature embryo stage, petal differentiation and expansion stage; CONTAINS InterPro DOMAIN/s: Protease-as…
AT1G32950	2.28651	4.21322e-09	protein_coding	Subtilase family protein		Subtilase family protein; FUNCTIONS IN: identical protein binding, serine-type endopeptidase activity; INVOLVED IN: proteolysis, negative regulation of catalytic activity; LOCATED IN: endomembrane system; EXPRESSED IN: stem, stamen; EXPRESSED DURING: 4 anthesis; CONTAINS InterPro DOMAIN/s: Protease-associated PA (InterPro:IPR003137), Proteinase inhibitor, propeptide (InterPro:IPR009020), Peptidas…
AT1G33030	2.05881	4.09367e-05	protein_coding	O-methyltransferase family protein		O-methyltransferase family protein; CONTAINS InterPro DOMAIN/s: Winged helix-turn-helix transcription repressor DNA-binding (InterPro:IPR011991), Plant methyltransferase dimerisation (InterPro:IPR012967), O-methyltransferase, family 2 (InterPro:IPR001077), O-methyltransferase, COMT, eukaryota (InterPro:IPR016461); BEST Arabidopsis thaliana protein match is: O-methyltransferase 1 (TAIR:AT5G54160.1…
AT1G33170	-0.594069	7.99879e-05	protein_coding	S-adenosyl-L-methionine-dependent methyltransferases superfamily protein		S-adenosyl-L-methionine-dependent methyltransferases superfamily protein; CONTAINS InterPro DOMAIN/s: Protein of unknown function DUF248, methyltransferase putative (InterPro:IPR004159); BEST Arabidopsis thaliana protein match is: S-adenosyl-L-methionine-dependent methyltransferases superfamily protein (TAIR:AT4G10440.1); Has 1106 Blast hits to 1098 proteins in 101 species: Archae - 5; Bacteria -…
AT1G33240	0.376283	0.0135257	protein_coding	GT-2-like 1	Encodes a plant transcriptional activator that contains two separate, but similar, trihelix DNA-binding domains, similar to GT-2. Gene is expressed in all aerial parts of the plant, with higher level of expression in siliques. At-GTL2 was thought to be a duplicated copy of this gene but is likely to be a cloning artefact, the result of a chimeric clone. Regulates ploidy-dependent cell growth in t…	GT-2-like 1 (GTL1); CONTAINS InterPro DOMAIN/s: SANT, DNA-binding (InterPro:IPR001005), MYB-like (InterPro:IPR017877); BEST Arabidopsis thaliana protein match is: Duplicated homeodomain-like superfamily protein (TAIR:AT1G76890.2); Has 6156 Blast hits to 4698 proteins in 415 species: Archae - 8; Bacteria - 243; Metazoa - 2333; Fungi - 696; Plants - 1321; Viruses - 126; Other Eukaryotes - 1429 (sou…
AT1G33340	1.57053	0.000204153	protein_coding	ENTH/ANTH/VHS superfamily protein		ENTH/ANTH/VHS superfamily protein; FUNCTIONS IN: phospholipid binding, clathrin binding, binding, phosphatidylinositol binding; INVOLVED IN: clathrin coat assembly; LOCATED IN: clathrin coat; EXPRESSED IN: 11 plant structures; EXPRESSED DURING: 9 growth stages; CONTAINS InterPro DOMAIN/s: Epsin-like, N-terminal (InterPro:IPR013809), ANTH (InterPro:IPR011417), ENTH/VHS (InterPro:IPR008942), Clathr…
AT1G33360	-0.470135	0.000815851	protein_coding	ATP-dependent Clp protease	Encodes ClpX3, a subunit of the Clp protease complex.	ATP-dependent Clp protease; FUNCTIONS IN: unfolded protein binding, nucleoside-triphosphatase activity, ATPase activity, nucleotide binding, ATP binding; INVOLVED IN: protein folding; EXPRESSED IN: 23 plant structures; EXPRESSED DURING: 10 growth stages; CONTAINS InterPro DOMAIN/s: Clp ATPase, C-terminal (InterPro:IPR019489), ATPase, AAA+ type, core (InterPro:IPR003593), ATPase, AAA-2 (InterPro:I…
AT1G33420	0.633588	3.3778e-07	protein_coding	RING/FYVE/PHD zinc finger superfamily protein		RING/FYVE/PHD zinc finger superfamily protein; FUNCTIONS IN: DNA binding, zinc ion binding; INVOLVED IN: regulation of transcription, DNA-dependent; EXPRESSED IN: 22 plant structures; EXPRESSED DURING: 13 growth stages; CONTAINS InterPro DOMAIN/s: Zinc finger, PHD-type, conserved site (InterPro:IPR019786), Zinc finger, PHD-type (InterPro:IPR001965), Zinc finger, FYVE/PHD-type (InterPro:IPR011011)…
AT1G33480	-0.513334	0.0223336	protein_coding	RING/U-box superfamily protein		RING/U-box superfamily protein; FUNCTIONS IN: zinc ion binding; CONTAINS InterPro DOMAIN/s: Zinc finger, RING-type (InterPro:IPR001841), Zinc finger, C3HC4 RING-type (InterPro:IPR018957); BEST Arabidopsis thaliana protein match is: RING/U-box superfamily protein (TAIR:AT4G10150.1); Has 8909 Blast hits to 8880 proteins in 293 species: Archae - 0; Bacteria - 9; Metazoa - 2258; Fungi - 649; Plants -…
AT1G33560	1.66744	1.34466e-17	protein_coding	Disease resistance protein (CC-NBS-LRR class) family	Encodes a NBS-LRR disease resistance protein that possesses N-terminal kinase subdomains. Activation tagged mutant of ADR1 showed elevated levels of SA and reactive oxygen species in addition to number of defense gene transcripts. Exhibits resistance to number of microbial pathogens.	ACTIVATED DISEASE RESISTANCE 1 (ADR1); FUNCTIONS IN: kinase activity; INVOLVED IN: response to water deprivation, response to karrikin, response to other organism, defense response; LOCATED IN: endomembrane system; EXPRESSED IN: 21 plant structures; EXPRESSED DURING: 13 growth stages; CONTAINS InterPro DOMAIN/s: NB-ARC (InterPro:IPR002182), Powdery mildew resistance protein, RPW8 domain (InterPro…
AT1G33590	0.84324	3.56893e-15	protein_coding	Leucine-rich repeat (LRR) family protein		Leucine-rich repeat (LRR) family protein; INVOLVED IN: signal transduction, response to karrikin, defense response; LOCATED IN: cell wall, chloroplast, plant-type cell wall; EXPRESSED IN: 22 plant structures; EXPRESSED DURING: 14 growth stages; CONTAINS InterPro DOMAIN/s: Leucine-rich repeat, typical subtype (InterPro:IPR003591), Leucine-rich repeat-containing N-terminal domain, type 2 (InterPro:…
AT1G33600	1.13254	1.52771e-07	protein_coding	Leucine-rich repeat (LRR) family protein		Leucine-rich repeat (LRR) family protein; INVOLVED IN: signal transduction; LOCATED IN: cell wall, membrane, plant-type cell wall; EXPRESSED IN: 22 plant structures; EXPRESSED DURING: 13 growth stages; CONTAINS InterPro DOMAIN/s: Leucine-rich repeat-containing N-terminal domain, type 2 (InterPro:IPR013210), Leucine-rich repeat (InterPro:IPR001611); BEST Arabidopsis thaliana protein match is: Leuc…
AT1G33610	1.08718	0.000253563	protein_coding	Leucine-rich repeat (LRR) family protein		Leucine-rich repeat (LRR) family protein; INVOLVED IN: signal transduction; LOCATED IN: endomembrane system; EXPRESSED IN: shoot apex, phloem, root, petiole, leaf; EXPRESSED DURING: LP.06 six leaves visible, LP.04 four leaves visible, LP.02 two leaves visible, LP.12 twelve leaves visible; CONTAINS InterPro DOMAIN/s: Leucine-rich repeat-containing N-terminal domain, type 2 (InterPro:IPR013210), Le…
AT1G33615	-1.78266	4.7391e-08	other_rna	other RNA	Unknown gene
AT1G33720	1.39741	0.00375998	protein_coding	cytochrome P450, family 76, subfamily C, polypeptide 6	member of CYP76C	cytochrome P450, family 76, subfamily C, polypeptide 6 (CYP76C6); FUNCTIONS IN: electron carrier activity, monooxygenase activity, iron ion binding, oxygen binding, heme binding; INVOLVED IN: oxidation reduction; LOCATED IN: endomembrane system; CONTAINS InterPro DOMAIN/s: Cytochrome P450 (InterPro:IPR001128), Cytochrome P450, E-class, group I (InterPro:IPR002401), Cytochrome P450, conserved site…
AT1G33790	1.73305	3.89591e-08	protein_coding	jacalin lectin family protein		jacalin lectin family protein; INVOLVED IN: biological_process unknown; LOCATED IN: chloroplast; EXPRESSED IN: 7 plant structures; EXPRESSED DURING: F mature embryo stage, petal differentiation and expansion stage, E expanded cotyledon stage, D bilateral stage; CONTAINS InterPro DOMAIN/s: Mannose-binding lectin (InterPro:IPR001229); BEST Arabidopsis thaliana protein match is: Mannose-binding lect…
AT1G33960	1.42636	0.00195279	protein_coding	P-loop containing nucleoside triphosphate hydrolases superfamily protein	Identified as a gene that is induced by avirulence gene avrRpt2 and RPS2 after infection with Pseudomonas syringae pv maculicola strain ES4326 carrying avrRpt2	AVRRPT2-INDUCED GENE 1 (AIG1); FUNCTIONS IN: GTP binding; INVOLVED IN: response to bacterium; EXPRESSED IN: 11 plant structures; EXPRESSED DURING: 8 growth stages; CONTAINS InterPro DOMAIN/s: AIG1 (InterPro:IPR006703); BEST Arabidopsis thaliana protein match is: Avirulence induced gene (AIG1) family protein (TAIR:AT1G33950.1); Has 4495 Blast hits to 3349 proteins in 353 species: Archae - 20; Bact…
AT1G34060	0.642939	0.0212626	protein_coding	Pyridoxal phosphate (PLP)-dependent transferases superfamily protein		Pyridoxal phosphate (PLP)-dependent transferases superfamily protein; FUNCTIONS IN: carbon-sulfur lyase activity, pyridoxal phosphate binding, catalytic activity; LOCATED IN: endomembrane system; CONTAINS InterPro DOMAIN/s: Pyridoxal phosphate-dependent transferase, major domain (InterPro:IPR015424), EGF-like, alliinase (InterPro:IPR006947), Pyridoxal phosphate-dependent transferase, major region…
AT1G34150	0.465235	0.00670884	protein_coding	Pseudouridine synthase family protein		Pseudouridine synthase family protein; FUNCTIONS IN: pseudouridine synthase activity; INVOLVED IN: pseudouridine synthesis, RNA modification; LOCATED IN: cellular_component unknown; EXPRESSED IN: 21 plant structures; EXPRESSED DURING: 14 growth stages; CONTAINS InterPro DOMAIN/s: Pseudouridine synthase, catalytic domain (InterPro:IPR020103), Pseudouridine synthase I, TruA, N-terminal (InterPro:IP…
AT1G34210	-0.42104	0.0280397	protein_coding	somatic embryogenesis receptor-like kinase 2	Plasma membrane LRR receptor-like serine threonine kinase expressed during embryogenesis in locules until stage 6 anthers, with higher expression in the tapetal cell layer. SERK1 and SERK2 receptor kinases function redundantly as an important control point for sporophytic development controlling male gametophyte production.	somatic embryogenesis receptor-like kinase 2 (SERK2); FUNCTIONS IN: kinase activity; INVOLVED IN: pollen maturation, microsporogenesis; LOCATED IN: plasma membrane; EXPRESSED IN: 23 plant structures; EXPRESSED DURING: 14 growth stages; CONTAINS InterPro DOMAIN/s: Protein kinase, ATP binding site (InterPro:IPR017441), Protein kinase, catalytic domain (InterPro:IPR000719), Leucine-rich repeat-conta…
AT1G34260	0.770524	2.39489e-08	protein_coding	FORMS APLOID AND BINUCLEATE CELLS 1A	Encodes a protein that is predicted to act as a phosphatidylinositol-3P 5-kinase, but, because it lacks a FYVE domain, it is unlikely to be efficiently targeted to membranes containing the porposed phosphatidylinositol-3P substrate. Therefore, its molecular function remains unknown.	FORMS APLOID AND BINUCLEATE CELLS 1A (FAB1D); FUNCTIONS IN: 1-phosphatidylinositol-4-phosphate 5-kinase activity, phosphatidylinositol phosphate kinase activity, ATP binding; INVOLVED IN: phosphatidylinositol metabolic process, cellular protein metabolic process; LOCATED IN: cellular_component unknown; EXPRESSED IN: 25 plant structures; EXPRESSED DURING: 15 growth stages; CONTAINS InterPro DOMAIN…
AT1G34300	0.41196	0.0166672	protein_coding	lectin protein kinase family protein		lectin protein kinase family protein; FUNCTIONS IN: in 6 functions; INVOLVED IN: protein amino acid phosphorylation, recognition of pollen; LOCATED IN: plasma membrane; EXPRESSED IN: 23 plant structures; EXPRESSED DURING: 13 growth stages; CONTAINS InterPro DOMAIN/s: Curculin-like (mannose-binding) lectin (InterPro:IPR001480), Protein kinase, ATP binding site (InterPro:IPR017441), Protein kinase,…
AT1G34340	-0.812569	9.35743e-12	protein_coding	alpha/beta-Hydrolases superfamily protein		alpha/beta-Hydrolases superfamily protein; CONTAINS InterPro DOMAIN/s: Alpha/beta hydrolase fold-1 (InterPro:IPR000073); BEST Arabidopsis thaliana protein match is: alpha/beta-Hydrolases superfamily protein (TAIR:AT5G49950.1); Has 2391 Blast hits to 2388 proteins in 904 species: Archae - 0; Bacteria - 1410; Metazoa - 329; Fungi - 194; Plants - 136; Viruses - 0; Other Eukaryotes - 322 (source: NCB…
AT1G34360	0.411838	0.00919096	protein_coding	translation initiation factor 3 (IF-3) family protein		translation initiation factor 3 (IF-3) family protein; FUNCTIONS IN: translation initiation factor activity; INVOLVED IN: translational initiation; LOCATED IN: cellular_component unknown; CONTAINS InterPro DOMAIN/s: Translation initiation factor 3, N-terminal (InterPro:IPR019814), Translation initiation factor 3, C-terminal (InterPro:IPR019815), Translation initiation factor 3 (InterPro:IPR001288…
AT1G34420	1.48452	3.53724e-08	protein_coding	leucine-rich repeat transmembrane protein kinase family protein		leucine-rich repeat transmembrane protein kinase family protein; FUNCTIONS IN: protein kinase activity, ATP binding; INVOLVED IN: protein amino acid phosphorylation; LOCATED IN: cellular_component unknown; EXPRESSED IN: 17 plant structures; EXPRESSED DURING: 11 growth stages; CONTAINS InterPro DOMAIN/s: Protein kinase, catalytic domain (InterPro:IPR000719), Leucine-rich repeat, typical subtype (I…
AT1G34430	-0.525408	0.0123695	protein_coding	2-oxoacid dehydrogenases acyltransferase family protein		embryo defective 3003 (EMB3003); FUNCTIONS IN: dihydrolipoyllysine-residue acetyltransferase activity, acyltransferase activity; INVOLVED IN: embryo development ending in seed dormancy; LOCATED IN: cytosolic ribosome, plasma membrane, chloroplast, chloroplast envelope; EXPRESSED IN: 23 plant structures; EXPRESSED DURING: 15 growth stages; CONTAINS InterPro DOMAIN/s: 2-oxo acid dehydrogenase, lipo…
AT1G34440	1.38464	0.0146972	protein_coding			unknown protein; BEST Arabidopsis thaliana protein match is: unknown protein (TAIR:AT4G05095.1); Has 28 Blast hits to 28 proteins in 2 species: Archae - 0; Bacteria - 0; Metazoa - 0; Fungi - 0; Plants - 28; Viruses - 0; Other Eukaryotes - 0 (source: NCBI BLink).
AT1G34750	0.934672	1.19976e-05	protein_coding	Protein phosphatase 2C family protein		Protein phosphatase 2C family protein; FUNCTIONS IN: protein serine/threonine phosphatase activity, catalytic activity; INVOLVED IN: biological_process unknown; LOCATED IN: plasma membrane; EXPRESSED IN: 25 plant structures; EXPRESSED DURING: 13 growth stages; CONTAINS InterPro DOMAIN/s: Protein phosphatase 2C-related (InterPro:IPR001932), Protein phosphatase 2C (InterPro:IPR015655), Protein phos…
AT1G35115	0.441895	0.0045815	transposable_element_gene	transposable element gene		copia-like retrotransposon family, has a 1.1e-168 P-value blast match to gb|AAO73527.1| gag-pol polyprotein (Glycine max) (SIRE1) (Ty1_Copia-family)
AT1G35210	2.01652	6.76893e-07	protein_coding			unknown protein; FUNCTIONS IN: molecular_function unknown; INVOLVED IN: biological_process unknown; LOCATED IN: chloroplast; EXPRESSED IN: 14 plant structures; EXPRESSED DURING: 9 growth stages; CONTAINS InterPro DOMAIN/s: Protein of unknown function DUF740 (InterPro:IPR008004); BEST Arabidopsis thaliana protein match is: unknown protein (TAIR:AT1G22470.1); Has 83 Blast hits to 83 proteins in 12 …
AT1G35230	2.74751	2.48552e-14	protein_coding	arabinogalactan protein 5	Encodes arabinogalactan-protein (AGP5).	arabinogalactan protein 5 (AGP5); BEST Arabidopsis thaliana protein match is: arabinogalactan protein 10 (TAIR:AT4G09030.1); Has 52009 Blast hits to 24079 proteins in 1500 species: Archae - 200; Bacteria - 14022; Metazoa - 11286; Fungi - 4612; Plants - 7669; Viruses - 1962; Other Eukaryotes - 12258 (source: NCBI BLink).
AT1G35290	-1.06371	0.00423279	protein_coding	Thioesterase superfamily protein		Thioesterase superfamily protein; CONTAINS InterPro DOMAIN/s: Thioesterase superfamily (InterPro:IPR006683); BEST Arabidopsis thaliana protein match is: Thioesterase superfamily protein (TAIR:AT1G35250.1); Has 1308 Blast hits to 1307 proteins in 471 species: Archae - 6; Bacteria - 942; Metazoa - 0; Fungi - 0; Plants - 80; Viruses - 0; Other Eukaryotes - 280 (source: NCBI BLink).
AT1G35350	1.65368	3.87937e-08	protein_coding	EXS (ERD1/XPR1/SYG1) family protein		EXS (ERD1/XPR1/SYG1) family protein; LOCATED IN: integral to membrane; EXPRESSED IN: 18 plant structures; EXPRESSED DURING: 9 growth stages; CONTAINS InterPro DOMAIN/s: EXS, C-terminal (InterPro:IPR004342), SPX, N-terminal (InterPro:IPR004331); BEST Arabidopsis thaliana protein match is: EXS (ERD1/XPR1/SYG1) family protein (TAIR:AT1G26730.1); Has 1149 Blast hits to 1073 proteins in 218 species: A…
AT1G35400	-1.44575	0.00301612	protein_coding	Protein of unknown function (DUF1184)		CONTAINS InterPro DOMAIN/s: Protein of unknown function DUF1184 (InterPro:IPR009568), Uncharacterised conserved protein UCP031143 (InterPro:IPR016970); BEST Arabidopsis thaliana protein match is: Protein of unknown function (DUF1184) (TAIR:AT1G35410.1); Has 54 Blast hits to 36 proteins in 2 species: Archae - 0; Bacteria - 0; Metazoa - 0; Fungi - 0; Plants - 54; Viruses - 0; Other Eukaryotes - 0 (…
AT1G35467	1.29688	0.026774	protein_coding	RALF-like 5	Rapid alkalinization factor (RALF) family protein. Member of a diversely expressed predicted peptide family showing sequence similarity to tobacco Rapid Alkalinization Factor (RALF), and is believed to play an essential role in the physiology of Arabidopsis. Consists of a single exon and is characterized by a conserved C-terminal motif and N-terminal signal peptide.	RALF-like 5 (RALFL5); CONTAINS InterPro DOMAIN/s: Rapid ALkalinization Factor (InterPro:IPR008801); BEST Arabidopsis thaliana protein match is: RALF-like 29 (TAIR:AT4G11653.1); Has 29 Blast hits to 29 proteins in 5 species: Archae - 0; Bacteria - 0; Metazoa - 0; Fungi - 0; Plants - 29; Viruses - 0; Other Eukaryotes - 0 (source: NCBI BLink).
AT1G35710	1.77022	0.000470989	protein_coding	Protein kinase family protein with leucine-rich repeat domain		Protein kinase family protein with leucine-rich repeat domain; FUNCTIONS IN: protein serine/threonine kinase activity, protein tyrosine kinase activity, protein kinase activity, ATP binding; INVOLVED IN: transmembrane receptor protein tyrosine kinase signaling pathway, protein amino acid phosphorylation; LOCATED IN: endomembrane system; EXPRESSED IN: 22 plant structures; EXPRESSED DURING: 13 grow…
AT1G35910	1.12787	0.00065024	protein_coding	Haloacid dehalogenase-like hydrolase (HAD) superfamily protein		Haloacid dehalogenase-like hydrolase (HAD) superfamily protein; FUNCTIONS IN: catalytic activity, trehalose-phosphatase activity; INVOLVED IN: trehalose biosynthetic process, metabolic process; EXPRESSED IN: 14 plant structures; EXPRESSED DURING: 4 anthesis, C globular stage, F mature embryo stage, petal differentiation and expansion stage, E expanded cotyledon stage; CONTAINS InterPro DOMAIN/s: …
AT1G36060	1.63956	0.000105854	protein_coding	Integrase-type DNA-binding superfamily protein	encodes a member of the DREB subfamily A-6 of ERF/AP2 transcription factor family. The protein contains one AP2 domain. There are 8 members in this subfamily including RAP2.4.	Integrase-type DNA-binding superfamily protein; FUNCTIONS IN: DNA binding, sequence-specific DNA binding transcription factor activity; INVOLVED IN: regulation of transcription, DNA-dependent; LOCATED IN: nucleus; EXPRESSED IN: root, flower; EXPRESSED DURING: petal differentiation and expansion stage; CONTAINS InterPro DOMAIN/s: DNA-binding, integrase-type (InterPro:IPR016177), Pathogenesis-relat…
AT1G36180	1.72428	1.64471e-36	protein_coding	acetyl-CoA carboxylase 2	acetyl-CoA carboxylase 2 (ACC2)	acetyl-CoA carboxylase 2 (ACC2); FUNCTIONS IN: acetyl-CoA carboxylase activity; INVOLVED IN: metabolic process, fatty acid biosynthetic process; LOCATED IN: chloroplast; EXPRESSED IN: 14 plant structures; EXPRESSED DURING: 7 growth stages; CONTAINS InterPro DOMAIN/s: Acetyl-coenzyme A carboxyltransferase, N-terminal (InterPro:IPR011762), Carboxyl transferase (InterPro:IPR000022), Biotin/lipoyl at…
AT1G36370	0.543661	0.0261853	protein_coding	serine hydroxymethyltransferase 7	Encodes a putative serine hydroxymethyltransferase.	serine hydroxymethyltransferase 7 (SHM7); FUNCTIONS IN: pyridoxal phosphate binding, glycine hydroxymethyltransferase activity, catalytic activity; INVOLVED IN: response to cadmium ion, glycine metabolic process, L-serine metabolic process; EXPRESSED IN: 23 plant structures; EXPRESSED DURING: 15 growth stages; CONTAINS InterPro DOMAIN/s: Pyridoxal phosphate-dependent transferase, major domain (In…
AT1G36680	1.16659	0.0214245	transposable_element_gene	transposable element gene		CACTA-like transposase family (Ptta/En/Spm), has a 3.6e-22 P-value blast match to At5g59620.1/14-257 CACTA-like transposase family (Ptta/En/Spm) (CACTA-element) (Arabidopsis thaliana)
AT1G36920	-1.21712	0.0241025	protein_coding			FUNCTIONS IN: molecular_function unknown; INVOLVED IN: biological_process unknown; LOCATED IN: endomembrane system; EXPRESSED IN: stem, male gametophyte, flower; EXPRESSED DURING: M germinated pollen stage, 4 anthesis; BEST Arabidopsis thaliana protein match is: Nucleic acid-binding, OB-fold-like protein (TAIR:AT2G05642.1); Has 26 Blast hits to 23 proteins in 5 species: Archae - 0; Bacteria - 4; …
AT1G37130	1.30962	1.04445e-12	protein_coding	nitrate reductase 2	Identified as a mutant resistant to chlorate. Encodes nitrate reductase structural gene. Involved in nitrate assimilation. Has nitrate reductase activity. Up-regulated by the fungus P. indica. Binds transcription factor At2g35940.	nitrate reductase 2 (NIA2); FUNCTIONS IN: nitrate reductase activity, nitrate reductase (NADH) activity; INVOLVED IN: nitric oxide biosynthetic process, nitrate assimilation, response to light stimulus, response to symbiotic fungus; LOCATED IN: plasma membrane, vacuole; EXPRESSED IN: 25 plant structures; EXPRESSED DURING: 13 growth stages; CONTAINS InterPro DOMAIN/s: Nitrate reductase NADH depend…
AT1G42470	-0.360927	0.0285511	protein_coding	Patched family protein		Patched family protein; FUNCTIONS IN: hedgehog receptor activity; LOCATED IN: plasma membrane, membrane; EXPRESSED IN: 24 plant structures; EXPRESSED DURING: 14 growth stages; CONTAINS InterPro DOMAIN/s: Niemann-Pick C type protein (InterPro:IPR004765), Patched (InterPro:IPR003392), Sterol-sensing 5TM box (InterPro:IPR000731); BEST Arabidopsis thaliana protein match is: Patched family protein (TA…
AT1G42980	1.93272	5.06452e-08	protein_coding	Actin-binding FH2 (formin homology 2) family protein		Actin-binding FH2 (formin homology 2) family protein; FUNCTIONS IN: actin binding; LOCATED IN: endomembrane system; CONTAINS InterPro DOMAIN/s: Actin-binding FH2 (InterPro:IPR015425); BEST Arabidopsis thaliana protein match is: Formin Homology 14 (TAIR:AT1G31810.1); Has 905 Blast hits to 899 proteins in 94 species: Archae - 0; Bacteria - 0; Metazoa - 566; Fungi - 10; Plants - 221; Viruses - 0; Ot…
AT1G42990	0.708834	1.23617e-07	protein_coding	basic region/leucine zipper motif 60	AtbZIP60 consists of a bZIP DNA binding domain followed by a putative transmembrane domain. GFP fusions containing the first 260 amino acids (AtbZIP60deltaC) are nuclear-localized. AtbZIP60 is upregulated by the addition of tunicamycin (ER stress response inductor), DTT (inhibitor of disulfide bond formation) and azetin-2-carboxylate (proline analog perturbing protein structure). Upon ER stress t…	basic region/leucine zipper motif 60 (BZIP60); CONTAINS InterPro DOMAIN/s: Basic-leucine zipper (bZIP) transcription factor (InterPro:IPR004827), Basic leucine zipper (InterPro:IPR011700); BEST Arabidopsis thaliana protein match is: Basic-leucine zipper (bZIP) transcription factor family protein (TAIR:AT2G40950.1); Has 974 Blast hits to 974 proteins in 146 species: Archae - 0; Bacteria - 28; Meta…
AT1G43130	-0.642502	5.36749e-07	protein_coding	like COV 2		like COV 2 (LCV2); CONTAINS InterPro DOMAIN/s: Protein of unknown function DUF502 (InterPro:IPR007462); BEST Arabidopsis thaliana protein match is: Protein of unknown function (DUF502) (TAIR:AT2G20120.1); Has 2432 Blast hits to 2432 proteins in 576 species: Archae - 20; Bacteria - 1089; Metazoa - 1; Fungi - 0; Plants - 154; Viruses - 0; Other Eukaryotes - 1168 (source: NCBI BLink).
AT1G43590	1.12484	0.0433984	transposable_element_gene	transposable element gene		similar to unknown protein [Arabidopsis thaliana] (TAIR:AT5G34838.1); similar to hypothetical protein 24.t00017 [Brassica oleracea] (GB:ABD64939.1); contains InterPro domain Protein of unknown function DUF635; (InterPro:IPR006912)
AT1G43640	0.973879	7.54028e-05	protein_coding	tubby like protein 5	Member of TLP family	tubby like protein 5 (TLP5); CONTAINS InterPro DOMAIN/s: F-box domain, cyclin-like (InterPro:IPR001810), Tubby, C-terminal, conserved site (InterPro:IPR018066), Tubby, C-terminal (InterPro:IPR000007); BEST Arabidopsis thaliana protein match is: tubby like protein 1 (TAIR:AT1G76900.2); Has 930 Blast hits to 929 proteins in 116 species: Archae - 0; Bacteria - 0; Metazoa - 348; Fungi - 19; Plants - …
AT1G43886	0.72812	0.00262643	transposable_element_gene	transposable element gene		copia-like retrotransposon family, has a 5.3e-165 P-value blast match to GB:AAA57005 Hopscotch polyprotein (Ty1_Copia-element) (Zea mays)
AT1G43910	1.6469	3.38806e-33	protein_coding	P-loop containing nucleoside triphosphate hydrolases superfamily protein		P-loop containing nucleoside triphosphate hydrolases superfamily protein; FUNCTIONS IN: nucleoside-triphosphatase activity, ATPase activity, nucleotide binding, ATP binding; LOCATED IN: endomembrane system; EXPRESSED IN: 23 plant structures; EXPRESSED DURING: 13 growth stages; CONTAINS InterPro DOMAIN/s: ATPase, AAA-type, core (InterPro:IPR003959), ATPase, AAA+ type, core (InterPro:IPR003593); BE…
AT1G44000	-0.366254	0.00904627	protein_coding			unknown protein; BEST Arabidopsis thaliana protein match is: unknown protein (TAIR:AT4G11911.1); Has 216 Blast hits to 212 proteins in 76 species: Archae - 0; Bacteria - 96; Metazoa - 0; Fungi - 0; Plants - 118; Viruses - 0; Other Eukaryotes - 2 (source: NCBI BLink).
AT1G44110	-0.637525	0.00253364	protein_coding	Cyclin A1;1		Cyclin A1;1 (CYCA1;1); CONTAINS InterPro DOMAIN/s: Cyclin, C-terminal (InterPro:IPR004367), Cyclin (InterPro:IPR006670), G2/mitotic-specific cyclin A (InterPro:IPR015453), Cyclin-like (InterPro:IPR011028), Cyclin-related (InterPro:IPR013763), Cyclin, N-terminal (InterPro:IPR006671), Cyclin, A/B/D/E (InterPro:IPR014400); BEST Arabidopsis thaliana protein match is: CYCLIN A1;2 (TAIR:AT1G77390.1); H…
AT1G44130	1.51695	1.78175e-05	protein_coding	Eukaryotic aspartyl protease family protein		Eukaryotic aspartyl protease family protein; FUNCTIONS IN: aspartic-type endopeptidase activity; INVOLVED IN: proteolysis; LOCATED IN: plant-type cell wall; EXPRESSED IN: stem, embryo, pedicel, stamen; EXPRESSED DURING: 4 anthesis, C globular stage, petal differentiation and expansion stage; CONTAINS InterPro DOMAIN/s: Peptidase aspartic (InterPro:IPR021109), Peptidase aspartic, catalytic (InterP…
AT1G44191	-1.00163	8.01023e-05	protein_coding	ECA1 gametogenesis related family protein	Encodes a ECA1 gametogenesis related family protein	ECA1 gametogenesis related family protein; LOCATED IN: endomembrane system; BEST Arabidopsis thaliana protein match is: unknown protein (TAIR:AT3G50580.1); Has 538503 Blast hits to 141081 proteins in 3721 species: Archae - 1338; Bacteria - 118954; Metazoa - 201066; Fungi - 82925; Plants - 52840; Viruses - 13353; Other Eukaryotes - 68027 (source: NCBI BLink).
AT1G44740	-0.739641	0.0134806	protein_coding			unknown protein; FUNCTIONS IN: molecular_function unknown; INVOLVED IN: biological_process unknown; LOCATED IN: mitochondrion; EXPRESSED IN: embryo, leaf whorl, flower, seed; EXPRESSED DURING: F mature embryo stage, petal differentiation and expansion stage, E expanded cotyledon stage, D bilateral stage; Has 8 Blast hits to 7 proteins in 3 species: Archae - 0; Bacteria - 0; Metazoa - 0; Fungi - 1…
AT1G44830	0.945178	0.0435386	protein_coding	Integrase-type DNA-binding superfamily protein	encodes a member of the DREB subfamily A-5 of ERF/AP2 transcription factor family. The protein contains one AP2 domain. There are 15 members in this subfamily including RAP2.1, RAP2.9 and RAP2.10.	Integrase-type DNA-binding superfamily protein; FUNCTIONS IN: DNA binding, sequence-specific DNA binding transcription factor activity; INVOLVED IN: regulation of transcription, DNA-dependent; LOCATED IN: nucleus, chloroplast; EXPRESSED IN: 21 plant structures; EXPRESSED DURING: 10 growth stages; CONTAINS InterPro DOMAIN/s: DNA-binding, integrase-type (InterPro:IPR016177), Pathogenesis-related tr…
AT1G44920	-0.397701	0.0145512	protein_coding			unknown protein; FUNCTIONS IN: molecular_function unknown; INVOLVED IN: biological_process unknown; LOCATED IN: chloroplast; EXPRESSED IN: 22 plant structures; EXPRESSED DURING: 13 growth stages; CONTAINS InterPro DOMAIN/s: Protein of unknown function DUF3054 (InterPro:IPR021414); Has 246 Blast hits to 246 proteins in 119 species: Archae - 14; Bacteria - 181; Metazoa - 0; Fungi - 0; Plants - 45; …
AT1G45120	0.646134	2.55749e-06	transposable_element_gene	transposable element gene		copia-like retrotransposon family, has a 1.5e-294 P-value blast match to GB:CAA72989 open reading frame 1 (Ty1_Copia-element) (Brassica oleracea)
AT1G45190	1.94309	0.000145248	protein_coding	downregulated in DIF1 18		downregulated in DIF1 18 (DD18); FUNCTIONS IN: molecular_function unknown; INVOLVED IN: biological_process unknown; LOCATED IN: endomembrane system; CONTAINS InterPro DOMAIN/s: Protein of unknown function DUF784, Arabidopsis thaliana (InterPro:IPR008502); BEST Arabidopsis thaliana protein match is: Protein of unknown function (DUF784) (TAIR:AT3G11990.1); Has 77 Blast hits to 77 proteins in 4 spec…
AT1G45221	1.19722	0.047637	protein_coding	Bifunctional inhibitor/lipid-transfer protein/seed storage 2S albumin superfamily protein	Encodes a ECA1 gametogenesis related family protein	Bifunctional inhibitor/lipid-transfer protein/seed storage 2S albumin superfamily protein; LOCATED IN: endomembrane system; CONTAINS InterPro DOMAIN/s: Protein of unknown function DUF784, Arabidopsis thaliana (InterPro:IPR008502), Bifunctional inhibitor/plant lipid transfer protein/seed storage (InterPro:IPR016140); BEST Arabidopsis thaliana protein match is: Protein of unknown function (DUF784) …
AT1G45223	1.89071	0.000295486	protein_coding	Protein of unknown function (DUF784)	Encodes a ECA1 gametogenesis related family protein	LOCATED IN: endomembrane system; CONTAINS InterPro DOMAIN/s: Protein of unknown function DUF784, Arabidopsis thaliana (InterPro:IPR008502); BEST Arabidopsis thaliana protein match is: Bifunctional inhibitor/lipid-transfer protein/seed storage 2S albumin superfamily protein (TAIR:AT1G45221.1); Has 127 Blast hits to 125 proteins in 4 species: Archae - 0; Bacteria - 0; Metazoa - 0; Fungi - 0; Plants…
AT1G46480	0.660347	0.0267488	protein_coding	WUSCHEL related homeobox 4	Encodes a WUSCHEL-related homeobox gene family member with 65 amino acids in its homeodomain. Proteins in this family contain a sequence of eight residues (TLPLFPMH) downstream of the homeodomain called the WUS box. This protein also contains an acidic domain approximately 10 residues upstream of the WUS box. Part of the TDIF-TDR-WOX4 signaling pathway that plays a crucial role in the maintenance…	WUSCHEL related homeobox 4 (WOX4); CONTAINS InterPro DOMAIN/s: Homeobox (InterPro:IPR001356), Homeodomain-like (InterPro:IPR009057); BEST Arabidopsis thaliana protein match is: WUSCHEL related homeobox 1 (TAIR:AT3G18010.1); Has 537 Blast hits to 535 proteins in 47 species: Archae - 0; Bacteria - 0; Metazoa - 0; Fungi - 0; Plants - 537; Viruses - 0; Other Eukaryotes - 0 (source: NCBI BLink).
AT1G47128	0.903327	0.000162309	protein_coding	Granulin repeat cysteine protease family protein	cysteine proteinase precursor-like protein/ dehydration stress-responsive gene (RD21)	responsive to dehydration 21 (RD21); FUNCTIONS IN: cysteine-type endopeptidase activity, cysteine-type peptidase activity; INVOLVED IN: response to water deprivation; LOCATED IN: apoplast, chloroplast, vacuole; EXPRESSED IN: 23 plant structures; EXPRESSED DURING: 13 growth stages; CONTAINS InterPro DOMAIN/s: Peptidase C1A, papain (InterPro:IPR013128), Proteinase inhibitor I29, cathepsin propeptid…
AT1G47450	1.85642	7.46094e-05	protein_coding	Protein of unknown function (DUF784)		Protein of unknown function (DUF784); FUNCTIONS IN: molecular_function unknown; INVOLVED IN: biological_process unknown; LOCATED IN: endomembrane system; CONTAINS InterPro DOMAIN/s: Protein of unknown function DUF784, Arabidopsis thaliana (InterPro:IPR008502); BEST Arabidopsis thaliana protein match is: Protein of unknown function (DUF784) (TAIR:AT1G47470.1); Has 47 Blast hits to 47 proteins in 2…
AT1G47480	-0.996407	0.0244343	protein_coding	alpha/beta-Hydrolases superfamily protein		alpha/beta-Hydrolases superfamily protein; FUNCTIONS IN: hydrolase activity; INVOLVED IN: metabolic process; LOCATED IN: cellular_component unknown; EXPRESSED IN: stem, hypocotyl, root, flower; EXPRESSED DURING: petal differentiation and expansion stage; CONTAINS InterPro DOMAIN/s: Lipase, GDXG, active site (InterPro:IPR002168), Alpha/beta hydrolase fold-3 (InterPro:IPR013094); BEST Arabidopsis t…
AT1G47520	-0.73139	0.000294332	transposable_element_gene	transposable element gene		copia-like retrotransposon family, has a 3.3e-256 P-value blast match to GB:CAA72989 open reading frame 1 (Ty1_Copia-element) (Brassica oleracea)
AT1G47565	0.635233	0.0166447	transposable_element_gene	transposable element gene		retrotransposon gag protein, contains Pfam:PF03732 Retrotransposon gag protein
AT1G47578	-0.638787	0.0287769	protein_coding	Biotin/lipoate A/B protein ligase family		Biotin/lipoate A/B protein ligase family; FUNCTIONS IN: octanoyltransferase activity, catalytic activity; INVOLVED IN: protein modification process, lipoate biosynthetic process; LOCATED IN: cytoplasm; CONTAINS InterPro DOMAIN/s: Octanoyltransferase, conserved site (InterPro:IPR020605), Octanoyltransferase (InterPro:IPR000544), Biotin/lipoate A/B protein ligase (InterPro:IPR004143); BEST Arabidop…
AT1G47580	-0.550998	0.0050051	protein_coding	Pentatricopeptide repeat (PPR) superfamily protein		Pentatricopeptide repeat (PPR) superfamily protein; BEST Arabidopsis thaliana protein match is: Tetratricopeptide repeat (TPR)-like superfamily protein (TAIR:AT2G15690.1); Has 7703 Blast hits to 7698 proteins in 1705 species: Archae - 17; Bacteria - 3148; Metazoa - 102; Fungi - 130; Plants - 2368; Viruses - 0; Other Eukaryotes - 1938 (source: NCBI BLink).
AT1G47603	-1.73919	0.00187982	protein_coding	purine permease 19	Member of a family of proteins related to PUP1, a purine transporter. May be involved in the transport of purine and purine derivatives such as cytokinins, across the plasma membrane.	purine permease 19 (PUP19); CONTAINS InterPro DOMAIN/s: Protein of unknown function DUF250 (InterPro:IPR004853); BEST Arabidopsis thaliana protein match is: purine permease 17 (TAIR:AT1G57943.1); Has 35333 Blast hits to 34131 proteins in 2444 species: Archae - 798; Bacteria - 22429; Metazoa - 974; Fungi - 991; Plants - 531; Viruses - 0; Other Eukaryotes - 9610 (source: NCBI BLink).
AT1G47610	-1.30768	2.23309e-06	protein_coding	Transducin/WD40 repeat-like superfamily protein		Transducin/WD40 repeat-like superfamily protein; CONTAINS InterPro DOMAIN/s: WD40 repeat 2 (InterPro:IPR019782), WD40 repeat, conserved site (InterPro:IPR019775), WD40 repeat (InterPro:IPR001680), G-protein beta WD-40 repeat, region (InterPro:IPR020472), WD40 repeat-like-containing domain (InterPro:IPR011046), WD40-repeat-containing domain (InterPro:IPR017986), WD40/YVTN repeat-like-containing do…
AT1G47670	-0.584541	0.00193467	protein_coding	Transmembrane amino acid transporter family protein		Transmembrane amino acid transporter family protein; FUNCTIONS IN: amino acid transmembrane transporter activity; INVOLVED IN: amino acid transport; LOCATED IN: plasma membrane, membrane; EXPRESSED IN: 20 plant structures; EXPRESSED DURING: 13 growth stages; CONTAINS InterPro DOMAIN/s: Amino acid transporter, transmembrane (InterPro:IPR013057); BEST Arabidopsis thaliana protein match is: LYS/HIS …
AT1G47840	-1.86822	2.28018e-06	protein_coding	hexokinase 3	Encodes a putative hexokinase.	hexokinase 3 (HXK3); CONTAINS InterPro DOMAIN/s: Hexokinase, N-terminal (InterPro:IPR022672), Hexokinase, conserved site (InterPro:IPR019807), Hexokinase, C-terminal (InterPro:IPR022673), Hexokinase (InterPro:IPR001312); BEST Arabidopsis thaliana protein match is: hexokinase 1 (TAIR:AT4G29130.1); Has 2416 Blast hits to 2143 proteins in 322 species: Archae - 0; Bacteria - 89; Metazoa - 1294; Fungi…
AT1G47890	2.68975	3.89591e-08	protein_coding	receptor like protein 7		receptor like protein 7 (RLP7); FUNCTIONS IN: kinase activity; INVOLVED IN: signal transduction, defense response; LOCATED IN: endomembrane system; EXPRESSED IN: stem, stamen; EXPRESSED DURING: 4 anthesis; CONTAINS InterPro DOMAIN/s: Leucine-rich repeat-containing N-terminal domain, type 2 (InterPro:IPR013210), Leucine-rich repeat (InterPro:IPR001611); BEST Arabidopsis thaliana protein match is: …
AT1G47960	1.56014	1.70336e-05	protein_coding	cell wall / vacuolar inhibitor of fructosidase 1	Plant cell wall (CWI) and vacuolar invertases (VI) play important roles in carbohydrate metabolism, stress responses and sugar signaling. This protein may inhibit their activity.	cell wall / vacuolar inhibitor of fructosidase 1 (C/VIF1); FUNCTIONS IN: enzyme inhibitor activity, pectinesterase inhibitor activity, pectinesterase activity; INVOLVED IN: biological_process unknown; LOCATED IN: cell wall; EXPRESSED IN: 22 plant structures; EXPRESSED DURING: 13 growth stages; CONTAINS InterPro DOMAIN/s: Pectinesterase inhibitor (InterPro:IPR006501); BEST Arabidopsis thaliana pro…
AT1G47980	-0.883007	0.000743922	protein_coding			unknown protein; FUNCTIONS IN: molecular_function unknown; INVOLVED IN: biological_process unknown; LOCATED IN: endomembrane system; EXPRESSED IN: 6 plant structures; EXPRESSED DURING: 4 anthesis, F mature embryo stage, petal differentiation and expansion stage, E expanded cotyledon stage; BEST Arabidopsis thaliana protein match is: unknown protein (TAIR:AT3G62730.1); Has 169 Blast hits to 169 pr…
AT1G48000	1.3025	0.00309553	protein_coding	myb domain protein 112	Encodes a putative transcription factor (MYB112).	myb domain protein 112 (MYB112); CONTAINS InterPro DOMAIN/s: SANT, DNA-binding (InterPro:IPR001005), Homeodomain-like (InterPro:IPR009057), Myb, DNA-binding (InterPro:IPR014778), HTH transcriptional regulator, Myb-type, DNA-binding (InterPro:IPR017930), Homeodomain-related (InterPro:IPR012287), Myb transcription factor (InterPro:IPR015495); BEST Arabidopsis thaliana protein match is: myb domain p…
AT1G48050	-0.313888	0.0306325	protein_coding	Ku80 family protein	Ku80 and ku70 form the heterodimer complex Ku, required for proper maintenance of the telomeric C strand. Ku regulates the extension of the telomeric G strand. Interacts with WEX, and this interaction stimulates the WEX exonuclease activity. Binds double stranded DNA breaks as a heterodimer with Ku70, involved in non-homologous end joining repair. Mutants are defective in T-DNA integration. Over …	KU80; FUNCTIONS IN: double-stranded DNA binding, protein binding; INVOLVED IN: in 6 processes; LOCATED IN: nucleus; EXPRESSED IN: 22 plant structures; EXPRESSED DURING: 13 growth stages; CONTAINS InterPro DOMAIN/s: Ku70/Ku80, N-terminal alpha/beta (InterPro:IPR005161), DNA helicase, ATP-dependent, Ku type (InterPro:IPR006164), Spen Paralogue and Orthologue SPOC, C-terminal-like (InterPro:IPR01619…
AT1G48100	-1.44145	3.68376e-12	protein_coding	Pectin lyase-like superfamily protein		Pectin lyase-like superfamily protein; FUNCTIONS IN: polygalacturonase activity; INVOLVED IN: carbohydrate metabolic process; EXPRESSED IN: 19 plant structures; EXPRESSED DURING: 10 growth stages; CONTAINS InterPro DOMAIN/s: Pectin lyase fold/virulence factor (InterPro:IPR011050), Pectin lyase fold (InterPro:IPR012334), Glycoside hydrolase, family 28 (InterPro:IPR000743), Parallel beta-helix repe…
AT1G48200	-0.547573	0.0169863	protein_coding			unknown protein; FUNCTIONS IN: molecular_function unknown; INVOLVED IN: biological_process unknown; LOCATED IN: endomembrane system; EXPRESSED IN: 22 plant structures; EXPRESSED DURING: 13 growth stages; Has 30 Blast hits to 30 proteins in 12 species: Archae - 0; Bacteria - 0; Metazoa - 0; Fungi - 0; Plants - 30; Viruses - 0; Other Eukaryotes - 0 (source: NCBI BLink).
AT1G48260	2.12484	2.87829e-07	protein_coding	CBL-interacting protein kinase 17	Encodes a member of the SNF1-related kinase (SnRK) gene family (SnRK3.21), which has also been reported as a member of the CBL-interacting protein kinases (CIPK17).	CBL-interacting protein kinase 17 (CIPK17); FUNCTIONS IN: protein serine/threonine kinase activity, protein kinase activity, kinase activity, ATP binding; INVOLVED IN: signal transduction, protein amino acid phosphorylation; LOCATED IN: cellular_component unknown; EXPRESSED IN: 9 plant structures; EXPRESSED DURING: LP.04 four leaves visible, 4 anthesis; CONTAINS InterPro DOMAIN/s: Protein kinase,…
AT1G48310	-0.33649	0.0385887	protein_coding	chromatin remodeling factor18		chromatin remodeling factor18 (CHR18); FUNCTIONS IN: helicase activity, DNA binding, nucleic acid binding, ATP binding; INVOLVED IN: biological_process unknown; LOCATED IN: cellular_component unknown; EXPRESSED IN: 24 plant structures; EXPRESSED DURING: 10 growth stages; CONTAINS InterPro DOMAIN/s: DEAD-like helicase, N-terminal (InterPro:IPR014001), DNA/RNA helicase, C-terminal (InterPro:IPR0016…
AT1G48405	1.12995	0.0186868	protein_coding	Kinase interacting (KIP1-like) family protein		Kinase interacting (KIP1-like) family protein; CONTAINS InterPro DOMAIN/s: KIP1-like (InterPro:IPR011684); BEST Arabidopsis thaliana protein match is: Kinase interacting (KIP1-like) family protein (TAIR:AT3G17680.1); Has 200 Blast hits to 198 proteins in 54 species: Archae - 0; Bacteria - 36; Metazoa - 14; Fungi - 10; Plants - 112; Viruses - 0; Other Eukaryotes - 28 (source: NCBI BLink).
AT1G48420	-0.316263	0.0232999	protein_coding	D-cysteine desulfhydrase	Encodes an enzyme that decomposes D-cysteine into pyruvate, H2S, and NH3. Only D-cysteine but not L-cysteine was converted by D-CDes to pyruvate, H2S, and NH3. There is conflicting evidence on its 1-aminocyclopropane-1-carboxylate deaminase activity. Involved in regulating ethylene levels.	D-cysteine desulfhydrase (D-CDES); FUNCTIONS IN: 1-aminocyclopropane-1-carboxylate deaminase activity, D-cysteine desulfhydrase activity, cobalt ion binding, catalytic activity; INVOLVED IN: response to cadmium ion, ethylene biosynthetic process; LOCATED IN: mitochondrion, chloroplast; EXPRESSED IN: 23 plant structures; EXPRESSED DURING: 15 growth stages; CONTAINS InterPro DOMAIN/s: Pyridoxal pho…
AT1G48470	-1.41761	1.40557e-15	protein_coding	glutamine synthetase 1;5	Encodes cytosolic glutamine synthase isozyme. Expression of mRNA is not detectable in roots.	glutamine synthetase 1;5 (GLN1;5); FUNCTIONS IN: glutamate-ammonia ligase activity; INVOLVED IN: nitrogen compound metabolic process, glutamine biosynthetic process; LOCATED IN: chloroplast; EXPRESSED IN: 10 plant structures; EXPRESSED DURING: L mature pollen stage, 4 anthesis, petal differentiation and expansion stage, E expanded cotyledon stage; CONTAINS InterPro DOMAIN/s: Glutamine synthetase,…
AT1G48745	0.956147	0.0101138	protein_coding			unknown protein; Has 7 Blast hits to 7 proteins in 3 species: Archae - 0; Bacteria - 0; Metazoa - 0; Fungi - 0; Plants - 7; Viruses - 0; Other Eukaryotes - 0 (source: NCBI BLink).
AT1G48820	-1.91807	1.52943e-05	protein_coding	Terpenoid cyclases/Protein prenyltransferases superfamily protein		Terpenoid cyclases/Protein prenyltransferases superfamily protein; FUNCTIONS IN: lyase activity, magnesium ion binding; INVOLVED IN: metabolic process; EXPRESSED IN: leaf whorl, flower, seed; EXPRESSED DURING: F mature embryo stage, petal differentiation and expansion stage; CONTAINS InterPro DOMAIN/s: Terpene synthase, metal-binding domain (InterPro:IPR005630), Terpenoid synthase (InterPro:IPR00…
AT1G48920	0.37792	0.0269766	protein_coding	nucleolin like 1	Encodes ATNUC-L1 (NUCLEOLIN LIKE 1), the predominant form of the two nucleolin proteins found in Arabidopsis. This protein is involved in rRNA processing, ribosome biosynthesis, and vascular pattern formation. PARL1 localizes to the nucleolus and parl1 mutants accumulate elevated levels of the unspliced 35S pre-rRNA. parl1 mutants also have defects in cotyledon, leaf, sepal, and petal vein patter…	nucleolin like 1 (NUC-L1); FUNCTIONS IN: nucleotide binding, nucleic acid binding; INVOLVED IN: in 12 processes; LOCATED IN: nucleolus; EXPRESSED IN: 33 plant structures; EXPRESSED DURING: 13 growth stages; CONTAINS InterPro DOMAIN/s: RNA recognition motif, RNP-1 (InterPro:IPR000504), Nucleotide-binding, alpha-beta plait (InterPro:IPR012677); BEST Arabidopsis thaliana protein match is: nucleolin …
AT1G49000	-1.14816	0.00997954	protein_coding			unknown protein; FUNCTIONS IN: molecular_function unknown; INVOLVED IN: biological_process unknown; LOCATED IN: chloroplast; EXPRESSED IN: stem; BEST Arabidopsis thaliana protein match is: unknown protein (TAIR:AT3G18560.1); Has 105 Blast hits to 105 proteins in 13 species: Archae - 0; Bacteria - 0; Metazoa - 0; Fungi - 0; Plants - 105; Viruses - 0; Other Eukaryotes - 0 (source: NCBI BLink).
AT1G49010	-0.376144	0.00469101	protein_coding	Duplicated homeodomain-like superfamily protein		Duplicated homeodomain-like superfamily protein; CONTAINS InterPro DOMAIN/s: Molecular chaperone, heat shock protein, Hsp40, DnaJ (InterPro:IPR015609), SANT, eukarya (InterPro:IPR017884), Myb-like DNA-binding domain, SHAQKYF class (InterPro:IPR006447), SANT, DNA-binding (InterPro:IPR001005), Myb, DNA-binding (InterPro:IPR014778), Homeodomain-like (InterPro:IPR009057), HTH transcriptional regulato…
AT1G49032	0.949636	7.62715e-06	protein_coding			unknown protein; FUNCTIONS IN: molecular_function unknown; INVOLVED IN: biological_process unknown; LOCATED IN: endomembrane system; Has 30201 Blast hits to 17322 proteins in 780 species: Archae - 12; Bacteria - 1396; Metazoa - 17338; Fungi - 3422; Plants - 5037; Viruses - 0; Other Eukaryotes - 2996 (source: NCBI BLink).
AT1G49250	-1.80478	2.03684e-05	protein_coding	ATP-dependent DNA ligase		ATP-dependent DNA ligase; FUNCTIONS IN: DNA binding, DNA ligase (ATP) activity, ATP binding; INVOLVED IN: DNA repair, DNA recombination, DNA replication; LOCATED IN: cellular_component unknown; EXPRESSED IN: sperm cell; CONTAINS InterPro DOMAIN/s: Nucleic acid-binding, OB-fold (InterPro:IPR012340), DNA ligase, N-terminal (InterPro:IPR012308), ATP dependent DNA ligase, central (InterPro:IPR012310)…
AT1G49270	0.912153	0.0199747	protein_coding	Protein kinase superfamily protein		Protein kinase superfamily protein; FUNCTIONS IN: protein serine/threonine kinase activity, protein kinase activity, ATP binding; INVOLVED IN: protein amino acid phosphorylation; EXPRESSED IN: sepal, male gametophyte, flower, pollen tube; EXPRESSED DURING: L mature pollen stage, M germinated pollen stage, 4 anthesis; CONTAINS InterPro DOMAIN/s: Protein kinase, ATP binding site (InterPro:IPR017441…
AT1G49320	-0.70513	0.0458379	protein_coding	unknown seed protein like 1	Encodes USPL1, a BURP domain protein targeted to the protein storage vacuoles. Overexpression of USPL1 affects seed development, protein storage vacuoles and lipid vesicles morphology and function.	unknown seed protein like 1 (USPL1); CONTAINS InterPro DOMAIN/s: BURP (InterPro:IPR004873); BEST Arabidopsis thaliana protein match is: BURP domain-containing protein (TAIR:AT5G25610.1); Has 493 Blast hits to 491 proteins in 39 species: Archae - 0; Bacteria - 0; Metazoa - 0; Fungi - 0; Plants - 493; Viruses - 0; Other Eukaryotes - 0 (source: NCBI BLink).
AT1G49405	-0.643037	0.0369847	protein_coding	Uncharacterised protein family (UPF0497)		Uncharacterised protein family (UPF0497); CONTAINS InterPro DOMAIN/s: Uncharacterised protein family UPF0497, trans-membrane plant (InterPro:IPR006702); BEST Arabidopsis thaliana protein match is: Uncharacterised protein family (UPF0497) (TAIR:AT3G50810.1); Has 205 Blast hits to 205 proteins in 15 species: Archae - 0; Bacteria - 0; Metazoa - 0; Fungi - 0; Plants - 205; Viruses - 0; Other Eukaryot…
AT1G49470	0.602508	0.0153023	protein_coding	Family of unknown function (DUF716)		Family of unknown function (DUF716) ; FUNCTIONS IN: molecular_function unknown; INVOLVED IN: biological_process unknown; LOCATED IN: endomembrane system; EXPRESSED IN: 20 plant structures; EXPRESSED DURING: 10 growth stages; CONTAINS InterPro DOMAIN/s: Protein of unknown function DUF716 (InterPro:IPR006904); BEST Arabidopsis thaliana protein match is: Family of unknown function (DUF716) (TAIR:AT1…
AT1G49475	-0.933827	0.0123425	protein_coding	AP2/B3-like transcriptional factor family protein		AP2/B3-like transcriptional factor family protein; FUNCTIONS IN: DNA binding, sequence-specific DNA binding transcription factor activity; INVOLVED IN: regulation of transcription, DNA-dependent; LOCATED IN: cellular_component unknown; CONTAINS InterPro DOMAIN/s: Transcriptional factor B3 (InterPro:IPR003340); BEST Arabidopsis thaliana protein match is: AP2/B3-like transcriptional factor family p…
AT1G49480	-0.433173	0.00259026	protein_coding	related to vernalization1 1		related to vernalization1 1 (RTV1); FUNCTIONS IN: DNA binding, sequence-specific DNA binding transcription factor activity; INVOLVED IN: regulation of transcription, DNA-dependent; LOCATED IN: cellular_component unknown; EXPRESSED IN: 22 plant structures; EXPRESSED DURING: 13 growth stages; CONTAINS InterPro DOMAIN/s: Transcriptional factor B3 (InterPro:IPR003340); BEST Arabidopsis thaliana prote…
AT1G49500	1.6993	3.99213e-06	protein_coding			unknown protein; FUNCTIONS IN: molecular_function unknown; INVOLVED IN: biological_process unknown; LOCATED IN: endomembrane system; EXPRESSED IN: 19 plant structures; EXPRESSED DURING: 10 growth stages; BEST Arabidopsis thaliana protein match is: unknown protein (TAIR:AT3G19030.1); Has 24 Blast hits to 24 proteins in 2 species: Archae - 0; Bacteria - 0; Metazoa - 0; Fungi - 0; Plants - 24; Virus…
AT1G49660	-0.445163	0.00971246	protein_coding	carboxyesterase 5	Encodes a protein with carboxylesterase whose activity was tested using pNA.	carboxyesterase 5 (CXE5); FUNCTIONS IN: carboxylesterase activity; INVOLVED IN: metabolic process; LOCATED IN: cellular_component unknown; EXPRESSED IN: 23 plant structures; EXPRESSED DURING: 13 growth stages; CONTAINS InterPro DOMAIN/s: Alpha/beta hydrolase fold-3 (InterPro:IPR013094); BEST Arabidopsis thaliana protein match is: alpha/beta-Hydrolases superfamily protein (TAIR:AT1G49650.1); Has 8…
AT1G49715	1.80411	0.000590136	protein_coding	Defensin-like (DEFL) family protein	Encodes a defensin-like (DEFL) family protein.	Defensin-like (DEFL) family protein; LOCATED IN: endomembrane system; BEST Arabidopsis thaliana protein match is: low-molecular-weight cysteine-rich 65 (TAIR:AT1G73607.1); Has 35333 Blast hits to 34131 proteins in 2444 species: Archae - 798; Bacteria - 22429; Metazoa - 974; Fungi - 991; Plants - 531; Viruses - 0; Other Eukaryotes - 9610 (source: NCBI BLink).
AT1G49800	1.30419	0.0281569	protein_coding			unknown protein; FUNCTIONS IN: molecular_function unknown; INVOLVED IN: biological_process unknown; LOCATED IN: endomembrane system; EXPRESSED IN: sepal, male gametophyte, stamen; EXPRESSED DURING: 4 anthesis; Has 12 Blast hits to 12 proteins in 5 species: Archae - 0; Bacteria - 0; Metazoa - 0; Fungi - 0; Plants - 12; Viruses - 0; Other Eukaryotes - 0 (source: NCBI BLink).
AT1G49820	0.335762	0.0139935	protein_coding	S-methyl-5-thioribose kinase	encodes 5-methylthioribose kinase, involved in methionine cycle	S-methyl-5-thioribose kinase (MTK); CONTAINS InterPro DOMAIN/s: Methylthioribose kinase (InterPro:IPR009212), Aminoglycoside phosphotransferase (InterPro:IPR002575), Protein kinase-like domain (InterPro:IPR011009); Has 954 Blast hits to 954 proteins in 299 species: Archae - 0; Bacteria - 750; Metazoa - 4; Fungi - 0; Plants - 63; Viruses - 0; Other Eukaryotes - 137 (source: NCBI BLink).
AT1G49960	1.85278	0.000303237	protein_coding	Xanthine/uracil permease family protein		Xanthine/uracil permease family protein; FUNCTIONS IN: transmembrane transporter activity; INVOLVED IN: transport, transmembrane transport; LOCATED IN: membrane; EXPRESSED IN: 9 plant structures; EXPRESSED DURING: 4 anthesis, petal differentiation and expansion stage, D bilateral stage; CONTAINS InterPro DOMAIN/s: Xanthine/uracil/vitamin C permease (InterPro:IPR006043); BEST Arabidopsis thaliana …
AT1G50040	1.91781	1.135e-05	protein_coding	Protein of unknown function (DUF1005)		Protein of unknown function (DUF1005); FUNCTIONS IN: molecular_function unknown; INVOLVED IN: biological_process unknown; LOCATED IN: chloroplast; EXPRESSED IN: leaf apex, leaf whorl, root, petiole, leaf; EXPRESSED DURING: LP.06 six leaves visible, LP.04 four leaves visible, LP.10 ten leaves visible, LP.08 eight leaves visible, LP.12 twelve leaves visible; CONTAINS InterPro DOMAIN/s: Protein of u…
AT1G50110	-0.749689	0.0016769	protein_coding	D-aminoacid aminotransferase-like PLP-dependent enzymes superfamily protein		D-aminoacid aminotransferase-like PLP-dependent enzymes superfamily protein; FUNCTIONS IN: branched-chain-amino-acid transaminase activity, catalytic activity; INVOLVED IN: branched chain family amino acid metabolic process, metabolic process; LOCATED IN: cellular_component unknown; EXPRESSED IN: 18 plant structures; EXPRESSED DURING: 9 growth stages; CONTAINS InterPro DOMAIN/s: Aminotransferase,…
AT1G50310	-1.62096	1.20754e-08	protein_coding	sugar transporter 9		sugar transporter 9 (STP9); FUNCTIONS IN: carbohydrate transmembrane transporter activity, sugar:hydrogen symporter activity; INVOLVED IN: transport, transmembrane transport; LOCATED IN: integral to membrane, membrane; EXPRESSED IN: 16 plant structures; EXPRESSED DURING: 8 growth stages; CONTAINS InterPro DOMAIN/s: Sugar transporter, conserved site (InterPro:IPR005829), Major facilitator superfam…
AT1G50400	-0.762915	0.0387857	protein_coding	Eukaryotic porin family protein		Eukaryotic porin family protein; FUNCTIONS IN: voltage-gated anion channel activity; INVOLVED IN: anion transport, transmembrane transport; LOCATED IN: mitochondrial outer membrane; EXPRESSED IN: 20 plant structures; EXPRESSED DURING: 13 growth stages; CONTAINS InterPro DOMAIN/s: Porin, eukaryotic type (InterPro:IPR001925); BEST Arabidopsis thaliana protein match is: translocase of the outer mito…
AT1G50420	0.764394	0.000336443	protein_coding	scarecrow-like 3	Encodes a scarecrow-like protein (SCL3) Putative transcription factors interacting with the gene product of VHA-B1 (vacuolar ATPase subunit B1; as shown through yeast two-hybrid assay).	scarecrow-like 3 (SCL3); CONTAINS InterPro DOMAIN/s: Transcription factor GRAS (InterPro:IPR005202); BEST Arabidopsis thaliana protein match is: SCARECROW-like 21 (TAIR:AT2G04890.1); Has 3106 Blast hits to 2488 proteins in 309 species: Archae - 0; Bacteria - 6; Metazoa - 0; Fungi - 0; Plants - 3100; Viruses - 0; Other Eukaryotes - 0 (source: NCBI BLink).
AT1G50460	1.12811	6.41217e-11	protein_coding	hexokinase-like 1		hexokinase-like 1 (HKL1); FUNCTIONS IN: hexokinase activity, ATP binding; INVOLVED IN: response to salt stress, response to cold, response to osmotic stress; LOCATED IN: mitochondrion, plastid; EXPRESSED IN: 26 plant structures; EXPRESSED DURING: 13 growth stages; CONTAINS InterPro DOMAIN/s: Hexokinase, N-terminal (InterPro:IPR022672), Hexokinase, C-terminal (InterPro:IPR022673), Hexokinase (Inte…
AT1G50520	1.51913	8.27576e-08	protein_coding	cytochrome P450, family 705, subfamily A, polypeptide 27	member of CYP705A	cytochrome P450, family 705, subfamily A, polypeptide 27 (CYP705A27); FUNCTIONS IN: electron carrier activity, monooxygenase activity, iron ion binding, oxygen binding, heme binding; INVOLVED IN: oxidation reduction; LOCATED IN: endomembrane system; EXPRESSED IN: root; CONTAINS InterPro DOMAIN/s: Cytochrome P450 (InterPro:IPR001128), Cytochrome P450, conserved site (InterPro:IPR017972), Cytochrom…
AT1G50560	0.98584	0.0489922	protein_coding	cytochrome P450, family 705, subfamily A, polypeptide 25	member of CYP705A	cytochrome P450, family 705, subfamily A, polypeptide 25 (CYP705A25); FUNCTIONS IN: electron carrier activity, monooxygenase activity, iron ion binding, oxygen binding, heme binding; INVOLVED IN: oxidation reduction; LOCATED IN: endomembrane system; EXPRESSED IN: root; CONTAINS InterPro DOMAIN/s: Cytochrome P450 (InterPro:IPR001128), Cytochrome P450, E-class, group I (InterPro:IPR002401), Cytochr…
AT1G50580	-1.4999	0.000456162	protein_coding	UDP-Glycosyltransferase superfamily protein		UDP-Glycosyltransferase superfamily protein; FUNCTIONS IN: transferase activity, transferring glycosyl groups; INVOLVED IN: metabolic process; LOCATED IN: cellular_component unknown; EXPRESSED IN: root; CONTAINS InterPro DOMAIN/s: UDP-glucuronosyl/UDP-glucosyltransferase (InterPro:IPR002213); BEST Arabidopsis thaliana protein match is: UDP-Glycosyltransferase superfamily protein (TAIR:AT3G29630.1…
AT1G50590	0.789084	0.0466844	protein_coding	RmlC-like cupins superfamily protein		RmlC-like cupins superfamily protein; CONTAINS InterPro DOMAIN/s: Pirin, C-terminal (InterPro:IPR008778), Pirin (InterPro:IPR012093), Cupin, RmlC-type (InterPro:IPR011051), Pirin, N-terminal (InterPro:IPR003829); BEST Arabidopsis thaliana protein match is: RmlC-like cupins superfamily protein (TAIR:AT2G43120.1); Has 7420 Blast hits to 7420 proteins in 1472 species: Archae - 66; Bacteria - 4684; M…
AT1G50750	0.974178	0.00146904	protein_coding	Plant mobile domain protein family		Plant mobile domain protein family; CONTAINS InterPro DOMAIN/s: Aminotransferase-like, plant mobile domain (InterPro:IPR019557); BEST Arabidopsis thaliana protein match is: Plant mobile domain protein family (TAIR:AT1G50790.1); Has 1370 Blast hits to 1171 proteins in 144 species: Archae - 2; Bacteria - 53; Metazoa - 236; Fungi - 44; Plants - 477; Viruses - 0; Other Eukaryotes - 558 (source: NCBI …
AT1G50820	-1.23169	1.96877e-05	protein_coding	Aminotransferase-like, plant mobile domain family protein		Aminotransferase-like, plant mobile domain family protein; FUNCTIONS IN: molecular_function unknown; INVOLVED IN: biological_process unknown; LOCATED IN: chloroplast; CONTAINS InterPro DOMAIN/s: Aminotransferase-like, plant mobile domain (InterPro:IPR019557); BEST Arabidopsis thaliana protein match is: Plant mobile domain protein family (TAIR:AT1G50790.1); Has 564 Blast hits to 557 proteins in 11…
AT1G50940	-0.453885	0.00485752	protein_coding	electron transfer flavoprotein alpha	Encodes the electron transfer flavoprotein ETF alpha, a putative subunit of the mitochondrial electron transfer flavoprotein complex (ETF beta is At5g43430.1) in Arabidopsis. Mutations of the ETF beta gene results in accelerated senescence and early death compared to wild-type during extended darkness.	electron transfer flavoprotein alpha (ETFALPHA); FUNCTIONS IN: copper ion binding; LOCATED IN: mitochondrion; EXPRESSED IN: 23 plant structures; EXPRESSED DURING: 13 growth stages; CONTAINS InterPro DOMAIN/s: Electron transfer flavoprotein, alpha subunit, C-terminal (InterPro:IPR014731), Rossmann-like alpha/beta/alpha sandwich fold (InterPro:IPR014729), Electron transfer flavoprotein, alpha/beta-…
AT1G51055	-0.908728	0.01421	protein_coding	FBD-like domain family protein		FBD-like domain family protein; CONTAINS InterPro DOMAIN/s: FBD (InterPro:IPR013596), FBD-like (InterPro:IPR006566); BEST Arabidopsis thaliana protein match is: F-box/RNI-like/FBD-like domains-containing protein (TAIR:AT1G50980.1); Has 362 Blast hits to 359 proteins in 7 species: Archae - 0; Bacteria - 0; Metazoa - 0; Fungi - 0; Plants - 362; Viruses - 0; Other Eukaryotes - 0 (source: NCBI BLink).
AT1G51110	-0.588784	1.34913e-07	protein_coding	Plastid-lipid associated protein PAP / fibrillin family protein		Plastid-lipid associated protein PAP / fibrillin family protein; FUNCTIONS IN: structural molecule activity; INVOLVED IN: tryptophan biosynthetic process; LOCATED IN: chloroplast thylakoid membrane, chloroplast, membrane; EXPRESSED IN: 21 plant structures; EXPRESSED DURING: 13 growth stages; CONTAINS InterPro DOMAIN/s: Plastid lipid-associated protein/fibrillin (InterPro:IPR006843); BEST Arabidop…
AT1G51140	-0.357756	0.0482625	protein_coding	basic helix-loop-helix (bHLH) DNA-binding superfamily protein		basic helix-loop-helix (bHLH) DNA-binding superfamily protein; FUNCTIONS IN: DNA binding, sequence-specific DNA binding transcription factor activity; INVOLVED IN: regulation of transcription; LOCATED IN: nucleus; EXPRESSED IN: 22 plant structures; EXPRESSED DURING: 13 growth stages; CONTAINS InterPro DOMAIN/s: Helix-loop-helix DNA-binding domain (InterPro:IPR001092), Helix-loop-helix DNA-binding…
AT1G51210	-1.05511	0.0113298	protein_coding	UDP-Glycosyltransferase superfamily protein		UDP-Glycosyltransferase superfamily protein; FUNCTIONS IN: transferase activity, transferring glycosyl groups; INVOLVED IN: metabolic process; LOCATED IN: cellular_component unknown; EXPRESSED IN: 16 plant structures; EXPRESSED DURING: LP.04 four leaves visible, 4 anthesis, petal differentiation and expansion stage, LP.08 eight leaves visible, E expanded cotyledon stage; CONTAINS InterPro DOMAIN/…
AT1G51355	-0.660293	0.0173843	protein_coding			unknown protein; FUNCTIONS IN: molecular_function unknown; INVOLVED IN: biological_process unknown; LOCATED IN: chloroplast; BEST Arabidopsis thaliana protein match is: unknown protein (TAIR:AT3G20898.1); Has 52 Blast hits to 52 proteins in 9 species: Archae - 0; Bacteria - 0; Metazoa - 2; Fungi - 0; Plants - 50; Viruses - 0; Other Eukaryotes - 0 (source: NCBI BLink).
AT1G51390	-0.451417	0.0113526	protein_coding	NFU domain protein 5	Encodes a protein containing the NFU domain that may be involved in iron-sulfur cluster assembly. Part of a five member gene family, more closely related to NFU4 than to NFU1,2, and 3. Targeted to the mitochondrion.	NFU domain protein 5 (NFU5); FUNCTIONS IN: structural molecule activity, copper ion binding, ATP binding; INVOLVED IN: iron-sulfur cluster assembly; LOCATED IN: mitochondrion; CONTAINS InterPro DOMAIN/s: NIF system FeS cluster assembly, NifU, C-terminal (InterPro:IPR001075), HIRA-interacting protein 5 (InterPro:IPR017065), NIF system FeS cluster assembly, NifU-like scaffold, N-terminal (InterPro:…
AT1G51400	-1.01626	0.0214343	protein_coding	Photosystem II 5 kD protein		Photosystem II 5 kD protein; FUNCTIONS IN: molecular_function unknown; INVOLVED IN: response to UV-B, response to wounding, response to ozone; LOCATED IN: chloroplast thylakoid membrane, chloroplast thylakoid lumen, chloroplast photosystem II; EXPRESSED IN: 22 plant structures; EXPRESSED DURING: 13 growth stages; BEST Arabidopsis thaliana protein match is: photosystem II subunit T (TAIR:AT3G21055…
AT1G51402	-1.16778	2.08842e-05	protein_coding			unknown protein; FUNCTIONS IN: molecular_function unknown; INVOLVED IN: biological_process unknown; LOCATED IN: endomembrane system; Has 30201 Blast hits to 17322 proteins in 780 species: Archae - 12; Bacteria - 1396; Metazoa - 17338; Fungi - 3422; Plants - 5037; Viruses - 0; Other Eukaryotes - 2996 (source: NCBI BLink).
AT1G51410	-0.839759	0.00949356	protein_coding	NAD(P)-binding Rossmann-fold superfamily protein	similar to Eucalyptus gunnii alcohol dehydrogenase of unknown physiological function (GI:1143445), apple tree, PIR:T16995; NOT a cinnamyl-alcohol dehydrogenase	NAD(P)-binding Rossmann-fold superfamily protein; FUNCTIONS IN: alcohol dehydrogenase (NAD) activity; INVOLVED IN: cellular metabolic process, metabolic process; LOCATED IN: cellular_component unknown; EXPRESSED IN: 6 plant structures; EXPRESSED DURING: L mature pollen stage, M germinated pollen stage, 4 anthesis, petal differentiation and expansion stage; CONTAINS InterPro DOMAIN/s: NAD-dependen…
AT1G51420	-1.40748	1.06753e-06	protein_coding	sucrose-phosphatase 1		sucrose-phosphatase 1 (SPP1); FUNCTIONS IN: phosphatase activity, magnesium ion binding, sucrose-phosphatase activity, catalytic activity; INVOLVED IN: sucrose biosynthetic process, metabolic process; LOCATED IN: plasma membrane; EXPRESSED IN: petal, leaf whorl, root, flower, cultured cell; EXPRESSED DURING: 4 anthesis, petal differentiation and expansion stage; CONTAINS InterPro DOMAIN/s: Sucros…
AT1G51430	-0.563127	0.000406143	protein_coding			unknown protein; BEST Arabidopsis thaliana protein match is: unknown protein (TAIR:AT3G28370.1); Has 13 Blast hits to 13 proteins in 4 species: Archae - 0; Bacteria - 0; Metazoa - 0; Fungi - 0; Plants - 13; Viruses - 0; Other Eukaryotes - 0 (source: NCBI BLink).
AT1G51440	-0.627319	0.000934588	protein_coding	alpha/beta-Hydrolases superfamily protein	Encodes a lipase that hydrolyzes phosphatidylcholine, glycolipids as well as triacylglycerols.	alpha/beta-Hydrolases superfamily protein; FUNCTIONS IN: galactolipase activity, triglyceride lipase activity, phospholipase A1 activity; INVOLVED IN: lipid metabolic process; LOCATED IN: chloroplast; EXPRESSED IN: 12 plant structures; EXPRESSED DURING: 4 anthesis, C globular stage, petal differentiation and expansion stage; CONTAINS InterPro DOMAIN/s: Lipase, class 3 (InterPro:IPR002921); BEST A…
AT1G51500	0.3828	0.00391645	protein_coding	ABC-2 type transporter family protein	Encodes an ABC transporter involved in cuticular wax biosynthesis. Lines carrying recessive mutations in this locus have weakly glaucous stem surface, and relative elevated secondary alcohols and ketones.	ECERIFERUM 5 (CER5); FUNCTIONS IN: ATPase activity, coupled to transmembrane movement of substances; INVOLVED IN: wax biosynthetic process; LOCATED IN: membrane; EXPRESSED IN: 23 plant structures; EXPRESSED DURING: 14 growth stages; CONTAINS InterPro DOMAIN/s: ATPase, AAA+ type, core (InterPro:IPR003593), ABC transporter-like (InterPro:IPR003439), ABC-2 type transporter (InterPro:IPR013525), ABC …
AT1G51538	0.590266	0.045558	protein_coding	Aminotransferase-like, plant mobile domain family protein		Aminotransferase-like, plant mobile domain family protein; FUNCTIONS IN: molecular_function unknown; INVOLVED IN: biological_process unknown; LOCATED IN: cellular_component unknown; EXPRESSED IN: cultured cell; CONTAINS InterPro DOMAIN/s: Aminotransferase-like, plant mobile domain (InterPro:IPR019557); BEST Arabidopsis thaliana protein match is: Aminotransferase-like, plant mobile domain family p…
AT1G51560	-0.505049	5.99852e-05	protein_coding	Pyridoxamine 5'-phosphate oxidase family protein		Pyridoxamine 5'-phosphate oxidase family protein; FUNCTIONS IN: FMN binding; LOCATED IN: chloroplast; CONTAINS InterPro DOMAIN/s: FMN-binding split barrel (InterPro:IPR012349), Pyridoxamine 5&apos;-phosphate oxidase-like, FMN-binding domain (InterPro:IPR011576), FMN-binding split barrel, related (InterPro:IPR009002); BEST Arabidopsis thaliana protein match is: Pyridoxamine 5'-phosphate oxidase fa…
AT1G51580	0.420509	0.0238752	protein_coding	RNA-binding KH domain-containing protein		RNA-binding KH domain-containing protein; FUNCTIONS IN: RNA binding, nucleic acid binding; EXPRESSED IN: 23 plant structures; EXPRESSED DURING: 13 growth stages; CONTAINS InterPro DOMAIN/s: K Homology, type 1, subgroup (InterPro:IPR018111), K Homology (InterPro:IPR004087), K Homology, type 1 (InterPro:IPR004088); BEST Arabidopsis thaliana protein match is: RNA-binding KH domain-containing protein…
AT1G51660	0.620223	0.000530354	protein_coding	mitogen-activated protein kinase kinase 4	Encodes a mitogen-activated map kinase kinase (there are nine in Arabidopsis) involved in innate immunity. This protein activates MPK3/MPK6 and early-defense genes redundantly with MKK5. In plants with both MKK5 and MKK6 levels reduced by RNAi plants, floral organs do not abscise suggestion a role for both proteins in mediating floral organ abscission.	mitogen-activated protein kinase kinase 4 (MKK4); CONTAINS InterPro DOMAIN/s: Protein kinase, ATP binding site (InterPro:IPR017441), Protein kinase, catalytic domain (InterPro:IPR000719), Serine/threonine-protein kinase domain (InterPro:IPR002290), Serine/threonine-protein kinase-like domain (InterPro:IPR017442), Protein kinase-like domain (InterPro:IPR011009), Serine/threonine-protein kinase, ac…
AT1G51700	0.511835	0.00115919	protein_coding	DOF zinc finger protein 1	Encodes dof zinc finger protein (adof1).	DOF zinc finger protein 1 (DOF1); CONTAINS InterPro DOMAIN/s: Zinc finger, Dof-type (InterPro:IPR003851); BEST Arabidopsis thaliana protein match is: DOF zinc finger protein 2 (TAIR:AT3G21270.1); Has 1091 Blast hits to 1086 proteins in 56 species: Archae - 0; Bacteria - 0; Metazoa - 0; Fungi - 0; Plants - 1086; Viruses - 0; Other Eukaryotes - 5 (source: NCBI BLink).
AT1G51760	-0.417096	0.0148343	protein_coding	peptidase M20/M25/M40 family protein	encodes a member of the six Arabidopsis IAA-amino acid conjugate hydrolase subfamily and conjugates and conjugates IAA-Ala in vitro. Gene is expressed most strongly in roots, stems, and flowers.	IAA-ALANINE RESISTANT 3 (IAR3); FUNCTIONS IN: metallopeptidase activity, IAA-Ala conjugate hydrolase activity; INVOLVED IN: proteolysis, response to wounding; LOCATED IN: endoplasmic reticulum, plasma membrane; EXPRESSED IN: callus; CONTAINS InterPro DOMAIN/s: Peptidase M20 (InterPro:IPR002933), Peptidase M20D, mername-AA028/carboxypeptidase Ss1 (InterPro:IPR017439), Peptidase M20, dimerisation (…
AT1G51790	1.10163	0.0390023	protein_coding	Leucine-rich repeat protein kinase family protein		Leucine-rich repeat protein kinase family protein; FUNCTIONS IN: kinase activity; INVOLVED IN: protein amino acid phosphorylation; LOCATED IN: endomembrane system; EXPRESSED IN: 9 plant structures; EXPRESSED DURING: 6 growth stages; CONTAINS InterPro DOMAIN/s: Protein kinase, catalytic domain (InterPro:IPR000719), Serine/threonine-protein kinase domain (InterPro:IPR002290), Leucine-rich repeat (I…
AT1G51940	1.03209	3.67563e-09	protein_coding	protein kinase family protein / peptidoglycan-binding LysM domain-containing protein		protein kinase family protein / peptidoglycan-binding LysM domain-containing protein; FUNCTIONS IN: kinase activity; INVOLVED IN: protein amino acid phosphorylation, cell wall macromolecule catabolic process; LOCATED IN: endomembrane system; EXPRESSED IN: 22 plant structures; EXPRESSED DURING: 13 growth stages; CONTAINS InterPro DOMAIN/s: Protein kinase, ATP binding site (InterPro:IPR017441), Pep…
AT1G51950	0.384329	0.0341304	protein_coding	indole-3-acetic acid inducible 18		indole-3-acetic acid inducible 18 (IAA18); FUNCTIONS IN: sequence-specific DNA binding transcription factor activity; INVOLVED IN: response to auxin stimulus; LOCATED IN: nucleus; EXPRESSED IN: 22 plant structures; EXPRESSED DURING: 13 growth stages; CONTAINS InterPro DOMAIN/s: Aux/IAA-ARF-dimerisation (InterPro:IPR011525), AUX/IAA protein (InterPro:IPR003311); BEST Arabidopsis thaliana protein m…
AT1G52080	0.569351	0.0345485	protein_coding	actin binding protein family	unknown function	AR791; FUNCTIONS IN: actin binding; LOCATED IN: endomembrane system; EXPRESSED IN: 22 plant structures; EXPRESSED DURING: 13 growth stages; BEST Arabidopsis thaliana protein match is: Hydroxyproline-rich glycoprotein family protein (TAIR:AT3G25690.2); Has 24282 Blast hits to 16377 proteins in 1084 species: Archae - 431; Bacteria - 1887; Metazoa - 12444; Fungi - 1813; Plants - 1044; Viruses - 150;…
AT1G52140	0.885896	0.00107308	protein_coding			unknown protein; BEST Arabidopsis thaliana protein match is: unknown protein (TAIR:AT3G16330.1); Has 114 Blast hits to 114 proteins in 15 species: Archae - 0; Bacteria - 0; Metazoa - 0; Fungi - 0; Plants - 114; Viruses - 0; Other Eukaryotes - 0 (source: NCBI BLink).
AT1G52155	-0.653534	0.00144543	protein_coding			unknown protein; Has 37 Blast hits to 37 proteins in 13 species: Archae - 0; Bacteria - 0; Metazoa - 0; Fungi - 0; Plants - 35; Viruses - 0; Other Eukaryotes - 2 (source: NCBI BLink).
AT1G52200	1.00184	0.0315926	protein_coding	PLAC8 family protein		PLAC8 family protein; FUNCTIONS IN: molecular_function unknown; INVOLVED IN: response to oxidative stress; LOCATED IN: plasma membrane; EXPRESSED IN: 10 plant structures; EXPRESSED DURING: 6 growth stages; CONTAINS InterPro DOMAIN/s: Protein of unknown function Cys-rich (InterPro:IPR006461); BEST Arabidopsis thaliana protein match is: PLAC8 family protein (TAIR:AT3G18450.1); Has 632 Blast hits to…
AT1G52343	-1.12183	3.64508e-07	protein_coding			unknown protein; BEST Arabidopsis thaliana protein match is: unknown protein (TAIR:AT4G32680.1); Has 30201 Blast hits to 17322 proteins in 780 species: Archae - 12; Bacteria - 1396; Metazoa - 17338; Fungi - 3422; Plants - 5037; Viruses - 0; Other Eukaryotes - 2996 (source: NCBI BLink).
AT1G52540	0.542715	0.00815779	protein_coding	Protein kinase superfamily protein		Protein kinase superfamily protein; FUNCTIONS IN: protein tyrosine kinase activity, protein kinase activity, kinase activity, ATP binding; INVOLVED IN: protein amino acid phosphorylation; LOCATED IN: plasma membrane; EXPRESSED IN: 23 plant structures; EXPRESSED DURING: 13 growth stages; CONTAINS InterPro DOMAIN/s: Protein kinase, ATP binding site (InterPro:IPR017441), Protein kinase, catalytic do…
AT1G52565	0.564548	0.0428815	protein_coding			unknown protein; FUNCTIONS IN: molecular_function unknown; INVOLVED IN: biological_process unknown; LOCATED IN: endomembrane system; BEST Arabidopsis thaliana protein match is: unknown protein (TAIR:AT3G15760.1); Has 35333 Blast hits to 34131 proteins in 2444 species: Archae - 798; Bacteria - 22429; Metazoa - 974; Fungi - 991; Plants - 531; Viruses - 0; Other Eukaryotes - 9610 (source: NCBI BLink…
AT1G52570	-1.00766	3.07372e-09	protein_coding	phospholipase D alpha 2	member of C2-PLD subfamily	phospholipase D alpha 2 (PLDALPHA2); FUNCTIONS IN: phospholipase D activity; INVOLVED IN: phosphatidylcholine metabolic process, metabolic process; LOCATED IN: chloroplast envelope; EXPRESSED IN: 20 plant structures; EXPRESSED DURING: 11 growth stages; CONTAINS InterPro DOMAIN/s: C2 calcium/lipid-binding domain, CaLB (InterPro:IPR008973), Phospholipase D (InterPro:IPR015679), Phospholipase D, pla…
AT1G52680	-1.05039	2.11163e-05	protein_coding	late embryogenesis abundant protein-related / LEA protein-related		late embryogenesis abundant protein-related / LEA protein-related; Has 75 Blast hits to 75 proteins in 15 species: Archae - 0; Bacteria - 0; Metazoa - 0; Fungi - 0; Plants - 75; Viruses - 0; Other Eukaryotes - 0 (source: NCBI BLink).
AT1G52700	-0.596438	0.0344259	protein_coding	alpha/beta-Hydrolases superfamily protein		alpha/beta-Hydrolases superfamily protein; FUNCTIONS IN: hydrolase activity, carboxylesterase activity; INVOLVED IN: biological_process unknown; EXPRESSED IN: 11 plant structures; EXPRESSED DURING: 7 growth stages; CONTAINS InterPro DOMAIN/s: Phospholipase/carboxylesterase (InterPro:IPR003140); BEST Arabidopsis thaliana protein match is: alpha/beta-Hydrolases superfamily protein (TAIR:AT3G15650.2…
AT1G52720	-0.345101	0.0492419	protein_coding			unknown protein; BEST Arabidopsis thaliana protein match is: unknown protein (TAIR:AT3G15630.1); Has 61 Blast hits to 61 proteins in 13 species: Archae - 0; Bacteria - 0; Metazoa - 0; Fungi - 0; Plants - 61; Viruses - 0; Other Eukaryotes - 0 (source: NCBI BLink).
AT1G52750	0.87559	0.00181207	protein_coding	alpha/beta-Hydrolases superfamily protein		alpha/beta-Hydrolases superfamily protein; CONTAINS InterPro DOMAIN/s: Epoxide hydrolase-like (InterPro:IPR000639), Alpha/beta hydrolase fold-1 (InterPro:IPR000073); BEST Arabidopsis thaliana protein match is: alpha/beta-Hydrolases superfamily protein (TAIR:AT1G80280.1); Has 5685 Blast hits to 5671 proteins in 1064 species: Archae - 73; Bacteria - 4042; Metazoa - 263; Fungi - 116; Plants - 432; V…
AT1G52780	0.451843	0.00477442	protein_coding	Protein of unknown function (DUF2921)		Protein of unknown function (DUF2921); FUNCTIONS IN: molecular_function unknown; INVOLVED IN: biological_process unknown; LOCATED IN: membrane; EXPRESSED IN: cultured cell, callus, leaf; CONTAINS InterPro DOMAIN/s: Protein of unknown function DUF2921 (InterPro:IPR021319); BEST Arabidopsis thaliana protein match is: Protein of unknown function (DUF2921) (TAIR:AT4G21700.1); Has 114 Blast hits to 99…
AT1G52820	1.42507	4.85826e-08	protein_coding	2-oxoglutarate (2OG) and Fe(II)-dependent oxygenase superfamily protein		2-oxoglutarate (2OG) and Fe(II)-dependent oxygenase superfamily protein; FUNCTIONS IN: oxidoreductase activity; EXPRESSED IN: root; CONTAINS InterPro DOMAIN/s: Oxoglutarate/iron-dependent oxygenase (InterPro:IPR005123); BEST Arabidopsis thaliana protein match is: 2-oxoglutarate (2OG) and Fe(II)-dependent oxygenase superfamily protein (TAIR:AT4G03070.1); Has 7837 Blast hits to 7765 proteins in 980…
AT1G52970	1.45676	0.00523812	protein_coding	downregulated in DIF1 11		downregulated in DIF1 11 (DD11); FUNCTIONS IN: molecular_function unknown; INVOLVED IN: biological_process unknown; LOCATED IN: endomembrane system; EXPRESSED IN: embryo, sepal, synergid; EXPRESSED DURING: 4 anthesis, C globular stage; CONTAINS InterPro DOMAIN/s: Protein of unknown function DUF784, Arabidopsis thaliana (InterPro:IPR008502); BEST Arabidopsis thaliana protein match is: downregulate…
AT1G53030	0.548714	0.0350171	protein_coding	Cytochrome C oxidase copper chaperone (COX17)	encodes a copper chaperone, can functional complements the yeast COX17 null mutant. May play a role in the delivery of copper to mitochondria. Expressed in roots and thus may also play a role in copper transport in the roots.	Cytochrome C oxidase copper chaperone (COX17); FUNCTIONS IN: copper chaperone activity; INVOLVED IN: copper ion transport; LOCATED IN: mitochondrial intermembrane space; EXPRESSED IN: 22 plant structures; EXPRESSED DURING: 13 growth stages; CONTAINS InterPro DOMAIN/s: Cytochrome c oxidase copper chaperone (InterPro:IPR007745); BEST Arabidopsis thaliana protein match is: cytochrome c oxidase 17 (T…
AT1G53130	0.512719	0.0115788	protein_coding	Stigma-specific Stig1 family protein	Encodes GRIM REAPER (GRI), involved in the regulation of cell death induced by extracellular ROS (reactive oxygen species). Secreted into the extracellular space.	GRIM REAPER (GRI); CONTAINS InterPro DOMAIN/s: Stigma-specific protein Stig1 (InterPro:IPR006969); BEST Arabidopsis thaliana protein match is: Stigma-specific Stig1 family protein (TAIR:AT4G26880.1); Has 276 Blast hits to 191 proteins in 30 species: Archae - 0; Bacteria - 84; Metazoa - 0; Fungi - 32; Plants - 157; Viruses - 0; Other Eukaryotes - 3 (source: NCBI BLink).
AT1G53140	-0.405944	0.042161	protein_coding	Dynamin related protein 5A	Encodes DRP5A, a dynamin protein involved in cytokinesis in Arabidopsis.	Dynamin related protein 5A (DRP5A); FUNCTIONS IN: GTP binding, GTPase activity; INVOLVED IN: cytokinesis; EXPRESSED IN: 18 plant structures; EXPRESSED DURING: 6 growth stages; CONTAINS InterPro DOMAIN/s: Dynamin, GTPase domain (InterPro:IPR001401); BEST Arabidopsis thaliana protein match is: P-loop containing nucleoside triphosphate hydrolases superfamily protein (TAIR:AT3G19720.1); Has 2347 Blas…
AT1G53160	0.77185	0.0316057	protein_coding	squamosa promoter binding protein-like 4	Encodes a member of the SPL (squamosa-promoter binding protein-like)gene family, a novel gene family encoding DNA binding proteins and putative transcription factors. Contains the SBP-box, which encodes the SBP-domain, required and sufficient for interaction with DNA. It is involved in regulation of flowering and vegetative phase change. Its temporal expression is regulated by the microRNA miR156…	squamosa promoter binding protein-like 4 (SPL4); FUNCTIONS IN: DNA binding, sequence-specific DNA binding transcription factor activity; INVOLVED IN: regulation of vegetative phase change, regulation of transcription; LOCATED IN: nucleus; EXPRESSED IN: 22 plant structures; EXPRESSED DURING: 13 growth stages; CONTAINS InterPro DOMAIN/s: Squamosa promoter-binding protein (InterPro:IPR017238), Trans…
AT1G53340	1.92134	4.17503e-05	protein_coding	Cysteine/Histidine-rich C1 domain family protein		Cysteine/Histidine-rich C1 domain family protein; FUNCTIONS IN: zinc ion binding; LOCATED IN: intracellular; EXPRESSED IN: hypocotyl, root, stamen; EXPRESSED DURING: petal differentiation and expansion stage; CONTAINS InterPro DOMAIN/s: DC1 (InterPro:IPR004146), Zinc finger, PHD-type (InterPro:IPR001965), Zinc finger, RanBP2-type (InterPro:IPR001876), C1-like (InterPro:IPR011424); BEST Arabidopsi…
AT1G53440	-0.558257	6.00082e-05	protein_coding	Leucine-rich repeat transmembrane protein kinase		Leucine-rich repeat transmembrane protein kinase; FUNCTIONS IN: kinase activity; INVOLVED IN: protein amino acid phosphorylation; LOCATED IN: plasma membrane; EXPRESSED IN: 22 plant structures; EXPRESSED DURING: 13 growth stages; CONTAINS InterPro DOMAIN/s: Serine/threonine-protein kinase domain (InterPro:IPR002290), Leucine-rich repeat (InterPro:IPR001611), Serine-threonine/tyrosine-protein kina…
AT1G53470	1.26226	0.00251172	protein_coding	mechanosensitive channel of small conductance-like 4		mechanosensitive channel of small conductance-like 4 (MSL4); INVOLVED IN: transmembrane transport; LOCATED IN: plasma membrane, membrane; CONTAINS InterPro DOMAIN/s: Membrane protein, At2g17000, predicted (InterPro:IPR016688), Mechanosensitive ion channel MscS (InterPro:IPR006685), Like-Sm ribonucleoprotein (LSM)-related domain (InterPro:IPR010920); BEST Arabidopsis thaliana protein match is: mec…
AT1G53520	-0.723514	0.00240525	protein_coding	Chalcone-flavanone isomerase family protein		Chalcone-flavanone isomerase family protein; FUNCTIONS IN: chalcone isomerase activity, intramolecular lyase activity; INVOLVED IN: cellular amino acid derivative biosynthetic process, flavonoid biosynthetic process; LOCATED IN: chloroplast stroma, chloroplast; EXPRESSED IN: 20 plant structures; EXPRESSED DURING: 13 growth stages; CONTAINS InterPro DOMAIN/s: Chalcone isomerase, subgroup (InterPro…
AT1G53540	1.7161	0.00243972	protein_coding	HSP20-like chaperones superfamily protein		HSP20-like chaperones superfamily protein; CONTAINS InterPro DOMAIN/s: Heat shock protein Hsp20 (InterPro:IPR002068), HSP20-like chaperone (InterPro:IPR008978); BEST Arabidopsis thaliana protein match is: heat shock protein 17.4 (TAIR:AT3G46230.1); Has 7090 Blast hits to 7089 proteins in 1610 species: Archae - 175; Bacteria - 4287; Metazoa - 66; Fungi - 302; Plants - 1606; Viruses - 0; Other Euka…
AT1G53560	1.2466	7.37607e-05	protein_coding	Ribosomal protein L18ae family		Ribosomal protein L18ae family; BEST Arabidopsis thaliana protein match is: Ribosomal protein L18ae family (TAIR:AT1G17080.1); Has 133 Blast hits to 133 proteins in 16 species: Archae - 0; Bacteria - 2; Metazoa - 0; Fungi - 4; Plants - 127; Viruses - 0; Other Eukaryotes - 0 (source: NCBI BLink).
AT1G53680	1.37182	0.000118425	protein_coding	glutathione S-transferase TAU 28	Encodes glutathione transferase belonging to the tau class of GSTs. Naming convention according to Wagner et al. (2002).	glutathione S-transferase TAU 28 (GSTU28); FUNCTIONS IN: glutathione transferase activity; INVOLVED IN: response to cadmium ion, toxin catabolic process; LOCATED IN: cytoplasm; EXPRESSED IN: 7 plant structures; EXPRESSED DURING: 4 anthesis, LP.10 ten leaves visible, petal differentiation and expansion stage; CONTAINS InterPro DOMAIN/s: Thioredoxin fold (InterPro:IPR012335), Glutathione S-transfer…
AT1G53820	-1.42467	0.0138021	protein_coding	RING/U-box superfamily protein		RING/U-box superfamily protein; FUNCTIONS IN: zinc ion binding; CONTAINS InterPro DOMAIN/s: Zinc finger, RING-type (InterPro:IPR001841), Zinc finger, C3HC4 RING-type (InterPro:IPR018957); BEST Arabidopsis thaliana protein match is: RING/U-box superfamily protein (TAIR:AT1G72310.1); Has 9301 Blast hits to 9282 proteins in 297 species: Archae - 0; Bacteria - 0; Metazoa - 2391; Fungi - 736; Plants -…
AT1G54050	-0.442228	0.0173776	protein_coding	HSP20-like chaperones superfamily protein		HSP20-like chaperones superfamily protein; CONTAINS InterPro DOMAIN/s: Heat shock protein Hsp20 (InterPro:IPR002068), HSP20-like chaperone (InterPro:IPR008978); BEST Arabidopsis thaliana protein match is: heat shock protein 17.6A (TAIR:AT5G12030.1); Has 4491 Blast hits to 4491 proteins in 1181 species: Archae - 166; Bacteria - 2520; Metazoa - 2; Fungi - 140; Plants - 1242; Viruses - 0; Other Euka…
AT1G54070	0.735164	0.0291954	protein_coding	Dormancy/auxin associated family protein		Dormancy/auxin associated family protein; CONTAINS InterPro DOMAIN/s: Dormancyauxin associated (InterPro:IPR008406); BEST Arabidopsis thaliana protein match is: Dormancy/auxin associated family protein (TAIR:AT1G56220.3); Has 172 Blast hits to 172 proteins in 35 species: Archae - 0; Bacteria - 0; Metazoa - 0; Fungi - 0; Plants - 171; Viruses - 0; Other Eukaryotes - 1 (source: NCBI BLink).
AT1G54090	0.449298	0.000878907	protein_coding	exocyst subunit exo70 family protein D2	A member of EXO70 gene family, putative exocyst subunits, conserved in land plants. Arabidopsis thaliana contains 23 putative EXO70 genes, which can be classified into eight clusters on the phylogenetic tree.	exocyst subunit exo70 family protein D2 (EXO70D2); INVOLVED IN: exocytosis, vesicle docking involved in exocytosis; LOCATED IN: cytosol, nucleus, exocyst; EXPRESSED IN: 23 plant structures; EXPRESSED DURING: 13 growth stages; CONTAINS InterPro DOMAIN/s: Exo70 exocyst complex subunit (InterPro:IPR004140); BEST Arabidopsis thaliana protein match is: exocyst subunit exo70 family protein D3 (TAIR:AT3…
AT1G54095	1.26828	0.00680006	protein_coding	Protein of unknown function (DUF1677)		Protein of unknown function (DUF1677); CONTAINS InterPro DOMAIN/s: Protein of unknown function DUF1677, plant (InterPro:IPR012876); BEST Arabidopsis thaliana protein match is: Protein of unknown function (DUF1677) (TAIR:AT1G72510.2); Has 244 Blast hits to 244 proteins in 14 species: Archae - 0; Bacteria - 0; Metazoa - 0; Fungi - 0; Plants - 244; Viruses - 0; Other Eukaryotes - 0 (source: NCBI BLi…
AT1G54130	0.541858	0.00233014	protein_coding	RELA/SPOT homolog 3		RELA/SPOT homolog 3 (RSH3); FUNCTIONS IN: GTP diphosphokinase activity; INVOLVED IN: guanosine tetraphosphate metabolic process; LOCATED IN: chloroplast; EXPRESSED IN: 25 plant structures; EXPRESSED DURING: 15 growth stages; CONTAINS InterPro DOMAIN/s: Metal-dependent phosphohydrolase, HD subdomain (InterPro:IPR006674), Metal-dependent phosphohydrolase, HD domain (InterPro:IPR003607), RelA/SpoT (…
AT1G54160	0.749987	0.00140268	protein_coding	nuclear factor Y, subunit A5	Encodes a member of the CCAAT-binding transcription factor (CBF-B/NF-YA) family. Expression is upregulated in response to ABA and drought. This regulation appears to be mediated by MIR169A which is downregulated in response to drought. NFYA5 is a target of MIR169A. Loss of function mutations are hypersensitive to drought.	nuclear factor Y, subunit A5 (NF-YA5); FUNCTIONS IN: sequence-specific DNA binding transcription factor activity, specific transcriptional repressor activity; INVOLVED IN: response to water deprivation, negative regulation of gene-specific transcription, regulation of transcription, DNA-dependent; LOCATED IN: CCAAT-binding factor complex, nucleus; EXPRESSED IN: 10 plant structures; EXPRESSED DURI…
AT1G54200	0.517089	0.0176983	protein_coding			unknown protein; BEST Arabidopsis thaliana protein match is: unknown protein (TAIR:AT3G13980.1); Has 1084 Blast hits to 581 proteins in 136 species: Archae - 0; Bacteria - 72; Metazoa - 212; Fungi - 78; Plants - 102; Viruses - 0; Other Eukaryotes - 620 (source: NCBI BLink).
AT1G54230	-1.10661	0.0166464	protein_coding	Winged helix-turn-helix transcription repressor DNA-binding		Winged helix-turn-helix transcription repressor DNA-binding; FUNCTIONS IN: DNA binding; INVOLVED IN: nucleosome assembly; LOCATED IN: nucleus, nucleosome; EXPRESSED IN: leaf whorl, sperm cell, flower, pollen tube; EXPRESSED DURING: petal differentiation and expansion stage; CONTAINS InterPro DOMAIN/s: Histone H1/H5 (InterPro:IPR005818); BEST Arabidopsis thaliana protein match is: winged-helix DNA…
AT1G54240	-0.744364	0.0256576	protein_coding	winged-helix DNA-binding transcription factor family protein		winged-helix DNA-binding transcription factor family protein; FUNCTIONS IN: DNA binding; INVOLVED IN: nucleosome assembly; LOCATED IN: nucleus, nucleosome; EXPRESSED IN: sperm cell, male gametophyte, flower, pollen tube; EXPRESSED DURING: L mature pollen stage, M germinated pollen stage, 4 anthesis, petal differentiation and expansion stage; CONTAINS InterPro DOMAIN/s: Histone H1/H5 (InterPro:IPR…
AT1G54280	-0.623762	0.00019532	protein_coding	ATPase E1-E2 type family protein / haloacid dehalogenase-like hydrolase family protein		ATPase E1-E2 type family protein / haloacid dehalogenase-like hydrolase family protein; FUNCTIONS IN: zinc ion binding, ATPase activity, coupled to transmembrane movement of ions, phosphorylative mechanism; INVOLVED IN: metabolic process, phospholipid transport, ATP biosynthetic process; LOCATED IN: integral to membrane, membrane; EXPRESSED IN: 8 plant structures; EXPRESSED DURING: L mature polle…
AT1G54350	-0.441846	0.00169822	protein_coding	ABC transporter family protein		ABC transporter family protein; FUNCTIONS IN: ATPase activity, coupled to transmembrane movement of substances; INVOLVED IN: transport, transmembrane transport; LOCATED IN: chloroplast; EXPRESSED IN: 23 plant structures; EXPRESSED DURING: 14 growth stages; CONTAINS InterPro DOMAIN/s: ATPase, AAA+ type, core (InterPro:IPR003593), ABC transporter, N-terminal (InterPro:IPR010509), ABC transporter-li…
AT1G54450	-0.642376	0.000412867	protein_coding	Calcium-binding EF-hand family protein		Calcium-binding EF-hand family protein; FUNCTIONS IN: calcium ion binding; INVOLVED IN: biological_process unknown; LOCATED IN: cellular_component unknown; EXPRESSED IN: 14 plant structures; EXPRESSED DURING: 4 anthesis, F mature embryo stage, 4 leaf senescence stage, petal differentiation and expansion stage, E expanded cotyledon stage; CONTAINS InterPro DOMAIN/s: EF-Hand 1, calcium-binding site…
AT1G54530	-0.697643	0.0228543	protein_coding	Calcium-binding EF hand family protein		Calcium-binding EF hand family protein; CONTAINS InterPro DOMAIN/s: EF-Hand 1, calcium-binding site (InterPro:IPR018247), EF-HAND 2 (InterPro:IPR018249); BEST Arabidopsis thaliana protein match is: Calcium-binding EF-hand family protein (TAIR:AT2G44310.1); Has 172 Blast hits to 170 proteins in 15 species: Archae - 0; Bacteria - 0; Metazoa - 0; Fungi - 0; Plants - 172; Viruses - 0; Other Eukaryote…
AT1G54560	-1.28664	2.5909e-11	protein_coding	Myosin family protein with Dil domain	member of Myosin-like proteins	XIE; CONTAINS InterPro DOMAIN/s: Dil domain (InterPro:IPR018444), Dilute (InterPro:IPR002710), Myosin, N-terminal, SH3-like (InterPro:IPR004009), Myosin head, motor domain (InterPro:IPR001609), IQ calmodulin-binding region (InterPro:IPR000048); BEST Arabidopsis thaliana protein match is: Myosin family protein with Dil domain (TAIR:AT1G08730.1); Has 72336 Blast hits to 42875 proteins in 2809 speci…
AT1G54575	1.06192	0.000904642	protein_coding			unknown protein; Has 35333 Blast hits to 34131 proteins in 2444 species: Archae - 798; Bacteria - 22429; Metazoa - 974; Fungi - 991; Plants - 531; Viruses - 0; Other Eukaryotes - 9610 (source: NCBI BLink).
AT1G54620	-1.25497	0.000317931	protein_coding	Plant invertase/pectin methylesterase inhibitor superfamily protein		Plant invertase/pectin methylesterase inhibitor superfamily protein; FUNCTIONS IN: enzyme inhibitor activity, pectinesterase inhibitor activity, pectinesterase activity; INVOLVED IN: biological_process unknown; LOCATED IN: endomembrane system; CONTAINS InterPro DOMAIN/s: Pectinesterase inhibitor (InterPro:IPR006501); BEST Arabidopsis thaliana protein match is: Plant invertase/pectin methylesteras…
AT1G54820	-0.660493	0.0036523	protein_coding	Protein kinase superfamily protein		Protein kinase superfamily protein; FUNCTIONS IN: protein serine/threonine kinase activity, protein kinase activity, kinase activity, ATP binding; INVOLVED IN: protein amino acid phosphorylation; EXPRESSED IN: 18 plant structures; EXPRESSED DURING: 13 growth stages; CONTAINS InterPro DOMAIN/s: Protein kinase, catalytic domain (InterPro:IPR000719), Serine/threonine-protein kinase domain (InterPro:…
AT1G54860	-0.765433	0.0113893	protein_coding	Glycoprotein membrane precursor GPI-anchored		Glycoprotein membrane precursor GPI-anchored; BEST Arabidopsis thaliana protein match is: Glycoprotein membrane precursor GPI-anchored (TAIR:AT3G06035.1); Has 83 Blast hits to 82 proteins in 14 species: Archae - 0; Bacteria - 0; Metazoa - 0; Fungi - 0; Plants - 83; Viruses - 0; Other Eukaryotes - 0 (source: NCBI BLink).
AT1G54870	-0.985678	0.000381014	protein_coding	NAD(P)-binding Rossmann-fold superfamily protein		NAD(P)-binding Rossmann-fold superfamily protein; FUNCTIONS IN: oxidoreductase activity, binding, catalytic activity; INVOLVED IN: oxidation reduction, metabolic process; LOCATED IN: chloroplast; EXPRESSED IN: 8 plant structures; EXPRESSED DURING: M germinated pollen stage, 4 anthesis, petal differentiation and expansion stage; CONTAINS InterPro DOMAIN/s: Short-chain dehydrogenase/reductase, cons…
AT1G54890	1.32287	0.021389	protein_coding	Late embryogenesis abundant (LEA) protein-related		Late embryogenesis abundant (LEA) protein-related; FUNCTIONS IN: molecular_function unknown; INVOLVED IN: biological_process unknown; LOCATED IN: endomembrane system; EXPRESSED IN: 7 plant structures; EXPRESSED DURING: 4 anthesis, petal differentiation and expansion stage; CONTAINS InterPro DOMAIN/s: Root cap (InterPro:IPR009646); BEST Arabidopsis thaliana protein match is: Late embryogenesis abu…
AT1G54930	-1.2751	0.00805118	protein_coding	GRF zinc finger / Zinc knuckle protein		GRF zinc finger / Zinc knuckle protein; FUNCTIONS IN: zinc ion binding, nucleic acid binding; INVOLVED IN: biological_process unknown; CONTAINS InterPro DOMAIN/s: Zinc finger, CCHC-type (InterPro:IPR001878), Zinc finger, GRF-type (InterPro:IPR010666); BEST Arabidopsis thaliana protein match is: GRF zinc finger / Zinc knuckle protein (TAIR:AT5G13920.1); Has 109 Blast hits to 86 proteins in 31 spec…
AT1G54940	-1.37323	0.000574238	protein_coding	plant glycogenin-like starch initiation protein 4		plant glycogenin-like starch initiation protein 4 (PGSIP4); FUNCTIONS IN: transferase activity, transferring glycosyl groups; INVOLVED IN: biosynthetic process; LOCATED IN: endomembrane system; EXPRESSED IN: 6 plant structures; EXPRESSED DURING: petal differentiation and expansion stage; CONTAINS InterPro DOMAIN/s: Glycosyl transferase, family 8 (InterPro:IPR002495); BEST Arabidopsis thaliana pro…
AT1G55020	1.42035	3.5243e-20	protein_coding	lipoxygenase 1	lipoxygenase, a defense gene conferring resistance Xanthomonas campestris	lipoxygenase 1 (LOX1); CONTAINS InterPro DOMAIN/s: Lipoxygenase, iron binding site (InterPro:IPR020833), Lipoxygenase, C-terminal (InterPro:IPR013819), Lipoxygenase, LH2 (InterPro:IPR001024), Lipase/lipooxygenase, PLAT/LH2 (InterPro:IPR008976), Lipoxygenase, conserved site (InterPro:IPR020834), Lipoxygenase (InterPro:IPR000907), Lipoxygenase, plant (InterPro:IPR001246); BEST Arabidopsis thaliana …
AT1G55080	0.358581	0.0362337	protein_coding			MED9; BEST Arabidopsis thaliana protein match is: unknown protein (TAIR:AT1G29580.1); Has 67203 Blast hits to 25757 proteins in 1293 species: Archae - 12; Bacteria - 4374; Metazoa - 24340; Fungi - 7940; Plants - 5927; Viruses - 273; Other Eukaryotes - 24337 (source: NCBI BLink).
AT1G55130	-0.459278	0.000548874	protein_coding	Endomembrane protein 70 protein family	Encodes an Arabidopsis Transmembrane nine (TMN) protein. Transmembrane nine (TM9) proteins are localized in the secretory pathway of eukaryotic cells and are involved in cell adhesion and phagocytosis.	transmembrane nine 6 (TMN6); CONTAINS InterPro DOMAIN/s: Nonaspanin (TM9SF) (InterPro:IPR004240); BEST Arabidopsis thaliana protein match is: transmembrane nine 7 (TAIR:AT3G13772.1); Has 1575 Blast hits to 1549 proteins in 322 species: Archae - 0; Bacteria - 3; Metazoa - 617; Fungi - 232; Plants - 458; Viruses - 0; Other Eukaryotes - 265 (source: NCBI BLink).
AT1G55180	0.582241	0.00536996	protein_coding	phospholipase D alpha 4	member of C2-PLD. subfamily Represents a phospholipase D (PLD) gene with four exons, hence it is a member of the alpha class. Its amino acid sequence is quite different from other PLDs, therefore it might possess unique structural and/or catalytic properties.	phospholipase D alpha 4 (PLDEPSILON); CONTAINS InterPro DOMAIN/s: C2 calcium/lipid-binding domain, CaLB (InterPro:IPR008973), Phospholipase D (InterPro:IPR015679), Phospholipase D, plant (InterPro:IPR011402), Phospholipase D/Transphosphatidylase (InterPro:IPR001736), C2 calcium-dependent membrane targeting (InterPro:IPR000008); BEST Arabidopsis thaliana protein match is: phospholipase D alpha 1 (…
AT1G55200	-0.886241	6.0554e-05	protein_coding	Protein kinase protein with adenine nucleotide alpha hydrolases-like domain		Protein kinase protein with adenine nucleotide alpha hydrolases-like domain; FUNCTIONS IN: protein tyrosine kinase activity, protein kinase activity, kinase activity, ATP binding; INVOLVED IN: protein amino acid phosphorylation; LOCATED IN: plasma membrane; EXPRESSED IN: 17 plant structures; EXPRESSED DURING: 7 growth stages; CONTAINS InterPro DOMAIN/s: Protein kinase, catalytic domain (InterPro:…
AT1G55265	0.624933	0.00659272	protein_coding	Protein of unknown function, DUF538		Protein of unknown function, DUF538; INVOLVED IN: biological_process unknown; LOCATED IN: vacuole; EXPRESSED IN: 23 plant structures; EXPRESSED DURING: 13 growth stages; CONTAINS InterPro DOMAIN/s: Protein of unknown function DUF538 (InterPro:IPR007493); BEST Arabidopsis thaliana protein match is: Protein of unknown function, DUF538 (TAIR:AT5G19860.1); Has 529 Blast hits to 529 proteins in 37 spe…
[truncated: 3,970 more rows]
