# Supplementary material for: Depletion of KNL2 Results in Altered Expression of Genes Involved in Regulation of the Cell Cycle, Transcription, and Development in Arabidopsis
Source: Int J Mol Sci. 2019 Nov 15;20(22):5726. doi: 10.3390/ijms20225726 (PMC6888302; doi:10.3390/ijms20225726)
Supplement: Supplementary file 1 [file ijms-20-05726-s001.zip › supplemental/Supplemental Table 5.xlsx]

## Sheet: Tabelle1
Overlab between seed-related genes from the SeedsGenes progect DB and differentially expressed genes in knl2_Col flower buds
Gene locus	Gene	Description	log2
AT5G14760	AO	Embryo Defective	-0.568856
AT3G02280	ATR 3	Embryo Defective	0.332643
AT5G22010	AtRFC 1	Embryo Defective	-0.288615
AT2G43360	BIO 2	Embryo Defective	-0.489922
AT5G13690	CYL 1	Embryo Defective	-0.77339
AT5G22800	EMB 1030	Embryo Defective	0.943131
AT1G79350	EMB 1135	Embryo Defective	0.376492
AT2G26830	EMB 1187	Embryo Defective	-0.413148
AT1G58210	EMB 1674	Embryo Defective	-0.417005
AT1G11680	EMB 1738	Embryo Defective	-0.388899
AT5G08170	EMB 1873	Embryo Defective	-0.334324
AT4G20060	EMB 1895	Embryo Defective	-0.410276
AT1G75350	EMB 2184	Embryo Defective	-0.318049
AT5G60540	EMB 2407	Embryo Defective	0.445547
AT5G63420	EMB 2746	Embryo Defective	0.420811
AT4G29860	EMB 2757	Embryo Defective	-0.638737
AT4G03430	EMB 2770	Embryo Defective	0.42772
AT5G27740	EMB 2775	Embryo Defective	-0.24595
AT2G39080	EMB 2799	Embryo Defective	-0.393684
AT3G23110	EMB 2800	Embryo Defective	1.77648
AT1G34430	EMB 3003	Embryo Defective	-0.525408
AT3G06350	EMB 3004	Embryo Defective	-0.349816
AT5G23940	EMB 3009	Embryo Defective	-0.804847
AT1G10910	EMB 3103	Embryo Defective	-0.637382
AT2G44190	EMB 3116	Embryo Defective	-0.611189
AT3G04790	EMB 3119	Embryo Defective	-0.448689
AT2G01860	EMB 975	Embryo Defective	1.39532
AT1G10270	GRP 23	Embryo Defective	0.335563
AT4G39120	IMPL 2	Embryo Defective	-0.483037
AT1G08560	KN	Embryo Defective	-0.570415
AT5G50850	MAB 1	Embryo Defective	-0.307673
AT1G02580	MEA	50% Defective Seeds	1.86512
AT1G19850	MP	Embryo Defective	0.305671
AT4G16370	OPT 3	Embryo Defective	0.963765
AT2G01190	PDE 331	Seed Pigment	0.965974
AT5G02120	PDE 335	Seed Pigment	-0.312987
AT1G76620	PDE 339	Seed Pigment	0.449069
AT1G21310	RSH	Embryo Defective	0.939137
AT1G80070	SUS 2	Embryo Defective	0.30797
AT3G60740	TTN 1	Embryo Defective	-0.293605
AT1G14610	TWN 2	Embryo Defective	-0.368956
AT1G63700	YDA	Embryo Defective	0.295285

## Sheet: comments
Comments: information from the SeedsGenes progect DB http://www.seedgenes.org/GeneList
