# Supplementary material for: Depletion of KNL2 Results in Altered Expression of Genes Involved in Regulation of the Cell Cycle, Transcription, and Development in Arabidopsis
Source: Int J Mol Sci. 2019 Nov 15;20(22):5726. doi: 10.3390/ijms20225726 (PMC6888302; doi:10.3390/ijms20225726)
Supplement: Supplementary file 1 [file ijms-20-05726-s001.zip › supplemental/Supplemental Table 6.xlsx]

## Sheet: Tabelle1
Supplemental Table S6. Selected genes and their primers used for qRT-PCR
Primers: 5'→3'	Sequence	Expressed in	Specific genes
UBIQ10_Fr	GGCCTTGTATAATCCCTGATGAATAAG	seedlings, flower_buds	reference gene
UBIQ10_Rev	AAAGAGATAACAGGAACGGAAACATAGT	seedlings, flower_buds
AT4G11880.1_Fr	GGAGAACCAGTTGGACAGAAGC	Seedlings	Roots
AT4G11880.1_Rev	CTTCCTTGCATCTCACACTTCTCC	Seedlings	Roots
AT4G28720.1_Fr	TGCGGTTGGGTTTACGAGGAAAG	Seedlings	Roots
AT4G28720.1_Rev	GCGATCTTAACCGCGTCCATTG	Seedlings	Roots
AT3G50060.1_Fr	AGGAGTTACATGGCGGAAATGCAG	Seedlings	Roots
AT3G50060.1_Rev	TGCCGCCGGATTCGTATAAACC	Seedlings	Roots
AT2G43140.1_Fr	GAGGATAAGCGGGAAGCTGAAG	Seedlings	Roots
AT2G43140.1_Rev	ATCTGCGTAGCTCGTTTGCTTG	Seedlings	Roots
AT2G45660.1_Fr	TTCGCCAGCTCCAATATGCAAG	Seedlings	Flowering_time
AT2G45660.1_Rev	TGCTGACTCGATCCTTAGTATGCC	Seedlings	Flowering_time
AT1G68050.1_Fr	TGAAGTTCTTGGTCGTAACTGTCG	Seedlings	Flowering_time
AT1G68050.1_Rev	AATGGGTGACGCCTTTGAGC	Seedlings	Flowering_time
AT4G25530.1_Fr	TCCCATGACTTGCGTGACTCTG	Seedlings	Flowering_time
AT4G25530.1_Rev	CACGTTGACCCATTTGCCTGTG	Seedlings	Flowering_time
AT1G10120.1_Fr	ACAGTCTTGCAGAGCGGGTTAG	Flower_buds	Flowering_time
AT1G10120.1_Rev	ATCCGGGAACAAGTTCTTGAAGC	Flower_buds	Flowering_time
AT1G22770.1_Fr	TCTGCGGGCAACTGATGGAATG	Flower_buds	Flowering_time
AT1G22770.1_Rev	TTGCCGTGGCTTCAAGTAGCTC	Flower_buds	Flowering_time
AT2G40080.1_Fr	AGTTTCTCGTCGGGCTTTCACG	Flower_buds	Flowering_time
AT2G40080.1_Rev	TAAGCTCTAGTTCCGGCAGCAC	Flower_buds	Flowering_time
AT5G37770.1_Fr	ATCTCCGTCGACGAGCTCAAAG	Flower_buds	Flowering_time
AT5G37770.1_Rev	TCTTCTGGTGATGCTGTTGGTGAG	Flower_buds	Flowering_time
AT5G48560.1_Fr	TGTGCCTGGATGCAATAAGGTTAC	Flower_buds	Flowering_time
AT5G48560.1_Rev	AATCCAGCCTGGTGTCGTTCAC	Flower_buds	Flowering_time
AT2G01860.1_Fr	AGTCCCTGATAACCGGATTCTTGC	Flower_buds	Seeds
AT2G01860.1_Rev	GTTTCAGCTCATGGTGCTTCGC	Flower_buds	Seeds
AT3G23110.1_Fr	ACGCTAGACCTATCGCGAAACAAC	Flower_buds	Seeds
AT3G23110.1_rev	AGAAACGAGAGTTTCCCGAGACC	Flower_buds	Seeds
AT5G13690.1_Fr	GACATGGCTGGAGAGTGCAAAG	Flower_buds	Seeds
AT5G13690.1_Rev	TCGCGTTCCACTCGTACTGTTTC	Flower_buds	Seeds
AT1G02580.1_Fr	GCTGCTAATCGTGAATGCGATCC	Flower_buds	Seeds
AT1G02580.1_Rev	AGAGTGCCATCTCCACAGCTAAG	Flower_buds	Seeds
AT5G23940.1_Fr	TCGATGATCTAACGGCTGAGGAC	Flower_buds	Seeds
AT5G23940.1_Rev	TTAGCTTGGTCACCTGGACAGC	Flower_buds	Seeds
qCENH3-3´_Fr	CAAGAGGCGGCAGAAGATTAC		Centromeric histone 3
qCENH3-3´_Rev	GCATCACCAAGAGACAAGGAG		Centromeric histone 3
qCENH3-5´_Fr	AAAGTTCCGCTCCAATCTTCT		Centromeric histone 3
qCENH3-5´_Rev	ACCTTCACCGCCTCTCCTT		Centromeric histone 3
